# Supplementary material for: Extreme melt season ice layers reduce firn permeability across Greenland
Source: Nat Commun. 2021 Apr 20;12:2336. doi: 10.1038/s41467-021-22656-5 (PMC8058076; doi:10.1038/s41467-021-22656-5)
Supplement: Supplementary file 3 — Source Data [file 41467_2021_22656_MOESM3_ESM.zip]

Archive with 25 entries (23 files):
- FinalData/2012IceLayerDetections.txt
- FinalData/DetectionsByTransect/
- FinalData/DetectionsByTransect/20170327_04_CleanResults.txt
- FinalData/DetectionsByTransect/20170328_01_CleanResults.txt
- FinalData/DetectionsByTransect/20170331_01_CleanResults.txt
- FinalData/DetectionsByTransect/20170403_02_CleanResults.txt
- FinalData/DetectionsByTransect/20170410_01_CleanResults.txt
- FinalData/DetectionsByTransect/20170412_01_CleanResults.txt
- FinalData/DetectionsByTransect/20170413_01_CleanResults.txt
- FinalData/DetectionsByTransect/20170414_01_CleanResults.txt
- FinalData/DetectionsByTransect/20170421_01_CleanResults.txt
- FinalData/DetectionsByTransect/20170422_01_CleanResults.txt
- FinalData/DetectionsByTransect/20170424_01_CleanResults.txt
- FinalData/DetectionsByTransect/20170429_01_CleanResults.txt
- FinalData/DetectionsByTransect/20170501_02_CleanResults.txt
- FinalData/DetectionsByTransect/20170502_01_CleanResults.txt
- FinalData/DetectionsByTransect/20170505_02_CleanResults.txt
- FinalData/DetectionsByTransect/20170506_01_CleanResults.txt
- FinalData/DetectionsByTransect/20170508_02_CleanResults.txt
- FinalData/DetectionsByTransect/20170511_01_CleanResults.txt
- FinalData/Fig4PlotData/
- FinalData/Fig4PlotData/TransectA.txt
- FinalData/Fig4PlotData/TransectB.txt
- FinalData/Fig4PlotData/TransectC.txt
- FinalData/README.txt
