# Supplementary material for: Extreme melt season ice layers reduce firn permeability across Greenland
Source: Nat Commun. 2021 Apr 20;12:2336. doi: 10.1038/s41467-021-22656-5 (PMC8058076; doi:10.1038/s41467-021-22656-5)
Supplement: Supplementary file 3 — Source Data [file 41467_2021_22656_MOESM3_ESM.zip › FinalData/2012IceLayerDetections.txt]

Latitude	Longitude	LayerProminence	ProbImperm	LayerConnectivity	MinDensity	MaxDensity
76.9760862022925	-63.9764921431183	0.356213418340229	0.632824846630706	0.0796019900497512	0.625283465382286	0.903031109588985
76.9742551911942	-63.9377135458651	0.456593210588436	0.775931519216088	0.137254901960784	0.648150598981187	0.92
76.9724293952547	-63.8989284730645	0.359170330098748	0.628788421391527	0.0895522388059701	0.650298156583655	0.92
76.9705371415585	-63.8597530755717	0.360638876001873	0.677160104944923	0.0441176470588235	0.672832528850308	0.92
76.9686260106001	-63.8210671042923	0.483143481427805	0.870241765115498	0.096045197740113	0.754326179686317	0.92
76.9667164889777	-63.782385113627	0.298513493250646	0.501788891263196	0.0952380952380952	0.658513691240853	0.92
76.9648686924606	-63.7433464320428	0.328914056979998	0.540181055136467	0.117647058823529	0.64341455795027	0.89802474447666
76.9630328709037	-63.7046112941309	0.232493383198254	0.395335025102976	0.0696517412935323	0.606126100681136	0.92
76.9610937436208	-63.6659820807405	0.277808848440259	0.480990831208877	0.0746268656716418	0.611125379952571	0.92
76.959101342541	-63.6271037757095	0.392988067770627	0.563753913319031	0.222222222222222	0.657269476111689	0.92
76.9572296508709	-63.5881125134184	0.416319864690851	0.651267180362095	0.181372549019608	0.686190439885439	0.92
76.9553911819049	-63.5493983630945	0.405130409503388	0.566479724479414	0.243781094527363	0.678056066469048	0.92
76.9534187608809	-63.5108186403899	0.404911638489534	0.525509551488873	0.284313725490196	0.67085766963055	0.920000000000001
76.951391420464	-63.4719948162184	0.231600276694582	0.363200553389165	0.1	0.647163950671756	0.92
76.9495319086051	-63.433316949561	0.346640145859453	0.392205022901701	0.301075268817204	0.647278764354532	0.920000000000001
76.9476757093215	-63.3946411380861	0.328770688648063	0.3977374557275	0.259803921568627	0.647001816047811	0.920000000000001
76.9456284681951	-63.3558548034323	0.349963271872557	0.485640829459399	0.214285714285714	0.634040164436374	0.92
76.9436322521786	-63.3173272626413	0.773471900805999	0.806203060871258	0.740740740740741	0.618343276537499	0.92
76.9417648656667	-63.2786788702093	0.642434616870487	0.613300606289995	0.67156862745098	0.633652368711332	0.920000000000001
76.9398636423937	-63.2397646923807	0.533423751280955	0.351161228052106	0.715686274509804	0.631311094087668	0.916354059711158
76.9378095529814	-63.2013138679158	0.601029684354577	0.400777317427103	0.801282051282051	0.63744252012857	0.920000000000001
76.9357544223798	-63.1628703208699	0.745804627419143	0.658275921504953	0.833333333333333	0.713459420954051	0.92
76.9338577704655	-63.1242653722712	0.645140641429911	0.40470914355634	0.885572139303483	0.651494917589667	0.919971775866807
76.9319177303634	-63.0851923160168	0.586731349477851	0.413658777387075	0.759803921568627	0.635409891930915	0.917596897020926
76.9298330726641	-63.0467972176606	0.564540819542508	0.389244240711033	0.739837398373984	0.635408623346547	0.920000000000001
76.9277904193484	-63.0083643222492	0.604895791963311	0.343124917259955	0.866666666666667	0.618637588798399	0.92
76.925879516588	-62.969499900868	0.532661140565262	0.369243849757974	0.696078431372549	0.640732145194921	0.916096745961752
76.9239580723867	-62.9309563149049	0.490462752623442	0.339899864221243	0.641025641025641	0.632252921350462	0.913798803742695
76.9218691887431	-62.8925898402767	0.424230957281948	0.28963838515213	0.558823529411765	0.619696407771783	0.91137832932474
76.9197521588497	-62.8539545825498	0.352149435745442	0.287632204824216	0.416666666666667	0.61435664804477	0.92
76.9177715808252	-62.8151852155315	0.370437753561538	0.260106276353845	0.480769230769231	0.616419527088729	0.895835666385281
76.9158325648373	-62.7766840912321	0.292908877287127	0.227608799350373	0.358208955223881	0.608008601636972	0.893274622275526
76.9137594527665	-62.7383257569991	0.222619699411254	0.121709987057802	0.323529411764706	0.6	0.844263571333027
76.9116138267043	-62.6997441163945	0.247458085028873	0.217138392279967	0.277777777777778	0.6	0.92
76.9096231947703	-62.6613108634066	0.355451362246677	0.196282841452418	0.514619883040936	0.603943953321624	0.883582227785729
76.9076460777762	-62.6228690384432	0.359177103253509	0.237962049644273	0.480392156862745	0.61525311440197	0.884179470842051
76.9055201590081	-62.5842823603741	0.413232483302859	0.233327711703758	0.593137254901961	0.610165751624248	0.899252263777145
76.9033937450926	-62.5460068796411	0.325808758281393	0.257678122623391	0.393939393939394	0.61465321510497	0.919913687315267
76.9013647514847	-62.507635610238	0.279921821205148	0.273293934807958	0.286549707602339	0.616138322723518	0.909827995095144
76.8993462723296	-62.468956775478	0.226128284894443	0.192452648220258	0.259803921568627	0.604049108916834	0.861350073025206
76.8972399478501	-62.4306777415119	0.263442297211399	0.208476634223792	0.318407960199005	0.608062230494088	0.885826947898838
76.8950938261074	-62.3924465215434	0.311123984793637	0.270396117735422	0.351851851851852	0.60540934710855	0.909149803342419
76.8930490071477	-62.3541073713554	0.118575440856145	0.184519302764923	0.0526315789473684	0.6	0.828954574060456
76.8910184728835	-62.3152600942672	0.134275684346242	0.101884702025817	0.166666666666667	0.6	0.816853158165092
76.8888072136895	-62.2771200599505	0.182971687956343	0.192866452835763	0.173076923076923	0.607368381595326	0.871583704754807
76.8845906421087	-62.200333447498	0.190184214185058	0.142994690996379	0.237373737373737	0.600714882065611	0.838553132145758
76.8825395348308	-62.1620388615662	0.270945618410381	0.178707157218772	0.36318407960199	0.604621385330679	0.864329487966134
76.8803015530944	-62.1239529453809	0.183133124835592	0.128171011575946	0.238095238095238	0.6	0.855146380243762
76.8781045128098	-62.0855233444933	0.18170337037731	0.196740074087953	0.166666666666667	0.6	0.92
76.8761084297536	-62.0471900022599	0.16585474192466	0.170995198135034	0.160714285714286	0.600441788865299	0.877389206702989
76.8740163517995	-62.0089636988128	0.250889823224787	0.179557424227351	0.322222222222222	0.60108181198171	0.866996419782344
76.8717310682028	-61.970651062941	0.233787212222058	0.197733154602846	0.26984126984127	0.602915972047972	0.890018907338457
76.8674853259439	-61.8939950457554	0.197495557292887	0.244047718359359	0.150943396226415	0.614038541681491	0.872078272822178
76.8653286749687	-61.8558642169923	0.226547531492639	0.283283742230561	0.169811320754717	0.619003462909379	0.91331971649441
76.8629971318974	-61.8176304518344	0.390554294604277	0.304918113018077	0.476190476190476	0.620305233215918	0.92
76.8608499942672	-61.7795013362295	0.272902273898633	0.242774244766963	0.303030303030303	0.6062378764241	0.919660557455717
76.8588047445306	-61.7412727461224	0.156229560643051	0.150694415403749	0.161764705882353	0.6	0.842492246077891
76.8565690358196	-61.7029529449998	0.359170431960194	0.247752628626271	0.470588235294118	0.609664797120062	0.902232294162923
76.8542926467862	-61.6649856629092	0.339628725609734	0.245924117886135	0.433333333333333	0.602894957131991	0.88181645513123
76.8521317244476	-61.6268941676116	0.33442957501514	0.203172875520477	0.465686274509804	0.602346443063457	0.886330191176012
76.849986279145	-61.5887843615713	0.337257953973332	0.271530833319798	0.402985074626866	0.614765526954859	0.909961448478915
76.8477455103154	-61.5503169545176	0.522530394637997	0.275452946138739	0.769607843137255	0.61592914812925	0.892793193760329
76.8454787241965	-61.5123626007335	0.344499583167403	0.19270287003851	0.496296296296296	0.609263105074404	0.873672993796932
76.8432512010273	-61.4743699985287	0.276951240363415	0.214396307887325	0.339506172839506	0.6	0.874121125048457
76.8410577048339	-61.4360411091062	0.528864018441196	0.312629997666706	0.745098039215686	0.623284017745275	0.912702531077292
76.8388251400364	-61.3980668349538	0.383839669057981	0.295042522195563	0.472636815920398	0.622618399556352	0.907542360370653
76.8365428824496	-61.3601556123389	0.504823668876163	0.359109703343724	0.650537634408602	0.638596586996547	0.917488701808616
76.8342892949401	-61.3219135751009	0.358208188498673	0.259273519854488	0.457142857142857	0.610748235385284	0.914917815140758
76.8321039991488	-61.2839054071959	0.369757799381137	0.256928534085657	0.482587064676617	0.620124204899486	0.901777083537707
76.8298564724186	-61.2459739106456	0.517161312259012	0.26471478138077	0.769607843137254	0.61683871313746	0.905169657567923
76.827541586966	-61.2078220302466	0.477955447668959	0.201008934553605	0.754901960784313	0.607369142955854	0.885461822232224
76.8252126294063	-61.1696932035972	0.556564946383373	0.262252699784289	0.850877192982456	0.616275848302627	0.902931440560973
76.8229855149527	-61.1317592190437	0.511408643260127	0.246775619853586	0.776041666666667	0.610065891397433	0.908480346788605
76.8207753698853	-61.093812499049	0.460746410115164	0.215610467289152	0.705882352941176	0.608125371617644	0.872861890057358
76.8184317819873	-61.0557214256534	0.260040698613202	0.135466012611018	0.384615384615385	0.6	0.846008033462545
76.8160917791988	-61.017937080481	0.299304801341071	0.215893553299426	0.382716049382716	0.60679777320412	0.871621538290874
76.8138348521196	-60.9800616515128	0.406904299166894	0.259887029706338	0.553921568627451	0.613854630109851	0.904094611359831
76.8115617818286	-60.9419063802979	0.413853432771496	0.2590794145626	0.568627450980392	0.613804305862112	0.899280688056864
76.8092529854481	-60.9041033753527	0.289461063612715	0.180912176976673	0.398009950248756	0.604764997553325	0.878143076750643
76.8069012609517	-60.8663578411592	0.269645782702415	0.230468035993066	0.308823529411765	0.608472292548423	0.882088278433844
76.8045842226052	-60.8285706999061	0.393857016596996	0.257101788296033	0.530612244897959	0.611232954992384	0.90584839886057
76.8022805461566	-60.7902407435308	0.33708724488892	0.262409783895487	0.411764705882353	0.62434586600322	0.89546252319692
76.7999082911146	-60.7525445494755	0.245300053419672	0.149514835521515	0.341085271317829	0.600887472128748	0.852294222035502
76.7975322515566	-60.7148631289179	0.189334360993314	0.0352343785522842	0.343434343434343	0.609976973505108	0.742502355158594
76.7952265169097	-60.6767966401267	0.145027777733597	0.133805555467194	0.15625	0.6	0.841844559058198
76.7929105448224	-60.639048631492	0.111939086196909	0.104475187319192	0.119402985074627	0.61513672333312	0.811964911552027
76.7905262021836	-60.6013876926489	0.179771717849475	0.237321213476728	0.122222222222222	0.61017735962717	0.86094193366985
76.7881509388082	-60.5634189477877	0.221616192952744	0.178526503552546	0.264705882352941	0.605737620970398	0.878717912581773
76.7858289390529	-60.5257014793062	0.230510735140127	0.0978373906782645	0.36318407960199	0.601929282417045	0.764087073494976
76.7834624316268	-60.4880469675501	0.221433693233352	0.178161504113763	0.264705882352941	0.602002075502693	0.859624729024507
76.781026349758	-60.4501757705835	0.195451010590881	0.200425830705572	0.19047619047619	0.604523505292801	0.883617660247492
76.7786704002125	-60.4122100509885	0.207992412801507	0.268926002073601	0.147058823529412	0.626681817912104	0.904566549159705
76.7763402888854	-60.3745243246688	0.317914538661083	0.322396241501271	0.313432835820896	0.635243031189437	0.919980585368184
76.773891552604	-60.3369888870827	0.20682021828803	0.308084881020503	0.105555555555556	0.631426481383979	0.915031524740655
76.7714441131823	-60.2991548768558	0.104710313407576	0.0934785978296445	0.115942028985507	0.604227554190973	0.775447138575635
76.7564485394886	-60.1580351412558	0.107606889407056	0.121196684797018	0.094017094017094	0.6	0.846674410632389
76.7518382002713	-60.1246584636229	0.271163733808054	0.186771912060553	0.355555555555555	0.603865670343597	0.878648400590885
76.7473839701586	-60.0908849265103	0.0108011251303384	0.0128303204361154	0.0087719298245614	0.6	0.796731468873742
76.742926868928	-60.0565945729861	0.175250782651562	0.120109408440379	0.230392156862745	0.600055435438267	0.8412934230841
76.738382400641	-60.0230802236784	0.146416009028255	0.164044139268631	0.128787878787879	0.604118386382058	0.831259893417377
76.7338129745047	-59.9896409128236	0.238830902157626	0.199884026537474	0.277777777777778	0.603476435522811	0.877296552900191
76.7292422594302	-59.9558777085141	0.0839613255552416	0.0644743752484142	0.103448275862069	0.6	0.710687631170566
76.7244908982479	-59.9229480577719	0.121097622288479	0.14074596921464	0.101449275362319	0.6	0.867407123034601
76.7157531967775	-59.8548680857394	0.0721009572543361	0.128328898635656	0.0158730158730159	0.6	0.866156564436561
76.7113758733299	-59.8210188082295	0.184718876535237	0.22658061021333	0.142857142857143	0.619579622815403	0.902335731761159
76.7065847254314	-59.788242123549	0.2540812115216	0.220283635164412	0.287878787878788	0.615416451695827	0.912687313053045
76.6931956924595	-59.6867568931776	0.0443387121980025	0.0648679005864813	0.0238095238095238	0.6	0.851301330706672
76.6884962591647	-59.6537733779147	0.104832324260628	0.115914648521257	0.09375	0.609289129818473	0.829388997315364
76.679251275629	-59.5870965827845	0.0827867532755639	0.135270476248097	0.0303030303030303	0.6	0.840381084311083
76.6748717300362	-59.5533259585305	0.0751180739153917	0.114521862116498	0.0357142857142857	0.6	0.855582271452549
76.6658501221742	-59.4861571065702	0.101696767542088	0.173090504781146	0.0303030303030303	0.606297549013839	0.859671687130599
76.6609452129711	-59.4538070694815	0.0294365493847917	0.0218360617325464	0.037037037037037	0.6	0.703769918751821
76.6516803671634	-59.387146817488	0.1502694126439	0.199528724277698	0.101010101010101	0.611048311529552	0.841361650289174
76.6288999930695	-59.2208361992795	0.0619659998719541	0.0842494600613684	0.0396825396825397	0.6	0.756268581557087
76.5295605096214	-58.6957780107738	0.023590498013094	0.0256756196821019	0.021505376344086	0.6	0.725158252102493
76.482398410544	-58.519487484667	0.0841437076448876	0.101620748623109	0.0666666666666667	0.607426698700015	0.816276840595821
76.4759270157377	-58.4927527771825	0.228220340445306	0.123107347557279	0.333333333333333	0.604951132466677	0.80971716364275
76.4558571676659	-58.4165363921738	0.0253488228954154	0.0196898938528463	0.0310077519379845	0.6	0.726767242878879
76.4492077313782	-58.3906702844752	0.0432036677960607	0.0541492710759924	0.032258064516129	0.6	0.811078977460868
76.4357942339971	-58.3403708280991	0.0800935424471579	0.123150047857279	0.037037037037037	0.610621687175343	0.757869096256976
76.4291751370168	-58.3143871832721	0.0587361190425529	0.0684526302419687	0.0490196078431372	0.600105828707669	0.69259753539576
76.422494138509	-58.2891244318211	0.0548382677342599	0.089776037956082	0.0199004975124378	0.60681839752605	0.775036272500774
76.4090837397153	-58.2385746354795	0.135678024451344	0.176117953664594	0.0952380952380952	0.606237413913647	0.773513255456257
76.4024183194273	-58.2128631908465	0.0438359449380577	0.023946399680037	0.0637254901960784	0.602139911968249	0.666056998973478
76.3957048954996	-58.1878177076579	0.0672910880990427	0.100394142010051	0.0341880341880342	0.61073917230575	0.742345794997978
76.3823098024007	-58.137175158047	0.0868777963103795	0.105128141640367	0.0686274509803921	0.603296740202334	0.797477619461607
76.3756556575421	-58.1118787141229	0.0380409233297531	0.0611564735251779	0.0149253731343284	0.600759588285482	0.688581383721181
76.3689432121372	-58.0868745634513	0.0408751388912786	0.0587617720354309	0.0229885057471264	0.6	0.794350616524412
76.3621932969109	-58.0616324601435	0.118532662793377	0.209287547808975	0.0277777777777778	0.617481267486806	0.92
76.3555573019498	-58.0362866109362	0.0351228102934058	0.0453699986962642	0.0248756218905473	0.6	0.854939519165122
76.3488510553747	-58.0112875772402	0.10686151707439	0.203919112580153	0.00980392156862745	0.611743626615923	0.839820115286781
76.3420455722503	-57.9863530217917	0.030401594890023	0.0385809675578238	0.0222222222222222	0.6	0.761001708990579
76.3353739829249	-57.9612176202087	0.0283485755828069	0.0240174126035222	0.0326797385620915	0.6	0.736741871801812
76.3287374079141	-57.9359259197669	0.0699611457313871	0.115412487541206	0.0245098039215686	0.6	0.866344549739909
76.3219552110595	-57.9109127853015	0.123226658706729	0.230828317413458	0.015625	0.605741606812043	0.652225566806948
76.308520457956	-57.8611552982125	0.0684405085033705	0.1221751346538	0.0147058823529412	0.6	0.742889681211787
76.3018117208057	-57.8358234711687	0.0316420520412458	0.0289703785922954	0.0343137254901961	0.6	0.753133575163677
76.2950433662006	-57.8107889652829	0.0289202765000934	0.0235268275099908	0.0343137254901961	0.6	0.676360628199349
76.281500060973	-57.7613283005982	0.102447286583407	0.194141884994771	0.010752688172043	0.608577368343589	0.92
76.27485130865	-57.7361887896504	0.101473416096668	0.178437028271768	0.0245098039215686	0.6	0.725924785030432
76.2681259004586	-57.7114303826174	0.0949519515105132	0.179953654264808	0.00995024875621891	0.6	0.92
76.2410931084829	-57.6122919497696	0.0497592924460819	0.0647963626699417	0.0347222222222222	0.6	0.807320038588983
76.2343257616484	-57.5877959161287	0.0398134942602891	0.0379603218539115	0.0416666666666667	0.6	0.72092262139532
76.2208670884154	-57.5380404910187	0.0699264318828324	0.114977241875118	0.0248756218905473	0.6	0.823411304380897
76.1532101360861	-57.292543963368	0.0095932170480532	0.00938251252747896	0.00980392156862745	0.6	0.712532408500589
76.1395792752946	-57.2436421683927	0.0539152196272526	0.0980265176858778	0.00980392156862745	0.6	0.861795030755121
76.132798346405	-57.2193823822931	0.129017766591859	0.248085284427499	0.00995024875621891	0.624288416083736	0.92
76.1124543471524	-57.1462564935063	0.0845549389569343	0.134284007267102	0.0348258706467662	0.6	0.878468533658788
76.092018645299	-57.0732756617891	0.131137047352649	0.227960369215101	0.0343137254901961	0.613508647504789	0.92
76.0783632836843	-57.0253998938834	0.0433542716717042	0.0516208240451628	0.0350877192982456	0.6	0.797606962924934
76.0715763364349	-57.0008466380481	0.0798604038429437	0.0959953174898091	0.0637254901960784	0.600129776260209	0.81554263970917
76.0443359926357	-56.9044904029357	0.0489064150917553	0.0546029536403007	0.0432098765432099	0.60117356000305	0.740789877294024
76.0375390703614	-56.8804731318133	0.102567684252833	0.189750753121051	0.0153846153846154	0.6	0.820081646111411
76.0238619450677	-56.832452355036	0.0254779603984323	0.0370670319079757	0.0138888888888889	0.6	0.690901746100768
76.0170957759966	-56.8083180095638	0.106434450081715	0.168751253104606	0.0441176470588235	0.60739685100468	0.656942093377302
75.9897050665742	-56.7127755984607	0.0542752297199104	0.0520532842985779	0.0564971751412429	0.6	0.743772242265744
75.9759954574055	-56.6650763138771	0.0456311298564935	0.0315607671756737	0.0597014925373134	0.60249794198916	0.69537337842344
75.9692275921352	-56.6410351681091	0.0322986846806449	0.0470535097121671	0.0175438596491228	0.6	0.621521876725083
75.9417965295903	-56.5458812566774	0.023781593159484	0.0230533823973993	0.0245098039215686	0.60175293243364	0.667952657461266
75.9279781214469	-56.4988875153116	0.0573461629838871	0.0805042917797401	0.0341880341880342	0.601604859949884	0.762310224926286
75.9212114806111	-56.4749224353351	0.150046199658968	0.226562987553229	0.0735294117647059	0.614947965552371	0.841832307450899
75.9143234360175	-56.4511268788215	0.125071528445012	0.147201880419437	0.102941176470588	0.611569012540271	0.79819649700321
75.9074060503718	-56.4279170433284	0.165744992253551	0.230040709144783	0.101449275362319	0.621797825387219	0.871355687182534
75.9005306032547	-56.4045158615488	0.20098938515772	0.315022248576309	0.0869565217391304	0.633349230956752	0.92
75.8932458115295	-56.3829139612245	0.142066623976459	0.0974665812862511	0.186666666666667	0.601151445741963	0.750854936097983
75.8856128556046	-56.3638957600247	0.132197451499736	0.244494405487033	0.0199004975124378	0.626591513384331	0.880325810519999
75.8779427823533	-56.3451198322026	0.0975247169943696	0.141716100655406	0.0533333333333333	0.609150531585742	0.831739815134455
75.8477347879516	-56.2666369365653	0.03660388941768	0.0556639191862372	0.0175438596491228	0.6	0.726027896418672
75.8408779756425	-56.2428160815373	0.0778850107044045	0.118732984371772	0.037037037037037	0.604082695588337	0.865110611360403
75.8271726969504	-56.1960315570145	0.0436745800029391	0.0765964718338353	0.010752688172043	0.600308454234308	0.79776109362645
75.8199945010187	-56.1738831087265	0.110359220043423	0.207112997909975	0.0136054421768707	0.617284218828748	0.92
75.8050797931546	-56.13384197051	0.179948466035889	0.273477178985358	0.0864197530864197	0.634227280049666	0.92
75.7972806903433	-56.1155363390232	0.153731476787816	0.291959077606639	0.0155038759689922	0.631262205167466	0.92
75.7895066453037	-56.0970692844462	0.139382956615431	0.213951098416046	0.0648148148148148	0.618261247203113	0.880339473023466
75.7817130362282	-56.0793304986098	0.214365586582723	0.362064506498779	0.0666666666666667	0.651857916032383	0.92
75.7660839110451	-56.0436465345793	0.087981213974574	0.149080707519041	0.0268817204301075	0.602734627499515	0.89841150541856
75.7501666862961	-56.0110192409249	0.201504851445312	0.342403642284563	0.0606060606060606	0.637949411183417	0.92
75.7338373931684	-55.9811000930712	0.181970427879054	0.310910552727805	0.053030303030303	0.620401561914638	0.92
75.7259339084348	-55.9641989983409	0.0737429324578916	0.11415253158245	0.0333333333333333	0.608284924971784	0.838368523645205
75.6848778689164	-55.8916431411056	0.15562149847871	0.263623949338372	0.0476190476190476	0.651076194099545	0.881183394533317
75.6770842499301	-55.8739955716715	0.140610613938849	0.236445108474713	0.0447761194029851	0.607075275013006	0.873477609165933
75.6693160483581	-55.8561759512255	0.117565820698158	0.119189612410809	0.115942028985507	0.607963674956035	0.878922636484915
75.6615966269302	-55.8374972701045	0.207479115194122	0.405154308819616	0.00980392156862745	0.681027022241258	0.92
75.6384603833865	-55.7826212934229	0.141496229158995	0.234605361543796	0.0483870967741936	0.616242029750697	0.868995040241329
75.6303432153022	-55.7676024658373	0.111502257756353	0.168278147353501	0.054726368159204	0.612367869675146	0.795959034680224
75.6221151208396	-55.7535980300795	0.130728331219939	0.235815636798852	0.0256410256410256	0.620705204320234	0.92
75.6138577293144	-55.7391996408985	0.0864191492611258	0.152636278320231	0.0202020202020202	0.6	0.811361441889471
75.5978393656134	-55.7074212553077	0.130084073183143	0.22313110932925	0.037037037037037	0.6	0.754878556503393
75.5898930239724	-55.690439967692	0.120109778518266	0.158252343921777	0.0819672131147541	0.614419614022864	0.894629837659152
75.5819999126746	-55.6736458639874	0.213113800966651	0.335318511024212	0.0909090909090909	0.631530832413033	0.876433494596174
75.5499597116366	-55.6094499881783	0.326797304889004	0.389226793686055	0.264367816091954	0.658448168304369	0.92
75.5419432114574	-55.5936868961657	0.232971666769692	0.397567265163315	0.0683760683760684	0.621073888829588	0.90108632626018
75.5178636516089	-55.5460978799537	0.129216464869018	0.19176626307137	0.0666666666666667	0.604103375526712	0.800704055945904
75.5097185866563	-55.530805506547	0.173280205650547	0.338984653725336	0.00757575757575758	0.638930689754303	0.92
75.4936417330601	-55.499130757872	0.111372951424275	0.198936379039025	0.0238095238095238	0.6	0.858863199602755
75.4856400624359	-55.4832958349427	0.197655002737458	0.324388019659314	0.0709219858156028	0.646921962628334	0.910593433540514
75.4694898529391	-55.4522413730787	0.0977423390755348	0.107765379905456	0.087719298245614	0.605984971279654	0.750715631124465
75.4534133105941	-55.4206267714473	0.0617673989769345	0.0805240452656971	0.043010752688172	0.603376633895869	0.753608908050803
72.9432135972976	-51.7347853302634	0.22729095323572	0.433748573138107	0.0208333333333333	0.684667380721171	0.92
72.9470532550188	-51.7073008265411	0.173117958528891	0.312902583724449	0.0333333333333333	0.627691121651132	0.92
72.9513028119295	-51.6802553396444	0.210143966926758	0.378621267186849	0.0416666666666667	0.639217675541776	0.92
72.9554057676822	-51.6531978293313	0.270553635791002	0.4863809034228	0.054726368159204	0.705789153351348	0.92
72.9595525849298	-51.6262190493643	0.238357444770031	0.42279332091261	0.053921568627451	0.672092042532805	0.92
72.9637863414658	-51.5991334015754	0.286430361461006	0.528743075863189	0.0441176470588235	0.706417894707899	0.92
72.9680561062509	-51.5721089449008	0.170934509076372	0.302653331878235	0.0392156862745098	0.629890525837339	0.92
72.9723290802059	-51.5453371508413	0.237420853530109	0.435040712035343	0.0398009950248756	0.662984724598428	0.92
72.9766248246843	-51.5185982830209	0.199527310101097	0.364740894711997	0.0343137254901961	0.652404212198759	0.92
72.9809606128378	-51.4916655891109	0.208050816942239	0.386689869178595	0.0294117647058823	0.686617878870267	0.92
72.9853131865674	-51.4646462095554	0.269986135654142	0.464214695550708	0.0757575757575757	0.681284559822414	0.92
72.989596281676	-51.4381131487869	0.226883950807285	0.387101234947903	0.0666666666666667	0.650530109711303	0.866976453306011
73.0905141196577	-51.3481651704787	0.198361658229209	0.386622306357408	0.0101010101010101	0.628915103975916	0.92
73.0986324523565	-51.3615158860389	0.235586206200798	0.408672412401596	0.0625	0.637413148215031	0.92
73.1067504551822	-51.3743464122531	0.204186687459124	0.376115310402118	0.032258064516129	0.626783514723199	0.92
73.1149127613691	-51.3868409636524	0.192009690139961	0.359143758389375	0.0248756218905473	0.637421841640639	0.92
73.1231837965016	-51.3990677738129	0.211496305858425	0.375373564097803	0.0476190476190476	0.642941722098642	0.866651491619614
73.1313636113852	-51.4114419150536	0.393374157012127	0.749711276987218	0.037037037037037	0.687028821868951	0.92
73.1395837222232	-51.4244368804064	0.205747774217435	0.376669677788104	0.0348258706467662	0.651035384177861	0.92
73.1476684168115	-51.4370299206957	0.211201375105679	0.385365713174321	0.037037037037037	0.64188110665608	0.92
73.155885473829	-51.4491211418476	0.198257369720516	0.387967730894024	0.00854700854700855	0.646160691796876	0.92
73.1641453829613	-51.4614613912675	0.242718212112752	0.418769757558837	0.0666666666666667	0.673281148366974	0.92
73.1723304075037	-51.4743933976348	0.194164918361512	0.354016111232828	0.0343137254901961	0.645888009165786	0.92
73.1804685302132	-51.4871260976874	0.217155717785436	0.383029384288821	0.0512820512820513	0.656315514099192	0.92
73.1886823850963	-51.4992727729749	0.201004817428464	0.391592968190261	0.0104166666666667	0.655446120005705	0.92
73.1969268752367	-51.5117635296516	0.229301606770335	0.436380991318448	0.0222222222222222	0.687092172729581	0.92
73.205047628165	-51.5246480816649	0.228498374130387	0.403233307400559	0.0537634408602151	0.677277365532331	0.92
73.2131771530219	-51.5374715129305	0.273357728893844	0.502597810728864	0.0441176470588235	0.628382656633686	0.92
73.2214329615864	-51.5498907416035	0.254436714548211	0.467206762429755	0.0416666666666667	0.680645921383209	0.92
73.2296173248808	-51.5622997324087	0.151104919860073	0.290305077815384	0.0119047619047619	0.63165172377614	0.92
73.2377520271105	-51.5751013766835	0.201421390610363	0.348921212593276	0.053921568627451	0.652834006337213	0.92
73.2459461676543	-51.5880203575201	0.243936829496582	0.448657972718654	0.0392156862745098	0.66477884797378	0.92
73.2541115184004	-51.6005991465082	0.283980856976291	0.543086092062035	0.0248756218905473	0.692643358197859	0.92
73.2623027000305	-51.6129807786981	0.235440336179916	0.404214005693165	0.0666666666666667	0.654748481683172	0.92
73.2705081631535	-51.6258289671234	0.18748099225719	0.34639055594295	0.0285714285714286	0.640930423186372	0.92
73.2786849368516	-51.638900406816	0.228952015808223	0.438296188479191	0.0196078431372549	0.64876802470272	0.92
73.2868504829632	-51.6514962074574	0.167967076744571	0.321008780354813	0.0149253731343284	0.637068779707445	0.92
73.2950365189958	-51.6639407474895	0.209310481683558	0.376196720942874	0.0424242424242424	0.625469510812571	0.92
73.3032965805918	-51.6768495945363	0.133310007897478	0.246719518282518	0.0199004975124378	0.614866636011713	0.907131884575356
73.3113671285321	-51.6896654176189	0.0844670037329676	0.158983758709716	0.00995024875621891	0.6	0.918830149285
73.3195041130614	-51.7025113843838	0.175183007410112	0.325856210898655	0.0245098039215686	0.62998477657683	0.92
73.3277423843454	-51.7151462720846	0.170338138798265	0.30146059132202	0.0392156862745098	0.624526945460595	0.92
73.3359155376739	-51.7277165480803	0.170918200672368	0.314058623566958	0.0277777777777778	0.630431570913542	0.906546468456896
73.3440481424355	-51.7406078985653	0.207347939583631	0.365676271324125	0.0490196078431372	0.638939229943368	0.92
73.3522396914707	-51.7536237861177	0.14296746584568	0.266327088554105	0.0196078431372549	0.627093671533171	0.880317293474182
73.3604572205438	-51.7664476471058	0.182598365151012	0.345588887164769	0.0196078431372549	0.636380135163211	0.92
73.3686171027893	-51.7791534205464	0.178624181967931	0.327397617667206	0.0298507462686567	0.619964984089714	0.817065310205642
73.3767549490331	-51.7920350118934	0.131566317150274	0.243524791163292	0.0196078431372549	0.602359281190475	0.767311706803932
73.3849464050674	-51.8050759293297	0.130728529846899	0.232045294987915	0.0294117647058823	0.6	0.825100911583125
73.3931056430415	-51.817797475792	0.101585375088567	0.118593635749274	0.0845771144278607	0.602959094323728	0.703023077162901
73.401257913979	-51.8305831291024	0.106179457293355	0.178045189096513	0.0343137254901961	0.603903051042785	0.721509006249725
73.4094555757622	-51.8435978304903	0.128882958414344	0.16953062271104	0.0882352941176471	0.600555904376144	0.82738010875559
73.4175858173569	-51.8565700425222	0.108192527609202	0.196484557705967	0.0199004975124378	0.6	0.795421604547239
73.4257423743696	-51.8693441020228	0.0542929601691027	0.0840761164166367	0.0245098039215686	0.6	0.751786644992641
73.4339447739449	-51.8823411780052	0.133211055955828	0.197794660931264	0.0686274509803921	0.6	0.760827600256944
73.4747274470837	-51.9473782318031	0.104630332978333	0.179409919688008	0.0298507462686567	0.6	0.92
73.4828697469242	-51.960305624991	0.0435123004692995	0.0661912676052657	0.0208333333333333	0.6	0.747353615497165
73.4910679650371	-51.9733780827059	0.139777718315099	0.196222103296864	0.0833333333333333	0.6	0.808070301561582
73.4991948446881	-51.9864385757712	0.124633983383319	0.184591349851214	0.0646766169154229	0.6	0.786261228887378
73.5073291257163	-51.9994473768509	0.158270647266118	0.287129529826354	0.0294117647058823	0.626790649881373	0.92
73.5155398164384	-52.0124409866888	0.191968937561838	0.364330031986421	0.0196078431372549	0.640539100507351	0.92
73.5236710185845	-52.025484881743	0.196993156281798	0.389011188185486	0.00497512437810945	0.627433090900069	0.92
73.5317963589873	-52.0385814507471	0.158216369589425	0.306628817610222	0.00980392156862745	0.624049981216351	0.92
73.5399827087742	-52.0517835573346	0.137635167341468	0.245858569977054	0.0294117647058823	0.619274979563313	0.92
73.5481803886854	-52.0648990610098	0.196904098608544	0.349690550158264	0.0441176470588235	0.625608751752403	0.90279459215872
73.5563088039175	-52.0779832457692	0.134310393387674	0.25369541364102	0.0149253731343284	0.619774905648429	0.901856792205363
73.5644159315499	-52.0912366927481	0.141818838942928	0.2640298347486	0.0196078431372549	0.623074520360118	0.92
73.5726025258367	-52.1044567406937	0.15516804254573	0.246610594895382	0.0637254901960784	0.610577507526917	0.904705382780631
73.5807264414274	-52.1176023052275	0.196969616666069	0.349163113929153	0.0447761194029851	0.615490313147483	0.92
73.5888682777742	-52.130613329245	0.181145025582172	0.318172404105521	0.0441176470588235	0.634976718862455	0.92
73.5970540628188	-52.1438575608266	0.142413122601485	0.260316441281402	0.0245098039215686	0.611979167335167	0.92
73.6051572160377	-52.1571735164006	0.159124691393594	0.308299134030968	0.00995024875621891	0.612976420792908	0.92
73.6132813218444	-52.1703403616537	0.199219623377918	0.364125521265639	0.0343137254901961	0.620235801926283	0.92
73.6214891205989	-52.183438877603	0.201955898088247	0.340186305980416	0.0637254901960784	0.617797844123151	0.912052613395677
73.6297066280383	-52.1967581540236	0.179392418685747	0.323958966724728	0.0348258706467662	0.636982373500356	0.888585852287131
73.6377532965354	-52.2099945101824	0.194576410537543	0.35930207480643	0.0298507462686567	0.645169353985909	0.92
73.6458496339058	-52.2233969700558	0.160983085632406	0.29255440655893	0.0294117647058824	0.632217492285453	0.92
73.6540324553977	-52.2367073675306	0.186812212776501	0.354016582415746	0.0196078431372549	0.6464090806611	0.879110282182916
73.6621665317844	-52.2498304918857	0.133472577394457	0.252019781654585	0.0149253731343284	0.618386692472024	0.86653450836508
73.670284245014	-52.2630937130737	0.111483408191463	0.203358973245672	0.0196078431372549	0.628257045488618	0.92
73.6784311704563	-52.2767053908241	0.202816912199961	0.358850198668928	0.0467836257309941	0.655035890002808	0.92
73.6866097270021	-52.2900728117517	0.151652757216619	0.283697671295984	0.0196078431372549	0.640923150779064	0.906424315964184
73.6947692384174	-52.303014979115	0.185627600199902	0.335540914685519	0.0357142857142857	0.6492874233677	0.92
73.7028791757935	-52.3163582173726	0.206093780962596	0.376151525889155	0.036036036036036	0.659001338815177	0.92
73.7110088642769	-52.3301250779578	0.117509672430649	0.209378319220272	0.0256410256410256	0.624932918038432	0.92
73.7191277821342	-52.3434093779498	0.188149701712498	0.336498408400121	0.0398009950248756	0.655298349335885	0.92
73.7272692479615	-52.3565265403514	0.18025168928231	0.335993574643052	0.0245098039215686	0.62114878386349	0.92
73.7354341517933	-52.3700447940669	0.24015968700151	0.411691923022628	0.0686274509803921	0.667213506204833	0.913056436827222
73.7435142909733	-52.3836524568666	0.173040070278599	0.328536280908076	0.0175438596491228	0.621684381621386	0.901483831539259
73.7516379252941	-52.3969337120865	0.139217770062115	0.268631618555602	0.00980392156862745	0.635543309044649	0.92
73.7683344691638	-52.4207648149159	0.154689847165006	0.279076664026981	0.0303030303030303	0.625708207262907	0.92
73.7769466639379	-52.4292492865461	0.269945687535989	0.206558041738644	0.333333333333333	0.616891433463749	0.92
73.7854809948721	-52.4386951382576	0.234026586735098	0.368053173470197	0.1	0.63640591651905	0.91585831164592
73.8030913648857	-52.4496560221782	0.17811331561676	0.331535273208829	0.0246913580246914	0.642082325055118	0.92
73.8119573760452	-52.4534881797643	0.250135548333416	0.35741395380969	0.142857142857143	0.646367059389367	0.92
73.8208540152538	-52.4583917276003	0.139424173952056	0.252704557054439	0.0261437908496732	0.622493798894397	0.92
73.829712112602	-52.4625687877552	0.220950289977223	0.423382061435927	0.0185185185185185	0.646969720874688	0.92
73.8385563532779	-52.4670979156168	0.172260069586423	0.317853472506179	0.0266666666666667	0.625292452470116	0.92
73.8474411051726	-52.4722891060994	0.202779309717073	0.381048815512578	0.0245098039215686	0.659493691695566	0.92
73.8562777144549	-52.4770188224928	0.197506233800878	0.347393419982708	0.0476190476190476	0.633932810579019	0.919943282360432
73.8651305294257	-52.4813514917381	0.298369799240133	0.51189111363178	0.0848484848484848	0.637788438286072	0.92
73.8740393876371	-52.4859826985078	0.162429172462783	0.294555314622535	0.0303030303030303	0.640475552254884	0.92
73.8829305031618	-52.4910428679004	0.196518452976818	0.363625141247754	0.0294117647058823	0.648278764299591	0.92
73.8917690361796	-52.4957385038409	0.171335587879352	0.332720927002486	0.00995024875621891	0.653002905451509	0.92
73.9006158339569	-52.5002340515163	0.172897048029543	0.320794096059085	0.025	0.634041344952118	0.92
73.9095161249694	-52.505087879994	0.225624195814862	0.416934666139527	0.0343137254901961	0.65302553799922	0.92
73.9183494135851	-52.5099228617553	0.264508068985686	0.444439023543512	0.0845771144278607	0.688001901307288	0.92
73.9271864814977	-52.5146696900904	0.185069380996083	0.340726997286283	0.0294117647058823	0.644354690390696	0.92
73.9360905953672	-52.5194397581603	0.186713602918526	0.314603676425288	0.0588235294117647	0.625760946368669	0.908599813034059
73.9449278715409	-52.5241855741094	0.200249069382533	0.390547890008846	0.00995024875621891	0.657639645301063	0.92
73.9537667133994	-52.5288955882666	0.229609984304432	0.439612125471608	0.0196078431372549	0.689249009217374	0.92
73.9626738757929	-52.533597446043	0.174158320671928	0.328708798206602	0.0196078431372549	0.652774276632476	0.90519851675087
73.9716167352617	-52.5384584396349	0.307173326142929	0.58947103039531	0.0248756218905473	0.708640312845041	0.92
73.9803845969926	-52.5433299395525	0.184310890715	0.313895413270796	0.054726368159204	0.659143941603976	0.878464428222024
73.9892252605194	-52.5480012008505	0.233120704633972	0.431927683777747	0.0343137254901961	0.687238778260533	0.92
73.9981369361196	-52.5525976072032	0.191994347636115	0.324848910325994	0.0591397849462366	0.611464220229173	0.860851749513563
74.0069704087038	-52.5574506492881	0.198820077558329	0.38271478198233	0.0149253731343284	0.645231643496382	0.92
74.0157997046077	-52.5624051680236	0.134111236854054	0.248614630570854	0.0196078431372549	0.611865476460558	0.905032580352305
74.024702351965	-52.5672276889163	0.191908877643011	0.35440599058014	0.0294117647058824	0.631874464240185	0.906400502083977
74.0335488898862	-52.5717601276315	0.218389511411826	0.390267394916676	0.0465116279069767	0.636375334891073	0.92
74.042381177359	-52.5766461754589	0.198137438410722	0.342511435961228	0.053763440860215	0.642941794312892	0.92
74.0512732454414	-52.5817315327217	0.271809359149973	0.494599110456808	0.0490196078431373	0.687441112803507	0.92
74.0601761896207	-52.5865613539362	0.196795262677489	0.378884643002037	0.0147058823529412	0.636160961234169	0.92
74.0690180834305	-52.5912255051536	0.189554601058108	0.352227481686109	0.0268817204301075	0.643733012682566	0.92
74.0778524188019	-52.5960692500846	0.228432113212689	0.412839069192674	0.0440251572327044	0.66379683121285	0.92
74.0867459247887	-52.6011208172542	0.189819739821252	0.345325754152307	0.0343137254901961	0.635639171469223	0.92
74.095584613586	-52.605867992193	0.194220612373233	0.333714856587261	0.054726368159204	0.64779682098851	0.92
74.1044290243986	-52.6104784014131	0.197265918585695	0.362480555120109	0.032051282051282	0.65063891443579	0.92
74.1133308678142	-52.6153490157035	0.103978716671126	0.190716054031906	0.0172413793103448	0.608186955310831	0.897110841382546
74.1221528740559	-52.620501016657	0.186238589360241	0.337651308073715	0.0348258706467662	0.645685447636263	0.92
74.1309897589187	-52.6252957029286	0.19496466006616	0.380125398563692	0.00980392156862745	0.655632527748712	0.92
74.1399043251042	-52.6298511596303	0.241111548131469	0.426667540707383	0.0555555555555556	0.663063355960909	0.92
74.1488542001402	-52.6348164616974	0.225398722753627	0.39746411217392	0.0533333333333333	0.65336436014444	0.92
74.1576137266916	-52.6399372308653	0.216786484170431	0.348995853913002	0.0845771144278607	0.65142073844568	0.919979895617219
74.1664468399297	-52.6448417039055	0.229502079308563	0.395278668421048	0.0637254901960784	0.662833894803696	0.92
74.1753563435541	-52.6495389855073	0.214495057366881	0.399578350027879	0.0294117647058823	0.678439677155099	0.92
74.1841989841857	-52.654212305703	0.236376197341194	0.438030172460166	0.0347222222222222	0.680530480923319	0.92
74.1930251981054	-52.6592877397826	0.199077163830692	0.354036680602561	0.0441176470588235	0.665048848998161	0.92
74.2019164871165	-52.6644325556891	0.196557046300809	0.334290563189854	0.0588235294117647	0.654340639165307	0.92
74.2107549307674	-52.6692188631836	0.243847337669732	0.418042934045932	0.0696517412935323	0.667798565935035	0.92
74.2195945852433	-52.6739767371905	0.248596283667988	0.467780802630093	0.0294117647058823	0.681329838924581	0.92
74.228490523746	-52.679020161627	0.221966557570775	0.399815468082727	0.0441176470588235	0.662599896447757	0.92
74.2373192398643	-52.6840420698039	0.059744374147612	0.114513623917115	0.00497512437810945	0.6	0.864112794974785
74.2461554134518	-52.6888911047391	0.200911144443792	0.362606602613075	0.0392156862745098	0.633356404523738	0.910371464286363
74.2550584709021	-52.6937688001637	0.188405662093419	0.337595637912328	0.0392156862745098	0.656029067674014	0.92
74.263954752047	-52.6988136873853	0.182577810278068	0.33084189506594	0.0343137254901961	0.66159109893983	0.92
74.272783811704	-52.7038482655828	0.204008834462428	0.363241549521871	0.0447761194029851	0.653589092848222	0.92
74.2816216072666	-52.7086719443426	0.205164169676243	0.385818535430918	0.0245098039215686	0.661153642491768	0.92
74.2905298009536	-52.7134329085502	0.237648290813552	0.374106105436628	0.101190476190476	0.659861067080674	0.92
74.2993602430013	-52.7184331328332	0.16660075238171	0.268524887847996	0.0646766169154229	0.638416840016543	0.911313453866374
74.3081824846409	-52.7236293587591	0.180777100500338	0.322006178401806	0.0395480225988701	0.639548318734639	0.91973027338257
74.3170825807818	-52.7285860594541	0.163250792057546	0.295251584115091	0.03125	0.6308485013845	0.92
74.3260362066919	-52.7333085244408	0.149822071280722	0.26631080922811	0.0333333333333333	0.639884333357762	0.92
74.3347975853811	-52.7384314441902	0.131733899429399	0.25351755010258	0.00995024875621891	0.626623570463325	0.892276818522345
74.3436202160257	-52.7436368259493	0.239376050749943	0.380712885813612	0.0980392156862745	0.66490482594924	0.92
74.3525207332286	-52.7486060063145	0.222972902241912	0.38712227507206	0.0588235294117647	0.664151318266055	0.92
74.361357411043	-52.7534698768072	0.206632400458065	0.363513557135035	0.0497512437810945	0.657202527524289	0.92
74.3701913670302	-52.7583956934904	0.134798879549312	0.220578151255486	0.0490196078431373	0.621435383802526	0.92
74.379084379819	-52.7635319898911	0.196832061811513	0.354448437348516	0.0392156862745098	0.64808076774391	0.908964205035511
74.3879133153737	-52.7685858542623	0.159594308678933	0.284362746711099	0.0348258706467662	0.642263812208168	0.92
74.3967500163938	-52.7734689077905	0.17720351832989	0.320093311169584	0.0343137254901961	0.631384745864503	0.919805292135241
74.4056526824617	-52.7783996273832	0.177158257148955	0.306697466678862	0.0476190476190476	0.620905028259696	0.92
74.4144725090111	-52.7836759624079	0.20285321323596	0.311179063287841	0.0945273631840796	0.632246010150511	0.897843254568152
74.4233021674623	-52.7887109122915	0.167187903681302	0.309866003441036	0.0245098039215686	0.632429660892783	0.92
74.4322124090992	-52.793447842769	0.221271201263971	0.321330281315821	0.121212121212121	0.625748051139583	0.92
74.441104390093	-52.7986465953358	0.20961760349906	0.348196955632	0.0710382513661202	0.642040038943863	0.91981180178809
74.4499234308564	-52.8039685827584	0.171807852922791	0.327742689972567	0.0158730158730159	0.619652612244091	0.92
74.458762006145	-52.8088175199172	0.1985654845596	0.323797635785867	0.0733333333333333	0.633537730799033	0.92
74.4676662204317	-52.8137284446386	0.158523766842792	0.305142771780822	0.0119047619047619	0.655142392202792	0.92
74.4764868418531	-52.8190193566926	0.189290427004344	0.317974793402627	0.0606060606060606	0.625262594684626	0.92
74.4853087085915	-52.8242762741025	0.169779596689905	0.305245467889615	0.0343137254901961	0.612656025287769	0.919888243234165
74.4942146768776	-52.8291390986745	0.193077576204648	0.356743387703413	0.0294117647058823	0.637380303411906	0.905634784233447
74.5031605509109	-52.8341334583667	0.168505777074217	0.280273965495952	0.0567375886524823	0.618693147464441	0.895416226094477
74.511915233083	-52.8394667479501	0.132170469969419	0.231007606605504	0.0333333333333333	0.618439881984524	0.901346524618356
74.5207398314667	-52.8446648804188	0.158785972485847	0.248944493991303	0.0686274509803921	0.614536480777372	0.92
74.5296471685134	-52.8495041617467	0.181506002516198	0.307456449476841	0.0555555555555555	0.638758701172621	0.912047155528427
74.5384796975257	-52.8545282258612	0.216540975885493	0.33692810561714	0.0961538461538462	0.637285573135072	0.92
74.54729962729	-52.8598542082795	0.0568720933856774	0.108842225987041	0.00490196078431373	0.6	0.92
74.5561886033219	-52.8651531994984	0.104504600013721	0.189401356890187	0.0196078431372549	0.610212299171959	0.889204841761408
74.5650232967699	-52.8701291207376	0.155626253465206	0.266476387527427	0.0447761194029851	0.623432445956735	0.92
74.5738585786495	-52.8751001214228	0.177382040131525	0.330072722238359	0.0246913580246914	0.632232092827918	0.92
74.5827536614246	-52.8802658382278	0.171360367739616	0.327569220327717	0.0151515151515152	0.653110621595057	0.92
74.5915711239799	-52.8856510644391	0.132494648502154	0.225188301979432	0.0398009950248756	0.618855525216824	0.900174824797632
74.600404390956	-52.8906635176524	0.177385348116124	0.286143245251856	0.0686274509803921	0.623282512664811	0.92
74.6093074305858	-52.8956402134032	0.129083354947648	0.221129672858259	0.037037037037037	0.615781205863841	0.90653452648166
74.6181967290094	-52.9009614886712	0.149369765653539	0.279131688169824	0.0196078431372549	0.613633613193892	0.919404841878268
74.6270195135049	-52.9062495773763	0.173189388333278	0.286677284129243	0.0597014925373134	0.625753180022252	0.919840962775314
74.6358503555313	-52.9113469374649	0.14201604324931	0.249718361008423	0.0343137254901961	0.627437476426171	0.92
74.6447487437545	-52.9164567158999	0.169671864762777	0.305030004035358	0.0343137254901961	0.640160776230413	0.92
74.6535733601942	-52.9217089469004	0.119271151049933	0.218641804587429	0.0199004975124378	0.608945706005046	0.92
74.662402069612	-52.9268599949674	0.139903164933313	0.26019848672937	0.0196078431372549	0.620198709787175	0.92
74.6712992472919	-52.9319968780162	0.131559243272678	0.214098878702219	0.0490196078431373	0.610458835604877	0.904531748635679
74.6801814806878	-52.9372081089365	0.137215878433255	0.239078221512975	0.0353535353535354	0.609523265117411	0.898347656948554
74.6889428483758	-52.9424520201032	0.152300320462855	0.260482993866887	0.0441176470588235	0.616606368656623	0.917183708651746
74.6978361302701	-52.9476943293976	0.150094505544517	0.265875285598838	0.0343137254901961	0.613667260727342	0.909265199992061
74.7067330712384	-52.9528317953435	0.127583299805704	0.206146991768271	0.0490196078431373	0.610856485945238	0.888096657963908
74.7155558079165	-52.9581262090871	0.132244213855066	0.259513303332022	0.00497512437810945	0.6	0.92
74.7243767350841	-52.9634750655441	0.145495008170702	0.251774330066894	0.0392156862745098	0.619962367306173	0.887727172394371
74.7332713863821	-52.9687006381211	0.117734229145169	0.215860615153083	0.0196078431372549	0.608795588552449	0.876891720566241
74.7421057528067	-52.9737398598207	0.118096567596128	0.19639214016738	0.0398009950248756	0.61271487681072	0.92
74.7509319199004	-52.9789573304254	0.102731355618942	0.176050946532002	0.0294117647058823	0.613275106319136	0.90285410650062
74.7598168968387	-52.9844023058558	0.102251695558632	0.179993587195696	0.0245098039215686	0.618031774909206	0.835525223351727
74.7686389449128	-52.9897430037838	0.103456952170561	0.172088033694357	0.0348258706467662	0.610443770527109	0.903707367565851
74.7774679152939	-52.994930795507	0.104607998891022	0.150392468370279	0.0588235294117647	0.610248469684546	0.869082091774006
74.7863625197509	-53.0001773150001	0.111329467685694	0.198149131449819	0.0245098039215686	0.611094961721123	0.831801261979883
74.7951832615861	-53.005565644986	0.170383953467614	0.274101240268561	0.0666666666666667	0.612611762420057	0.92
74.8124751957349	-53.0230808001841	0.103717165906067	0.185212109589912	0.0222222222222222	0.6	0.92
74.8210014806172	-53.0340635982344	0.130539701066913	0.238857179911605	0.0222222222222222	0.611931675174521	0.92
74.8378772280897	-53.0563465129965	0.186017164275419	0.333572790089299	0.0384615384615385	0.611850158149167	0.92
74.8463492557331	-53.0679140622925	0.175398287334865	0.309129908003064	0.0416666666666667	0.627500685395639	0.92
74.9142002304051	-53.1552890416837	0.0437080783422761	0.0707494900178856	0.0166666666666667	0.6	0.798865950386956
74.9226082395575	-53.1667894066456	0.100961552616162	0.0590659623751815	0.142857142857143	0.6	0.86256517337827
74.9395662526208	-53.1888989590795	0.12277937983208	0.117353631459032	0.128205128205128	0.604929778048917	0.837917430692724
74.9646826759301	-53.225330320457	0.162679680957064	0.232766769321536	0.0925925925925926	0.608316067767151	0.92
74.9815692531887	-53.2485715682771	0.22671103439762	0.374056989430161	0.0793650793650794	0.625771000409412	0.92
74.9901197606924	-53.2585475128695	0.185449485298285	0.298826898524498	0.0720720720720721	0.613229245717171	0.887207564459098
74.9986320478553	-53.2689937842073	0.159066949860576	0.264370458860937	0.053763440860215	0.614635722133111	0.853652568213216
75.007154265217	-53.2801713300573	0.165687807958277	0.268875615916555	0.0625	0.620672298870205	0.823285588592436
75.0157359533856	-53.2906539577827	0.0988655445757016	0.150112041532356	0.0476190476190476	0.6	0.852601389709707
75.0242777618664	-53.3016359759522	0.0883607964219671	0.135054926177267	0.0416666666666667	0.6	0.865583211973416
75.0410656328222	-53.3252994480389	0.20536975128051	0.188517280338797	0.222222222222222	0.6	0.828597019262905
75.0574994976577	-53.3522933022012	0.047429585594058	0.0670813934103383	0.0277777777777778	0.6	0.825510889184134
75.0656407664986	-53.3671659758986	0.175387593014658	0.168957004211133	0.181818181818182	0.6	0.92
75.0738454711026	-53.3808678868051	0.253438472621283	0.211638850004472	0.295238095238095	0.604452555429322	0.912473969129386
75.0820115919193	-53.3949041436611	0.0995430292110934	0.127657486993615	0.0714285714285714	0.6	0.832957265228678
75.0901342469714	-53.4099492374816	0.129644728141601	0.219289456283203	0.04	0.6	0.889780861343076
75.0982601263569	-53.4243569902891	0.262778655226947	0.20174778664437	0.323809523809524	0.604201675556816	0.872693506437482
75.1064649301091	-53.4380892030576	0.193556174648408	0.233266195450663	0.153846153846154	0.601074150963865	0.898241685339636
75.1146713318908	-53.4524609616006	0.201725867088895	0.184153488563754	0.219298245614035	0.60406302351857	0.902218609931892
75.1228222890989	-53.4673159276987	0.208624697705827	0.20156312090185	0.215686274509804	0.60173930913409	0.886879668977088
75.1309673621089	-53.4815978044089	0.148683200389083	0.153087793812992	0.144278606965174	0.6	0.865524498332196
75.1391551158141	-53.4955157769731	0.237311939136688	0.289438693088191	0.185185185185185	0.607873852622606	0.9199269652843
75.1473585503608	-53.5099484302271	0.276217840630078	0.253416073417019	0.299019607843137	0.606560336407711	0.896966405253534
75.1554720489979	-53.5245282345146	0.193181235005823	0.187357494887268	0.199004975124378	0.605512197108117	0.881504764182386
75.1636129251049	-53.5388799947061	0.266056329471552	0.233093051099967	0.299019607843137	0.60235153056907	0.889721755090119
75.1718482963263	-53.5530587257284	0.179175076016171	0.216193289287244	0.142156862745098	0.6	0.89257108432044
75.1799968039281	-53.567361476964	0.213728214318072	0.273227572914751	0.154228855721393	0.610151014263503	0.913640332516969
75.1881630448063	-53.5820490088989	0.0894492720149758	0.149047797761295	0.0298507462686567	0.605757945834842	0.840708132225558
75.196299257583	-53.596515785335	0.136282969214065	0.252958095290876	0.0196078431372549	0.6	0.798188923292851
75.204462204609	-53.6107105425631	0.11203675791944	0.164372023301566	0.0597014925373134	0.601228803713054	0.853005366443598
75.212608336723	-53.6250610537543	0.120647935919493	0.216604513814295	0.0246913580246914	0.6	0.799048064148644
75.2207766257083	-53.6398615322398	0.115712906627301	0.187308166195778	0.0441176470588235	0.6	0.885240936670482
75.2289892618082	-53.6542904151128	0.112023990661363	0.152619409894154	0.0714285714285714	0.60221327132581	0.862905200389682
75.237144749148	-53.6685849950454	0.172115064396544	0.230593765156725	0.113636363636364	0.609353433908887	0.872944726331906
75.2452665156285	-53.6831818008387	0.233247672393406	0.28022083498289	0.186274509803922	0.618854933842054	0.893902330781237
75.2534618422829	-53.6977865861072	0.198415764747902	0.235066823613452	0.161764705882353	0.605498755062996	0.907333679513449
75.261602127143	-53.712232407694	0.175241678528705	0.206204750092235	0.144278606965174	0.602201054590572	0.868270028402624
75.2697310738691	-53.7267775118016	0.154566640761345	0.171878379561906	0.137254901960784	0.601117789351624	0.869454576456406
75.2779247766262	-53.7414040566662	0.142710270795214	0.15796956119827	0.127450980392157	0.603620734764026	0.84981663985176
75.2860669982374	-53.7558564100614	0.175898616572605	0.207518626180037	0.144278606965174	0.606840267109918	0.875833447496111
75.2942084808568	-53.7703283309669	0.181600635524763	0.245554212225996	0.117647058823529	0.601028062311953	0.916604156301122
75.3023862201812	-53.7851283971876	0.131192996742151	0.1545428562294	0.107843137254902	0.6	0.853942973630672
75.3105756962416	-53.7998263824662	0.103090675868562	0.127749979188104	0.0784313725490196	0.6	0.804188621948664
75.3187063616138	-53.8144033776494	0.0857211897783389	0.101790638263145	0.0696517412935323	0.6	0.795560989136965
75.3268351535207	-53.8290146286793	0.167544833098831	0.168422999530994	0.166666666666667	0.603489960991781	0.832807166579991
75.3350319744911	-53.8436877647213	0.211968689080549	0.247466789925803	0.176470588235294	0.604555116256994	0.915647853924264
75.3431526150551	-53.8583818197984	0.16861096689	0.198760395318461	0.138461538461538	0.603157447951783	0.866950490955731
75.351311904336	-53.8732418853492	0.143424320659895	0.142570034354616	0.144278606965174	0.606777461551014	0.825779906670228
75.3594549968738	-53.8878066510548	0.210792940283637	0.188252547233942	0.233333333333333	0.602921435993356	0.858779562240649
75.3675803861507	-53.9024858935068	0.0991663830370138	0.140861501706212	0.0574712643678161	0.6	0.883595849419171
75.3756826778059	-53.9173740652362	0.187518892177128	0.252488764746414	0.122549019607843	0.616532011278226	0.883672416888515
75.383872282401	-53.932156310576	0.240138942671461	0.289101414754688	0.191176470588235	0.623141561651091	0.92
75.3920700227815	-53.9468761378851	0.155268830812308	0.261518053781479	0.0490196078431373	0.608969068338761	0.91082244311179
75.4001929193362	-53.9616096023678	0.136655040656188	0.23848421066561	0.0348258706467662	0.600852035800411	0.895741994596699
75.408295204381	-53.9765184793933	0.119565508367942	0.209719252030001	0.0294117647058824	0.604493652298096	0.906317189943391
75.4164653790808	-53.9914882849996	0.241551203218655	0.287023975064762	0.196078431372549	0.618260920062753	0.906621522923754
75.4245919720165	-54.006215869255	0.244821655399391	0.290638335674404	0.199004975124378	0.620609335217529	0.914997292008861
75.4327153633641	-54.0209818414214	0.260685442164243	0.33019441374025	0.191176470588235	0.627364965817067	0.907095734360863
75.4408961223148	-54.0358977403342	0.278615707279985	0.302329453775656	0.254901960784314	0.624624393959416	0.909010791578783
75.4490036592181	-54.0508135083017	0.241959511329487	0.289889171912704	0.194029850746269	0.618331981310592	0.917143003802716
75.4571180487216	-54.0656788260005	0.236309030870483	0.330461198995869	0.142156862745098	0.630253439889217	0.907281510315957
75.4652849305478	-54.0807391421462	0.31640358212791	0.323983634844056	0.308823529411765	0.624319214851268	0.917575929147174
75.4734061083868	-54.0955638661269	0.309527983512568	0.320548504338569	0.298507462686567	0.62570959752989	0.917557848378411
75.4815261569994	-54.110403364392	0.263277101880616	0.335377733172998	0.191176470588235	0.628135265423494	0.905335858549807
75.4896857911144	-54.1255446064712	0.249494406230815	0.248988812461629	0.25	0.610739045371522	0.892128197580765
75.4978403733419	-54.1407386204626	0.355427688165295	0.28928674887961	0.42156862745098	0.617985085706979	0.920000000000001
75.5059631954121	-54.1555798150589	0.349007489257267	0.364681645181201	0.333333333333333	0.637909014211978	0.920000000000001
75.5141206118205	-54.1704801780006	0.359023724065169	0.348678078760968	0.369369369369369	0.636863020002317	0.917407968664033
75.522206024165	-54.1857051243375	0.36972269451944	0.322778722372212	0.416666666666667	0.62338788614547	0.918015753636411
75.5303518258545	-54.201010438513	0.332604011140584	0.312266845810581	0.352941176470588	0.621715916823841	0.917261148960653
75.5384694949388	-54.2159286784208	0.387399670926866	0.351913769714428	0.422885572139304	0.628702543536821	0.916798437194211
75.5465960015281	-54.2307780778248	0.435206610147127	0.394923024215824	0.475490196078431	0.643103536568423	0.91389539511978
75.5547466196199	-54.2460680549623	0.519121706137961	0.347066941687688	0.691176470588235	0.63082269109799	0.918013419250693
75.5628405922672	-54.2612162940425	0.359183239959441	0.295480907779578	0.422885572139304	0.625857743205613	0.906989098787535
75.5709623905738	-54.2761325988064	0.297143356250283	0.357249675463528	0.237037037037037	0.625124842323377	0.92
75.5791072354027	-54.291498299362	0.311309022311394	0.362814123054162	0.259803921568627	0.623728010846541	0.896435611863446
75.5871792329359	-54.3068590464408	0.26884439390262	0.326577676694129	0.211111111111111	0.618390570138219	0.912268135874003
75.5952972401405	-54.3218292159524	0.234373047252229	0.234178193269889	0.234567901234568	0.606823175951303	0.884131040525
75.6034701426856	-54.3369735336857	0.246888876010146	0.220145911224273	0.27363184079602	0.604373471278568	0.897025789466217
75.6115587632386	-54.3522176333821	0.241868481389489	0.289707112032709	0.194029850746269	0.610297350502316	0.911308832349757
75.6196415360254	-54.3675217967854	0.303860686943633	0.323407648397071	0.284313725490196	0.622538357282615	0.920000000000001
75.6277964676406	-54.3828498066072	0.266718182074579	0.263828521011903	0.269607843137255	0.614279995220767	0.908506059920707
75.6359612096391	-54.3981004930016	0.310957913804267	0.332700141334023	0.28921568627451	0.617176729127569	0.912008390502717
75.6440586363754	-54.4133024764971	0.340490864969698	0.402374764765266	0.278606965174129	0.61058619382852	0.892938935926746
75.6521318781921	-54.4287214075365	0.272378391174819	0.36338423333003	0.181372549019608	0.615893735443651	0.901549570911927
75.6602686906101	-54.4442406091048	0.440158220287795	0.395022322928531	0.485294117647059	0.638005077166145	0.920000000000001
75.6683616916336	-54.4595071814489	0.294216887836348	0.334702432389113	0.253731343283582	0.61662204564619	0.913612461011483
75.6765000525072	-54.4747637681577	0.463025822629837	0.398688461180072	0.527363184079602	0.646544365469838	0.917931269315559
75.6845983353045	-54.4900487769022	0.413187958362917	0.345983759863088	0.480392156862745	0.628276338678252	0.919999030057712
75.6927325557836	-54.5056239052133	0.411027977742608	0.366173602544038	0.455882352941177	0.631979178494684	0.918047965193588
75.7008152411019	-54.5210071612653	0.361798327730166	0.325586705211576	0.398009950248756	0.624679898467365	0.918354304030639
75.7089093702804	-54.5362949226537	0.352827024263237	0.272905510514778	0.432748538011696	0.612169728054475	0.912120100859538
75.7170446492021	-54.5518802931199	0.402839021897968	0.320383926148877	0.485294117647059	0.620652259346094	0.919961291650847
75.7251085911952	-54.5674542610894	0.493290161315133	0.339814153476038	0.646766169154229	0.628201574393919	0.916445103299394
75.7331964271719	-54.5828319333169	0.389786928649689	0.304083661220946	0.475490196078431	0.614612720953092	0.914250401189076
75.7413538904478	-54.5982567694808	0.426766646600712	0.294709763789658	0.558823529411765	0.615177402801066	0.916354742371989
75.7494206741689	-54.6138313532919	0.413819229306641	0.295300150155572	0.532338308457711	0.612326636848665	0.915696230151152
75.7574843745558	-54.6294420920764	0.350366940495614	0.274263292755935	0.426470588235294	0.606611163381212	0.91860877176342
75.7656364921667	-54.6449394625447	0.316087974198603	0.284136732710932	0.348039215686275	0.61248293739685	0.916851985483793
75.773722116292	-54.6603803421582	0.395362678946809	0.323063666351329	0.467661691542289	0.613266238443496	0.916908698153338
75.7818025047882	-54.6758726599007	0.405060693362596	0.300317465156564	0.509803921568628	0.613655506558493	0.919895002157132
75.7899128730482	-54.6917478920505	0.360110461763771	0.244730727449109	0.475490196078432	0.606962041749127	0.891682860043224
75.7980446063764	-54.7074454531302	0.25007622462448	0.191328919837196	0.308823529411765	0.601855599392531	0.857154031198572
75.8061366316236	-54.7228567869679	0.244764866740677	0.246591880374009	0.242937853107345	0.604127378175593	0.88052519692331
75.8142018852972	-54.7385140782969	0.326835318546049	0.263927047348507	0.38974358974359	0.60535576926162	0.89014524744772
75.8223111259952	-54.7544393961926	0.280264909792362	0.17327491762394	0.387254901960784	0.603823004666151	0.838559729236817
75.8303753857985	-54.7701132641803	0.341165372680852	0.204718805063197	0.477611940298508	0.602156949517369	0.837150220966183
75.8384992412391	-54.7857574622307	0.465019935215564	0.308149323167447	0.621890547263682	0.618638240296105	0.902359722021391
75.846572892054	-54.8014303607717	0.538113930188288	0.389953350572655	0.686274509803922	0.637191185315468	0.91661276268568
75.8547038878984	-54.8172041348796	0.552144284356876	0.32487680400787	0.779411764705882	0.620070692862084	0.912345153123516
75.8627616840082	-54.8329649808369	0.401452852486663	0.205890779600192	0.597014925373134	0.604051311677235	0.851846920057382
75.870816368887	-54.8487614829275	0.444483224333346	0.310535076117672	0.57843137254902	0.61805181377437	0.919971969528517
75.8789532518138	-54.8645085966512	0.460958637185902	0.353289823391411	0.568627450980392	0.628106605814576	0.920000000000001
75.8870176522977	-54.880252087836	0.495524191565167	0.354232462732324	0.63681592039801	0.630420602966408	0.915813341226812
75.895060680432	-54.896186380405	0.461364100735858	0.260963495589362	0.661764705882353	0.608985024576478	0.914166784227652
75.9031787415088	-54.912126131977	0.624134620632428	0.390426104009955	0.857843137254902	0.638511771550019	0.919850622807748
75.9112441666247	-54.9278888215941	0.57243630962985	0.374039285926367	0.770833333333333	0.619443501897229	0.874481311418182
75.9270133476071	-54.9628114209535	0.364518714958651	0.26749896837884	0.461538461538462	0.606325228848304	0.884690167912913
75.9345260896514	-54.9826808801158	0.386228485130313	0.292782173512658	0.479674796747968	0.607474450049938	0.91065827450285
75.9419088262775	-55.0033588847446	0.575094128148273	0.385482373943605	0.764705882352941	0.64301874617686	0.92
75.9492503274738	-55.0247742766665	0.464454686371682	0.262242706076698	0.666666666666667	0.6	0.92
75.9568558991382	-55.0445749130258	0.61564550708002	0.359496142365168	0.871794871794872	0.629556737055131	0.92
75.9642480894913	-55.0652165251478	0.443118186935196	0.386236373870391	0.5	0.640073597566322	0.92
75.9716058020662	-55.0860871348397	0.450309581290731	0.525619162581461	0.375	0.681650546899707	0.92
75.9792265126132	-55.1058287055593	0.493331801697791	0.361663603395581	0.625	0.634360604655753	0.92
75.9867036974174	-55.1259851108464	0.462070196422071	0.390807059510809	0.533333333333333	0.658420290488157	0.92
75.9940621374241	-55.1472971911076	0.401637266769935	0.303274533539869	0.5	0.616663217760952	0.92
76.0015016588137	-55.1677531834317	0.414196086974248	0.322645047511714	0.505747126436782	0.604513561222288	0.903899526139437
76.0090584127567	-55.1874364489414	0.497607698324515	0.349382063315697	0.645833333333333	0.611228105165117	0.92
76.0164759126509	-55.2080046532552	0.251656861867501	0.242444158517611	0.260869565217391	0.6	0.912172095731668
76.0238376371942	-55.2294161837886	0.286047063281113	0.359972914441013	0.212121212121212	0.60416112986314	0.836676277295977
76.0313490814757	-55.2499237579227	0.231925448129807	0.229932767604643	0.233918128654971	0.606425548325354	0.867972333512225
76.038883804416	-55.2697903182313	0.287020953460788	0.277745610625281	0.296296296296296	0.601869258992024	0.92
76.0462799824236	-55.2905382813103	0.337266989823787	0.252311757425352	0.422222222222222	0.604426319503225	0.912712284204462
76.0536513710587	-55.3119466774497	0.240105464573002	0.302433151368225	0.177777777777778	0.618261441190449	0.844593919467063
76.0610936461142	-55.3324347913802	0.26344150241177	0.250153445075111	0.276729559748428	0.604207633036162	0.9199387574582
76.0686023663575	-55.3525131234788	0.292149763966597	0.250966194599861	0.333333333333333	0.604136604485316	0.92
76.0760681123535	-55.3733742986496	0.209036256561031	0.199024894074443	0.219047619047619	0.606465264118349	0.870383355728945
76.083413105109	-55.3944903346399	0.227057987062359	0.220197845469746	0.233918128654971	0.607184510512334	0.875922951428486
76.0908322608289	-55.4151653746125	0.294398875843645	0.284876183059838	0.303921568627451	0.611838005391521	0.919987941271016
76.0983441394818	-55.4357786433777	0.329171933113607	0.243529051412399	0.414814814814815	0.606649246999407	0.913900739769341
76.1057451393577	-55.4565890850603	0.264832587931142	0.285884081334921	0.243781094527363	0.609505235811354	0.915879362599614
76.1131122240785	-55.4776203101672	0.15414143197226	0.212323267984925	0.095959595959596	0.6	0.880720327300179
76.1340755355695	-55.5477350039056	0.180579041709838	0.209642931904524	0.151515151515151	0.6	0.92
76.1411936016669	-55.5706317549254	0.0851642411849988	0.130328482369998	0.04	0.6	0.875773580119273
76.1481595746652	-55.5939858037954	0.151005948065457	0.239511896130914	0.0625	0.6	0.845863178268057
76.154919536554	-55.6183570956369	0.142804980126107	0.14068242402033	0.144927536231884	0.6	0.877933757273878
76.1618559041945	-55.6418554128973	0.153516680689164	0.192747647092615	0.114285714285714	0.614028802620282	0.906984534321807
76.1758408960322	-55.6887648449618	0.225848499508861	0.347530332351055	0.104166666666667	0.6	0.859133580200109
76.1826408536553	-55.7129979729224	0.211021259596931	0.270527367678711	0.151515151515151	0.6	0.825502238108442
76.1896809588088	-55.7364595521702	0.175959229343959	0.250727982497442	0.101190476190476	0.607018951026511	0.883311767648575
76.2035748017552	-55.7839181151225	0.155306091782726	0.214315887269155	0.0962962962962963	0.603274610939701	0.894727989154409
76.2103773088559	-55.808181444549	0.106774740340284	0.187908455039542	0.0256410256410256	0.6	0.92
76.2174023912261	-55.831763919927	0.177801446759095	0.249911836607621	0.105691056910569	0.606160374597777	0.871639324040441
76.2312752530951	-55.8789900933846	0.115599116473213	0.171369173117365	0.0598290598290598	0.61431605341467	0.894453169222068
76.2381193064582	-55.9035385946299	0.142867102582801	0.128871460067563	0.156862745098039	0.604013068847223	0.861011043952228
76.2450512521763	-55.9272093784659	0.181967811701578	0.275885308937747	0.0880503144654088	0.6	0.822967916294989
76.2520331538295	-55.9506295855169	0.228601438587608	0.228036210508548	0.229166666666667	0.6	0.840406543659914
76.2589602779076	-55.9747971183545	0.31728596132736	0.329810017892814	0.304761904761905	0.625635111028955	0.902856906639546
76.265828380882	-55.9992747819543	0.22704900598049	0.287431345294313	0.166666666666667	0.6	0.776263972318852
76.2727501170405	-56.0230392957789	0.107139637031202	0.164528030281309	0.0497512437810945	0.61355990185636	0.795040200746159
76.279770731946	-56.0467224840116	0.152317883487606	0.202071664411109	0.102564102564103	0.6	0.821886556732438
76.2866463370517	-56.0707885898919	0.162345640454557	0.249978637230953	0.0747126436781609	0.6	0.897806979722708
76.2934596065794	-56.0951424717957	0.142872746668713	0.211118627665783	0.0746268656716418	0.603826379159147	0.885446658130378
76.3003211991372	-56.1192714062366	0.184194823961659	0.236036706746847	0.132352941176471	0.602687078714923	0.90154545644515
76.3072944777009	-56.1432865466079	0.119595308147242	0.169015177697992	0.0701754385964912	0.60055250507041	0.885940340487797
76.3141625371226	-56.1674047199247	0.245958993884777	0.284510580362147	0.207407407407407	0.618640582247764	0.911149361729613
76.3209932822916	-56.1917258098593	0.167330544187425	0.251327755041517	0.0833333333333333	0.606743571946615	0.914975979257816
76.3279536601275	-56.2158444269577	0.281313279178515	0.278312832866834	0.284313725490196	0.609518288397604	0.916285733730398
76.3348489065823	-56.2398582046965	0.196009627298644	0.292516767035099	0.099502487562189	0.603028027659659	0.902782670992853
76.3416792902867	-56.2642067933413	0.147788235072535	0.261262744654874	0.0343137254901961	0.618803379825117	0.79364762560131
76.3485641119374	-56.2887426115642	0.0933144616945055	0.147413237114501	0.0392156862745098	0.601208251222242	0.84397040804206
76.355533995652	-56.3128619153198	0.179573785841324	0.235959165885548	0.123188405797101	0.613679786691415	0.86319522262404
76.3624205801474	-56.3369708119223	0.187697894101808	0.254183666991495	0.121212121212121	0.604841878920853	0.92
76.3692141158324	-56.3615546233243	0.0826133719763242	0.155422822384021	0.00980392156862745	0.6	0.92
76.3761003808726	-56.3861337072228	0.0795670374655545	0.142467408264442	0.0166666666666667	0.6	0.89287272072762
76.383022090678	-56.4100983737855	0.151653378491718	0.19724615092283	0.106060606060606	0.613826578517659	0.88501242866539
76.3898888899291	-56.4343483387721	0.165731391645117	0.164796116623567	0.166666666666667	0.6	0.865574299699717
76.3967197203818	-56.4592295520274	0.0801899969100298	0.0785086487908197	0.0818713450292398	0.600909814933169	0.726073212155705
76.403587386352	-56.483492008812	0.34804072327336	0.33289736694473	0.36318407960199	0.6286730045761	0.907061368784206
76.410475194744	-56.5076740258991	0.253469813399813	0.273021498144655	0.233918128654971	0.618117570566158	0.908017422076891
76.4173602330106	-56.532569606317	0.218849432289232	0.2983953819914	0.139303482587065	0.6181934739948	0.92
76.4241549683404	-56.5572865263268	0.158255969543009	0.271314198973024	0.0451977401129944	0.614509881071348	0.92
76.4310284091885	-56.5815854999037	0.281166298827682	0.318551503128001	0.243781094527363	0.618897386373434	0.916099104458824
76.437891886564	-56.6059481274448	0.417935141498909	0.322642769770306	0.513227513227513	0.630768890338391	0.913728206491946
76.4447474525393	-56.6308077681807	0.321399127143546	0.294759038600818	0.348039215686274	0.616063630830432	0.913807403545271
76.4516127712472	-56.655630956107	0.340722226657051	0.348111119980768	0.333333333333333	0.632536232430141	0.918252430806033
76.4584612686374	-56.6801072796067	0.495485790456178	0.379031282404893	0.611940298507463	0.642413333703215	0.920000000000001
76.4652824097982	-56.7047345277272	0.463467218423664	0.333797181945367	0.593137254901961	0.628843306439681	0.916538083150818
76.4721358691812	-56.7296548246702	0.4238010836884	0.293680598749349	0.553921568627451	0.61105467559837	0.918676538597143
76.4789669080328	-56.7542564446315	0.369135931383717	0.295485793115694	0.442786069651741	0.613229632650469	0.909513116031319
76.4857991622697	-56.7788640537683	0.390537265299793	0.288766838291893	0.492307692307692	0.613722467794409	0.912199439806528
76.4926511842002	-56.803828513132	0.332532207243439	0.277809512526093	0.387254901960784	0.608464557521786	0.90351231376229
76.4994430769256	-56.8286637447372	0.381863900176131	0.286115860053754	0.477611940298508	0.616477123175425	0.913182501005907
76.5062621948125	-56.8533730945583	0.554567800080848	0.378743443298951	0.730392156862745	0.634148105888234	0.919023792119333
76.5131516211	-56.8781845264177	0.35229456640352	0.287922466140374	0.416666666666667	0.616259852753327	0.899088352183745
76.5199349183804	-56.9030996927701	0.368885498120962	0.31488542410262	0.422885572139304	0.621239654770402	0.919930198364678
76.5267117059689	-56.9280601039263	0.405483617456908	0.325673117266756	0.485294117647059	0.616572565432837	0.916681216059203
76.5335741490361	-56.9530459913253	0.417543842704445	0.325283763840262	0.509803921568627	0.619613663837653	0.913568999661076
76.5403947915194	-56.9778096443551	0.471055197827231	0.355045719037547	0.587064676616915	0.631142105006196	0.919963373314514
76.5472006036673	-57.0026577716135	0.263569813415127	0.267335705261626	0.259803921568627	0.612078723954592	0.908124216972689
76.5540285161996	-57.0280236059965	0.309422099707929	0.285510866082526	0.333333333333333	0.615887734542104	0.906694015480099
76.5608051339012	-57.0530691863471	0.395453494057333	0.330122674389176	0.46078431372549	0.622471439746655	0.918762031598299
76.5676776963352	-57.0780620680355	0.209115622823951	0.205587567486983	0.21264367816092	0.607174251124808	0.867699178030255
76.5744622963072	-57.1030676233156	0.289693381185708	0.231869031874961	0.347517730496454	0.605891559288132	0.896569996519508
76.5812167438109	-57.1282376749059	0.347710460830463	0.288558176562888	0.406862745098039	0.616255129284386	0.918554331719739
76.5880882197552	-57.1532681955877	0.30149628299317	0.246403418699518	0.356589147286822	0.606851924308914	0.8833964835418
76.5948645497006	-57.1783398397607	0.170328715054017	0.2073240967747	0.133333333333333	0.6	0.863279157845958
76.6015836775728	-57.2037140833891	0.185270849183086	0.174463266993623	0.196078431372549	0.604872707655648	0.868252078554375
76.6084139750697	-57.228996320234	0.219918862258969	0.253563214714016	0.186274509803922	0.607316905063577	0.910249001398888
76.6152127479574	-57.2540072848818	0.270392896413346	0.252228578896344	0.288557213930348	0.607792090943308	0.901434173585087
76.6219945799405	-57.2791117982406	0.322238498309933	0.274685329953199	0.369791666666667	0.61605567577982	0.90056334756924
76.6287830034887	-57.3046329198142	0.0859937353312075	0.0935560981133955	0.0784313725490196	0.608484488143218	0.818439457350372
76.635603521344	-57.3300048025701	0.206019195265278	0.230665841510948	0.181372549019608	0.614292582166357	0.866575898252475
76.6423903699657	-57.3551252381045	0.253348395725412	0.300636185390218	0.206060606060606	0.614270768837833	0.92
76.6491225980683	-57.3805312437156	0.151856253208496	0.186065447593463	0.117647058823529	0.60816778004957	0.860115865918775
76.6559047500895	-57.4061372970459	0.17516413202478	0.203269440520149	0.147058823529412	0.600823820412815	0.810943003030545
76.6626832713193	-57.4313336099454	0.250515764774079	0.242325061886465	0.258706467661692	0.603248484484981	0.875651846897927
76.6694420464779	-57.4566443389046	0.266501249801179	0.238884852543533	0.294117647058824	0.6	0.857812291054905
76.6762291918404	-57.4822710147567	0.164901241563118	0.168037777243884	0.161764705882353	0.6	0.836562020335029
76.6829635632255	-57.5077299758269	0.203601242263387	0.213172633780506	0.194029850746269	0.605308756546225	0.877178762494713
76.6897354072069	-57.53336080728	0.277831695024597	0.222330056715861	0.333333333333333	0.601487408269119	0.910231820234688
76.6964845970186	-57.5588067332893	0.221019411487583	0.187136862190852	0.254901960784314	0.600543741149135	0.857813882680988
76.7032876755137	-57.5843987191474	0.0922592243646729	0.125694919317581	0.0588235294117647	0.6	0.731396951381911
76.710028877693	-57.609873257048	0.0723920113297943	0.114933276390932	0.0298507462686567	0.6	0.795818969437789
76.7167470365756	-57.6354765726259	0.153015384391711	0.134462141332442	0.17156862745098	0.60641519916433	0.749384741556512
76.7235122065345	-57.6612967829261	0.173903541725105	0.112512965803152	0.235294117647059	0.6	0.772671681753667
76.7302652916317	-57.6867415066248	0.24717976545619	0.193284262095175	0.301075268817204	0.603295635924419	0.825312946137277
76.7370165837094	-57.7122142055932	0.194409340625266	0.182152014583866	0.206666666666667	0.6	0.885827126500982
76.7437489458687	-57.7382413797768	0.200338382354684	0.199696372552504	0.200980392156863	0.606877916456204	0.86011136197868
76.750438584411	-57.7640493179041	0.126417406488801	0.133431827902975	0.119402985074627	0.6	0.791628396921989
76.7572094333838	-57.7894631370559	0.187426568700934	0.193034955583686	0.181818181818182	0.606948115929534	0.779821390903227
76.7639677973083	-57.8153978145516	0.316277259017216	0.201181969014824	0.431372549019608	0.601805415173293	0.88601037710832
76.7706429721654	-57.8413160364308	0.190513222406787	0.172071220932978	0.208955223880597	0.604479900908671	0.819489542645632
76.7773773069655	-57.8669527373403	0.242406007709089	0.229910054633864	0.254901960784314	0.601947013289913	0.867556928349568
76.7841494234958	-57.8928552659407	0.270287012800738	0.163123045209319	0.377450980392157	0.603243476062986	0.814716330090494
76.7908265897891	-57.9192324848316	0.244796201768742	0.189592403537483	0.3	0.6	0.652750746340263
76.7969348098528	-57.9476738340409	0.334712348777798	0.224980253111152	0.444444444444444	0.601097061954923	0.900891905620512
76.8025088364762	-57.9782196229086	0.375102197113354	0.266544263507753	0.483660130718954	0.607412794386777	0.897601759024159
76.8080942008293	-58.0091111136649	0.38112658689846	0.262253173796919	0.5	0.614375870595217	0.886927373694322
76.813039752514	-58.0416546373951	0.340155360353618	0.299358339754854	0.380952380952381	0.614333681102094	0.919927280047426
76.8222966039893	-58.1088867304856	0.465908567582181	0.306817135164362	0.625	0.615917938181736	0.920000000000001
76.8267995152784	-58.1427069523135	0.342805285236808	0.248110570473616	0.4375	0.60730737404107	0.918941928436785
76.8314687626717	-58.176111981326	0.656824785224569	0.338159374370707	0.975490196078431	0.62501612618467	0.918494232405576
76.8361770001226	-58.2097696114943	0.616278397062213	0.35510581373227	0.877450980392157	0.633105141013916	0.920000000000001
76.8409639011832	-58.2432257154592	0.66389903049883	0.435641198252562	0.892156862745098	0.659335228364856	0.919953966666853
76.8456916829184	-58.2765081032872	0.659286886011012	0.423051383962322	0.895522388059702	0.648145989130523	0.920000000000001
76.8503833478837	-58.3099007434766	0.62293657563137	0.368422170870584	0.877450980392157	0.63125828607321	0.919871679697263
76.8551155494633	-58.3435420425226	0.567149367283583	0.349985009076971	0.784313725490196	0.624028365979642	0.920000000000001
76.8598180423311	-58.3769286182914	0.525512622001066	0.34455758231059	0.706467661691542	0.624245155909401	0.917090091172174
76.8645189414906	-58.4103312521067	0.554521311506852	0.339434779876448	0.769607843137255	0.620247521176549	0.91989310365157
76.869233642055	-58.4440555345034	0.582640777637312	0.361359986647172	0.803921568627451	0.629058821221387	0.919957596048982
76.8739178391252	-58.4775264616638	0.528252875393319	0.31023709407022	0.746268656716418	0.61113216224283	0.919831828346669
76.8785976850794	-58.5110196379078	0.560142988136748	0.316364407646045	0.803921568627451	0.621997687705403	0.913892656776258
76.8832980456308	-58.5448168104527	0.633125144308031	0.325073818027827	0.941176470588235	0.618060819336929	0.917278261422414
76.8879614224671	-58.5783795413236	0.572012826840286	0.328105255670621	0.81592039800995	0.623891470912604	0.916941081784686
76.8926676564587	-58.611838124383	0.555280022052256	0.360560044104511	0.75	0.632009642575889	0.920000000000001
76.8973758885486	-58.6456502391012	0.51548703761052	0.35940544777006	0.67156862745098	0.627566568292433	0.920000000000001
76.901999616831	-58.679698677453	0.53044165021848	0.340295065142842	0.720588235294118	0.623107561669588	0.91991389697773
76.9066370369202	-58.7133757099182	0.549455028422724	0.317815529482264	0.781094527363184	0.617714460177553	0.918309491988256
76.9113461107598	-58.7470693406187	0.674450157977446	0.383726186601659	0.965174129353234	0.638161151255587	0.9199698398199
76.9159923631576	-58.7807734334403	0.627441319184597	0.392137540329978	0.862745098039215	0.639969330058769	0.920000000000001
76.9205935286501	-58.8145852555257	0.579629127835511	0.35328810641729	0.805970149253731	0.625792577197572	0.919899898358117
76.9252599841316	-58.8482325757398	0.592034215730188	0.331609415066932	0.852459016393443	0.619830554040397	0.914529904654214
76.9299668035062	-58.8821292639728	0.538841200384493	0.289064514590123	0.788617886178862	0.609969234309855	0.908586338270021
76.9345555551563	-58.9163530167557	0.467511329850295	0.312473640092746	0.622549019607843	0.617020872313873	0.916009448188919
76.9391386405515	-58.9502593992393	0.504557189860012	0.362348210565795	0.646766169154229	0.626519582618586	0.920000000000001
76.9438427165476	-58.9838522587552	0.506492734095802	0.337771792977929	0.675213675213675	0.620980848377588	0.920000000000001
76.9485157548483	-59.0178870071414	0.428543678472896	0.291049621096735	0.566037735849057	0.609018299286157	0.919339564166584
76.9530534502535	-59.0519461051285	0.59904985461533	0.327452943061505	0.870646766169154	0.615032962051132	0.917026258808303
76.9576162695632	-59.0859520184289	0.501707060501569	0.33674745433647	0.666666666666667	0.620805939804771	0.916402729441865
76.9622942289807	-59.1200116307915	0.506141262053514	0.358436370260875	0.653846153846154	0.625493705772685	0.914249805705851
76.9669176929549	-59.1538809897057	0.452397360770669	0.346655186657617	0.558139534883721	0.618329696370753	0.920000000000001
76.971460527027	-59.1879757011019	0.531957456262202	0.323718834093032	0.740196078431372	0.61385939609399	0.919951953630193
76.9760837653504	-59.2222163662975	0.512582476170696	0.338890442537472	0.686274509803921	0.621044159318321	0.919889153340766
76.9807076646246	-59.2561202230258	0.514853825900678	0.353090736378472	0.676616915422885	0.624833261353446	0.920000000000001
76.9852749587499	-59.2901873009697	0.515030368761101	0.383001913992789	0.647058823529412	0.635765904668438	0.920000000000001
76.9898518424166	-59.324587463926	0.495865738844001	0.403496183570356	0.588235294117647	0.639633075428996	0.920000000000001
76.9944491283774	-59.3589448143899	0.534753732395421	0.368527072633979	0.700980392156863	0.629780355550979	0.906074034254448
76.9990346985707	-59.3929973002328	0.537477341528819	0.383412394500423	0.691542288557214	0.637674808851635	0.919995544478693
77.0036124834916	-59.4273021089103	0.519156761639977	0.411447851638163	0.626865671641791	0.642744889634342	0.920000000000001
77.008154835718	-59.4615203455126	0.52746318216534	0.432377344722837	0.622549019607843	0.647453662152786	0.920000000000001
77.012706704557	-59.4956988250006	0.576592230464484	0.466617296749863	0.686567164179105	0.660683933296943	0.920000000000001
77.0172799925549	-59.5298325715872	0.599585209091216	0.4439620848491	0.755208333333333	0.655111756068824	0.916815679582886
77.0218490673448	-59.564336620496	0.565769644343519	0.401147131824293	0.730392156862745	0.639024071905405	0.920000000000001
77.0263988693562	-59.5989031229831	0.574652685620378	0.409109292809383	0.740196078431373	0.643302462956766	0.920000000000001
77.0309306459634	-59.6331816991687	0.543631732397719	0.445472420019319	0.641791044776119	0.657544963319302	0.919896717523935
77.0354558804876	-59.6674891958722	0.600106297871942	0.450212595743884	0.75	0.655471832849913	0.920000000000001
77.0400121314644	-59.7020744490255	0.573894786855949	0.441907220770722	0.705882352941176	0.649284193199268	0.920000000000001
77.0445270293326	-59.7364326145403	0.591384454533737	0.451425625485385	0.731343283582089	0.653606656258063	0.920000000000001
77.0490428751098	-59.7708000155541	0.65230204759649	0.446760957938077	0.857843137254902	0.655158030045111	0.920000000000001
77.0535960803323	-59.8054285828838	0.580310743993006	0.493954821319346	0.666666666666667	0.670424531975548	0.920000000000001
77.0580901283091	-59.8398759474714	0.520335936375347	0.493408191158655	0.54726368159204	0.670968504783144	0.920000000000001
77.0625783786384	-59.8743499768165	0.50582754375674	0.482243322807599	0.529411764705882	0.665666902308175	0.920000000000001
77.067133588668	-59.9090087791224	0.520235817115917	0.515881470297408	0.524590163934426	0.676957672023463	0.919983641143067
77.0750196609878	-59.9804510178707	0.588168122747004	0.570275639433402	0.606060606060606	0.698287450888771	0.92
77.0784168288575	-60.0176917245662	0.552860915564697	0.46127738668495	0.644444444444444	0.668420415534882	0.92
77.0837841525355	-60.0939849772944	0.441281966768004	0.488624539596614	0.393939393939394	0.673275847225626	0.92
77.0860752603385	-60.1327768593201	0.540851407669775	0.48170281533955	0.6	0.66097011293667	0.920000000000001
77.0886434078649	-60.1710681138248	0.679876894709333	0.54493897460385	0.814814814814815	0.694979435642239	0.92
77.0910178566219	-60.2095898238257	0.622949340562178	0.552916224984004	0.692982456140351	0.702295362007324	0.920000000000001
77.093250897696	-60.2482909562767	0.444256799122944	0.507561217293506	0.380952380952381	0.675815087542939	0.92
77.0956919550179	-60.287055315217	0.643435083348127	0.641036833362922	0.645833333333333	0.720861530663479	0.920000000000001
77.100552479156	-60.3643177664569	0.739449449365437	0.648833539253749	0.830065359477124	0.724601491592068	0.920000000000001
77.1028403811729	-60.4029809656823	0.748081925594313	0.644311999336774	0.851851851851852	0.716931097190211	0.92
77.1053595906657	-60.4416760975984	0.78725010083359	0.701484328651307	0.873015873015873	0.740976605112351	0.920000000000001
77.1077962427418	-60.480170240117	0.760693797313532	0.711863785103255	0.809523809523809	0.752231408825792	0.92
77.1100400519482	-60.5189071950876	0.790250857533073	0.712854656242618	0.867647058823529	0.74652164085201	0.920000000000001
77.1123720782507	-60.5578560767295	0.738643880477046	0.643954427620758	0.833333333333333	0.721103431038638	0.920000000000001
77.114851100299	-60.5963186434109	0.849704190171439	0.76001444094894	0.939393939393939	0.764337068347927	0.920000000000001
77.117217615942	-60.634929607991	0.777263154749366	0.698317159171934	0.856209150326797	0.740304838429994	0.920000000000001
77.1195046665835	-60.6739560585507	0.686388310602558	0.612972699636489	0.759803921568627	0.711955806699788	0.920000000000001
77.1218705354853	-60.7125823526064	0.705835759986885	0.620626743854366	0.791044776119403	0.709990717540774	0.920000000000001
77.1242238350597	-60.7512310350657	0.70535566253911	0.592083874097829	0.818627450980392	0.703835645862089	0.920000000000001
77.1265519575163	-60.7902287009576	0.637463943973051	0.573947495789239	0.700980392156862	0.696126481326469	0.920000000000001
77.1288886761986	-60.8292236952324	0.655635009190035	0.595583743870266	0.715686274509804	0.704423463220947	0.920000000000001
77.1312301621746	-60.8679077540898	0.782393319010807	0.728965742499226	0.835820895522388	0.751546910326916	0.920000000000001
77.1335678548312	-60.906800916806	0.742655466994135	0.719141779759414	0.766169154228856	0.749981705839392	0.920000000000001
77.1358280293044	-60.9456188520716	0.699231467608885	0.565129601884436	0.833333333333333	0.696400097956431	0.920000000000001
77.1381158156704	-60.9843846950288	0.690129901972929	0.549414032801579	0.830845771144279	0.689658762535021	0.920000000000001
77.140476219616	-61.0230708432885	0.706596371891283	0.57368657094306	0.839506172839506	0.6998875548469	0.920000000000001
77.1427826104872	-61.0621427013347	0.809452071237845	0.770864926789416	0.848039215686274	0.778514722809044	0.920000000000001
77.1450281337724	-61.1012943364717	0.79413106608973	0.691203308650047	0.897058823529412	0.738784085580891	0.920000000000001
77.1472787174906	-61.1401331962306	0.694851334159529	0.64840913598075	0.741293532338308	0.725383634636164	0.920000000000001
77.1496214480987	-61.178867296679	0.754894417009868	0.630478489192151	0.879310344827586	0.720983276606866	0.920000000000001
77.1519243975078	-61.2179690699643	0.72339504699198	0.652672446925137	0.794117647058823	0.730073016626175	0.920000000000001
77.1541301639567	-61.2568816514476	0.725468453610195	0.674817504235314	0.776119402985075	0.733607777503836	0.920000000000001
77.1563642687401	-61.2957669849878	0.67279883625662	0.59559767251324	0.75	0.71081279512975	0.920000000000001
77.158672368168	-61.3348845768297	0.74003574809504	0.666346005994003	0.813725490196078	0.740156981388686	0.920000000000001
77.1609103248118	-61.3737779554624	0.658997420530597	0.591626681857214	0.72636815920398	0.705833899331445	0.920000000000001
77.1631390990086	-61.4126884708819	0.787510160193673	0.663255614504994	0.911764705882353	0.737466328185102	0.920000000000001
77.1654053053937	-61.4518757774306	0.718249102282985	0.64728251829146	0.78921568627451	0.726687258269246	0.920000000000001
77.1676566980602	-61.490775859233	0.653716787471712	0.591015664495663	0.716417910447761	0.702271613397819	0.920000000000001
77.1698473537958	-61.5297526624084	0.615946301519314	0.476990642254315	0.754901960784313	0.661727539745869	0.915286644190491
77.1720762745543	-61.569004181032	0.673945145296526	0.592988329808738	0.754901960784314	0.70240816879712	0.920000000000001
77.1743433138471	-61.608218438211	0.536404136227431	0.518886703827412	0.553921568627451	0.677801905031048	0.920000000000001
77.1765468478366	-61.647199773548	0.581813402454325	0.571587003913624	0.592039800995025	0.698819460846662	0.920000000000001
77.1786960042935	-61.6864423833209	0.616833718478081	0.537150024020839	0.696517412935323	0.679318525152521	0.920000000000001
77.180865601818	-61.7254997914952	0.833752479417073	0.907701037265519	0.759803921568627	0.813773395300715	0.920000000000001
77.1831086664816	-61.7644563696053	0.763983428338784	0.945877304438762	0.582089552238806	0.831751379940056	0.920000000000001
77.1853202689748	-61.8034558103423	0.795191710554277	0.943324597579141	0.647058823529412	0.828214730795534	0.920000000000001
77.1874561768306	-61.8428592064236	0.796772661144853	0.912172773270098	0.681372549019608	0.817228216077038	0.920000000000001
77.1896164505042	-61.8822417772772	0.681299925997412	0.896913577485019	0.465686274509804	0.811039012094585	0.920000000000001
77.1918183261395	-61.9212714972715	0.678689995749156	0.770315314881397	0.587064676616915	0.757740392756779	0.920000000000001
77.1940144580776	-61.96031222075	0.519869966522714	0.382877187947389	0.656862745098039	0.628930115990058	0.920000000000001
77.1961621498057	-61.9997248148509	0.458541447550692	0.375416228434717	0.541666666666667	0.631358214919219	0.914728799977718
77.1982416882375	-62.038906917319	0.381439464177828	0.353042862781886	0.409836065573771	0.622722556797187	0.919661012610677
77.2004509456707	-62.077952974252	0.427960183850118	0.365011276791145	0.490909090909091	0.630687062648284	0.913776223698755
77.2026612361676	-62.1173169984888	0.425083635991118	0.550167271982236	0.3	0.71667064448403	0.92
77.2046836465207	-62.1565825382702	0.497290678005127	0.709635119451114	0.28494623655914	0.737087769674872	0.920000000000001
77.2067604319962	-62.1957936990896	0.600324085148821	0.772076741726215	0.428571428571428	0.763712319045761	0.92
77.2090501152158	-62.2350848578692	0.647972472654415	0.851500500864385	0.444444444444444	0.823759915618039	0.92
77.2111303487001	-62.2743053389047	0.546485756812433	0.850547271200625	0.242424242424242	0.791485290264807	0.92
77.2130880578958	-62.3136610982881	0.460364413500828	0.719748434844793	0.200980392156863	0.748216598365292	0.92
77.21521860368	-62.3531497504597	0.550295397783013	0.744658592176195	0.355932203389831	0.727035410435903	0.920000000000001
77.2174717344245	-62.3925093082038	0.433107110865245	0.692880888397158	0.173333333333333	0.739461570340127	0.92
77.2195462054653	-62.4317612372645	0.531748847568177	0.759576126508904	0.303921568627451	0.750673795202543	0.92
77.2215033286738	-62.4713418960021	0.56607606558217	0.758414757426967	0.373737373737374	0.703344614017688	0.92
77.223623317185	-62.510580629289	0.448152618357747	0.686048826459084	0.21025641025641	0.717822847096937	0.92
77.2258069395183	-62.5497336982163	0.28460881976913	0.502550972871593	0.0666666666666667	0.675342634341739	0.92
77.2278337495743	-62.5890651478366	0.40444237951251	0.613482460174445	0.195402298850575	0.717605083227178	0.92
77.2298087358247	-62.6287680087863	0.431822130318614	0.692075633186247	0.17156862745098	0.691527590837297	0.92
77.2318970433033	-62.6683547560811	0.339955864055091	0.552460747718025	0.127450980392157	0.668725982298513	0.909734719799896
77.2340272405403	-62.7075923523849	0.2636116348534	0.340231399788101	0.186991869918699	0.605773216810233	0.815463371401938
77.2360449110399	-62.7469584361898	0.216504167376674	0.236427138172151	0.196581196581197	0.6	0.894434112464487
77.2379822258784	-62.7867245263307	0.0759703923353155	0.0666694668411736	0.0852713178294574	0.603090000350894	0.828297596137098
77.2400620576182	-62.8260346009616	0.178673319092308	0.163316787438347	0.194029850746269	0.621062885012316	0.865017993174938
77.242184563513	-62.8653057487646	0.16867817250213	0.238590912905494	0.0987654320987654	0.600822667140239	0.87569365196865
77.2442027671539	-62.9050072097091	0.279784483704424	0.388000339957868	0.17156862745098	0.636140607432163	0.87147507449602
77.2461235937806	-62.944502110536	0.248692481615667	0.40966566498572	0.087719298245614	0.631639571733991	0.92
77.2481556481224	-62.983887207656	0.332384348275242	0.503003990668132	0.161764705882353	0.662880158271555	0.92
77.2502532010388	-63.0235237326008	0.385175285569529	0.643366444154931	0.126984126984127	0.669940843934611	0.92
77.2522157553273	-63.0629955422913	0.319651034591873	0.438243868125546	0.201058201058201	0.633280536452807	0.912791843375997
77.2541380576855	-63.1025138097814	0.310602652288071	0.47414648104673	0.147058823529412	0.638104785394978	0.916438963087845
77.2561518727881	-63.1422584045041	0.305746856178761	0.415415280984973	0.196078431372549	0.64473937723984	0.917335106874617
77.2582184490021	-63.1819541671201	0.282267686546156	0.393992737433396	0.170542635658915	0.64300856233052	0.92
77.2601670019125	-63.2214651186857	0.314278760722233	0.472529152650141	0.156028368794326	0.64456049698221	0.904464864700979
77.2620503272945	-63.2613171714058	0.278769930555082	0.428186627279318	0.129353233830846	0.639061838944709	0.92
77.2640397290182	-63.3008216340023	0.338409465289718	0.539564028618652	0.137254901960784	0.658008914230778	0.909903827170885
77.2660968405895	-63.3402370347913	0.436166986350057	0.761222861589003	0.111111111111111	0.750277887511542	0.92
77.2680290634905	-63.3797886675822	0.599608005483248	0.707987940791057	0.491228070175439	0.723437698442309	0.916342033033988
77.2698641038114	-63.4197528895226	0.513026998540418	0.653831774858615	0.372222222222222	0.693081664428156	0.92
77.2717957673163	-63.4593148652394	0.4665763356152	0.714247198593584	0.218905472636816	0.69867349861678	0.92
77.273820987099	-63.498783579848	0.29728403723817	0.471761056932481	0.12280701754386	0.656144893556639	0.92
77.2757752890194	-63.5386397307935	0.2928603596166	0.47662981014229	0.109090909090909	0.646600654914041	0.890802289159714
77.2776038079357	-63.5783111806565	0.362057002148764	0.545009526685589	0.17910447761194	0.660239001508981	0.92
77.2795279570672	-63.6178943152979	0.64721661928057	0.823845003267023	0.470588235294118	0.711922637192426	0.920000000000001
77.2815540328674	-63.6577040001628	0.514130373081399	0.764371857273909	0.263888888888889	0.706265288278685	0.92
77.2834394047995	-63.6976611743322	0.385694420660674	0.573648728326999	0.19774011299435	0.705336400269225	0.92
77.2852357783584	-63.737398333888	0.407423451079299	0.630767300168549	0.18407960199005	0.676485448362168	0.92
77.287155997534	-63.7770164059386	0.289340985204213	0.46593687236921	0.112745098039216	0.6887043410794	0.92
77.289109781069	-63.8169156973021	0.240845649729879	0.422867770047992	0.0588235294117647	0.658513386440239	0.92
77.2909588018366	-63.8566193198944	0.287090416147287	0.459752971598058	0.114427860696517	0.682953414116996	0.92
74.9642737294735	-54.2769664860274	0.186764810889509	0.301307399556795	0.0722222222222222	0.639540702806056	0.92
74.963922727393	-54.2425802082817	0.176757291785918	0.328638961681288	0.0248756218905473	0.632271896945156	0.92
74.9636882764094	-54.2081873907984	0.246079791623735	0.381048472136359	0.111111111111111	0.652166197708226	0.92
74.9778143898302	-53.9754214610988	0.247225287840612	0.383339464570113	0.111111111111111	0.659205500573551	0.92
74.9826236884914	-53.9460776591874	0.249162492065693	0.459109297856875	0.0392156862745098	0.700309928049001	0.92
74.9874272392806	-53.9170160418871	0.217441791520039	0.394479542636038	0.0404040404040404	0.641022578488003	0.893244845181155
74.9967929148335	-53.8580136489831	0.090770414899237	0.171439819697464	0.0101010101010101	0.6	0.863544336805344
75.0058585560698	-53.798612304032	0.211403923631026	0.397807847262051	0.025	0.66278494397163	0.92
75.0150684436852	-53.7388762439289	0.157732784658105	0.277370331220972	0.0380952380952381	0.623075705950701	0.91992087462895
75.0242519134751	-53.6796268514534	0.16159241826264	0.274404348720402	0.048780487804878	0.624842395229935	0.92
75.0425582434713	-53.5603791288228	0.0388786911073299	0.0251258032672914	0.0526315789473684	0.6	0.674890463243217
75.0471639699835	-53.5304388564333	0.174030672850941	0.313578587081191	0.0344827586206897	0.614729337566202	0.92
75.0514939208422	-53.5001716115035	0.226338983698788	0.341566856286465	0.111111111111111	0.62206236057951	0.92
75.0560207520951	-53.4703344906249	0.258448002535929	0.350229338405191	0.166666666666667	0.614623945595437	0.92
75.0607569239907	-53.4406686570902	0.239108488931864	0.317297437633843	0.160919540229885	0.620099335596195	0.911177270753464
75.0652472632091	-53.4107316876463	0.245211300211251	0.394126304126205	0.0962962962962963	0.648163318485051	0.92
75.0741883708261	-53.3504370536672	0.334079150002689	0.434824966672045	0.233333333333333	0.663826732151488	0.92
75.0788556220208	-53.3208740228969	0.255313074197373	0.358245196013793	0.152380952380952	0.635918327935619	0.92
75.0833456153922	-53.2908938462816	0.400270854003339	0.424784132249102	0.375757575757576	0.652753156764779	0.920000000000001
75.0877315993032	-53.2603716835731	0.447774341709044	0.485292273161677	0.41025641025641	0.677023708818976	0.92
75.0922802703532	-53.2302043469374	0.371087730239467	0.433533485170292	0.308641975308642	0.665595407853863	0.92
75.0969145524982	-53.2005269539836	0.423291306971778	0.389792490486765	0.45679012345679	0.643611671867421	0.920000000000001
75.1013989297555	-53.1704973615031	0.314022030643169	0.374420872880542	0.253623188405797	0.625505232266331	0.92
75.105776277598	-53.1399206979671	0.502054824315821	0.420776315298309	0.583333333333333	0.6	0.92
75.1102805824816	-53.1099228107661	0.59668708715386	0.464207507641054	0.729166666666667	0.650569486144388	0.92
75.1148682761445	-53.0804104891956	0.551811056726321	0.436955446785975	0.666666666666667	0.65232117522098	0.920000000000001
75.1193770818156	-53.0499960110082	0.393036008041408	0.404127571638372	0.381944444444444	0.636313415207763	0.917295147035484
75.1237091925944	-53.0195740535945	0.390663775678951	0.34799421802457	0.433333333333333	0.610835168767675	0.92
75.128226028745	-52.9892625830934	0.83591974461446	0.768613682777307	0.903225806451613	0.758298050552549	0.92
75.1328449381082	-52.9591741057214	0.754193083978628	0.650543030702355	0.857843137254902	0.722283794619189	0.920000000000001
75.1372911017905	-52.9289871230167	0.531888098557953	0.466761271742771	0.597014925373134	0.661234296427653	0.920000000000001
75.14163915243	-52.8985735537676	0.55206628606936	0.458299238805386	0.645833333333333	0.65162386444214	0.92
75.1461304684049	-52.8681677864157	0.518968853638446	0.423354373943558	0.614583333333333	0.615927870907336	0.92
75.1506808601222	-52.8381910263692	0.531091867172294	0.534820550264985	0.527363184079602	0.627631387484244	0.919384776916311
75.1551371739258	-52.8079975217481	0.633685032674522	0.527173986917672	0.740196078431372	0.678899315393658	0.915315293065352
75.1595186889783	-52.7773294762303	0.68442429918213	0.54714317200767	0.821705426356589	0.685801343587233	0.918099331140459
75.1639485522192	-52.7470596453348	0.793458971203548	0.683214238703391	0.903703703703704	0.739569556079406	0.920000000000001
75.168455039311	-52.7169483394038	0.916359797320882	0.8817392024849	0.950980392156863	0.823909865202559	0.920000000000001
75.1729073316477	-52.6864018704417	0.834091060632067	0.800535062440605	0.867647058823529	0.792655851635046	0.920000000000001
75.1772853848267	-52.6556825740568	0.346110255108255	0.344394423259988	0.347826086956522	0.6005431606219	0.893309132875499
75.1817237537911	-52.6253896188716	0.648979409055423	0.672958818110847	0.625	0.757891058540189	0.920000000000001
75.1862210499905	-52.5952198328227	0.857994488830016	0.892459565895327	0.823529411764706	0.828265608216368	0.920000000000001
75.1906656849563	-52.5646214549028	0.869649431247993	0.827534156613633	0.911764705882353	0.79867993104671	0.920000000000001
75.1949881909902	-52.5340465657947	0.819214345913624	0.738428691827248	0.9	0.748163383842441	0.92
75.1993994495645	-52.5036588513012	0.781511186870192	0.765636752825351	0.797385620915033	0.765989188452549	0.920000000000001
75.2038942292008	-52.47345084688	0.735391044688467	0.639936318232656	0.830845771144278	0.720693481719969	0.920000000000001
75.2083456844028	-52.4428690148051	0.712832134681898	0.644569742000612	0.781094527363184	0.729451676715313	0.920000000000001
75.2126376672682	-52.4121839605359	0.427657330356698	0.338073281403051	0.517241379310345	0.603683985067796	0.889059769572944
75.2170268113324	-52.3814089638522	0.773903705281876	0.705702147405858	0.842105263157895	0.755673923830291	0.92
75.2215281198304	-52.3508737811082	0.822595473699346	0.772641927790848	0.872549019607843	0.770365688789895	0.920000000000001
75.2259508596143	-52.3204575560476	0.797202608159776	0.758584320797165	0.835820895522388	0.76670079907854	0.920000000000001
75.23023910032	-52.2897377302236	0.922418265845802	0.913802048932982	0.931034482758621	0.847285774573465	0.920000000000001
75.2346220258194	-52.2589142151454	0.835295729603597	0.880115268731004	0.790476190476191	0.81561167375213	0.920000000000001
75.239077992256	-52.2285456107675	0.691614079804949	0.646909751649699	0.736318407960199	0.726424203922438	0.920000000000001
75.2434790866473	-52.1980460317664	0.591644245931475	0.521523785980598	0.661764705882353	0.667838551643511	0.909074972387643
75.2477655006743	-52.1669882623376	0.67691517061255	0.699984187378946	0.653846153846154	0.722326029724658	0.92
75.2520810017019	-52.136287950535	0.602859085716056	0.45133220651983	0.754385964912281	0.659141812632419	0.884257056129676
75.2565417931229	-52.1059022088584	0.511998351277048	0.362231996671742	0.661764705882353	0.621046183940763	0.9149629482867
75.2609881003363	-52.0751732139752	0.528989275723466	0.33902430308092	0.718954248366013	0.615631594460535	0.919617049931553
75.2652207541079	-52.0442674715222	0.600060217792644	0.571189617975225	0.628930817610063	0.693412989079777	0.920000000000001
75.2694672285601	-52.0133800880136	0.690390029052096	0.491891169215302	0.888888888888889	0.657021763957373	0.92
75.2739396114594	-51.9826759526749	0.666018955463051	0.621253597200612	0.71078431372549	0.716746507644195	0.920000000000001
75.2783999249633	-51.951938525405	0.495217516918898	0.428530271933034	0.561904761904762	0.643301892256657	0.92
75.2826472051635	-51.9210282088208	0.384437492186294	0.262922603420206	0.505952380952381	0.602930139091739	0.890863860812539
75.29124430971	-51.8593988878304	0.606626888545988	0.641825205663404	0.571428571428571	0.701897458858254	0.92
75.295719853831	-51.8286916167822	0.629961210424626	0.57026724843546	0.689655172413793	0.685834449428112	0.92
75.2999792972727	-51.7977678555166	0.555110859646391	0.413252022323085	0.696969696969697	0.633827789503948	0.920000000000001
75.3085881077624	-51.7355101646851	0.435512661573656	0.334439957293655	0.536585365853658	0.61968275278336	0.902985451978553
75.3130024677951	-51.7049070550807	0.486749591228901	0.35187756083618	0.621621621621622	0.620434978084941	0.914419250226048
75.3172268982465	-51.6738776401871	0.494764762225845	0.602274622490905	0.387254901960784	0.706387113794526	0.920000000000001
75.3214320298586	-51.6424948395003	0.375817939868087	0.520866648966944	0.230769230769231	0.681346481956224	0.92
75.3257636617573	-51.6116767754318	0.500549695371638	0.474217670313167	0.526881720430108	0.654111134536059	0.92
75.3301762912217	-51.5810273749367	0.444896680572542	0.376972848324571	0.512820512820513	0.622401837959843	0.92
75.3344562819662	-51.5497778877833	0.314285877522738	0.317837291768639	0.310734463276836	0.609183757692872	0.920000000000001
75.3385869983921	-51.5185043689194	0.407489334466757	0.314978668933514	0.5	0.614816051090447	0.857659833136212
75.3428785466388	-51.4875642863021	0.463207646655819	0.532475899372244	0.393939393939394	0.677626506903616	0.92
75.3473388305442	-51.4566833096631	0.365498872127973	0.417272254059868	0.313725490196078	0.632378309744483	0.92
75.3516575564826	-51.4254888090782	0.317346487748546	0.290942975497091	0.34375	0.603598638383243	0.895771716284389
75.3557402167739	-51.39408924322	0.336945408908577	0.326668595594932	0.347222222222222	0.604342648223011	0.92
75.3599740152776	-51.3629979713923	0.554271093271232	0.483542186542464	0.625	0.657631684319511	0.92
75.3644130294432	-51.3320360785313	0.38261455363234	0.439647711915844	0.325581395348837	0.640233935246777	0.92
75.3686816555012	-51.3009965201339	0.301356495821748	0.401162604046597	0.201550387596899	0.636707407161303	0.92
75.3727744854536	-51.2695745197658	0.307805614009456	0.465611228018913	0.15	0.652060243413725	0.92
75.37698864324	-51.2383982336238	0.316235003852294	0.377568046920274	0.254901960784314	0.616944462883901	0.92
75.3813891891687	-51.2072805000184	0.377236936518002	0.339269194673431	0.415204678362573	0.613434735540767	0.911070033345821
75.3856434071551	-51.1761625679734	0.327145800264331	0.342697397630112	0.311594202898551	0.617500179154946	0.92
75.3897724413781	-51.1444792472368	0.363212299953159	0.326424599906317	0.4	0.609564003425351	0.92
75.3982961082037	-51.0822511480507	0.329104688313009	0.556760101263699	0.101449275362319	0.678131686512588	0.92
75.4025815357075	-51.0508719611222	0.314961605154012	0.383256543641356	0.246666666666667	0.628816779526085	0.92
75.4067091352524	-51.0191542835552	0.237453054279228	0.381156108558457	0.09375	0.617636618870012	0.92
75.4108944206132	-50.987852428015	0.213999201972451	0.298368774315272	0.12962962962963	0.601420832905321	0.92
75.4152065478865	-50.9568108278045	0.315914607414967	0.326273659274377	0.305555555555556	0.606664793484552	0.920000000000001
75.4194464975684	-50.9253005079926	0.287761304644447	0.382189275955561	0.193333333333333	0.626109694096915	0.92
75.4235189013751	-50.8937314409689	0.228590456907269	0.354006310639935	0.103174603174603	0.614872646851739	0.92
75.4276666219136	-50.8623092449937	0.347455377478904	0.433005993053045	0.261904761904762	0.632456003910071	0.92
75.431980203576	-50.8309272109726	0.272946884001766	0.326035611975164	0.219858156028369	0.605312817476576	0.897843595378478
75.4362528161882	-50.7997532260017	0.233238393121889	0.240488085678807	0.225988700564972	0.600357668887183	0.893122440174101
75.4403593534098	-50.7682198767812	0.205818326635988	0.362617045428839	0.0490196078431372	0.61499961558161	0.92
75.4444446544108	-50.736331959014	0.257753448313438	0.422914304034284	0.0925925925925926	0.628417533496591	0.92
75.4486847160497	-50.7047576373553	0.283063462739792	0.46808770979331	0.0980392156862745	0.668105528778871	0.92
75.452995586832	-50.67362993787	0.20738597344082	0.316006514782875	0.0987654320987654	0.60242889560803	0.92
75.4571234083675	-50.6421082102332	0.18034021547381	0.272630116482211	0.0880503144654088	0.6	0.92
75.4611260280052	-50.6103204853267	0.223494229169956	0.371719641135611	0.0752688172043011	0.615045552944155	0.92
75.4652930201882	-50.578610094731	0.224946385505043	0.416559437676754	0.0333333333333333	0.631646547358897	0.92
75.469589876507	-50.5474093184213	0.248131505287454	0.46848523279713	0.0277777777777778	0.64143442571108	0.92
75.4737878177064	-50.5156937890882	0.15709484797562	0.303773029284574	0.0104166666666667	0.604951059280014	0.92
75.4778146184907	-50.483615932584	0.163823092580935	0.308038342024615	0.0196078431372549	0.6	0.92
75.4819177719003	-50.4519863038632	0.282534756857789	0.546550995197059	0.0185185185185185	0.655190592911194	0.92
75.4861750836704	-50.4206715812783	0.179092312891978	0.35043268779946	0.00775193798449612	0.617453842695617	0.92
75.4903561919251	-50.3888851546264	0.146432237184115	0.282763464267221	0.0101010101010101	0.6	0.92
75.4984467185039	-50.3253270787278	0.170477246518748	0.32580297788598	0.0151515151515152	0.6	0.92
75.5027080748167	-50.2936814874304	0.158534054156208	0.302362225959476	0.0147058823529412	0.601862089092945	0.92
75.5068901834781	-50.2621633470643	0.174597536969612	0.332528407272557	0.0166666666666667	0.6	0.92
75.510878166657	-50.230237712255	0.30500776403325	0.587793305844278	0.0222222222222222	0.702808120042184	0.92
75.5190670690122	-50.1664980705616	0.215967467542988	0.37637937953042	0.0555555555555555	0.629610765126076	0.92
75.5232959264197	-50.1350449963802	0.205436181433699	0.38309458508962	0.0277777777777778	0.618471131673676	0.92
75.5273274340808	-50.1028721579161	0.130586819115532	0.250244676482429	0.0109289617486339	0.609168853147334	0.848916582279094
75.5354368165927	-50.0388986041154	0.262486454887596	0.401516119651736	0.123456790123457	0.634978187731678	0.92
75.5396819788283	-50.0074447632953	0.201517817628178	0.316079113517226	0.0869565217391304	0.6	0.92
75.5437004459284	-49.9755133827815	0.240268211871702	0.432917376124357	0.0476190476190476	0.633184941885399	0.92
75.5517379141444	-49.9113164550489	0.165280520312824	0.281178324576265	0.0493827160493827	0.6	0.92
75.5883060558714	-49.6230430065069	0.222892947201714	0.432713998978592	0.0130718954248366	0.628120954695579	0.92
75.5962692430108	-49.5585218962535	0.161328389166852	0.313397519074444	0.00925925925925926	0.6	0.92
75.604358728238	-49.4945236949164	0.189779357431341	0.324003159307126	0.0555555555555556	0.6	0.92
75.6123468952241	-49.4296854131517	0.199797604195383	0.386774695570252	0.0128205128205128	0.618185730962525	0.92
75.6203483711124	-49.3654424794623	0.156219226756309	0.291605120179285	0.0208333333333333	0.6	0.92
75.628350442895	-49.3008723603805	0.171526364765829	0.325508869882535	0.0175438596491228	0.6	0.92
75.6521598634087	-49.1065290214678	0.160208681443084	0.312480854949659	0.00793650793650794	0.6	0.92
75.6601048488668	-49.0419929070569	0.150746699496983	0.29636519386576	0.00512820512820513	0.6	0.92
75.6679461745277	-48.9769089610596	0.18093566130905	0.353099392793538	0.0087719298245614	0.615974316117902	0.92
75.6720161790837	-48.9448011399196	0.114006081745311	0.183567719046178	0.0444444444444444	0.6	0.896265666570834
75.675925350332	-48.9120594886624	0.226250922287869	0.442697923007111	0.00980392156862745	0.630148926963942	0.92
75.7033462616567	-48.684273871278	0.144371348181286	0.280806188426064	0.00793650793650794	0.6	0.92
75.776645093668	-48.0608462527418	0.158982816510972	0.309193703197382	0.0087719298245614	0.6	0.92
75.7994512267947	-47.8628404323319	0.177042680863593	0.345076352718177	0.00900900900900901	0.624286300050514	0.92
75.803374270787	-47.829836723863	0.119382461181457	0.231189164787157	0.00757575757575758	0.6	0.92
75.8184780209439	-47.6972114408724	0.161727582566236	0.318553204348159	0.00490196078431373	0.6	0.92
75.8259176774257	-47.6309377049019	0.171842701713786	0.336109645851814	0.00757575757575758	0.6	0.92
75.8669844957335	-47.2645905098441	0.139748847614556	0.272251318417518	0.0072463768115942	0.6	0.92
75.8928159312574	-47.0304486056863	0.0899041643476719	0.164656813543829	0.0151515151515152	0.6	0.749684976767453
75.907533422479	-46.8965959045416	0.16833634035815	0.328920742731804	0.00775193798449612	0.6	0.92
75.9547532517171	-46.4586430148936	0.173886404598964	0.342396465111906	0.0053763440860215	0.6	0.92
75.9618417210918	-46.3911025524125	0.12575954848394	0.244111689560472	0.00740740740740741	0.6	0.92
75.9798427520897	-46.2220142210574	0.163090546688209	0.316657283852608	0.00952380952380952	0.6	0.92
75.9868703909954	-46.1539468950423	0.165612507079744	0.32381760675208	0.00740740740740741	0.6	0.92
76.0707774691557	-45.3347035325596	0.0999110242210988	0.193286100729779	0.0065359477124183	0.689593062635929	0.690175744427151
76.0880537951768	-45.1630218487806	0.182659795653681	0.31403754002531	0.0512820512820513	0.6	0.92
76.135417584833	-44.6793644225476	0.160487425818691	0.313882653055821	0.00709219858156028	0.6	0.92
76.1520599066983	-44.5057932355288	0.172354407673754	0.334758566591289	0.00995024875621891	0.6	0.92
76.1552909184903	-44.4710152196313	0.145256000191104	0.279400889271097	0.0111111111111111	0.6	0.92
76.1850107333934	-44.1575025251077	0.158625117320234	0.310839978230211	0.00641025641025641	0.6	0.92
76.1915735462365	-44.0876403162992	0.150137935316303	0.295373909848293	0.00490196078431373	0.6	0.92
76.1981469858218	-44.0177632408289	0.0752604093906829	0.145545694403256	0.00497512437810945	0.609034282519361	0.748947711398659
76.2111497776852	-43.8779921798379	0.125214651139405	0.245527341494497	0.00490196078431373	0.6	0.92
76.2207565513091	-43.77275628529	0.0829058689237623	0.160909777063211	0.00490196078431373	0.71726261956608	0.746568104256625
76.2240320123376	-43.7375788772377	0.0809843320984242	0.157066703412535	0.00490196078431373	0.6	0.749933520727674
76.2400523940811	-43.5618977559102	0.164641021017516	0.314356668900704	0.0149253731343284	0.609823352890382	0.860749424814996
76.2463927649746	-43.4913996314487	0.15389650990787	0.302891059031426	0.00490196078431373	0.6	0.92
76.2527375171831	-43.4211784962014	0.15727449258273	0.304745063596832	0.00980392156862745	0.6	0.92
76.2590744329948	-43.3503090758165	0.142488838865228	0.280075716946143	0.00490196078431373	0.6	0.92
76.2653799584711	-43.2799619953614	0.184147160655186	0.363392360526058	0.00490196078431373	0.616172043356565	0.92
76.2685180024822	-43.2447532606767	0.156188588533384	0.307402052688658	0.00497512437810945	0.6	0.92
76.2716845387101	-43.2092353708553	0.0401222519020587	0.0752693794260079	0.00497512437810945	0.719636965222118	0.744456674734047
76.2779685806481	-43.1384789114398	0.13504168706293	0.265181413341546	0.00490196078431373	0.6	0.92
76.2810946122804	-43.1032197101817	0.140655849185042	0.276336573991975	0.00497512437810945	0.6	0.92
76.2873406489186	-43.0323691733593	0.157746030706893	0.295884218276531	0.0196078431372549	0.6	0.92
76.2904198422811	-42.9970143000269	0.100219653872916	0.195464183367723	0.00497512437810945	0.6	0.894182247717117
76.3028733748554	-42.8551211919268	0.0971065955013505	0.179287817868373	0.0149253731343284	0.658797464186272	0.819483443897507
76.3089936415008	-42.7839626735652	0.256627855603923	0.507700155652291	0.00555555555555555	0.662913308775703	0.92
76.3121012103952	-42.7485961476048	0.111408023578557	0.217840922779004	0.00497512437810945	0.6	0.92
76.3151916119219	-42.7131953445745	0.162923238866798	0.316042556164969	0.00980392156862745	0.6	0.92
76.3212917447859	-42.6416413787162	0.0190356215762922	0.0331692823682706	0.00490196078431373	0.659729386953245	0.910431661830556
76.3304741671325	-42.5352067954119	0.170039950207975	0.335104776037841	0.00497512437810945	0.612013069672606	0.92
76.3395814869389	-42.4280171282707	0.0892802277291997	0.173658494674086	0.00490196078431373	0.656923186154875	0.748846162849169
76.3576834559926	-42.2137929616039	0.137104906709264	0.269307852634213	0.00490196078431373	0.6	0.92
76.3636441475516	-42.1421114050303	0.169709139268716	0.334443154159323	0.00497512437810945	0.6	0.92
76.3696031477168	-42.070396891337	0.155353403440232	0.300902885311837	0.00980392156862745	0.6	0.92
76.3814771560183	-41.9268111215714	0.081404288095153	0.153004654621678	0.00980392156862745	0.6	0.895695812742574
76.3874433537815	-41.8553175525481	0.102870291851042	0.195936662133456	0.00980392156862745	0.658653508863569	0.833227819221872
76.3903435531009	-41.8194365579347	0.11599740854522	0.207119195199893	0.0248756218905473	0.603128748896949	0.902619801157724
76.3991718828377	-41.7113535083079	0.145459597962229	0.286017235140145	0.00490196078431373	0.6	0.92
76.4021095507504	-41.6751948518868	0.165216743239987	0.32553152569566	0.00490196078431373	0.6	0.92
76.4078817966526	-41.6033079708458	0.238239785672367	0.47157761056042	0.00490196078431373	0.626909565652824	0.92
76.4166273443586	-41.4952467322236	0.0886251955529829	0.162544508753025	0.0147058823529412	0.659845405869643	0.832402355260296
76.4195007961421	-41.4589496257352	0.12080067507518	0.231797428581733	0.00980392156862745	0.6	0.891653876970122
76.4252799171411	-41.3869841302435	0.198451401163615	0.38219691997429	0.0147058823529412	0.617748900689149	0.92
76.4281884515928	-41.3507153154553	0.112552318449994	0.205496793762733	0.0196078431372549	0.629153301323871	0.851218432176962
76.4310419441944	-41.314359060908	0.159203831236619	0.288995897767356	0.0294117647058823	0.68256521378155	0.832991941581584
76.4338900732039	-41.2782893875292	0.146277607032079	0.282604965307939	0.00995024875621891	0.6	0.92
76.4367729252183	-41.2422624052842	0.150783639400907	0.281959435664559	0.0196078431372549	0.6	0.92
76.4424839198464	-41.1698052075204	0.105094393667787	0.195263414201246	0.0149253731343284	0.639470453569939	0.853370503279302
76.4452907583551	-41.1336469495158	0.14413195527763	0.283361949770946	0.00490196078431373	0.6	0.92
76.4566369775852	-40.9884865396036	0.177253749376909	0.34470357718519	0.00980392156862745	0.613325483517157	0.92
76.4594225724427	-40.9522613164396	0.195043936320815	0.379335184469587	0.010752688172043	0.641202754097485	0.831128167528643
76.4651477748159	-40.8797053187143	0.125010635624293	0.245119310464273	0.00490196078431373	0.6	0.92
76.4706780085207	-40.8068443796955	0.126877990222437	0.245422647111541	0.00833333333333333	0.6	0.92
76.4734866667398	-40.7706147297809	0.0959519534225497	0.182099985276472	0.00980392156862745	0.659503479783715	0.833627492391462
76.4763411883987	-40.7341402698105	0.141363484531078	0.277825008277843	0.00490196078431373	0.6	0.92
76.4791273394644	-40.6978646632896	0.0291572190964778	0.0483641894367368	0.00995024875621891	0.614975461163283	0.876734948403577
76.4818226889676	-40.6614569408358	0.264866529541925	0.523885105867477	0.00584795321637427	0.658120484531997	0.92
76.4845643281234	-40.6248036287513	0.0908275455719921	0.166503575992469	0.0151515151515152	0.6	0.861618161650697
76.4873871565432	-40.5885579337674	0.205274318617628	0.400598388479038	0.00995024875621891	0.613821406388165	0.92
76.4901989409518	-40.5522890295227	0.0971622128420281	0.179618543331115	0.0147058823529412	0.677908793563172	0.804552098232956
76.5011991572128	-40.4061927419624	0.175653870158645	0.326797936395722	0.0245098039215686	0.666450694165669	0.862318299672026
76.5039158794222	-40.3697551496942	0.157163560621501	0.294426623730565	0.0199004975124378	0.6	0.92
76.5065782344459	-40.3328716334636	0.109327904626104	0.206310130239862	0.0123456790123457	0.6	0.896901415113627
76.517517519296	-40.1868098289347	0.130861374818907	0.2568207888535	0.00490196078431373	0.6	0.92
76.5228789392815	-40.113441642708	0.138581252836605	0.2721873812951	0.00497512437810945	0.6	0.92
76.5309634197268	-40.0032410125484	0.132512279099177	0.255220636629726	0.00980392156862745	0.6	0.92
76.5390245127137	-39.8932455209517	0.152687072567621	0.300472184350928	0.00490196078431373	0.6	0.92
76.5416399558909	-39.8565708032057	0.104541660726795	0.184207699563044	0.0248756218905473	0.639894269063885	0.852945181890658
76.54426748456	-39.8199052219211	0.147992773219694	0.291083585655074	0.00490196078431373	0.6	0.92
76.54695829635	-39.7830152205291	0.271300655834468	0.537699350884622	0.00490196078431373	0.627907961955235	0.92
76.5496284256596	-39.7463925460889	0.108430002313164	0.211884880248218	0.00497512437810945	0.6	0.894045067463723
76.5548645151102	-39.6726849895784	0.122798153203988	0.234296871379728	0.0112994350282486	0.6	0.92
76.5574768295125	-39.6359652386385	0.141011075867805	0.267096778601281	0.0149253731343284	0.6	0.911083925799615
76.5601656745516	-39.599038659703	0.0190896838724564	0.0332042433668034	0.00497512437810945	0.629991602970846	0.910499060524412
76.5627857915677	-39.5623056894199	0.165545119796994	0.326188278809675	0.00490196078431373	0.6	0.92
76.565341156572	-39.5251879186979	0.145666526073273	0.281529130577918	0.00980392156862745	0.6	0.92
76.5679191870017	-39.4883940406906	0.142348187863936	0.278635769667266	0.00606060606060606	0.6	0.92
76.5705737943869	-39.4516938501209	0.00824864666797971	0.0115953325516457	0.00490196078431373	0.629941600258212	0.910139756163875
76.5757667277275	-39.377817801871	0.106592080668073	0.208209036958037	0.00497512437810945	0.6	0.893817037885615
76.5783005101413	-39.3409388246189	0.238248363939771	0.385587636970451	0.0909090909090909	0.618899433329706	0.92
76.5809368729013	-39.3038844330774	0.115204248081186	0.205898692240803	0.0245098039215686	0.6	0.893742912833877
76.5886177550931	-39.1929877670398	0.231100615797515	0.457299270810716	0.00490196078431373	0.619056969244183	0.92
76.593829067733	-39.1190371532433	0.0990082107775724	0.178115924042707	0.0199004975124378	0.669311169967559	0.784747974653952
76.5963307309115	-39.0820689072782	0.112259150539957	0.209812418726973	0.0147058823529412	0.643508905961394	0.817294609763659
76.603974064116	-38.9709996307404	0.110037760040498	0.210271598512369	0.00980392156862745	0.657879628429209	0.833988462441656
76.6064839507069	-38.9337129792216	0.155074091414373	0.290540339691492	0.0196078431372549	0.62211199352263	0.862687483337861
76.6089059838613	-38.8966120548492	0.189051603435655	0.356597830527224	0.021505376344086	0.613537634471245	0.907254365061417
76.6140556376837	-38.8225164866103	0.127995833958386	0.241285785563831	0.0147058823529412	0.6	0.92
76.6165816625234	-38.7852230103997	0.0379132030375947	0.066022484506562	0.00980392156862745	0.689371761201162	0.827537321920676
76.618966303271	-38.7480494304278	0.220386281298755	0.391389846548127	0.0493827160493827	0.613386470290332	0.92
76.624058340461	-38.6737831252734	0.134146119905663	0.263390279027012	0.00490196078431373	0.6	0.92
76.6289766742037	-38.5992717478303	0.119741184711343	0.226410473997849	0.0130718954248366	0.642839524066021	0.834372316056472
76.6339153923519	-38.5247583824244	0.149573759289078	0.263250082680721	0.0358974358974359	0.626900329873065	0.862672555558569
76.6388702218856	-38.4505385823565	0.0823216239097482	0.154839326250869	0.00980392156862745	0.717465904826171	0.746113907363195
76.6510279661647	-38.2636819999063	0.0876116668918714	0.170321372999429	0.00490196078431373	0.715736188532062	0.748019888956252
76.6558732264448	-38.1892337063782	0.173273667745076	0.287723806078387	0.0588235294117647	0.655378593985538	0.821375486077672
76.6583565386704	-38.1520738460547	0.0978381236005278	0.180750874066727	0.0149253731343284	0.659286317917695	0.832447197925923
76.660722244569	-38.1144844332925	0.242041858170239	0.47413346758426	0.00995024875621891	0.704670825570759	0.92
76.6630347405741	-38.0770960710097	0.281952269744328	0.435699411283529	0.128205128205128	0.625188421359134	0.92
76.6679171898895	-38.002323223263	0.131329601419099	0.237783580947651	0.0248756218905473	0.604304434119316	0.911240058669894
76.67028192973	-37.9649855046655	0.137542516919687	0.240771308349179	0.0343137254901961	0.623613911537422	0.873740054257091
76.6725891153775	-37.9272718588183	0.149823629778991	0.273331470084297	0.0263157894736842	0.6	0.92
76.6749708391436	-37.8896395181828	0.191447821413246	0.337850597781446	0.045045045045045	0.619906843173898	0.91674914135817
76.6774164318494	-37.8523797740535	0.190618921240277	0.371287593724334	0.00995024875621891	0.609098179200391	0.92
76.6798072007338	-37.8150468836868	0.239164827285485	0.434212007512147	0.0441176470588235	0.629833367658683	0.92
76.6821293931147	-37.7773240091799	0.149286569620937	0.288769217673246	0.00980392156862745	0.6	0.92
76.684438966357	-37.7398816812214	0.20377631347781	0.34614911818369	0.0614035087719298	0.652891015539914	0.907955975758312
76.6868172731079	-37.702514348556	0.15113803226355	0.276132273677426	0.0261437908496732	0.6	0.913629517096114
76.6892328980301	-37.664882521192	0.14130248692663	0.238487326794436	0.0441176470588235	0.635219150795227	0.850561612802402
76.6915424140557	-37.6274204572123	0.241098376751391	0.427470385343578	0.054726368159204	0.636385342716237	0.92
76.6938098729758	-37.5899035253602	0.158833696553124	0.288255628400366	0.0294117647058824	0.6	0.92
76.6961309519077	-37.5521402851268	0.273957352638625	0.518502940571367	0.0294117647058823	0.654196546766253	0.92
76.6985081572765	-37.5144363854925	0.163970991561727	0.313236100770513	0.0147058823529412	0.648214789257392	0.862147627982721
76.7008515580964	-37.4769883950986	0.229310568146097	0.428770390023536	0.0298507462686567	0.649286266812326	0.92
76.7031182505827	-37.4394450400405	0.135518927392181	0.261233933215734	0.00980392156862745	0.6	0.92
76.7053603548761	-37.4018680267451	0.197714194780316	0.355627394535757	0.0398009950248756	0.606351940653393	0.92
76.7076865856681	-37.3641555968909	0.192084091601884	0.369242810069441	0.0149253731343284	0.609065923023853	0.92
76.7100180803599	-37.3266604882104	0.206428508352103	0.344229565723814	0.0686274509803921	0.66946405488755	0.889893237466059
76.712288423077	-37.2887941659536	0.269063720070869	0.449892146024091	0.0882352941176471	0.650306648662239	0.92
76.7145432624983	-37.2509038652972	0.178838019399484	0.328046409169338	0.0296296296296296	0.671530618765592	0.833660302929239
76.7168505752612	-37.2133693563935	0.220742135963517	0.401683276902159	0.0398009950248756	0.637264421857897	0.891255895145035
76.7191589631634	-37.1758294222061	0.0944205382751912	0.183939115766069	0.00490196078431373	0.6	0.861344961123688
76.7213858057484	-37.1378884553237	0.238053731032711	0.407480011085029	0.0686274509803921	0.642619619102175	0.92
76.7235902249542	-37.1002179360235	0.107823085051541	0.198552153009065	0.0170940170940171	0.65960829782486	0.832031072415858
76.7258781294674	-37.0626357277078	0.165646981625097	0.311686120112938	0.0196078431372549	0.6	0.92
76.7282033300554	-37.0247875394459	0.244095846491627	0.434270124355803	0.053921568627451	0.638109785395782	0.92
76.7304198718249	-36.9871119472015	0.228076856539427	0.366601474272884	0.0895522388059701	0.608125313606622	0.92
76.7325860170159	-36.949374872291	0.240313538300006	0.438960409933346	0.0416666666666667	0.685052420997619	0.92
76.7348350027771	-36.9114216778153	0.198383512711341	0.360403389059045	0.0363636363636364	0.633248122631874	0.875422927485616
76.7371324741265	-36.8735166032989	0.288130174646528	0.473319172822469	0.102941176470588	0.654718150625475	0.91919832605521
76.7393474535462	-36.8358143406063	0.303605760682164	0.41318167061806	0.194029850746269	0.642250739060006	0.910929794899631
76.7414825780619	-36.7980181908733	0.266482541356357	0.381449931197562	0.151515151515152	0.633747490262861	0.912032439744728
76.7436819188175	-36.7599844165793	0.382587591768074	0.708032326393292	0.0571428571428571	0.750301262028217	0.92
76.7459485976995	-36.7223214376205	0.225191484418983	0.400631725056871	0.0497512437810945	0.616250062195016	0.92
76.7481755122523	-36.6846074263237	0.214229332571393	0.359831214162394	0.0686274509803921	0.627156348441531	0.92
76.7503099633256	-36.64678569399	0.246469667801836	0.453138340578796	0.0398009950248756	0.642019352351805	0.92
76.7524562768338	-36.6086727365067	0.216110956141522	0.344920324981456	0.0873015873015873	0.621179937517055	0.911882920685339
76.7546782568841	-36.5709262183679	0.15034366044382	0.250687320887641	0.05	0.67357215612778	0.818355398525117
76.756950020889	-36.5329359378327	0.235203902953367	0.318447021593007	0.151960784313726	0.63260153899088	0.902891412213297
76.7590662861692	-36.4950713127753	0.283962644008629	0.433596929808304	0.134328358208955	0.646182879444298	0.918464031994924
76.7611272669663	-36.4571420460088	0.234654637230454	0.389944195095828	0.0793650793650794	0.640806390931418	0.92
76.7633163022991	-36.4190422465784	0.305332711499446	0.491007303340773	0.11965811965812	0.688836304069759	0.890620770033749
76.7655761293523	-36.381013955594	0.201556188052101	0.354092768261064	0.0490196078431373	0.623525046998247	0.92
76.7677025504483	-36.3431358833879	0.235954554622956	0.337580751036957	0.134328358208955	0.635244594136431	0.896925737415924
76.7697428331591	-36.3051606310673	0.239054429012385	0.380886635802548	0.0972222222222222	0.627953035441964	0.92
76.7718894261113	-36.2669899775191	0.276029046027149	0.355979660681749	0.196078431372549	0.62258118369782	0.92
76.7740988458556	-36.2291834349215	0.247451138327187	0.3506236696892	0.144278606965174	0.62492602952612	0.907876249955252
76.7762485665475	-36.191305854679	0.165925263016547	0.297536800542897	0.0343137254901961	0.603893754200593	0.914694505194339
76.7782842068999	-36.1530003982398	0.215131939331481	0.325501973901057	0.104761904761905	0.624894464609569	0.895328974922654
76.7803595840287	-36.1150322801667	0.294704504167376	0.435562854488598	0.153846153846154	0.636828435372556	0.92
76.7825542442124	-36.0771857694756	0.240310786418341	0.397288239503348	0.0833333333333333	0.64271731424785	0.92
76.7847083614047	-36.0389865992709	0.291707810489757	0.421650915097162	0.161764705882353	0.64030607338603	0.906487986937842
76.7867378358835	-36.0006506624869	0.321998214109661	0.483282142505037	0.160714285714286	0.658634841023843	0.92
76.7887627037954	-35.9626061456639	0.177900658438487	0.272467983543641	0.0833333333333333	0.6	0.92
76.7908976355076	-35.924670915144	0.220418386693855	0.30848383221124	0.132352941176471	0.627073104593149	0.904178347339495
76.7930408551357	-35.8867384572149	0.2609764695454	0.372699207747515	0.149253731343284	0.636550785995557	0.894555509251638
76.7950934683526	-35.8484288250105	0.304358295574831	0.434587237915831	0.174129353233831	0.640043218053797	0.916689317578479
76.7970811412311	-35.8103140417924	0.235322753619002	0.313782762139964	0.156862745098039	0.636055159636139	0.890892121396689
76.7991671877508	-35.7720020948335	0.265023926020974	0.389422852041949	0.140625	0.632663168751958	0.90991489589662
76.8012863772872	-35.7340208855634	0.271014124783072	0.497252130163159	0.0447761194029851	0.665878154641969	0.92
76.8033295451901	-35.6959542647289	0.254420132624053	0.400997127993205	0.107843137254902	0.63027246875032	0.898777309029057
76.8053123740467	-35.6575186079706	0.274615709178218	0.407564751689768	0.141666666666667	0.637270745451788	0.92
76.8073560108669	-35.6191388156338	0.2888216239992	0.457272877628031	0.12037037037037	0.65290413324037	0.917515717603896
76.8094540251849	-35.5811113066697	0.29924357332285	0.474109037192965	0.124378109452736	0.646283314577929	0.92
76.8115095050118	-35.5430333627737	0.312942890116241	0.415101466506993	0.21078431372549	0.64748996713298	0.902927683902072
76.8134981607992	-35.5045797850973	0.284388985510998	0.411915225923957	0.156862745098039	0.634800341531393	0.92
76.8154339303845	-35.4663703113443	0.301425341901144	0.330920859240886	0.271929824561403	0.616309214307017	0.919850221263087
76.8174684133135	-35.428254534378	0.336450392002437	0.596511895115984	0.0763888888888889	0.688409535782618	0.92
76.8195775332081	-35.3899071649918	0.229998402248935	0.361957588811596	0.0980392156862745	0.618377143142018	0.919327535045728
76.8215523347117	-35.3517197713795	0.299405607356491	0.42468186147915	0.174129353233831	0.644827845866647	0.92
76.8234436271915	-35.3134452297755	0.254876540391658	0.460370364733934	0.0493827160493827	0.660891335491444	0.92
76.8254596431796	-35.2749867012383	0.3293084790028	0.599793428593836	0.0588235294117647	0.699854709821945	0.92
76.8275531727141	-35.2366005214563	0.304913040720957	0.452963336343875	0.156862745098039	0.653573688122127	0.910407214181147
76.8295305369377	-35.1983932144037	0.319781467426114	0.469350168894781	0.170212765957447	0.668186456247852	0.901838971141975
76.8313741327593	-35.1600502476704	0.280630211698749	0.475238918021155	0.0860215053763441	0.663634839811963	0.92
76.8333180008559	-35.1217986845738	0.333530201470926	0.480393736275184	0.186666666666667	0.646810826492227	0.92
76.8354046007158	-35.0834369088562	0.342590772801831	0.476226321723066	0.208955223880597	0.662429180080624	0.92
76.8373881288236	-35.0452046011102	0.249904157533767	0.455690668008711	0.0441176470588235	0.65142330847896	0.92
76.8392414121262	-35.0065468425185	0.320227041525878	0.51001930044306	0.130434782608696	0.666306954384342	0.92
76.8431735965913	-34.9297359159642	0.334491221510239	0.484902841030428	0.18407960199005	0.672075276112919	0.92
76.845164292816	-34.8914963850357	0.296702908782657	0.475758758741785	0.117647058823529	0.65817111396803	0.906333577516759
76.8470218630596	-34.8528203331034	0.318159894345824	0.500903122024982	0.135416666666667	0.669331788844656	0.92
76.8488532611977	-34.8144166289807	0.245529117672122	0.397724902010911	0.0933333333333333	0.649225931205339	0.92
76.8507960194503	-34.7761133542379	0.277477060387952	0.439802605624388	0.115151515151515	0.644714808036438	0.92
76.8528068725525	-34.7375689818159	0.260878410360864	0.448227408957023	0.0735294117647059	0.646256953965955	0.92
76.8547142532313	-34.6992202182316	0.275400096545239	0.481148451796946	0.0696517412935323	0.653747951542867	0.92
76.8565333460511	-34.6607826226768	0.249315207523648	0.444708846419844	0.053921568627451	0.64124661682779	0.917146027555282
76.8583861500555	-34.6220690844991	0.287583192818675	0.476067286538251	0.0990990990990991	0.672350808701128	0.92
76.8603165185283	-34.5837256308484	0.240448091209182	0.386368819234284	0.0945273631840796	0.614130996283948	0.906350871622644
76.8622496734408	-34.5453795834495	0.289765304524771	0.412863942382874	0.166666666666667	0.651150547213619	0.90472304179269
76.864098739057	-34.5066460184225	0.259107453039049	0.449587455097706	0.0686274509803922	0.665019219023883	0.902653905551738
76.8659210790163	-34.467882512103	0.433275130328372	0.736920631027114	0.12962962962963	0.733093429829203	0.916245682693252
76.8678132940662	-34.429481366185	0.158368741401651	0.271961363400316	0.0447761194029851	0.628936192939424	0.871169708676281
76.8697366347121	-34.3911043985091	0.294179087560041	0.436397390806356	0.151960784313726	0.632996106537657	0.92
76.8715788012482	-34.3526454397542	0.283522241583572	0.467541995604955	0.099502487562189	0.650955832048177	0.92
76.8733597924703	-34.3138407179023	0.228188016890953	0.41933899674487	0.037037037037037	0.630885341975517	0.92
76.8751623764709	-34.2753258100817	0.363899644811146	0.604992272078432	0.12280701754386	0.713160430127327	0.92
76.8770636495137	-34.2366036334603	0.382225530781286	0.612490277248845	0.151960784313726	0.710577217716738	0.92
76.8789431356662	-34.1981576817714	0.348207446833377	0.586962157348346	0.109452736318408	0.712829898074699	0.92
76.8807276968405	-34.1596190925063	0.31444957151358	0.506350123419317	0.122549019607843	0.678536635146982	0.909674780007308
76.8824664468239	-34.1207327840754	0.385370713815826	0.559857073890156	0.210884353741497	0.681460605232939	0.92
76.8842853099392	-34.0819129839002	0.265763797310417	0.446679109772348	0.0848484848484848	0.65574756668489	0.917465523326959
76.886173811789	-34.0434545430556	0.330777162627864	0.517275718290553	0.144278606965174	0.675090871655526	0.92
76.8880229335189	-34.0049542307589	0.300564498058695	0.510219905208298	0.0909090909090909	0.679929078028395	0.92
76.8897485338653	-33.9660358669307	0.256487168696303	0.456063768286916	0.056910569105691	0.657745365241924	0.92
76.8912492583588	-33.9272360735606	0.348341039215808	0.537951919701456	0.158730158730159	0.678753856854304	0.92
76.8945516715319	-33.8495716507213	0.334586212713568	0.476189969286785	0.192982456140351	0.646714691499535	0.92
76.8965256891918	-33.8111670625856	0.362684484952412	0.496513248511788	0.228855721393035	0.658197567215722	0.912977513208903
76.8984292839587	-33.7726881690787	0.242033865073065	0.390500478684142	0.0935672514619883	0.638063865375426	0.917797976779035
76.9001947117484	-33.7337739224627	0.307191172361557	0.489382344723114	0.125	0.660801488468525	0.92
76.9019440027521	-33.6948402046511	0.290282311216231	0.532945574813415	0.0476190476190476	0.666490776151815	0.92
76.9038133021132	-33.6563128698224	0.314569080498502	0.506915938774782	0.122222222222222	0.659121325974189	0.92
76.9056568090956	-33.6177561819182	0.305202880955486	0.458444977597247	0.151960784313725	0.648453321620008	0.918547637516319
76.9073401349456	-33.5790522786335	0.339840896587971	0.575204181235643	0.104477611940298	0.687248765794532	0.92
76.9089573210435	-33.5400105326928	0.392828323169669	0.750568927041092	0.0350877192982456	0.76849352078769	0.92
76.9106799713709	-33.5013220412871	0.281405852229292	0.474576410340937	0.0882352941176471	0.673100413655661	0.92
76.9125059566804	-33.4624263397942	0.347442451321364	0.547826079113317	0.147058823529412	0.674748043196826	0.92
76.9142529843197	-33.4237579166207	0.229393622148735	0.428936498028814	0.0298507462686567	0.640724915266023	0.92
76.9158828371829	-33.3849843770079	0.496772298193153	0.766877929719639	0.226666666666667	0.776881493974605	0.92
76.9175505354156	-33.3459362625428	0.202740090954503	0.372146848575673	0.0333333333333333	0.616581126214089	0.92
76.919336225908	-33.3069845719636	0.295465784598475	0.522304118216557	0.0686274509803921	0.687104423283906	0.92
76.9210926319	-33.2683037121164	0.278735988083989	0.403243120446586	0.154228855721393	0.649136116262555	0.899584883572398
76.9227343755849	-33.2295194171471	0.289653592728418	0.505777773692131	0.0735294117647059	0.682261290777337	0.92
76.9243352435498	-33.1903950908993	0.465359680698811	0.847386028064289	0.0833333333333333	0.781772589350009	0.92
76.9260154100508	-33.1516336163287	0.206528200982632	0.374296712042783	0.0387596899224806	0.623979713351327	0.92
76.9277746985325	-33.1129350874897	0.372007937038075	0.523427638782032	0.220588235294118	0.680408157263242	0.917548985131511
76.9294703506861	-33.0738748922535	0.246576105438289	0.346093387347165	0.147058823529412	0.625044158472916	0.906279907187537
76.9310136382114	-33.0349872558991	0.193542140958859	0.295417615251052	0.0916666666666666	0.616354858933924	0.859797963337711
76.9326009858888	-32.9961303692162	0.288029817716994	0.552250111624465	0.0238095238095238	0.657351141918579	0.92
76.9343396275788	-32.9570922001233	0.382549450157028	0.652353802274839	0.112745098039216	0.710807020181667	0.92
76.9360671354883	-32.9183419522398	0.314998238403429	0.520543740488451	0.109452736318408	0.678866200966431	0.907614566649952
76.9376491649026	-32.8794666025056	0.416495020448307	0.587892001680929	0.245098039215686	0.704954397572864	0.920000000000001
76.9391806957492	-32.8402462869213	0.466223373830133	0.621335636549155	0.311111111111111	0.727229112908264	0.92
76.9408315167005	-32.8014191661839	0.387026880976276	0.479936114893728	0.294117647058824	0.660424744912262	0.92
76.9425556952338	-32.762418126895	0.266146886578736	0.406367847231546	0.125925925925926	0.620911113028772	0.906749036881313
76.9441273247728	-32.7235081772538	0.253972235379552	0.437237400052034	0.0707070707070707	0.632634144156542	0.92
76.9456324688611	-32.6842468788312	0.495472718984043	0.95390840093105	0.037037037037037	0.797799541322288	0.92
76.9472458700926	-32.6453687500808	0.312131936347165	0.506616813870801	0.117647058823529	0.67748331039235	0.92
76.9489281720681	-32.6065430041406	0.394945819141983	0.549695559852593	0.240196078431373	0.697979895582576	0.910058799349099
76.9505316750668	-32.5673449935332	0.375545699784935	0.608934536824773	0.142156862745098	0.717942614013206	0.918921394823712
76.9520170910513	-32.5280504122061	0.479589687554459	0.646048061977605	0.313131313131313	0.735942527273373	0.92
76.9535447606171	-32.4890862400045	0.516350860933381	0.75997444913949	0.272727272727273	0.772814101201385	0.92
76.9551968445384	-32.450216718415	0.375322403929524	0.628095788251205	0.122549019607843	0.710178017794556	0.92
76.9568238293189	-32.411021044072	0.264916688009659	0.485715728960493	0.0441176470588235	0.664345717676812	0.92
76.9583125292102	-32.3720143634637	0.413683040444656	0.698012847058466	0.129353233830846	0.753164387743832	0.92
76.9597854199168	-32.3329912531962	0.273885694136833	0.492215832718111	0.0555555555555556	0.671707572765498	0.92
76.9613909204044	-32.2937635862608	0.372489353181821	0.617527725971486	0.127450980392157	0.72236530825921	0.92
76.9629879696742	-32.2548245248157	0.37824982982279	0.587345430789859	0.169154228855721	0.698164046341292	0.92
76.9644799644423	-32.2157995895829	0.309090464014732	0.534847594696131	0.0833333333333333	0.688241021758027	0.92
76.965955740866	-32.1764563375037	0.362770141136544	0.565540282273087	0.16	0.687472385910312	0.92
76.9675121268357	-32.1371693875711	0.46754199323564	0.689985947255593	0.245098039215686	0.739827368493814	0.920000000000001
76.9690931001891	-32.0981992293988	0.493113620124278	0.772296891989849	0.213930348258706	0.780029602895494	0.920000000000001
76.970605765679	-32.0591720761936	0.464118840781661	0.683339722379649	0.244897959183673	0.738917272172278	0.919187999601846
76.9721694196397	-32.0201843201496	0.460204454935792	0.773742243204916	0.146666666666667	0.802569187571536	0.92
76.9740098394304	-31.9811289344323	0.515057745747185	0.75475317265379	0.27536231884058	0.785679138854544	0.92
76.9817878509329	-31.8672428346594	0.328869806250329	0.587564173904167	0.0701754385964912	0.736011744958428	0.92
76.987144483197	-31.7914022853886	0.312299286737147	0.581120312604729	0.0434782608695652	0.699135018211668	0.92
76.9892353413872	-31.7528520372533	0.0290398550176054	0.0247463767018776	0.0333333333333333	0.629425011804703	0.910279577221049
76.9983535928327	-31.6405175494255	0.299642055655048	0.515950777976763	0.0833333333333333	0.74111417914747	0.92
77.0022229540619	-31.6047481492525	0.376628243313079	0.696652713041253	0.0566037735849057	0.750410947022661	0.92
77.0060474777082	-31.5688773860612	0.193086429858293	0.283608757152483	0.102564102564103	0.647412437428636	0.879941482414136
77.0097247419681	-31.5323698143194	0.25054965963563	0.261968884488652	0.239130434782609	0.621859896679701	0.869349562665275
77.0131478872233	-31.4956921703946	0.340511726336594	0.226477998127734	0.454545454545455	0.629699624315179	0.859866884855439
77.0162802748939	-31.458491045682	0.428376237561956	0.509530252901689	0.347222222222222	0.653767765048044	0.92
77.0192263310707	-31.4206568709261	0.418436203458501	0.688724258768853	0.148148148148148	0.721430331308949	0.92
77.0290221182831	-31.3093831815855	0.416746852114472	0.591069461804702	0.242424242424242	0.708062283385751	0.92
77.0325557787622	-31.2728561490259	0.329965763129149	0.352239218565989	0.307692307692308	0.611153591909437	0.92
77.0357226155131	-31.2353212211944	0.463984503665185	0.495133186434847	0.432835820895522	0.65000706220828	0.920000000000001
77.0387295484309	-31.1978384900539	0.229049498392345	0.309950848636542	0.148148148148148	0.6	0.92
77.0496374191087	-31.0885714827283	0.500582258510998	0.728437244294723	0.272727272727273	0.743637966034579	0.92
77.0541462296116	-31.0538311102523	0.429077861152247	0.719266833415605	0.138888888888889	0.782200465894942	0.92
77.0587255704415	-31.0196116661179	0.403090709134163	0.634752846839755	0.171428571428571	0.722483005144929	0.92
77.0631071919339	-30.9848703861151	0.310872861417743	0.546476905631185	0.0752688172043011	0.66845070888036	0.92
77.0673764274383	-30.9494954810998	0.281162116296862	0.495657565927058	0.0666666666666667	0.659430334963887	0.92
77.0761174980324	-30.8795701812692	0.163730499711563	0.227460999423126	0.1	0.6	0.911182673246227
77.0809232975318	-30.8459219805907	0.380300304226138	0.655838703690372	0.104761904761905	0.703493840047085	0.92
77.0859383089688	-30.8125093613068	0.39739172015302	0.696744224619766	0.0980392156862745	0.763948260379033	0.92
77.0909295321139	-30.7793779360425	0.290621585432075	0.46359611204062	0.117647058823529	0.639557300743928	0.92
77.0957091197929	-30.7456210216536	0.204762492734298	0.327653640439357	0.0818713450292398	0.607135897010729	0.912058976525352
77.1113313163821	-30.6479519958831	0.145599946974683	0.218736125833424	0.072463768115942	0.6	0.911601190091381
77.122315022689	-30.5844909464309	0.515591318730848	0.653989655005557	0.37719298245614	0.734959358924945	0.92
77.1273243904784	-30.5509097320402	0.406704108951784	0.70893060596327	0.104477611940298	0.770431367320827	0.92
77.1322575214174	-30.5174923152284	0.370159762371023	0.607966583565575	0.132352941176471	0.704814321469719	0.92
77.1372073776602	-30.4837674796265	0.36130261610392	0.492213075345095	0.230392156862745	0.670341062536104	0.92
77.1421026342872	-30.4502235747604	0.390975521246893	0.612796813638065	0.169154228855721	0.710567242851396	0.92
77.146986075526	-30.4166262819318	0.437906310980562	0.748361641568968	0.127450980392157	0.770553397681541	0.92
77.1519213647595	-30.3828054415985	0.414338283801106	0.549106675129094	0.279569892473118	0.674078033445352	0.906802867343355
77.1569175095087	-30.3495189270512	0.276403540001025	0.322922022530787	0.229885057471264	0.604987932403173	0.913007921383296
77.1620355649507	-30.316596452622	0.506118801461143	0.888428079112761	0.123809523809524	0.836552671551805	0.92
77.1672726939472	-30.2836685368374	0.646544402613665	0.998971158168506	0.294117647058824	0.909194828319623	0.920000000000001
77.1724740882746	-30.2509835957376	0.624378109452737	1	0.248756218905473	0.917690437829336	0.920000000000001
77.1776412232168	-30.2181759804737	0.622549019607843	1	0.245098039215686	0.898991706302734	0.920000000000001
77.182787215319	-30.1849214174839	0.695960614572803	0.994862405616194	0.397058823529412	0.889177708928494	0.920000000000001
77.1878251000841	-30.1516847989779	0.513102935802483	0.608295423843773	0.417910447761194	0.712091112631846	0.920000000000001
77.1927957160264	-30.1182299035947	0.460404053474756	0.460023793224022	0.46078431372549	0.649916881328043	0.920000000000001
77.1977486216391	-30.0843420509339	0.367935792616473	0.520185310723141	0.215686274509804	0.670040432978678	0.92
77.202694795028	-30.0504211019456	0.431217235601323	0.473545582313756	0.388888888888889	0.661678727060188	0.919054624270824
77.2076349578091	-30.0168329526883	0.355310533165925	0.429575314697862	0.281045751633987	0.64492753769702	0.919566431431103
77.2125993648182	-29.9833070833113	0.403471111370383	0.6402755560741	0.166666666666667	0.733589707484454	0.89915031612853
77.2176655290043	-29.9497141380063	0.556973859698592	0.986496739005027	0.127450980392157	0.869884616506752	0.92
77.2227520072851	-29.9165365990024	0.59765105545291	0.971421513890895	0.223880597014925	0.868298822244935	0.92
77.2279111723065	-29.8831807025649	0.667599564363568	0.981965297881365	0.353233830845771	0.88863703345624	0.920000000000001
77.2330534330683	-29.8501434156512	0.616699008689897	0.998103899732736	0.235294117647059	0.905417671371966	0.920000000000001
77.2381639368167	-29.8170029550433	0.528856862847521	0.833833128680116	0.223880597014925	0.83284198850726	0.92
77.2432493293064	-29.7837705151722	0.370777108270056	0.569985589089131	0.17156862745098	0.694197507427894	0.917290987808441
77.2483246765049	-29.7501260841046	0.441122234537568	0.622440547506509	0.259803921568627	0.718739040982741	0.920000000000001
77.2532827860165	-29.7164763459738	0.450535065203602	0.66226416025795	0.238805970149254	0.725107488964173	0.92
77.2581599073953	-29.6825737336742	0.371166665161149	0.531549016596808	0.21078431372549	0.668052876773972	0.92
77.2629962451198	-29.648177599378	0.440523052824399	0.576081566641707	0.304964539007092	0.704365235115677	0.92
77.267861084988	-29.6138519061848	0.552424337590764	0.530774601107453	0.574074074074074	0.680136236711352	0.920000000000001
77.2727477995335	-29.5799392857401	0.423221743562347	0.594591635272842	0.251851851851852	0.701049600330411	0.92
77.2776685778134	-29.5461148719203	0.483633655353938	0.668247702864739	0.299019607843137	0.733800539172315	0.920000000000001
77.282628030671	-29.5120267087941	0.533215268273918	0.777214850273326	0.28921568627451	0.793599641102371	0.920000000000001
77.2875398751191	-29.4781473336274	0.446314192115576	0.693623409106775	0.199004975124378	0.741919539799908	0.92
77.2925090113063	-29.4444303438875	0.323234309286208	0.342547049944965	0.303921568627451	0.624100073442149	0.911073522544364
77.297579147982	-29.4106413010016	0.214454158905005	0.281849494280597	0.147058823529412	0.611403986314587	0.880191152845121
77.3026298023324	-29.377147277565	0.390015774411245	0.421822593598608	0.358208955223881	0.653350019273029	0.914259284994145
77.3076297043556	-29.3434826271989	0.596962844303396	0.654710002332283	0.53921568627451	0.722473376624971	0.920000000000001
77.312642325026	-29.3094738767405	0.441835792673114	0.437593153973678	0.446078431372549	0.644470247685942	0.91631168240396
77.3176424577504	-29.2754148968667	0.598337839323934	0.873146266883162	0.323529411764706	0.80373377832937	0.920000000000001
77.322535780815	-29.2413875638599	0.618957879580545	0.949358545230742	0.288557213930348	0.831010284503612	0.920000000000001
77.3274507232519	-29.2070853534533	0.535682247203437	0.892260016794934	0.17910447761194	0.815914750549099	0.92
77.3323509924163	-29.1730413430501	0.583425327781751	0.975674184975266	0.191176470588235	0.856859563070093	0.92
77.3372885198304	-29.13911051652	0.561739292794183	0.994125351757519	0.129353233830846	0.86946262065043	0.92
77.342256836122	-29.1052664775637	0.406483887377363	0.73943836299002	0.0735294117647059	0.784372276165168	0.92
77.3472558678283	-29.0711318573922	0.344723148187317	0.586505119904047	0.102941176470588	0.728422761456475	0.92
77.3521314864987	-29.0369750376688	0.349839777733824	0.644953187308444	0.054726368159204	0.715746098596739	0.893370160746737
77.3569263614732	-29.0025764801041	0.51979118237892	0.824304586980061	0.215277777777778	0.781595061390846	0.92
77.361781202302	-28.9679891527598	0.529177805003719	0.832865413929008	0.225490196078431	0.802254011717188	0.920000000000001
77.366625042929	-28.9333592363549	0.528433824320465	0.880397060405636	0.176470588235294	0.823739821936367	0.92
77.3714405431401	-28.8989967275122	0.475585116761057	0.856642870338034	0.0945273631840796	0.785917689855958	0.92
77.376249743775	-28.8645983650884	0.30468454780842	0.57015340934233	0.0392156862745098	0.719301094796533	0.92
77.3810974935083	-28.8299247251058	0.498120716233642	0.863888491290812	0.132352941176471	0.817069923727773	0.92
77.3859662176144	-28.7956553793009	0.636382030759155	0.99913222072229	0.27363184079602	0.904947454294389	0.920000000000001
77.3908750702191	-28.7614924157373	0.560866713941305	0.906047153372806	0.215686274509804	0.854613454274224	0.92
77.3958168365802	-28.72705319924	0.431811155864247	0.750877213689277	0.112745098039216	0.756730252416206	0.92
77.4008147781405	-28.6927728392023	0.413753784269226	0.69515462736198	0.132352941176471	0.743199254132793	0.92
77.4057784415101	-28.6587433100277	0.4047884156651	0.660323099986915	0.149253731343284	0.739146938463667	0.92
77.4106722487971	-28.6244840387808	0.419011705227034	0.666454783003088	0.17156862745098	0.75123760852911	0.917801458923902
77.4155250513396	-28.5897282025497	0.366981975242614	0.518277675975425	0.215686274509804	0.711166176929048	0.917520928790391
77.4202799125023	-28.555057550445	0.39311908324159	0.582258066980692	0.203980099502488	0.720238627539323	0.910054537907326
77.4250647837628	-28.5201623131175	0.266897193001397	0.474092893465481	0.0597014925373134	0.685196324760458	0.92
77.4298607907939	-28.4856023554646	0.322215124326761	0.458155738849601	0.186274509803922	0.683058284426499	0.909487571455109
77.4346954051184	-28.4507460180117	0.561981839187115	0.918081325433054	0.205882352941176	0.837221366151672	0.920000000000001
77.4394956832207	-28.4161293562563	0.529899187251855	0.900594394404207	0.159203980099503	0.837900395035356	0.92
77.4442910678652	-28.3814866764421	0.192045104814943	0.320364719433808	0.0637254901960784	0.6123801871765	0.92
77.4491262385632	-28.3465834660696	0.177827954067774	0.319619872099512	0.036036036036036	0.602743630329962	0.92
77.4539828786396	-28.3120995425198	0.413739835932144	0.732952308680208	0.0945273631840796	0.767990961824594	0.92
77.4588538241842	-28.2776411393501	0.665966728710023	0.949580516243576	0.382352941176471	0.83359087950516	0.920000000000001
77.4637523420776	-28.2428808652799	0.643301703590763	0.943466152279565	0.343137254901961	0.85597525754426	0.920000000000001
77.4686089479141	-28.2079828588476	0.439982348349214	0.747611755521956	0.132352941176471	0.756065120481918	0.92
77.4733486835894	-28.1730994653265	0.626865671641791	1	0.253731343283582	0.891160115194937	0.920000000000001
77.4780277220996	-28.1380335305258	0.371910524967144	0.699376605489844	0.0444444444444444	0.742432550840951	0.92
77.4828073905908	-28.1028802477281	0.422271337734594	0.649574122010069	0.194968553459119	0.737284666901339	0.92
77.4876170210097	-28.0681601083791	0.529051716602753	0.83422283619058	0.223880597014925	0.811260754644489	0.920000000000001
77.4924182878036	-28.0334007782921	0.297011044181522	0.505786794245397	0.088235294117647	0.698029676010409	0.901034894951543
77.4972402198232	-27.9983215466421	0.225192144978233	0.298423505642741	0.151960784313726	0.602751725490016	0.882610942443413
77.502047100634	-27.963554955137	0.304348604800205	0.300239498157624	0.308457711442786	0.610444779175726	0.90158003888561
77.5068338050799	-27.9287191321515	0.431076401528355	0.528819469723376	0.333333333333333	0.687874537157876	0.920000000000001
77.5116293259457	-27.8935307947465	0.515053546482774	0.711479641985156	0.318627450980392	0.746114895682696	0.920000000000001
77.5163301846554	-27.8584201138304	0.348041874407866	0.566730514984886	0.129353233830846	0.691951453238923	0.92
77.5210401143907	-27.8229193923604	0.230377084923593	0.401052677309873	0.0597014925373134	0.635579962934703	0.92
77.5257232441317	-27.7877153808382	0.345762813900863	0.590996527272626	0.100529100529101	0.700581589035245	0.92
77.5304564508132	-27.7526530061138	0.596986982168035	0.945217745430597	0.248756218905473	0.827702417937548	0.92
77.5352128847012	-27.7176441351266	0.592303582767369	0.964018930240621	0.220588235294118	0.838379788505868	0.92
77.5400132113605	-27.6823828458458	0.547393709797163	0.9428266352806	0.151960784313726	0.828928903996895	0.92
77.5446809739436	-27.6467329265224	0.508300610176173	0.9204473741985	0.0961538461538462	0.809745324483671	0.92
77.5562932046789	-27.5346094908029	0.610806863377448	0.996388501529671	0.225225225225225	0.854536251650714	0.92
77.5594507340327	-27.4958475038077	0.501726651738601	0.818268118292017	0.185185185185185	0.787849797319202	0.92
77.5712607736514	-27.3840856007705	0.499572070244743	0.890448488315573	0.108695652173913	0.796265167654456	0.92
77.5921342813989	-27.2488251989001	0.566983351719803	0.948069267542171	0.185897435897436	0.846406711832475	0.92
77.5977119613294	-27.2163633058239	0.544157762726864	0.89223709408118	0.196078431372549	0.803084163412284	0.92
77.6031987494325	-27.1831581887454	0.484722729227053	0.76356310551293	0.205882352941176	0.761213671823098	0.92
77.6085024201879	-27.149687578301	0.498553448014095	0.783176547769483	0.213930348258706	0.767069281963056	0.92
77.6137202986454	-27.1153921190822	0.410981185255908	0.737385256083956	0.0845771144278607	0.757886286967608	0.92
77.6187097964524	-27.0812273601211	0.354159931520752	0.588916877966877	0.119402985074627	0.705690801448655	0.92
77.6235944430087	-27.0463637303154	0.291028770089306	0.459508520570769	0.122549019607843	0.664913596551772	0.92
77.6283623595169	-27.0107695301269	0.262199600430359	0.441065867527385	0.0833333333333333	0.65056753505699	0.92
77.6329686906926	-26.9746992677277	0.14990018626054	0.250780764677942	0.0490196078431373	0.609473339871128	0.895631497598936
77.6373756262481	-26.9384339540814	0.428981517707959	0.793286418500495	0.0646766169154229	0.771784546204247	0.92
77.6416404905925	-26.9017853012917	0.508647535612316	0.683961737891298	0.333333333333333	0.745783748837019	0.920000000000001
77.6459323836063	-26.8648406791722	0.410274870902655	0.511726212393546	0.308823529411765	0.696457654944745	0.920000000000001
77.650235999952	-26.8282735321962	0.388532216496822	0.538258462844389	0.238805970149254	0.711404249509412	0.913466275896591
77.6545854717398	-26.7918082666103	0.529391682362452	0.710744149038629	0.348039215686275	0.760845825143077	0.919707776416177
77.6634763455038	-26.7189779430281	0.285850734873454	0.387621867756859	0.18407960199005	0.667826909376155	0.887898673892255
77.6679859668591	-26.6829040269423	0.328377962598345	0.4459716114712	0.21078431372549	0.67570145199664	0.893163674851307
77.6725846817257	-26.6466985776022	0.379554955624397	0.420874617131147	0.338235294117647	0.675117114512936	0.905954254657846
77.6772371574238	-26.610629622069	0.343152391099922	0.460814586121413	0.225490196078431	0.68475312901797	0.868704613695154
77.6819064455514	-26.574964536257	0.325071940935244	0.565566767442627	0.0845771144278607	0.704766223002768	0.92
77.6866298533665	-26.5394435048333	0.457025821016315	0.595424191052238	0.318627450980392	0.707367446804954	0.920000000000001
77.6914669936842	-26.5038663281317	0.517940562575976	0.702547791818619	0.333333333333333	0.738926065124829	0.92
77.7685120317516	-26.2546944014701	0.575281502488455	0.999047853461757	0.151515151515152	0.872664871137435	0.92
77.7774386084909	-26.2559568925397	0.791492165061761	0.976923724062916	0.606060606060606	0.866489846496318	0.92
77.7864153125998	-26.2588636342426	0.576528413227958	0.992562999295422	0.160493827160494	0.883865400015012	0.92
77.7953009901685	-26.2629809942358	0.621360761660939	0.957007237607593	0.285714285714286	0.882669968088074	0.92
77.8041566146273	-26.2684198014648	0.613286477567177	0.981474915918669	0.245098039215686	0.879573472861368	0.920000000000001
77.8130910709623	-26.2734427777606	0.657595398640573	0.981857463947812	0.333333333333333	0.884341463411298	0.92
77.8220239256653	-26.2785501247623	0.683864068342913	0.985783692241382	0.381944444444444	0.848683670656091	0.92
77.8309120078483	-26.2826480160952	0.640830609291699	0.982515919438098	0.299145299145299	0.844619377589381	0.92
77.8398079852458	-26.2864367417073	0.563412467771832	0.920942582602488	0.205882352941176	0.822808170290682	0.92
77.8487674479273	-26.2904380481185	0.50776505821794	0.927294822318233	0.088235294117647	0.823390181303722	0.92
77.8576612762267	-26.2943472514408	0.495138125905442	0.845997644845709	0.144278606965174	0.798666649106009	0.92
77.8665549635582	-26.2982246732525	0.428820503584427	0.75960179148258	0.0980392156862745	0.796056522012277	0.92
78.4671005478798	-28.5997833066688	0.518360466780213	0.967538543623319	0.0691823899371069	0.858651637571008	0.92
78.4663156055968	-28.6442624465312	0.324109324998822	0.621007765643903	0.0272108843537415	0.718684300109385	0.92
78.4654070011779	-28.6889060801901	0.526636769929507	0.874169062247075	0.17910447761194	0.803598096084375	0.92
78.464542674208	-28.7333741577962	0.677048292054875	0.976645603717593	0.377450980392157	0.853118105839706	0.920000000000001
78.4637280778418	-28.7781728159761	0.597482549050812	0.917187320323846	0.277777777777778	0.814628996176841	0.92
78.4628428282277	-28.8225942349971	0.382404569987206	0.501127547934612	0.263681592039801	0.680425767255745	0.920000000000001
78.4619264916495	-28.8669999046304	0.395841489282809	0.556388860918559	0.235294117647059	0.69571642455787	0.920000000000001
78.4610395609768	-28.9117552596865	0.688204708967025	0.768566280679149	0.607843137254902	0.768667853963545	0.920000000000001
78.4601756145169	-28.9561751146612	0.679380346447912	0.786621389413237	0.572139303482587	0.77247551543614	0.920000000000001
78.4593167815664	-29.0005908977681	0.636415867601003	0.787537617554948	0.485294117647059	0.777157069581176	0.920000000000001
78.4583923463267	-29.045305705471	0.546869744596427	0.873151253898737	0.220588235294118	0.792529711181013	0.920000000000001
78.4575212360632	-29.0897102799103	0.768011729260776	0.948958781904637	0.587064676616915	0.850771022419776	0.920000000000001
78.4566351302987	-29.1341084338386	0.561611835858066	0.57084271933518	0.552380952380952	0.69866013004602	0.917229832300648
78.4556353131651	-29.178783543146	0.583888398516582	0.638365032327282	0.529411764705883	0.719250890996289	0.920000000000001
78.4547293834828	-29.2235047701536	0.525528573201377	0.752037538559617	0.299019607843137	0.760374131996595	0.920000000000001
78.4538735925296	-29.2679107024853	0.4860791109016	0.715747965392944	0.256410256410256	0.743202438192392	0.92
78.4528843242772	-29.3122430657058	0.474113874292363	0.661678040982386	0.286549707602339	0.723430245872135	0.920000000000001
78.4518653360088	-29.3568927244561	0.549701248421336	0.800382888999536	0.299019607843137	0.794521969114509	0.920000000000001
78.4509806955471	-29.4012728868561	0.725861315565079	0.941305964463491	0.510416666666667	0.849593206534727	0.920000000000001
78.4500448616429	-29.4456202916793	0.672092612914807	0.925137606781995	0.419047619047619	0.839964079699265	0.92
78.4489993039787	-29.4902333947287	0.631423444196907	0.83637630015852	0.426470588235294	0.799874603133392	0.920000000000001
78.4480688017497	-29.5345635813007	0.527894719071642	0.876684960531343	0.17910447761194	0.79110427937554	0.92
78.4471405148349	-29.5792291219838	0.551426714523424	0.914447631945399	0.188405797101449	0.852170638297199	0.92
78.4461023510369	-29.6235390766722	0.543407453386616	0.944658044028135	0.142156862745098	0.871830041139706	0.92
78.4450586319166	-29.6678114301413	0.536790982358481	0.854676492080146	0.218905472636816	0.802073496407876	0.920000000000001
78.4440783024932	-29.7121147437989	0.549414073565481	0.731181088307433	0.367647058823529	0.753424442155671	0.920000000000001
78.4431199977237	-29.7567626958695	0.582569976910744	0.807296816566586	0.357843137254902	0.796498430452049	0.920000000000001
78.4420812209793	-29.8013614529546	0.56235249370224	0.918822634463304	0.205882352941176	0.821906774839953	0.920000000000001
78.4410194253683	-29.8456010573212	0.497812360518645	0.816520243425351	0.17910447761194	0.791286378414595	0.92
78.4400124890188	-29.8898723131258	0.615541263632863	0.990886448834354	0.240196078431373	0.892295498213362	0.92
78.4390027980664	-29.9344779794796	0.661281284501627	0.994131196454235	0.32843137254902	0.901715855637786	0.920000000000001
78.437951948963	-29.9787190183439	0.693923430514552	0.989836910780348	0.398009950248756	0.898347176739902	0.920000000000001
78.4368729299171	-30.0229382312235	0.603331286582693	0.995878259439895	0.21078431372549	0.890754258782772	0.92
78.4358764320052	-30.0675377304703	0.539820430867214	0.994895099022564	0.0847457627118644	0.887548623646272	0.92
78.4348182358549	-30.1117605806747	0.575757575757576	1	0.151515151515152	0.916611055134373	0.92
78.4336672721973	-30.1559226123404	0.597304828086305	0.964217499309865	0.230392156862745	0.852497695876748	0.920000000000001
78.432630476446	-30.2004864757183	0.656313833281311	0.989395343330299	0.323232323232323	0.880533327168274	0.920000000000001
78.4304661465434	-30.2888691123278	0.614079585711613	0.968899912163966	0.259259259259259	0.864762909976937	0.92
78.4292661617667	-30.3333189018249	0.673466819148573	0.930266971630478	0.416666666666667	0.826451374016522	0.920000000000001
78.4282659308429	-30.3778853750276	0.654673547886337	0.992407205062292	0.316939890710382	0.88531649264688	0.920000000000001
78.427244924575	-30.4220932034247	0.616462772575939	0.973666285892619	0.259259259259259	0.868902474882362	0.92
78.4260283104199	-30.4663013187489	0.617337759165504	0.970993926291207	0.263681592039801	0.875579648326592	0.920000000000001
78.4248419946743	-30.5104267323134	0.565120779810888	0.978280775308051	0.151960784313725	0.862533567929498	0.92
78.4238088472234	-30.5549605478439	0.545466701270635	0.996916308524176	0.094017094017094	0.880449297035466	0.92
78.4227182126502	-30.5991168915529	0.521739130434783	1	0.0434782608695652	0.896358061463064	0.92
78.4214950019763	-30.6431835814165	0.550040451475111	0.953022079420809	0.147058823529412	0.880651486509662	0.92
78.4203165326492	-30.6876127743993	0.576484687875022	0.956890944377496	0.196078431372549	0.884280555348725	0.92
78.4192380959625	-30.7317647189614	0.756013868321418	0.974714303807015	0.537313432835821	0.863283602272818	0.920000000000001
78.4180913487002	-30.7758694057601	0.632708466988525	0.985655029215144	0.279761904761905	0.87940003506908	0.92
78.4168597541646	-30.820251871736	0.550150245254609	0.93363382384255	0.166666666666667	0.834790202483042	0.92
78.4156624843521	-30.8643149002099	0.530444328323284	0.921585174059504	0.139303482587065	0.816000520886107	0.92
78.4145305804714	-30.9084171047557	0.632768361581921	1	0.265536723163842	0.904189129349573	0.920000000000001
78.4133265667348	-30.9528032399458	0.703658023608285	0.941798805837259	0.46551724137931	0.828095453041827	0.920000000000001
78.4120590357103	-30.9971418868076	0.575064516839241	0.993266288580443	0.156862745098039	0.87529335365389	0.92
78.4108983465613	-31.0412105929862	0.439892084906918	0.83998317478896	0.0398009950248756	0.793397538581718	0.92
78.409763549031	-31.0852928784525	0.552949667510538	0.895115021295587	0.21078431372549	0.839320939887086	0.92
78.4085128170901	-31.1296267914044	0.629336043697717	0.993966205042493	0.264705882352941	0.908166224101288	0.920000000000001
78.407217365884	-31.1735834918976	0.513167171530119	0.926831855498049	0.099502487562189	0.823673203729006	0.92
78.4060392096646	-31.2176164084101	0.504288682590217	0.91053814949416	0.0980392156862745	0.838309333929276	0.92
78.4048721271585	-31.2619930772546	0.546329410185885	0.949801677514627	0.142857142857143	0.831226679855414	0.92
78.4035623802818	-31.3059303669689	0.59452736318408	1	0.189054726368159	0.888037344131116	0.92
78.402252042229	-31.3501546097872	0.612748817253726	0.996641913114417	0.228855721393035	0.886781408927161	0.92
78.4010971101532	-31.3942204453869	0.735835416897633	0.998802616741001	0.472868217054264	0.900837758337662	0.920000000000001
78.3998554616051	-31.4381931762818	0.688733783178763	0.997837936727896	0.37962962962963	0.902622636915619	0.92
78.3985045846816	-31.4820828351772	0.601722802401549	0.982857369508979	0.220588235294118	0.873064777895192	0.920000000000001
78.3972138897797	-31.5263475785248	0.57445100654358	0.972431424851866	0.176470588235294	0.840695049902459	0.92
78.3960081556831	-31.5706668807034	0.479030364931544	0.869825435745442	0.0882352941176471	0.837032020284229	0.92
78.394675830135	-31.6145542150193	0.564875409812518	0.999031865376669	0.130718954248366	0.896308276832378	0.92
78.3932876954412	-31.6583952659528	0.598039215686274	1	0.196078431372549	0.897519272028284	0.92
78.3920649402851	-31.7026837601574	0.545508759135805	0.986850851604943	0.104166666666667	0.866482768774677	0.92
78.3894222490893	-31.790418301166	0.608476731582093	0.942443659242617	0.274509803921569	0.847096494737468	0.920000000000001
78.3880464095387	-31.8345777136406	0.581316747011948	0.966555062651346	0.196078431372549	0.890750489928546	0.92
78.38682380046	-31.8785097259692	0.532051282051282	1	0.0641025641025641	0.869971420776285	0.92
78.3855020377841	-31.9223661305693	0.605377779847669	0.997422226362006	0.213333333333333	0.892730314391673	0.92
78.3840364075763	-31.9664444109645	0.514699574876948	0.852928561518601	0.176470588235294	0.82210614946038	0.92
78.3286542016273	-32.327940490484	0.293742710265947	0.383184345263078	0.204301075268817	0.620101034195787	0.910200605056423
78.3201147274967	-32.3408575997521	0.207222202312995	0.31991704144191	0.0945273631840796	0.612507621483093	0.902809592780674
78.3115934256782	-32.3540554721898	0.281614120415657	0.445581182007784	0.117647058823529	0.65817637890534	0.92
78.3030223333554	-32.36756293074	0.454065628218372	0.873817530946548	0.0343137254901961	0.785528790137015	0.92
78.2945283992357	-32.3811615854156	0.452928590332813	0.856105936884532	0.0497512437810945	0.803039648761323	0.92
78.2860491247531	-32.3949711026591	0.471636224480619	0.859939115627905	0.0833333333333333	0.780467588969329	0.92
78.2775232172918	-32.4091273170999	0.461449457862106	0.878781268665389	0.0441176470588235	0.812201620157457	0.92
78.2690798712068	-32.4234432907091	0.470211583604502	0.900622172184129	0.0398009950248756	0.806524318769769	0.92
78.2606563872628	-32.4380305650411	0.437961267779948	0.831804888501072	0.0441176470588235	0.792200829469091	0.92
78.2521905338059	-32.4530039436374	0.44426688431372	0.829710239215676	0.0588235294117647	0.789149769836778	0.92
78.2437475344676	-32.4682705500106	0.353842133870743	0.678272503035604	0.0294117647058823	0.735206277954639	0.92
78.2353935028908	-32.4837544062572	0.399788155161063	0.774700688431578	0.0248756218905473	0.754278953895095	0.92
78.2270668819285	-32.499582708526	0.446974868032806	0.781204638026396	0.112745098039216	0.760222092420088	0.92
78.2187085679389	-32.5158973617438	0.435943360418545	0.73953377966062	0.132352941176471	0.771913374797981	0.92
78.2104489545186	-32.5325081078721	0.546022091159578	0.768661097742042	0.323383084577114	0.761032289356721	0.920000000000001
78.2021118426243	-32.5497580658135	0.555416273336449	0.837200705876878	0.27363184079602	0.784881473207104	0.920000000000001
78.1939767207333	-32.5670969003506	0.578994638542743	0.93410868007056	0.223880597014925	0.812560235248246	0.920000000000001
78.1858315964166	-32.5849838949884	0.68615177783078	0.965440810563521	0.406862745098039	0.839971312391552	0.920000000000001
78.1776706605715	-32.6034830099628	0.546180031885056	0.832556142201485	0.259803921568627	0.782879174900722	0.912250147838966
78.1696213500847	-32.6223552907549	0.183121320329919	0.271715277475758	0.0945273631840796	0.602448320300681	0.910444766212118
78.1616278035621	-32.6417694137896	0.209935895547168	0.377318599604975	0.0425531914893617	0.624184584125794	0.92
78.1191748334678	-32.8575323441919	0.215706309830646	0.270918792500799	0.160493827160494	0.612776464575291	0.878241363754031
78.1157345053977	-32.8978972992562	0.241655602068636	0.365664145313743	0.117647058823529	0.638866127670963	0.884567935003687
78.1124131774887	-32.9381362780077	0.485780247988769	0.931759500952662	0.0398009950248756	0.815779150950578	0.92
78.109248613495	-32.9786598427216	0.526960784313726	1	0.053921568627451	0.879903886762223	0.92
78.1061522210968	-33.0196439854478	0.466225119617643	0.883430631392148	0.0490196078431373	0.804490884414291	0.92
78.1029866782399	-33.060139010603	0.379597215068816	0.664667066953552	0.0945273631840796	0.736623000227997	0.92
78.0997346261651	-33.1004634131344	0.473056309301715	0.862779285270096	0.0833333333333333	0.787291086713142	0.92
78.0964076365209	-33.1409844241139	0.461151898140398	0.824264580594522	0.0980392156862745	0.792887149701682	0.92
78.0930302139855	-33.1817924123315	0.186565122028442	0.297372668299308	0.0757575757575757	0.600840405940406	0.917618080334572
78.0897401955715	-33.2213857856541	0.182041440538259	0.274530642270549	0.0895522388059701	0.601049785309287	0.89817665296892
78.0863916921137	-33.2614861596702	0.169780252641546	0.295442858224268	0.0441176470588235	0.62367480324062	0.92
78.0830055325817	-33.3018525104177	0.198839738108015	0.378071633078774	0.0196078431372549	0.633104066017714	0.913438872064514
78.0796092508306	-33.3421875851961	0.197736206888671	0.321943002012636	0.0735294117647059	0.619802145720234	0.919003919226314
78.0762245382345	-33.3821831229681	0.173335614381947	0.28696973622658	0.0597014925373134	0.616012834720038	0.897889817674403
78.0728278075097	-33.4221436598882	0.202608439248142	0.307177662810009	0.0980392156862745	0.604818978274192	0.92
78.0694213266822	-33.4624244615316	0.169467363075029	0.289915118306921	0.0490196078431373	0.608450403714978	0.908202894021818
78.0660855717554	-33.5024801820821	0.0986310482644223	0.14751085274775	0.0497512437810945	0.639628084894626	0.844831834294845
78.0562448100392	-33.6235202659605	0.0976396098297449	0.141357651032039	0.053921568627451	0.614770047271561	0.762990621332452
78.05299108349	-33.6636717664484	0.216914598599815	0.344276958393661	0.0895522388059701	0.651187072997131	0.889692870200691
78.04967833367	-33.7037153572242	0.161175601765112	0.248821791765517	0.0735294117647059	0.607185856566411	0.912321633394241
78.046289536593	-33.7439409308601	0.131391110720339	0.179448888107345	0.0833333333333333	0.652643653882842	0.834824024317507
78.0395711306583	-33.8237806618626	0.173247192794117	0.219043405196076	0.127450980392157	0.633417729171286	0.867021965678735
78.0362383012572	-33.8640931904207	0.196784409315688	0.315137446082356	0.0784313725490196	0.625235762145853	0.903860557576836
78.0329350636197	-33.9041044502017	0.144889462597302	0.260793417948228	0.0289855072463768	0.619036901435543	0.911362000793292
78.0208103313997	-34.0195681227418	0.172279925332705	0.249321755427315	0.0952380952380952	0.621255653957471	0.869471419610839
78.016518480504	-34.0572815188925	0.212851491568408	0.308055924313287	0.117647058823529	0.639256978577863	0.868960606391833
78.0123220727206	-34.0955978197027	0.293882929072334	0.458514157464396	0.129251700680272	0.671251741565791	0.890504302800817
78.0082237420067	-34.1337820296469	0.167882740820704	0.302432148308076	0.0333333333333333	0.6	0.92
78.0039254527065	-34.171440280832	0.16208297784948	0.240832622365626	0.0833333333333334	0.6	0.91192130922587
77.9994799379694	-34.2090602088409	0.133061383597338	0.215275309567557	0.0508474576271186	0.635533908810262	0.908391950890472
77.9950077278861	-34.2462221682016	0.224705558136021	0.288120793691398	0.161290322580645	0.638837870221348	0.864488379420864
77.9906095178204	-34.2835726625581	0.258468366573442	0.350270066480218	0.166666666666667	0.625982223541911	0.905263991725299
77.9862488212	-34.3213784526743	0.252353961037727	0.396864784820552	0.107843137254902	0.627363157958257	0.92
77.9819276696746	-34.3592755530077	0.198918840572754	0.265484739969037	0.132352941176471	0.613956367721952	0.887243538567751
77.9776355036295	-34.3968684280087	0.228788758587296	0.288423288318871	0.169154228855721	0.606609321516605	0.896317458889717
77.9733656441759	-34.4345079235353	0.265030414448819	0.343786319093715	0.186274509803922	0.636697925207696	0.890962514134339
77.9690703485386	-34.4724359260485	0.281087789040513	0.405312832982988	0.156862745098039	0.656540265143585	0.896964125365091
77.9648012463472	-34.5100523090499	0.216224727371225	0.268270350264838	0.164179104477612	0.618142131919293	0.881531084259738
77.9605269286135	-34.5476409566997	0.196370977406695	0.226075288146722	0.166666666666667	0.631243488323763	0.864084729186936
77.956229675484	-34.5855221714942	0.106605921187502	0.159290273747554	0.053921568627451	0.629192003589118	0.843941511686657
77.9520069852231	-34.6232188104374	0.160867380328263	0.247107894984884	0.0746268656716418	0.618292863577834	0.883849607528308
77.9478413099591	-34.6610472854543	0.194157008639741	0.26576499767164	0.122549019607843	0.610810716178347	0.892137671565149
77.9436913233427	-34.6992652004291	0.205415168833046	0.322595043548444	0.0882352941176471	0.618861287253282	0.903397992071732
77.9395835213399	-34.7375578548974	0.207530736858025	0.293849352503929	0.121212121212121	0.613712557445985	0.902493554142407
77.9356028592111	-34.7755000572159	0.161216092528738	0.236410679681131	0.0860215053763441	0.614667890692625	0.87983236967006
77.9316879353568	-34.8142429948916	0.164797920141135	0.280576232439133	0.0490196078431373	0.6	0.914897031642782
77.9278850617692	-34.8532286242759	0.14515773084343	0.182472324431958	0.107843137254902	0.663648222159277	0.795014216070754
77.9242259331958	-34.8921643344342	0.17949142008364	0.200512894812089	0.158469945355191	0.608998361716795	0.888001622386483
77.9206925791246	-34.9313522256928	0.115210285628828	0.161793120277264	0.0686274509803921	0.65040248977415	0.835508600455303
77.9172012412164	-34.9709642309644	0.13114056793593	0.237771331950292	0.0245098039215686	0.629309362507617	0.876574125784186
77.9137195310483	-35.0102354982418	0.137671470725352	0.21737192695795	0.0579710144927536	0.638978388477697	0.862339175683253
77.9101086645898	-35.0492232734181	0.100163602657504	0.121895832765988	0.0784313725490196	0.646245677503215	0.847562461595576
77.9064228812495	-35.0883849044679	0.161621900767988	0.185988899575192	0.137254901960784	0.628996643495483	0.823803769045638
77.9027569883314	-35.1272245332519	0.163556289716081	0.217659843113755	0.109452736318408	0.648805678854261	0.803099498318043
77.8990995912634	-35.16607352597	0.0912399044006614	0.128558240173872	0.053921568627451	0.609650321773827	0.889126223878242
77.8954523210706	-35.2052885676301	0.196451617654557	0.289962058838525	0.102941176470588	0.615826965237289	0.902393003495128
77.8918779936632	-35.2446477647409	0.166850496679339	0.274877463946913	0.0588235294117647	0.619484208681368	0.891180971173955
77.8884133759894	-35.2838699065085	0.128827181955027	0.202927995750851	0.054726368159204	0.619587406665196	0.87269365241014
77.8850372091494	-35.3232566460127	0.247590611005508	0.279494947501213	0.215686274509804	0.624483377934512	0.888551879622931
77.8816441685538	-35.3629461593852	0.186709002847933	0.255770946872337	0.117647058823529	0.617961829038922	0.889499891723092
77.8782349831637	-35.4022487620011	0.164311272067783	0.263945927220143	0.0646766169154229	0.616536516606525	0.910250380945777
77.8747793914364	-35.4414485540892	0.20345051957409	0.294155941108965	0.112745098039216	0.618326599775417	0.879585703046774
77.8712745206929	-35.480885275845	0.218468070780962	0.24575967097369	0.191176470588235	0.622182392957481	0.871423140544342
77.8677590187503	-35.5202197147908	0.156751680816265	0.262998311127479	0.0505050505050505	0.614485287543206	0.89849501952464
77.864326326684	-35.5591362931886	0.202617391231945	0.307195566777615	0.0980392156862745	0.634467079762434	0.915191279706995
77.8609398081624	-35.5987721675005	0.198179765504684	0.342437962381918	0.053921568627451	0.632500030558253	0.900890795386023
77.8576706119955	-35.6386196707478	0.255855706131034	0.36955454951697	0.142156862745098	0.630286936283189	0.898292731587487
77.8544794729607	-35.6782580791535	0.206056081138729	0.342667717833014	0.0694444444444444	0.611367722108018	0.891554301091313
77.8512065860659	-35.7177344052631	0.192674538780141	0.324743016954222	0.0606060606060606	0.605981972518958	0.92
77.8477667528424	-35.7572242089309	0.19716445372905	0.291387730987513	0.102941176470588	0.611261627217015	0.92
77.8442710817354	-35.7962469232716	0.292394075568477	0.321106559097153	0.263681592039801	0.62645224847703	0.89204011139665
77.8407652075653	-35.8352379289892	0.218625290302636	0.231368227664096	0.205882352941176	0.614582277112376	0.890541368976264
77.8371696029122	-35.8743807213054	0.20863805467821	0.245707481905441	0.17156862745098	0.620799039703182	0.878239935369807
77.8335293864318	-35.9130707887664	0.272414756209177	0.375675283562633	0.169154228855721	0.630501249386548	0.917295938110713
77.829885137713	-35.9517396209047	0.19068897162704	0.332358335410943	0.0490196078431372	0.618436872980886	0.911764855429767
77.8262070627047	-35.9906728758754	0.180701341750279	0.29925579084519	0.0621468926553672	0.650906708973451	0.861965352883388
77.8225975057928	-36.0297336030121	0.163918737815257	0.305615253408293	0.0222222222222222	0.684506840196192	0.831998173826626
77.819113615158	-36.0686960018658	0.283614889253545	0.343349181492166	0.223880597014925	0.625547624516665	0.918402399218238
77.8154997627432	-36.1073785431993	0.306783994772899	0.546901322879131	0.0666666666666667	0.659650175869032	0.92
77.807350941114	-36.182974121635	0.194499096512687	0.177887081914263	0.211111111111111	0.650395073347862	0.834692996510712
77.8030251961688	-36.2199489743337	0.246581046673774	0.287279740406372	0.205882352941176	0.613096819342899	0.914314672480109
77.7985793788927	-36.2569546747571	0.179813665052258	0.212568506575104	0.147058823529412	0.636359923816202	0.852444980256017
77.7940928411766	-36.2937393865515	0.191980963216013	0.27790132037142	0.106060606060606	0.6	0.917569198347448
77.7896321909833	-36.3299993710341	0.249373480178826	0.336982254475299	0.161764705882353	0.646118948027198	0.868878487319178
77.7850950704524	-36.3667186130651	0.333134129398189	0.347640807815986	0.318627450980392	0.630389158799653	0.913513880698025
77.7805624564492	-36.4034351097209	0.248683077440789	0.271875958803147	0.225490196078431	0.631805536175803	0.864195072285701
77.7760723761457	-36.4398842926278	0.175780416730273	0.286884216545123	0.0646766169154229	0.619568074641278	0.90681282924815
77.7715943661751	-36.4763531824335	0.128721812043797	0.19862009467583	0.0588235294117647	0.6	0.899498992593727
77.7670946279439	-36.5131146835469	0.117031339124298	0.155631305699577	0.0784313725490196	0.667488695780294	0.78098777167959
77.7626395580483	-36.5496184824987	0.221452102802858	0.204098235456463	0.238805970149254	0.631916049027225	0.864845763783051
77.7581983572217	-36.5861478980827	0.296229441607672	0.264027510666324	0.32843137254902	0.633732492822586	0.872942119266913
77.753730284234	-36.6229601842553	0.229712523581741	0.341777988339953	0.117647058823529	0.615511592371415	0.900704630229901
77.7492617528236	-36.6597615524673	0.250203539806239	0.363152177651694	0.137254901960784	0.638348037810754	0.909022062418891
77.7448225421338	-36.6962643273504	0.231440893476893	0.318603179988612	0.144278606965174	0.619733691286917	0.914236694649549
77.7403762490691	-36.732733822919	0.254758805424226	0.269321532417081	0.240196078431372	0.626890903333889	0.879103570588703
77.735890988203	-36.7694480737474	0.262818923495615	0.309951572481426	0.215686274509804	0.623879778498754	0.902213291504602
77.7314396050012	-36.8058764934619	0.333871298802989	0.404061005566177	0.263681592039801	0.623305531360013	0.920000000000001
77.72699183503	-36.8423024895212	0.338326628517757	0.338417962917867	0.338235294117647	0.620370026313571	0.913196132882532
77.7225121384149	-36.8789938522688	0.343062617160316	0.362595822555926	0.323529411764706	0.624726333258012	0.910991795251774
77.7180693612999	-36.9154080297811	0.276835413149191	0.314864856149128	0.238805970149254	0.626749248087323	0.892604999632805
77.7136329032596	-36.9518266150805	0.311331154597541	0.416779956253905	0.205882352941176	0.642501214275579	0.916854218461008
77.7091677589963	-36.9885179908411	0.231570175865971	0.320983488986844	0.142156862745098	0.629461957799484	0.885161945697802
77.7047082863514	-37.0251910792182	0.211982625386433	0.287601614409229	0.136363636363636	0.62037574343095	0.86409786952746
77.7003096170082	-37.0613642153192	0.208010379984586	0.2836678187927	0.132352941176471	0.652032678180874	0.872198234026498
77.6958509196402	-37.0980296804613	0.19145751915541	0.245660136350037	0.137254901960784	0.622773209043361	0.870021079102574
77.6913910761953	-37.134679513661	0.229714382067925	0.327075822959379	0.132352941176471	0.616849463290101	0.914726530695958
77.6869674618895	-37.1710516558604	0.317548820036139	0.396291669923024	0.238805970149254	0.642544142875289	0.901290626791555
77.6825485476521	-37.2074263126588	0.331853690481269	0.423511302531166	0.240196078431373	0.649957037417326	0.912678756616948
77.6781056940341	-37.2440867709513	0.337530786120043	0.361336082044007	0.313725490196078	0.626002553614203	0.919660513743594
77.6737097435258	-37.28049700651	0.267413724930562	0.360698096627293	0.174129353233831	0.639470853937326	0.901834912351727
77.669329924545	-37.3169371103169	0.291213056375926	0.327524151967537	0.254901960784314	0.618721457423856	0.9052106703278
77.6649326765445	-37.3536792293369	0.379133903948313	0.366110945151529	0.392156862745098	0.629180320987385	0.913133379578647
77.6605767455959	-37.390156844173	0.390838874360183	0.408543420362158	0.373134328358209	0.652772371647218	0.912259959005458
77.6562224953898	-37.4266261770942	0.379006417777061	0.419777541436475	0.338235294117647	0.64603744679196	0.919684494876894
77.6519184790133	-37.4635640006089	0.288677381296991	0.355132540371759	0.222222222222222	0.60904565569647	0.92
77.6919520941267	-37.9304080060894	0.375429459719036	0.369906538485691	0.380952380952381	0.621999943864881	0.917869975111776
77.7003688811775	-37.9444019782021	0.453389878336869	0.347255947149928	0.55952380952381	0.626312789006122	0.908030071312306
77.7087773380844	-37.9594346397288	0.284319732188607	0.313737503592899	0.254901960784314	0.623678019587249	0.901753858217343
77.7171430224356	-37.9741113306122	0.220271523646363	0.205975146058158	0.234567901234568	0.615758424322295	0.876005986265155
77.8009689295486	-37.8236301426357	0.282642433697057	0.231951534060782	0.333333333333333	0.622826535174631	0.846004870204737
77.8159874518502	-37.7185454231498	0.255588010724459	0.375759354782251	0.135416666666667	0.609377336199731	0.92
77.8311400859786	-37.613641004703	0.218249165242103	0.103164997150873	0.333333333333333	0.718892543829381	0.744678707898184
77.835400120068	-37.5764138816285	0.353085359245163	0.380589323141488	0.325581395348837	0.655607345529672	0.909781884880609
77.8395785496427	-37.538602858564	0.289028949913639	0.378057899827277	0.2	0.632116803324872	0.917342051000563
77.8438747437007	-37.5010778545608	0.432475443728939	0.434395331902322	0.430555555555556	0.65510828036034	0.90578378423645
77.8482346522534	-37.4640696325812	0.402756500730478	0.444401890349844	0.361111111111111	0.662194020419627	0.90409096810696
77.8631388745274	-37.3580974999027	0.222925855806867	0.279185044947066	0.166666666666667	0.628396240559536	0.878955160946051
77.8685951408564	-37.3244728816007	0.250052327601688	0.372653674811218	0.127450980392157	0.635886219293816	0.902486783004601
77.8741297878279	-37.290718258102	0.224708692110335	0.272946795985375	0.176470588235294	0.624142193829188	0.882878016924432
77.8796225175428	-37.2571982984575	0.1830056148948	0.236657995958754	0.129353233830846	0.624102173916432	0.885565000031229
77.8850139146692	-37.2232956111228	0.311325177376772	0.299120942988839	0.323529411764706	0.62420741187635	0.895031534081616
77.8902878010647	-37.1885634770933	0.266661712659032	0.323178497781833	0.210144927536232	0.633517782530417	0.895023446182606
77.8955661854998	-37.1538315816268	0.286536107203801	0.32929111988024	0.243781094527363	0.617638802613529	0.896556850489222
77.9009215656195	-37.1190558366559	0.146570193875518	0.120063464674113	0.173076923076923	0.637596917786794	0.860892881917386
77.9061953143737	-37.0852648283848	0.199067792559906	0.209080858751654	0.189054726368159	0.634972387985806	0.86540969783249
77.9115402862309	-37.0511255193799	0.219911772047127	0.282960798996215	0.156862745098039	0.607468937114749	0.909341482631363
77.9169395005973	-37.0167583661327	0.231583350996109	0.301401996109865	0.161764705882353	0.611095294126616	0.905104778095499
77.9223010053827	-36.9826417233263	0.233587614446542	0.337821995062239	0.129353233830846	0.640496497785016	0.900553607863613
77.9276242969037	-36.9483737910261	0.254888532856287	0.323502555908653	0.186274509803922	0.614007558536021	0.910088288345566
77.9329497142984	-36.9136994162334	0.199226130308978	0.28570716257874	0.112745098039216	0.6383557382203	0.892193947115471
77.9382056455775	-36.8791647103628	0.223292629100782	0.267480780589625	0.17910447761194	0.608504348583215	0.905158318738189
77.943448888115	-36.8445710536453	0.251796870456824	0.3075153095411	0.196078431372549	0.615707240716481	0.899335080631047
77.9487024183095	-36.8096015836344	0.303899354315021	0.372504590982983	0.235294117647059	0.62183777685605	0.909579257564042
77.9539494718983	-36.7745948634637	0.251309703717551	0.291835093709612	0.21078431372549	0.616601414276069	0.897275129263314
77.9591946221165	-36.7399633861838	0.210109224917851	0.300815464761075	0.119402985074627	0.630206658113684	0.876821419061228
77.9644901996805	-36.7054938013203	0.242684096964308	0.303995644909008	0.181372549019608	0.614627850827766	0.899558825659298
77.9698680566466	-36.6709008191772	0.228123501142654	0.346957384798969	0.109289617486339	0.635969406277939	0.894770766132809
77.9750795216342	-36.6361117058091	0.267925363784217	0.245995655104667	0.289855072463768	0.621854160890335	0.855440570966377
77.9844165563919	-36.5627152589301	0.186204108751025	0.266347611441444	0.106060606060606	0.614264449861499	0.877137081702496
77.9885516996748	-36.5246977579549	0.179786015257467	0.270019791708964	0.0895522388059701	0.617421190430699	0.898309584189808
77.9925695982289	-36.4863784131584	0.234191256561183	0.332018876758729	0.136363636363636	0.609533147382548	0.92
77.9964250144299	-36.4473116874477	0.0920857503062461	0.148710507704691	0.0354609929078014	0.642756832573693	0.785643204971121
78.000114375444	-36.4077562125234	0.100991367024845	0.191881723948679	0.0101010101010101	0.604668929920813	0.821827292360647
78.003734949841	-36.3686716582766	0.178998887855049	0.282240199952523	0.0757575757575757	0.6	0.914650537376606
78.0075126435901	-36.3293907270975	0.215725917758936	0.287307691373728	0.144144144144144	0.627518775251203	0.879881906390814
78.0113770804916	-36.2906493084806	0.193638307722374	0.293526615444748	0.09375	0.614029639344916	0.899524113562501
78.0152590830008	-36.2519345269615	0.213247630284781	0.254926633118583	0.17156862745098	0.615768772602238	0.901111024207477
78.0191690034071	-36.2129152261376	0.185159192618123	0.198749757785266	0.17156862745098	0.621530382967025	0.8740413515366
78.0230238326991	-36.1741151773519	0.154711220751731	0.236695168776189	0.0727272727272727	0.618268546811629	0.863501921831785
78.0268892757894	-36.1353254948098	0.213653900569016	0.322732637739339	0.104575163398693	0.616653589309561	0.903659738995848
78.0308702150071	-36.0964343693729	0.216030811601122	0.330612347839926	0.101449275362319	0.633621443822461	0.896087690221428
78.0349203895492	-36.0580591015928	0.222064517126407	0.369502168581171	0.0746268656716418	0.625400242613909	0.914921150359103
78.0390131833339	-36.0197760486813	0.21769616117038	0.258921734105466	0.176470588235294	0.616014105570652	0.898050610892
78.0432155905678	-35.9813913150052	0.21874384964139	0.291654365949447	0.145833333333333	0.624156760572111	0.886853927100336
78.0475222148497	-35.9432631246352	0.119349085637487	0.214188367353405	0.0245098039215686	0.605730648424051	0.90635945080173
78.0518402947855	-35.9055218151113	0.234848937501297	0.285618273012544	0.18407960199005	0.640015121390074	0.887562323116663
78.0561565288008	-35.8677624255843	0.241518948299936	0.291861426011638	0.191176470588235	0.616985011139827	0.896660291531091
78.0604765781599	-35.8296301039501	0.211985989329191	0.286717076697598	0.137254901960784	0.629971413591773	0.868815487962813
78.0647276381451	-35.7916720661801	0.218404425011141	0.307455616191435	0.129353233830846	0.614548629582359	0.891508784162562
78.1736672503138	-35.4863532272586	0.215050728484551	0.28426812363577	0.145833333333333	0.62159247214947	0.875261141658558
78.1824604061844	-35.4939485597111	0.224404991656742	0.265803447365771	0.183006535947712	0.623161279974814	0.871454606043163
78.2355114394078	-35.8401236354545	0.203681272984032	0.326281464886984	0.0810810810810811	0.60891182088992	0.910563874836073
78.2345319908987	-35.8836427707159	0.166051163981269	0.226041721901933	0.106060606060606	0.607124736929062	0.890077732772832
78.2314903042294	-35.9701902818992	0.19198583319686	0.279804999727053	0.104166666666667	0.6	0.92
78.2296943012831	-36.0130540945389	0.331907628763571	0.41743844593294	0.246376811594203	0.683192850918228	0.869165112527006
78.2281204433301	-36.0564533734369	0.292473266870383	0.251613200407434	0.333333333333333	0.659663077376269	0.92
78.2259767006416	-36.0989012964868	0.298097815251639	0.396195630503279	0.2	0.66456293476774	0.862671149406279
78.2239589938505	-36.141495998079	0.220455816845547	0.283016896848988	0.157894736842105	0.6	0.92
78.2222142139971	-36.1847232727839	0.181658857081525	0.296651047496382	0.0666666666666667	0.6	0.92
78.2203284408647	-36.227804265402	0.28911069207402	0.346337326177025	0.231884057971014	0.613552569781751	0.916611340707576
78.2162784851896	-36.312948424062	0.213738654963767	0.322999697987236	0.104477611940298	0.611780249328248	0.91706932755483
78.2141601617348	-36.355748227173	0.253554117642202	0.369177200801645	0.137931034482759	0.617977111597288	0.915607998783367
78.2122936420548	-36.398488649294	0.240199743541699	0.44193794862186	0.0384615384615385	0.648124498569826	0.92
78.2102798134213	-36.441058980649	0.331884479577542	0.45080599619212	0.212962962962963	0.649014746823908	0.899134359764403
78.2081036832266	-36.4837718955276	0.225527838234444	0.250075284312024	0.200980392156863	0.627703424113255	0.870988705048793
78.206099257433	-36.5263377417416	0.26196977543937	0.324934575754363	0.199004975124378	0.634423266355935	0.894261321059073
78.2041585864164	-36.5691018183606	0.198615849035045	0.258342809181202	0.138888888888889	0.629253550484283	0.862719638581536
78.2021068844919	-36.6115918123094	0.2205394087325	0.280159277235116	0.160919540229885	0.632618477485124	0.873779555474236
78.1999643952562	-36.6543167633677	0.176032251694342	0.303044895545546	0.0490196078431373	0.605326869960846	0.914745267197256
78.1978786656602	-36.6971008081268	0.239294074742771	0.370745012230641	0.107843137254902	0.617203312383755	0.918127837915816
78.1958844797944	-36.7396458021423	0.243534000977923	0.380401335289179	0.106666666666667	0.614332355710996	0.92
78.193822404337	-36.7821059256916	0.194078992416546	0.297762504607104	0.0903954802259887	0.623659211871806	0.901841547013703
78.1916829251699	-36.8248056835057	0.182123279928876	0.29561910887736	0.0686274509803922	0.638438270984443	0.862454740426041
78.189619447952	-36.8672492334511	0.282008063492062	0.355060903103528	0.208955223880597	0.622867943643515	0.912483473128512
78.1876016821623	-36.9097380593423	0.24064297729293	0.358736934978016	0.122549019607843	0.631740084487255	0.903527563987381
78.1854896899887	-36.9524471569363	0.184759715308224	0.295990018851743	0.0735294117647059	0.650624222346269	0.83715603646509
78.1833329283795	-36.9947576916972	0.20659060228229	0.338554338892937	0.0746268656716418	0.615334243385937	0.92
78.1812501904277	-37.0371481309802	0.173957015721414	0.293992462815376	0.053921568627451	0.604488273766503	0.915610346813214
78.179191429762	-37.0798962452077	0.19324620130079	0.343014141732015	0.0434782608695652	0.6	0.92
78.177013833036	-37.122495969523	0.275974857087799	0.365675204371676	0.186274509803922	0.627677707085623	0.892259226987987
78.1748191697173	-37.1647298362941	0.21416852459772	0.294008690986486	0.134328358208955	0.650277358789754	0.849802008260166
78.172741706709	-37.2070966574671	0.242795906393744	0.372846714748273	0.112745098039216	0.623088390117664	0.913773567582316
78.1706698356468	-37.2497998883649	0.144039202893527	0.204745072453721	0.0833333333333333	0.60995887167295	0.916915937525939
78.1684717553094	-37.2920074000757	0.21935586954141	0.289458007739537	0.149253731343284	0.625807583637861	0.880684338055841
78.1662941525329	-37.3342318291031	0.166517867825289	0.24480044153293	0.0882352941176471	0.6	0.916678638158393
78.1642213347951	-37.3769114520336	0.194012270122602	0.322450769753401	0.0655737704918033	0.611445889508831	0.912373078610317
78.1620637484308	-37.419530129064	0.245514400983575	0.398436209374557	0.0925925925925926	0.649405700457804	0.890717349649755
78.1598225182789	-37.4616083746429	0.194925766269885	0.286910356069181	0.102941176470588	0.627702179666355	0.889662599960533
78.1576304663201	-37.5037851560869	0.203335153353597	0.361894187304209	0.0447761194029851	0.611334289906997	0.92
78.1555391189036	-37.5460761339339	0.261408250942332	0.375529680179237	0.147286821705426	0.639336431718947	0.91909627128018
78.1533558159516	-37.58858560123	0.195141155787451	0.308410966545662	0.0818713450292398	0.627530586221789	0.90815503939807
78.1510837207707	-37.6306395501052	0.208409676572343	0.332242238716826	0.0845771144278607	0.617550630454984	0.903690404307603
78.1488881390078	-37.6727805541792	0.243832685116584	0.365116350625325	0.122549019607843	0.636302603379312	0.908273178047066
78.1467447474346	-37.7153154676252	0.233663756099447	0.366317411188794	0.101010101010101	0.628453850851996	0.92
78.1445160526584	-37.7574009850183	0.156622321238102	0.228667528048342	0.0845771144278607	0.63150596465786	0.88244489917132
78.1422468099531	-37.7994276209664	0.238721228615679	0.31077579056469	0.166666666666667	0.604162010918353	0.918533380896014
78.1400556044824	-37.8418804885236	0.247144415335004	0.376641771846479	0.117647058823529	0.616409892019062	0.92
78.1378687300694	-37.8843291236611	0.232700856226442	0.274925521976693	0.19047619047619	0.620187132682313	0.896086440182769
78.1355776794693	-37.9263020354343	0.163588085934934	0.242599057442006	0.0845771144278607	0.614307849832691	0.894818175890535
78.1333001920895	-37.9682843179676	0.1632130209877	0.28721035570089	0.0392156862745098	0.646467751347018	0.88391880584669
78.1311020411936	-38.0106969662549	0.172969798953952	0.280463407431713	0.0654761904761905	0.6	0.92
78.1288731238815	-38.0527270561576	0.25016761277641	0.364532756417018	0.135802469135802	0.645390620398794	0.905048387930616
78.1265611539522	-38.0946438503128	0.214350033989727	0.355170656214749	0.0735294117647059	0.646124528826523	0.892489925454895
78.1242508858076	-38.1368919837088	0.167960022655031	0.232978868839474	0.102941176470588	0.619775387341248	0.866088783406534
78.1220498353964	-38.178933376125	0.152551736288969	0.275252726309282	0.0298507462686567	0.623868038476779	0.880287144821099
78.1197944848514	-38.2208983806445	0.168886997903927	0.27895046639609	0.0588235294117647	0.620240754728314	0.859106740093942
78.1174281233684	-38.2632132621435	0.223499239479134	0.297744747614983	0.149253731343284	0.604768731244215	0.907698523065642
78.1151302329534	-38.3049839606369	0.233493698529598	0.362509785118897	0.104477611940298	0.610803938614276	0.92
78.1128971033233	-38.346953818489	0.227101746965925	0.361066239029888	0.0931372549019608	0.615324071281164	0.905772201399378
78.1106040447307	-38.3891760659542	0.26358105727761	0.304939892332997	0.222222222222222	0.638177261618617	0.88761778974688
78.1082242715306	-38.4312769575858	0.252259916218788	0.35255904812385	0.151960784313725	0.624791190113545	0.908350712346674
78.1059056953077	-38.4731125546773	0.248642876073124	0.362957393937294	0.134328358208955	0.633758863291676	0.903374747715433
78.1036468895758	-38.5150177776771	0.217358991899717	0.356286611250414	0.0784313725490196	0.620025803543619	0.917492067401377
78.1013196396246	-38.5571635683511	0.187520659552896	0.340727593615595	0.0343137254901961	0.611870602631881	0.92
78.0989318025994	-38.5988839208464	0.138001205660198	0.206350670026864	0.0696517412935323	0.609996417726454	0.918348213983382
78.0965567046228	-38.6406128733658	0.161570615760406	0.249611819756107	0.0735294117647059	0.63183901418614	0.91782745913065
78.0942616117911	-38.6827753570601	0.214710953099632	0.297068965022793	0.132352941176471	0.604315371210999	0.916389101956703
78.0919579620312	-38.7245817986639	0.269996220022317	0.354807254859449	0.185185185185185	0.63334443373247	0.914182342898509
78.0895426126582	-38.7662323369449	0.229421967454813	0.346098836870411	0.112745098039216	0.644254283876272	0.888805924342947
78.0871396780765	-38.808228832396	0.220500273566127	0.323353488308726	0.117647058823529	0.612193345421306	0.909774927215941
78.0848224826201	-38.8503302686874	0.242847834757605	0.293776477596018	0.191919191919192	0.632518159618161	0.881641430166454
78.0824574419905	-38.8920231884712	0.236674947828425	0.309170791179239	0.164179104477612	0.647180043234532	0.876551898535207
78.080006726052	-38.9335926115638	0.161210047742629	0.243988722936239	0.0784313725490196	0.611686914895368	0.894928591119465
78.0776055338658	-38.9755581447846	0.25163747241859	0.326804356601887	0.176470588235294	0.623230227410961	0.897312793022747
78.0752849480002	-39.0172857355987	0.259514231534624	0.369774731725964	0.149253731343284	0.640756609972486	0.919311119915754
78.0728793627978	-39.0588917065607	0.196759864011317	0.280774629983418	0.112745098039216	0.622326660324246	0.899885599031765
78.0703760545649	-39.100802743234	0.218809697884886	0.313241286317037	0.124378109452736	0.612869405564607	0.911434094819025
78.067977646877	-39.1422544454616	0.298274042521358	0.3776426124059	0.218905472636816	0.628942468523069	0.917437883842699
78.0656229215365	-39.1839040445018	0.300426834193997	0.414579158584071	0.186274509803922	0.64517675243611	0.92
78.0631732758937	-39.2257542526412	0.270069875364203	0.329355437002916	0.21078431372549	0.620571976181926	0.912850326556769
78.0606661551208	-39.2675167130079	0.250294797074091	0.299609201991319	0.200980392156863	0.625160467391001	0.892540509882225
78.0582483182825	-39.3090558464975	0.261695575312797	0.443789160575843	0.0796019900497513	0.643312759789481	0.917604076336695
78.0558822597259	-39.3506568609367	0.304209479477354	0.354032994042427	0.254385964912281	0.62127441698796	0.903560866757483
78.0533962818281	-39.3924231024999	0.237641127648773	0.323321470983821	0.151960784313726	0.616291835364059	0.906725301341115
78.0508771580681	-39.4337969178949	0.22548288321837	0.316637408227786	0.134328358208955	0.621096147124825	0.887721802397524
78.0484408148831	-39.4752769977083	0.21479008234111	0.321737027427318	0.107843137254902	0.637623095533269	0.90493439767388
78.046017455662	-39.517103773715	0.197757253698864	0.281878143761365	0.113636363636364	0.609781800422122	0.878854962144877
78.0435026286118	-39.5584581105583	0.249633153567864	0.340062327036226	0.159203980099502	0.61622590478719	0.906481833086534
78.0409738244963	-39.5997842876828	0.213065038003369	0.298679095614581	0.127450980392157	0.63064419491776	0.877023783159789
78.0385243618017	-39.6415496974097	0.18125199133678	0.269366727771598	0.0931372549019608	0.639493715914394	0.871753851121601
78.0360701394806	-39.6833000302247	0.152942519839784	0.230616222475266	0.0752688172043011	0.623334793867422	0.874894513826654
78.0335169572184	-39.7245658823659	0.191933505399571	0.289339647615062	0.0945273631840796	0.609617413878401	0.900214795482386
78.0309722290677	-39.7658349725363	0.219923077341395	0.307493213506319	0.132352941176471	0.621850433111932	0.887366249162422
78.0285122946972	-39.8075517090863	0.205536636585304	0.28380054589788	0.127272727272727	0.614271924515575	0.900182984596704
78.0260332074007	-39.8488964245032	0.158527193683736	0.225387720700804	0.0916666666666667	0.659010331413259	0.837043448333266
78.0234488926996	-39.890083099138	0.211146012739384	0.324252809792494	0.0980392156862745	0.620024204387372	0.905752958673678
78.0208741636369	-39.9317312085561	0.284748701155873	0.350591929674929	0.218905472636816	0.635429704786924	0.899766110866202
78.0184171208396	-39.972938145271	0.224526024519726	0.309748566452386	0.139303482587065	0.616828854036763	0.915794561635686
78.0159082559816	-40.0142067131336	0.186849975612758	0.275660735539241	0.0980392156862745	0.620008858439605	0.901719922233055
78.0132858292976	-40.0556412123205	0.225580536304322	0.348219896138056	0.102941176470588	0.635805604132366	0.893397973256475
78.0106847037998	-40.0970975781988	0.140551587080614	0.266397291808287	0.0147058823529412	0.6	0.92
78.0081849830485	-40.1383533835041	0.142179354929711	0.259483087968875	0.0248756218905473	0.6	0.905882532389113
78.0056392935624	-40.1795351601461	0.147419927850791	0.270330051780014	0.0245098039215686	0.6	0.92
78.0030007310738	-40.2209111130592	0.200629583059183	0.308121911216405	0.0931372549019608	0.604274097045329	0.917659045904604
78.0004098996044	-40.2620104710708	0.229114112522488	0.313949618079802	0.144278606965174	0.618433724407446	0.911680678323318
77.9978755133515	-40.303182543027	0.206448657599264	0.30995613872794	0.102941176470588	0.616315559798498	0.904871226286764
77.9952920332036	-40.3446121449132	0.216998811187335	0.350664289041336	0.0833333333333333	0.629620202948442	0.91461065560683
77.9926524211683	-40.3856136539724	0.19402176459604	0.258690295361235	0.129353233830846	0.639167750299972	0.901693802409015
77.9900546855383	-40.4266674901623	0.207934974760678	0.30312485148214	0.112745098039216	0.636080330047077	0.894001835133292
77.9874943306922	-40.4681038683632	0.188438300611907	0.288641307106166	0.088235294117647	0.615273519261876	0.898557025180585
77.9848505629745	-40.5094100501619	0.145276384804739	0.231729240197714	0.0588235294117647	0.619732553632753	0.877675003067629
77.9821665276433	-40.550309693711	0.161194890584063	0.262688288630812	0.0597014925373134	0.637403713995089	0.85591848024811
77.9795608369706	-40.5913165054615	0.198849503960688	0.289855870666474	0.107843137254902	0.613615507536158	0.914608423532507
77.9769833196324	-40.6326927311277	0.156267671105004	0.268090897765564	0.0444444444444444	0.611416145010824	0.885697038603596
77.974336125551	-40.6736207368725	0.164324954001049	0.244072793574237	0.0845771144278607	0.629316305033151	0.860515577136141
77.9716197626222	-40.7144358927024	0.196685039294009	0.314938706038999	0.0784313725490196	0.615423537965863	0.902022389309947
77.9689657005426	-40.7557909468377	0.183939715141259	0.328078435257642	0.0398009950248756	0.614222954405771	0.918685685925951
77.9663966792672	-40.7966642783878	0.264486671249035	0.412694272730628	0.116279069767442	0.632113943277978	0.92
77.9637229404908	-40.8375171108227	0.191925082667229	0.295614871216811	0.0882352941176471	0.61881038086076	0.877863850351509
77.960971960915	-40.878581608169	0.190273944251769	0.272704751248636	0.107843137254902	0.617939118640906	0.884695296807538
77.9582917749815	-40.9197437676003	0.220112308212257	0.337283439953926	0.102941176470588	0.620931411599267	0.913622097206122
77.9556871515125	-40.9606726094135	0.235558898456099	0.406441179996775	0.0646766169154229	0.646409352656667	0.92
77.9529968432868	-41.0014646253931	0.208681312632254	0.294813605656665	0.122549019607843	0.627078841060715	0.890935010902545
77.9502247277707	-41.0424602435308	0.217158225987208	0.267649785307749	0.166666666666667	0.631669336334806	0.877171351663444
77.9475375619518	-41.0832384568043	0.211164985228593	0.292976736626339	0.129353233830846	0.622640141394279	0.911381631974486
77.9448877101517	-41.1240640258484	0.181916728487414	0.31481384913169	0.0490196078431372	0.617800211143043	0.887158294336259
77.942151064258	-41.1650864423133	0.189019687256667	0.284902119611374	0.0931372549019608	0.657916475309925	0.859267745239418
77.9393875667296	-41.205720849736	0.202512407632769	0.255771083922253	0.149253731343284	0.614117467100627	0.903801239502788
77.9366763301914	-41.2464264293985	0.195094835076012	0.2382288858383	0.151960784313725	0.632889411780523	0.856118164232036
77.9339873076304	-41.2874937576104	0.184597406057483	0.295665400350261	0.0735294117647059	0.625273891367874	0.876847978520817
77.9312573544113	-41.3281526935994	0.15275737824615	0.230887890820659	0.0746268656716418	0.634811107546672	0.88990441302282
77.9284807381349	-41.3687307480412	0.208575581222967	0.338719789896915	0.0784313725490196	0.630573424557931	0.897531977533226
77.9257315928133	-41.4096795220059	0.216130881965739	0.314614705107949	0.117647058823529	0.61039716528779	0.915474945677114
77.9230071437341	-41.4506570380599	0.116828524869746	0.184637441896356	0.0490196078431372	0.63333410098483	0.868361109910026
77.9202377397609	-41.4912190654384	0.179037468953024	0.273497823478187	0.0845771144278607	0.620082582753904	0.879808411658887
77.9174332260916	-41.5317168516269	0.168553107495365	0.263576803226023	0.0735294117647059	0.622915637823832	0.883298833505187
77.9146498329269	-41.5726907158262	0.224224034643182	0.324069959833628	0.124378109452736	0.610452384921824	0.904725043640793
77.911932018543	-41.613160146161	0.193440145199734	0.282402678459169	0.104477611940299	0.616918836490594	0.900037173855483
77.9091460140855	-41.6536592962954	0.150160635362145	0.207184015822328	0.0931372549019608	0.622976656065223	0.863955922799951
77.9063159623353	-41.6944177045266	0.25673200829675	0.317385585220951	0.196078431372549	0.634276848835936	0.893393151899898
77.9035411894265	-41.7352533325339	0.201937175151917	0.300933173833245	0.102941176470588	0.620050897250617	0.894680054647768
77.9007441503213	-41.7757079579263	0.194532896227475	0.279613056136543	0.109452736318408	0.619059241242522	0.884026701460429
77.8979249665155	-41.8161184477188	0.205144932149333	0.287740844690823	0.122549019607843	0.610144854446714	0.909267457276475
77.8951030140195	-41.8568522338798	0.136249114368592	0.21367469932542	0.0588235294117647	0.616687039143053	0.879246699433091
77.8923049716591	-41.8972769914861	0.221831294207597	0.304359105828129	0.139303482587065	0.626786501368371	0.895193316245553
77.8894703622913	-41.9376344357459	0.190957046091368	0.254463111790578	0.127450980392157	0.614527347190884	0.891002136677312
77.8866438638663	-41.9783325950764	0.213979263453075	0.295605585729679	0.132352941176471	0.605802862666635	0.919355461450001
77.8838339471981	-42.0187106121073	0.183782778669254	0.292938691666865	0.0746268656716418	0.613230469611607	0.897113927484418
77.8809744842409	-42.0590002152101	0.187414482399923	0.262083866760631	0.112745098039216	0.611057916871213	0.895590474312423
77.8780815866702	-42.0995639625381	0.172202598475671	0.241464020480755	0.102941176470588	0.618554122338786	0.873800946846488
77.8752410178579	-42.1402023864058	0.199886278432177	0.336047066668276	0.0637254901960784	0.611979236086808	0.92
77.8724078659294	-42.1805064327771	0.165074144266405	0.25054629848306	0.0796019900497512	0.629188647261478	0.870558573436161
77.8695146158839	-42.2207045715957	0.164749461346295	0.25106755014357	0.0784313725490196	0.630340469807027	0.885753114905799
77.8666086420411	-42.2612097939179	0.202725074921599	0.253489365529474	0.151960784313725	0.604306203453724	0.903430912946957
77.8637791994457	-42.3014915769381	0.20413330901397	0.283888508575203	0.124378109452736	0.633889242114579	0.874847420574589
77.8609176739344	-42.3417126210695	0.197175793692668	0.286508450130435	0.107843137254902	0.632500719029029	0.891673573221222
77.8579724608789	-42.3822318390523	0.236623442366473	0.269266785230457	0.203980099502488	0.610740348024359	0.906643409364258
77.8550963371643	-42.422261939767	0.232628206753068	0.330928055297181	0.134328358208955	0.615639566100613	0.892811039723389
77.8522444351384	-42.4624701638661	0.213885625077847	0.300320269763537	0.127450980392157	0.622225058487573	0.902223190132432
77.8493168005983	-42.5028822355923	0.221995586656402	0.355755879195157	0.0882352941176471	0.62709099154322	0.883696637717377
77.846353248147	-42.5432260633672	0.164085335163494	0.259543219346595	0.0686274509803921	0.618702162243352	0.890986551425682
77.8434379137544	-42.5833023192664	0.1320746798033	0.194497618313068	0.0696517412935323	0.639856710069438	0.872311486270014
77.8405629078657	-42.6234350509656	0.160982015116912	0.258238540037746	0.0637254901960784	0.623495226159661	0.89164990961598
77.8376187157477	-42.6637826668916	0.144772312246128	0.259782719730352	0.0297619047619048	0.6	0.911468868619212
77.8346415411922	-42.703728797548	0.250052914117709	0.380702843160791	0.119402985074627	0.627767646466847	0.903588457730453
77.8317292901727	-42.7437725621665	0.152339080029436	0.240952669862794	0.0637254901960784	0.616472604130847	0.867323888528566
77.8288121302865	-42.7841356999524	0.19874640255041	0.319061432551801	0.0784313725490196	0.612634291540452	0.910828455786198
77.8258426346092	-42.8240660339184	0.183634337146013	0.307567181754712	0.0597014925373134	0.636330018095851	0.885092549642561
77.8228556182227	-42.8639575055705	0.108097225274139	0.181880725058082	0.0343137254901961	0.641007470932396	0.821079479905336
77.8199168026412	-42.9042564878958	0.165580564357713	0.296847403225229	0.0343137254901961	0.624784584874784	0.891558289796363
77.8169696756918	-42.944532210789	0.161123917748703	0.292836070791524	0.0294117647058823	0.6	0.914576003897306
77.8139691666416	-42.9843724007219	0.125202373797388	0.230504250082339	0.0199004975124378	0.614333739808475	0.862815821042893
77.8109581416215	-43.0241851787843	0.171610513699786	0.308907301909376	0.0343137254901961	0.603170080454115	0.92
77.8079806866359	-43.0643816641401	0.195665429277468	0.352115172280425	0.0392156862745098	0.618624519685571	0.905264881480352
77.8050335486093	-43.1042817097986	0.183310207617019	0.351695042099711	0.0149253731343284	0.617686763220115	0.900478047720974
77.8020087738201	-43.1440413412368	0.190919851792598	0.352427938879313	0.0294117647058823	0.628600553694842	0.885546108537017
77.7989352337645	-43.1842035431402	0.191463226253198	0.338150333103411	0.0447761194029851	0.629004353133391	0.861631324063945
77.7959667655229	-43.2239120821639	0.148261827272048	0.26667290827544	0.0298507462686567	0.621796234807727	0.868356204089019
77.7930003857449	-43.2637415026572	0.151906598593443	0.264597510912375	0.0392156862745098	0.6	0.914957632161292
77.7899320690727	-43.3037262228616	0.142290667477482	0.264973491817708	0.0196078431372549	0.634719069336248	0.834798742024475
77.7868778028813	-43.3433875075723	0.168412341947993	0.257222693846234	0.0796019900497513	0.6	0.909654933529847
77.7838983422168	-43.3831662307636	0.110960814249788	0.192509863793693	0.0294117647058823	0.607273889365726	0.910823301660162
77.7808655947168	-43.4231822308159	0.189265999653227	0.329512391463317	0.0490196078431372	0.637880976956477	0.885265342002406
77.7777705656241	-43.4630820692862	0.128493808427693	0.242281734502444	0.0147058823529412	0.6	0.901087366765961
77.7747042767766	-43.5026839093338	0.139518925803406	0.264112478472483	0.0149253731343284	0.6	0.92
77.7717024871218	-43.5423860970241	0.150704893342723	0.296507825901132	0.00490196078431373	0.6	0.92
77.7686380845138	-43.5823088208967	0.223158466175701	0.416905167645519	0.0294117647058823	0.644115444382977	0.913259533799332
77.7655302847708	-43.6218094926477	0.158509219218357	0.297117940924276	0.0199004975124378	0.624998048611569	0.875301347169437
77.7624557375032	-43.661357786504	0.169703719666931	0.305093713843666	0.0343137254901961	0.6	0.92
77.7594180400163	-43.7012965692169	0.151136690290902	0.282665537444548	0.0196078431372549	0.6	0.92
77.756336011589	-43.7408124258427	0.110807034928358	0.201713572344279	0.0199004975124378	0.658672048638309	0.856101871836643
77.7531981469659	-43.7802210258334	0.110982727292116	0.197455650662664	0.0245098039215686	0.623148736826551	0.877210018552655
77.7501096273735	-43.8200427185067	0.220763233512239	0.426820584671536	0.0147058823529412	0.689049493040687	0.84334316736896
77.7470546561343	-43.8599123655976	0.147745017173564	0.289642081130755	0.00584795321637427	0.6	0.92
77.7439328034222	-43.8993195830664	0.102203597995043	0.184506698477647	0.0199004975124378	0.650910947885274	0.87388092689699
77.7407795664121	-43.9386616283243	0.118529563851694	0.227255206134761	0.00980392156862745	0.6	0.906409417014673
77.7345977048769	-44.0178288467159	0.155414607374787	0.295903841615245	0.0149253731343284	0.6	0.92
77.7314648108356	-44.0571773529319	0.126319019082548	0.228128234243527	0.0245098039215686	0.623228296186797	0.880600069292358
77.7282737184963	-44.0967504093796	0.138581001341099	0.257554159544943	0.0196078431372549	0.6	0.92
77.7251210447905	-44.1363811955201	0.0919285364650903	0.169151190577239	0.0147058823529412	0.716886954595333	0.746905938746138
77.7220209685309	-44.1757574597435	0.208201901465565	0.371627683528144	0.0447761194029851	0.611466510909352	0.92
77.7188672244124	-44.2150293815902	0.149843609181077	0.29478525757784	0.00490196078431373	0.6	0.92
77.7156508422138	-44.2545171189942	0.143342818718088	0.281783676651861	0.00490196078431373	0.6	0.92
77.7125028448372	-44.2937790472642	0.220549010500468	0.41124727473228	0.0298507462686567	0.619602433835763	0.92
77.7093805001925	-44.3330765325549	0.157196798375732	0.299687714398522	0.0147058823529412	0.6	0.92
77.7061713204793	-44.3725469096784	0.154116684092393	0.298429446616159	0.00980392156862745	0.6	0.92
77.7029550238134	-44.4116568672978	0.0888895737332984	0.167828898710378	0.00995024875621891	0.659049329021045	0.819472005772286
77.6998013144708	-44.4508687042221	0.152172675954973	0.299443391125632	0.00490196078431373	0.6	0.92
77.6934111807202	-44.5297884534131	0.150046827975815	0.295191695167317	0.00490196078431373	0.6	0.92
77.6901694649984	-44.5688118259928	0.122144605010243	0.234338961264268	0.00995024875621891	0.6	0.907047880464128
77.6773164350253	-44.7253486300472	0.126028856501543	0.247155752218772	0.00490196078431373	0.6	0.92
77.6740552927921	-44.7647271615338	0.172420370674141	0.339865616970172	0.00497512437810945	0.6	0.92
77.6708944601255	-44.8036867928992	0.139538012882727	0.264150652631125	0.0149253731343284	0.6	0.92
77.6578876325051	-44.9600387079436	0.159253333543488	0.303581293952648	0.0149253731343284	0.6	0.92
77.6448110387016	-45.1157650880794	0.0993580264066085	0.193814092028903	0.00490196078431373	0.6	0.894233415580515
77.6414766737464	-45.1548041324314	0.187377041777335	0.364950161986043	0.00980392156862745	0.616392585997897	0.92
77.6349261225043	-45.2323950257101	0.130245636395163	0.250687351221698	0.00980392156862745	0.658215743902601	0.92
77.631607447763	-45.2714317187083	0.149252225485607	0.293602490186899	0.00490196078431373	0.6	0.92
77.6282378910458	-45.3103634500504	0.163051315108	0.306494787078745	0.0196078431372549	0.6	0.92
77.624933802623	-45.349069991325	0.165924429020985	0.321898609285752	0.00995024875621891	0.641453877367881	0.906613231597632
77.6216679647833	-45.3878373458614	0.17574481051565	0.317175895541103	0.0343137254901961	0.616581550947152	0.914644906914259
77.6149645934304	-45.4653593354033	0.156966774143718	0.308958423909327	0.00497512437810945	0.6	0.92
77.6083051284286	-45.5430780338347	0.172761387746598	0.325622277980758	0.0199004975124378	0.605586679692706	0.92
77.6049819693178	-45.5815607024845	0.177369305356793	0.324887864444929	0.0298507462686567	0.625900670826931	0.92
77.6016091217071	-45.6200670456413	0.158805637546221	0.312709314308129	0.00490196078431373	0.6	0.92
77.5948900806451	-45.6977730641485	0.0931371031062	0.176470284643772	0.00980392156862745	0.659597589863819	0.834570716214957
77.584726131302	-45.8134183438544	0.0555506949542703	0.106199429124227	0.00490196078431373	0.718656741767764	0.745792196293063
77.5814026172003	-45.8519555517673	0.139075931662603	0.252994630620803	0.0251572327044025	0.6	0.907449034600449
77.574527830178	-45.928903513654	0.195157742080125	0.360903719454367	0.0294117647058823	0.606970013445354	0.92
77.5678399131549	-46.0058284054699	0.13610496127231	0.247052689840217	0.0251572327044025	0.636405168071547	0.832526856323806
77.5643690991812	-46.0443702647481	0.167047399978523	0.324290878388418	0.00980392156862745	0.6	0.92
77.5608763281014	-46.082858933311	0.166169661661438	0.312731480185621	0.0196078431372549	0.6	0.92
77.5575161591428	-46.1212542514115	0.184224582005386	0.310115830677439	0.0583333333333333	0.64508999834942	0.862488873705093
77.5541060971409	-46.1595435353376	0.0812512738056868	0.153730617786812	0.0087719298245614	0.6	0.863239877180553
77.5505694104359	-46.1979145586473	0.0881510183026562	0.171400075820999	0.00490196078431373	0.657387914873186	0.747806277355345
77.5471600854974	-46.2361848398447	0.159942743754392	0.285059616862019	0.0348258706467662	0.604608340711298	0.913342490656137
77.533298450655	-46.3890562971138	0.108054095837608	0.191598387753648	0.0245098039215686	0.639597263935902	0.86295553518288
77.529842663285	-46.4275226639832	0.16127117237919	0.316795218321599	0.00574712643678161	0.6	0.92
77.5194067440942	-46.5420517882333	0.160670182298625	0.291928599891367	0.0294117647058823	0.6	0.92
77.5159231306291	-46.5804221510464	0.12497073833	0.245039515875687	0.00490196078431373	0.6	0.92
77.5124890879763	-46.6185415259135	0.102211681985925	0.189497990837522	0.0149253731343284	0.653868324497391	0.859216500290703
77.5089938947389	-46.6565307922907	0.165333322868656	0.305025620096287	0.0256410256410256	0.6	0.92
77.5053932826968	-46.6946376098563	0.207715987480209	0.40562805339179	0.00980392156862745	0.633779572000809	0.92
77.5019392124363	-46.732685227765	0.169937692545128	0.314999763199709	0.0248756218905473	0.6	0.92
77.4949468511977	-46.8089193204987	0.157287215844554	0.294966588551853	0.0196078431372549	0.622274482691387	0.86260896915446
77.4913301370538	-46.8469513575194	0.102978904788674	0.176546044871467	0.0294117647058823	0.601901629177355	0.870134129295502
77.4878635829743	-46.8849330928004	0.144828143493052	0.279706038229886	0.00995024875621891	0.6	0.92
77.484406922062	-46.922923962598	0.18344383368902	0.336584637075009	0.0303030303030303	0.6	0.92
77.4807922689167	-46.9609284881957	0.157876959762663	0.301048037172386	0.0147058823529412	0.6	0.92
77.4772033337848	-46.9986361968051	0.222485745727456	0.430046118320585	0.0149253731343284	0.61822734709794	0.92
77.4737249207645	-47.036553306817	0.213339073755861	0.402168343590154	0.0245098039215686	0.630211795733923	0.92
77.4701809686161	-47.0747863076474	0.199861077785711	0.359921160546546	0.0398009950248756	0.607796305594442	0.92
77.466584971661	-47.1123054687422	0.199931277878761	0.384937182623194	0.0149253731343284	0.614474529078245	0.92
77.4629826556264	-47.1499444414879	0.144113133401112	0.26861842366497	0.0196078431372549	0.6	0.91413115378358
77.4594103973524	-47.1879710376476	0.199390691796852	0.349761775750566	0.0490196078431373	0.608090246003504	0.92
77.4558352121728	-47.2259812059811	0.120457496152958	0.236013031521602	0.00490196078431373	0.6	0.92
77.4522695474038	-47.2636628372622	0.127346715442609	0.239768057750891	0.0149253731343284	0.639965603441131	0.861475981291127
77.4486774250236	-47.3012805973534	0.304099548181053	0.578787331656223	0.0294117647058824	0.68198459315314	0.92
77.4450641269563	-47.339182283603	0.228719129505949	0.442732376658957	0.0147058823529412	0.65447968489605	0.92
77.4414885967483	-47.3768123473045	0.234576901166863	0.439303056065069	0.0298507462686567	0.622697064615391	0.92
77.4378943194738	-47.4143939801003	0.183662435660515	0.333011145830834	0.0343137254901961	0.628374659675949	0.92
77.4342467562737	-47.4521942036958	0.195256275492313	0.351296864710116	0.0392156862745098	0.617738117785008	0.92
77.4270528306181	-47.5272935031849	0.225312463350072	0.43101708356289	0.0196078431372549	0.626853007604233	0.92
77.4234028385522	-47.5650565864618	0.0239395775039043	0.0429771942234949	0.00490196078431373	0.687642372785156	0.773558366994832
77.4197258141613	-47.6027536182141	0.113393437866371	0.212080993379802	0.0147058823529412	0.645840986480801	0.804784567699277
77.4161281173581	-47.6402642866898	0.188590735900177	0.362256098666026	0.0149253731343284	0.620521387901305	0.91299363660945
77.4125371780854	-47.6777780751938	0.222226222402521	0.41504068009916	0.0294117647058823	0.635238968447291	0.92
77.4088487724346	-47.7154195863916	0.183415500513679	0.337419236321477	0.0294117647058823	0.640364617203466	0.87647613847716
77.4051700498815	-47.7527327011393	0.210574910268117	0.391299074267577	0.0298507462686567	0.634322659190945	0.92
77.4015416714865	-47.7901385571027	0.13345053783542	0.242391271749271	0.0245098039215686	0.614240158906103	0.870964541247569
77.3978860674148	-47.827922553997	0.160074394032348	0.315173663686586	0.00497512437810945	0.6	0.92
77.3942185711861	-47.8650787435881	0.155420378723298	0.27601488679983	0.0348258706467662	0.642049696889228	0.866954911221908
77.3905143388296	-47.9022961830189	0.168199538917769	0.321693195482597	0.0147058823529412	0.605057466304634	0.92
77.3868401477677	-47.9399022720477	0.174161262290986	0.323812720660404	0.0245098039215686	0.636434723482244	0.83980355269246
77.3831739780791	-47.977514096938	0.118991877272778	0.223277872192614	0.0147058823529412	0.658755240965234	0.832996132425838
77.3794717195353	-48.0147036293464	0.152480472810088	0.290035572485848	0.0149253731343284	0.618102411957544	0.854889716117349
77.3757581792426	-48.0518589104867	0.161370642116295	0.317839323448276	0.00490196078431373	0.6	0.92
77.3720757318428	-48.0894049581417	0.238628614759794	0.46745330795096	0.00980392156862745	0.635317590888199	0.92
77.3684093839448	-48.1266366997547	0.169575817160632	0.289400390540169	0.0497512437810945	0.614623318259739	0.918368559246995
77.3646768322276	-48.1637199700901	0.166302877002954	0.317899871652968	0.0147058823529412	0.606234715731389	0.92
77.3609268258826	-48.2010932005403	0.224620420910997	0.42963299868474	0.0196078431372549	0.617800562914006	0.92
77.3535709155794	-48.2754332561198	0.274134269021256	0.538464616473885	0.00980392156862745	0.686768413738979	0.92
77.346003860367	-48.3499636852244	0.128023063102749	0.251144165421185	0.00490196078431373	0.6	0.92
77.3423016942705	-48.3870458430662	0.279661483762255	0.546251072099673	0.0130718954248366	0.656939311819099	0.92
77.3385838163101	-48.4240845693936	0.238824185628334	0.462942488903727	0.0147058823529412	0.636806281563674	0.92
77.3309086981587	-48.4979575769025	0.149068143622021	0.278235789731605	0.0199004975124378	0.670561496160407	0.832418216491492
77.3272155416284	-48.5350122816184	0.155607279542923	0.301264310329627	0.00995024875621891	0.6	0.92
77.3197322240948	-48.6092034619341	0.0701384996919787	0.129348037635324	0.0109289617486339	0.614794902920198	0.91527622581702
77.3158956790893	-48.6459238144064	0.162030640037526	0.319159319290738	0.00490196078431373	0.6	0.92
77.3121828378516	-48.6832322478282	0.232779910939106	0.431077063257523	0.0344827586206897	0.621829031235173	0.92
77.3045919063772	-48.7571317917562	0.175045331753125	0.304636118051705	0.0454545454545455	0.664974678827947	0.84911957884763
77.3007509551191	-48.793799888934	0.206660921610163	0.403517921651698	0.00980392156862745	0.613895117809189	0.92
77.2970211246205	-48.8310295799659	0.336979907187791	0.63094906168741	0.043010752688172	0.686740654317617	0.92
77.2932297268735	-48.86778155385	0.294647829201652	0.560055892321433	0.0292397660818713	0.680642299294418	0.92
77.2893528180802	-48.9043396530962	0.202808879798927	0.390911877244913	0.0147058823529412	0.609561699354781	0.92
77.2855280553728	-48.9413368064634	0.143454799373995	0.277105677179362	0.00980392156862745	0.607350854090005	0.92
77.2817865103928	-48.9781636445343	0.221218803968813	0.416796582296601	0.0256410256410256	0.62795326947723	0.92
77.2779594202377	-49.0147973548997	0.278636062109827	0.528536492035745	0.028735632183908	0.657270165661528	0.92
77.2740421619294	-49.0515627714501	0.197648924803648	0.380591967254354	0.0147058823529412	0.60913055351517	0.92
77.2702074102525	-49.0884952108201	0.162041814573324	0.309377746793707	0.0147058823529412	0.629676205261836	0.843455275629074
77.266441312918	-49.125226663466	0.214471464925368	0.418190241678693	0.010752688172043	0.618497659221485	0.92
77.262578158528	-49.1617388772636	0.2406636836961	0.447013641902004	0.0343137254901961	0.618775607583298	0.92
77.2586476253167	-49.1984312431296	0.208201353675745	0.391892903429922	0.0245098039215686	0.633515323186541	0.92
77.2548278260156	-49.2350154872082	0.291031110191432	0.577087096004755	0.00497512437810945	0.660129356537401	0.92
77.2510338108362	-49.2716444481829	0.207213988748439	0.40462405592825	0.00980392156862745	0.652226497215463	0.92
77.2471307934817	-49.3084803109766	0.206668499881456	0.388461377872366	0.0248756218905473	0.658226855830371	0.92
77.2432007208448	-49.3449854575808	0.337470744322212	0.596510116095405	0.0784313725490196	0.697610637524799	0.92
77.2393288264489	-49.3814137215102	0.234552644024244	0.424329168645502	0.0447761194029851	0.628416300165284	0.92
77.2354993337107	-49.4179230817564	0.291961181495606	0.515740544809394	0.0681818181818182	0.66795287312057	0.92
77.2315697187905	-49.4545410509014	0.262049400486821	0.465275271561878	0.0588235294117647	0.651273926616885	0.92
77.2276604927956	-49.4908553135863	0.298405281686695	0.512233448945529	0.0845771144278607	0.67480751850399	0.92
77.2237886178048	-49.5272405985598	0.166172134383059	0.327442307981805	0.00490196078431373	0.6	0.92
77.2198834782574	-49.5638795941536	0.245891816503269	0.468527819053049	0.0232558139534884	0.648385331503277	0.92
77.2159353876586	-49.6000752154143	0.238307609660411	0.451739597430276	0.0248756218905473	0.647254739362378	0.92
77.2120105448456	-49.636311091763	0.286594180802412	0.494756989055804	0.0784313725490196	0.683677885393444	0.916811635003541
77.2081457578453	-49.6730041399	0.228381663203238	0.444642114285263	0.0121212121212121	0.62709634634954	0.92
77.2002986811256	-49.7454268057378	0.234160135954433	0.453614389555925	0.0147058823529412	0.637284887646346	0.92
77.1963286871055	-49.78185641449	0.304118467197495	0.564119287336166	0.0441176470588235	0.670676537685167	0.92
77.1924498110993	-49.8184749994833	0.178057709454553	0.338097400891087	0.018018018018018	0.608430228223533	0.92
77.1885184619553	-49.8546306861709	0.264818942486208	0.518885196800372	0.010752688172043	0.684884625686701	0.92
77.1844913207041	-49.8905614229807	0.250056078960922	0.470700393215962	0.0294117647058823	0.644924581547901	0.92
77.1805346875716	-49.9269758894766	0.304975821670329	0.556030074713207	0.053921568627451	0.675299740044535	0.92
77.176677088209	-49.9632606193678	0.237319954314592	0.437602871592146	0.037037037037037	0.614396117837777	0.92
77.1727048184966	-49.9992818828123	0.24788387983138	0.474262383318674	0.021505376344086	0.6522168393842	0.92
77.1686231717998	-50.0355495133469	0.283052006532111	0.511377644905018	0.054726368159204	0.657032513370267	0.92
77.1646904441813	-50.071513038683	0.298425981322594	0.492374350704889	0.104477611940299	0.665643754177684	0.92
77.1567738479553	-50.143876587255	0.280685135433065	0.512350663022992	0.0490196078431373	0.672761030569235	0.92
77.1527056356971	-50.179965005395	0.274686052154122	0.524862300386676	0.0245098039215686	0.662544697139333	0.92
77.1487637544456	-50.2159879620195	0.249806841086279	0.464787811525792	0.0348258706467662	0.664564086851631	0.92
77.1448429699578	-50.2520469416539	0.305438116405173	0.597542899477013	0.0133333333333333	0.666066974187954	0.92
77.1407795996246	-50.2881129243694	0.282188900998503	0.510456233369554	0.053921568627451	0.667646081590182	0.92
77.1367271473938	-50.3238539575809	0.241384551981076	0.423067611424839	0.0597014925373134	0.641327175921621	0.92
77.1327620851051	-50.3597803111548	0.302427302443949	0.570540879397702	0.0343137254901961	0.669240021817984	0.858417883587523
77.1287785662494	-50.395991382452	0.22233323932183	0.415254713937777	0.0294117647058823	0.655327640188471	0.92
77.1247433162417	-50.4317386127389	0.202664919966991	0.380454218043435	0.0248756218905473	0.624768322057325	0.889642343811095
77.1206752444285	-50.4674001359505	0.208496457914472	0.37287526877012	0.0441176470588235	0.626835230613788	0.92
77.1166423311326	-50.5034676243199	0.260836595483027	0.457947700769976	0.0637254901960784	0.636588043137994	0.92
77.1126730118461	-50.5393303266961	0.226328585080322	0.392955677623331	0.0597014925373134	0.615768946254769	0.92
77.1086221868457	-50.5749989787401	0.255659785127102	0.462299962411068	0.0490196078431373	0.651791794952503	0.92
77.1044996544518	-50.6108309506639	0.307656944485891	0.531980555638448	0.0833333333333333	0.67060219372428	0.92
77.1004526887306	-50.6468237513601	0.31043425542112	0.576750863783417	0.0441176470588235	0.685653935623853	0.92
77.0964634764985	-50.6825992821973	0.212021169390238	0.359365721865053	0.0646766169154229	0.611899385239041	0.92
77.0923878375201	-50.7181677261885	0.326837417889072	0.545831698523242	0.107843137254902	0.665758652201406	0.92
77.0882444126935	-50.7540231016695	0.250985397585289	0.457194675767592	0.0447761194029851	0.645051332912418	0.92
77.0842304595068	-50.7895656161364	0.229853356422551	0.400005220307788	0.0597014925373134	0.624744337031379	0.92
77.0802147067134	-50.8252374459101	0.218339921697668	0.421973961042396	0.0147058823529412	0.619610561343409	0.92
77.0760959597171	-50.8610005874811	0.347815571367851	0.587788005480799	0.107843137254902	0.711684111369778	0.92
77.0719439928503	-50.8966757977	0.265866595425679	0.458203779086652	0.0735294117647059	0.653561067835919	0.92
77.0678878496396	-50.9322224283681	0.213579748732774	0.387358502440673	0.0398009950248756	0.622151955281541	0.92
77.0638497976184	-50.9677991985897	0.223490443990483	0.43182937282945	0.0151515151515152	0.64819543453509	0.92
77.0596868203125	-51.0034151707322	0.279052733820861	0.497996178024236	0.0601092896174863	0.654024469106591	0.92
77.0555354160921	-51.038708300149	0.28433189446559	0.538813042662524	0.0298507462686567	0.649147673376151	0.92
77.051514501965	-51.0742901784142	0.286969536632762	0.534256533582984	0.0396825396825397	0.678844546011634	0.92
77.0474229112377	-51.1100368186497	0.267910221068063	0.524326189262564	0.0114942528735632	0.686575018372122	0.92
77.0432495701902	-51.1452462334	0.297114461793345	0.489751311646391	0.104477611940299	0.659736593781876	0.92
77.0391022151877	-51.1805049600674	0.258549369543324	0.502392856733707	0.0147058823529412	0.656044651682499	0.92
77.0350236682199	-51.2162484746556	0.258104316169031	0.504303870433301	0.0119047619047619	0.635052952300593	0.92
77.030924764938	-51.2515977654356	0.23258376224386	0.446985706305902	0.0181818181818182	0.631747345561033	0.92
77.0267360489079	-51.2867271503997	0.235552574268025	0.436791423045854	0.0343137254901961	0.641572505460794	0.92
77.0225627849319	-51.3222190404723	0.256252160730161	0.492896478323067	0.0196078431372549	0.664733721314942	0.92
77.0184582303853	-51.3578589522642	0.315269022094608	0.610930201051961	0.0196078431372549	0.702468918632576	0.92
77.0143265255708	-51.393088505246	0.292360955123708	0.539945790844432	0.0447761194029851	0.666250871449573	0.92
77.0101331531319	-51.4281629597673	0.105303336362891	0.200802751157156	0.00980392156862745	0.6	0.92
77.0059370172396	-51.4636647488433	0.154429199875259	0.2989081509943	0.00995024875621891	0.6	0.92
76.9976026647655	-51.5337288600204	0.20342955657679	0.393525779820246	0.0133333333333333	0.614430042215452	0.92
76.9892318871965	-51.604479263389	0.180874546579829	0.333380298833416	0.0283687943262411	0.608089868571963	0.92
76.9765917879745	-51.7096531583969	0.0855539798619369	0.165155578771493	0.00595238095238095	0.6	0.92
76.9640590593718	-51.8149816687457	0.202797875205828	0.385987907274402	0.0196078431372549	0.662211257798622	0.92
76.9598148865141	-51.8498011529149	0.221745334314347	0.408664797981927	0.0348258706467662	0.626502526148265	0.92
76.9557091764397	-51.8849353011372	0.158185459044553	0.306847108565296	0.00952380952380952	0.6	0.92
76.9514955628114	-51.9201426062228	0.227455400011951	0.397439535656086	0.0574712643678161	0.626737414649884	0.92
76.9471925241065	-51.9547886853121	0.173439380347279	0.322003138804011	0.0248756218905473	0.6050459856291	0.92
76.9429607947235	-51.9895941490517	0.206195497248233	0.402587072927838	0.00980392156862745	0.614701512387511	0.92
76.9387902474436	-52.0248696920587	0.21582683111397	0.362209217783495	0.0694444444444444	0.62869272926619	0.92
76.9345266499119	-52.0599148130416	0.215455205145201	0.41808989746989	0.0128205128205128	0.620971297675963	0.92
76.9302141633846	-52.0944938762583	0.153847082951878	0.302719041525646	0.00497512437810945	0.611377074857016	0.92
76.9259784542982	-52.1292459511352	0.299783374442377	0.589762827316126	0.00980392156862745	0.665258980262526	0.92
76.9217607663778	-52.1644702974106	0.168215771007967	0.317200772785165	0.0192307692307692	0.604698490706045	0.92
76.9175173862152	-52.1990317914077	0.22066770858647	0.411484670904284	0.0298507462686567	0.625410800665242	0.92
76.9132029485346	-52.2335607178319	0.16243059930754	0.315057277046453	0.00980392156862745	0.606766058547885	0.92
76.9089222271436	-52.268497142396	0.164671149102885	0.304832494284202	0.0245098039215686	0.604488623840582	0.92
76.9046856176639	-52.3035283382243	0.242489817142263	0.475175712715898	0.00980392156862745	0.637857707652772	0.92
76.9004099572601	-52.3381189428929	0.159646893379254	0.298780966245687	0.0205128205128205	0.603778446395481	0.92
76.8960825084683	-52.3725734916152	0.207843676126559	0.381373626762921	0.0343137254901961	0.614370264538902	0.92
76.8917978025201	-52.4074569725266	0.188323084508588	0.332528521958352	0.0441176470588235	0.61014218395489	0.92
76.8875716642036	-52.4421327628438	0.207648858945885	0.380471847245003	0.0348258706467662	0.614153303245171	0.92
[truncated: 16,351 more rows]
