# Supplementary material for: Extreme melt season ice layers reduce firn permeability across Greenland
Source: Nat Commun. 2021 Apr 20;12:2336. doi: 10.1038/s41467-021-22656-5 (PMC8058076; doi:10.1038/s41467-021-22656-5)
Supplement: Supplementary file 3 — Source Data [file 41467_2021_22656_MOESM3_ESM.zip › FinalData/DetectionsByTransect/20170327_04_CleanResults.txt]

Latitude	Longitude	LayerProminence	ProbImperm	LayerConnectivity	MinDensity	MaxDensity
76.9760862022925	-63.9764921431183	0.356213418340229	0.632824846630706	0.0796019900497512	0.625283465382286	0.903031109588985
76.9742551911942	-63.9377135458651	0.456593210588436	0.775931519216088	0.137254901960784	0.648150598981187	0.92
76.9724293952547	-63.8989284730645	0.359170330098748	0.628788421391527	0.0895522388059701	0.650298156583655	0.92
76.9705371415585	-63.8597530755717	0.360638876001873	0.677160104944923	0.0441176470588235	0.672832528850308	0.92
76.9686260106001	-63.8210671042923	0.483143481427805	0.870241765115498	0.096045197740113	0.754326179686317	0.92
76.9667164889777	-63.782385113627	0.298513493250646	0.501788891263196	0.0952380952380952	0.658513691240853	0.92
76.9648686924606	-63.7433464320428	0.328914056979998	0.540181055136467	0.117647058823529	0.64341455795027	0.89802474447666
76.9630328709037	-63.7046112941309	0.232493383198254	0.395335025102976	0.0696517412935323	0.606126100681136	0.92
76.9610937436208	-63.6659820807405	0.277808848440259	0.480990831208877	0.0746268656716418	0.611125379952571	0.92
76.959101342541	-63.6271037757095	0.392988067770627	0.563753913319031	0.222222222222222	0.657269476111689	0.92
76.9572296508709	-63.5881125134184	0.416319864690851	0.651267180362095	0.181372549019608	0.686190439885439	0.92
76.9553911819049	-63.5493983630945	0.405130409503388	0.566479724479414	0.243781094527363	0.678056066469048	0.92
76.9534187608809	-63.5108186403899	0.404911638489534	0.525509551488873	0.284313725490196	0.67085766963055	0.920000000000001
76.951391420464	-63.4719948162184	0.231600276694582	0.363200553389165	0.1	0.647163950671756	0.92
76.9495319086051	-63.433316949561	0.346640145859453	0.392205022901701	0.301075268817204	0.647278764354532	0.920000000000001
76.9476757093215	-63.3946411380861	0.328770688648063	0.3977374557275	0.259803921568627	0.647001816047811	0.920000000000001
76.9456284681951	-63.3558548034323	0.349963271872557	0.485640829459399	0.214285714285714	0.634040164436374	0.92
76.9436322521786	-63.3173272626413	0.773471900805999	0.806203060871258	0.740740740740741	0.618343276537499	0.92
76.9417648656667	-63.2786788702093	0.642434616870487	0.613300606289995	0.67156862745098	0.633652368711332	0.920000000000001
76.9398636423937	-63.2397646923807	0.533423751280955	0.351161228052106	0.715686274509804	0.631311094087668	0.916354059711158
76.9378095529814	-63.2013138679158	0.601029684354577	0.400777317427103	0.801282051282051	0.63744252012857	0.920000000000001
76.9357544223798	-63.1628703208699	0.745804627419143	0.658275921504953	0.833333333333333	0.713459420954051	0.92
76.9338577704655	-63.1242653722712	0.645140641429911	0.40470914355634	0.885572139303483	0.651494917589667	0.919971775866807
76.9319177303634	-63.0851923160168	0.586731349477851	0.413658777387075	0.759803921568627	0.635409891930915	0.917596897020926
76.9298330726641	-63.0467972176606	0.564540819542508	0.389244240711033	0.739837398373984	0.635408623346547	0.920000000000001
76.9277904193484	-63.0083643222492	0.604895791963311	0.343124917259955	0.866666666666667	0.618637588798399	0.92
76.925879516588	-62.969499900868	0.532661140565262	0.369243849757974	0.696078431372549	0.640732145194921	0.916096745961752
76.9239580723867	-62.9309563149049	0.490462752623442	0.339899864221243	0.641025641025641	0.632252921350462	0.913798803742695
76.9218691887431	-62.8925898402767	0.424230957281948	0.28963838515213	0.558823529411765	0.619696407771783	0.91137832932474
76.9197521588497	-62.8539545825498	0.352149435745442	0.287632204824216	0.416666666666667	0.61435664804477	0.92
76.9177715808252	-62.8151852155315	0.370437753561538	0.260106276353845	0.480769230769231	0.616419527088729	0.895835666385281
76.9158325648373	-62.7766840912321	0.292908877287127	0.227608799350373	0.358208955223881	0.608008601636972	0.893274622275526
76.9137594527665	-62.7383257569991	0.222619699411254	0.121709987057802	0.323529411764706	0.6	0.844263571333027
76.9116138267043	-62.6997441163945	0.247458085028873	0.217138392279967	0.277777777777778	0.6	0.92
76.9096231947703	-62.6613108634066	0.355451362246677	0.196282841452418	0.514619883040936	0.603943953321624	0.883582227785729
76.9076460777762	-62.6228690384432	0.359177103253509	0.237962049644273	0.480392156862745	0.61525311440197	0.884179470842051
76.9055201590081	-62.5842823603741	0.413232483302859	0.233327711703758	0.593137254901961	0.610165751624248	0.899252263777145
76.9033937450926	-62.5460068796411	0.325808758281393	0.257678122623391	0.393939393939394	0.61465321510497	0.919913687315267
76.9013647514847	-62.507635610238	0.279921821205148	0.273293934807958	0.286549707602339	0.616138322723518	0.909827995095144
76.8993462723296	-62.468956775478	0.226128284894443	0.192452648220258	0.259803921568627	0.604049108916834	0.861350073025206
76.8972399478501	-62.4306777415119	0.263442297211399	0.208476634223792	0.318407960199005	0.608062230494088	0.885826947898838
76.8950938261074	-62.3924465215434	0.311123984793637	0.270396117735422	0.351851851851852	0.60540934710855	0.909149803342419
76.8930490071477	-62.3541073713554	0.118575440856145	0.184519302764923	0.0526315789473684	0.6	0.828954574060456
76.8910184728835	-62.3152600942672	0.134275684346242	0.101884702025817	0.166666666666667	0.6	0.816853158165092
76.8888072136895	-62.2771200599505	0.182971687956343	0.192866452835763	0.173076923076923	0.607368381595326	0.871583704754807
76.8845906421087	-62.200333447498	0.190184214185058	0.142994690996379	0.237373737373737	0.600714882065611	0.838553132145758
76.8825395348308	-62.1620388615662	0.270945618410381	0.178707157218772	0.36318407960199	0.604621385330679	0.864329487966134
76.8803015530944	-62.1239529453809	0.183133124835592	0.128171011575946	0.238095238095238	0.6	0.855146380243762
76.8781045128098	-62.0855233444933	0.18170337037731	0.196740074087953	0.166666666666667	0.6	0.92
76.8761084297536	-62.0471900022599	0.16585474192466	0.170995198135034	0.160714285714286	0.600441788865299	0.877389206702989
76.8740163517995	-62.0089636988128	0.250889823224787	0.179557424227351	0.322222222222222	0.60108181198171	0.866996419782344
76.8717310682028	-61.970651062941	0.233787212222058	0.197733154602846	0.26984126984127	0.602915972047972	0.890018907338457
76.8674853259439	-61.8939950457554	0.197495557292887	0.244047718359359	0.150943396226415	0.614038541681491	0.872078272822178
76.8653286749687	-61.8558642169923	0.226547531492639	0.283283742230561	0.169811320754717	0.619003462909379	0.91331971649441
76.8629971318974	-61.8176304518344	0.390554294604277	0.304918113018077	0.476190476190476	0.620305233215918	0.92
76.8608499942672	-61.7795013362295	0.272902273898633	0.242774244766963	0.303030303030303	0.6062378764241	0.919660557455717
76.8588047445306	-61.7412727461224	0.156229560643051	0.150694415403749	0.161764705882353	0.6	0.842492246077891
76.8565690358196	-61.7029529449998	0.359170431960194	0.247752628626271	0.470588235294118	0.609664797120062	0.902232294162923
76.8542926467862	-61.6649856629092	0.339628725609734	0.245924117886135	0.433333333333333	0.602894957131991	0.88181645513123
76.8521317244476	-61.6268941676116	0.33442957501514	0.203172875520477	0.465686274509804	0.602346443063457	0.886330191176012
76.849986279145	-61.5887843615713	0.337257953973332	0.271530833319798	0.402985074626866	0.614765526954859	0.909961448478915
76.8477455103154	-61.5503169545176	0.522530394637997	0.275452946138739	0.769607843137255	0.61592914812925	0.892793193760329
76.8454787241965	-61.5123626007335	0.344499583167403	0.19270287003851	0.496296296296296	0.609263105074404	0.873672993796932
76.8432512010273	-61.4743699985287	0.276951240363415	0.214396307887325	0.339506172839506	0.6	0.874121125048457
76.8410577048339	-61.4360411091062	0.528864018441196	0.312629997666706	0.745098039215686	0.623284017745275	0.912702531077292
76.8388251400364	-61.3980668349538	0.383839669057981	0.295042522195563	0.472636815920398	0.622618399556352	0.907542360370653
76.8365428824496	-61.3601556123389	0.504823668876163	0.359109703343724	0.650537634408602	0.638596586996547	0.917488701808616
76.8342892949401	-61.3219135751009	0.358208188498673	0.259273519854488	0.457142857142857	0.610748235385284	0.914917815140758
76.8321039991488	-61.2839054071959	0.369757799381137	0.256928534085657	0.482587064676617	0.620124204899486	0.901777083537707
76.8298564724186	-61.2459739106456	0.517161312259012	0.26471478138077	0.769607843137254	0.61683871313746	0.905169657567923
76.827541586966	-61.2078220302466	0.477955447668959	0.201008934553605	0.754901960784313	0.607369142955854	0.885461822232224
76.8252126294063	-61.1696932035972	0.556564946383373	0.262252699784289	0.850877192982456	0.616275848302627	0.902931440560973
76.8229855149527	-61.1317592190437	0.511408643260127	0.246775619853586	0.776041666666667	0.610065891397433	0.908480346788605
76.8207753698853	-61.093812499049	0.460746410115164	0.215610467289152	0.705882352941176	0.608125371617644	0.872861890057358
76.8184317819873	-61.0557214256534	0.260040698613202	0.135466012611018	0.384615384615385	0.6	0.846008033462545
76.8160917791988	-61.017937080481	0.299304801341071	0.215893553299426	0.382716049382716	0.60679777320412	0.871621538290874
76.8138348521196	-60.9800616515128	0.406904299166894	0.259887029706338	0.553921568627451	0.613854630109851	0.904094611359831
76.8115617818286	-60.9419063802979	0.413853432771496	0.2590794145626	0.568627450980392	0.613804305862112	0.899280688056864
76.8092529854481	-60.9041033753527	0.289461063612715	0.180912176976673	0.398009950248756	0.604764997553325	0.878143076750643
76.8069012609517	-60.8663578411592	0.269645782702415	0.230468035993066	0.308823529411765	0.608472292548423	0.882088278433844
76.8045842226052	-60.8285706999061	0.393857016596996	0.257101788296033	0.530612244897959	0.611232954992384	0.90584839886057
76.8022805461566	-60.7902407435308	0.33708724488892	0.262409783895487	0.411764705882353	0.62434586600322	0.89546252319692
76.7999082911146	-60.7525445494755	0.245300053419672	0.149514835521515	0.341085271317829	0.600887472128748	0.852294222035502
76.7975322515566	-60.7148631289179	0.189334360993314	0.0352343785522842	0.343434343434343	0.609976973505108	0.742502355158594
76.7952265169097	-60.6767966401267	0.145027777733597	0.133805555467194	0.15625	0.6	0.841844559058198
76.7929105448224	-60.639048631492	0.111939086196909	0.104475187319192	0.119402985074627	0.61513672333312	0.811964911552027
76.7905262021836	-60.6013876926489	0.179771717849475	0.237321213476728	0.122222222222222	0.61017735962717	0.86094193366985
76.7881509388082	-60.5634189477877	0.221616192952744	0.178526503552546	0.264705882352941	0.605737620970398	0.878717912581773
76.7858289390529	-60.5257014793062	0.230510735140127	0.0978373906782645	0.36318407960199	0.601929282417045	0.764087073494976
76.7834624316268	-60.4880469675501	0.221433693233352	0.178161504113763	0.264705882352941	0.602002075502693	0.859624729024507
76.781026349758	-60.4501757705835	0.195451010590881	0.200425830705572	0.19047619047619	0.604523505292801	0.883617660247492
76.7786704002125	-60.4122100509885	0.207992412801507	0.268926002073601	0.147058823529412	0.626681817912104	0.904566549159705
76.7763402888854	-60.3745243246688	0.317914538661083	0.322396241501271	0.313432835820896	0.635243031189437	0.919980585368184
76.773891552604	-60.3369888870827	0.20682021828803	0.308084881020503	0.105555555555556	0.631426481383979	0.915031524740655
76.7714441131823	-60.2991548768558	0.104710313407576	0.0934785978296445	0.115942028985507	0.604227554190973	0.775447138575635
76.7564485394886	-60.1580351412558	0.107606889407056	0.121196684797018	0.094017094017094	0.6	0.846674410632389
76.7518382002713	-60.1246584636229	0.271163733808054	0.186771912060553	0.355555555555555	0.603865670343597	0.878648400590885
76.7473839701586	-60.0908849265103	0.0108011251303384	0.0128303204361154	0.0087719298245614	0.6	0.796731468873742
76.742926868928	-60.0565945729861	0.175250782651562	0.120109408440379	0.230392156862745	0.600055435438267	0.8412934230841
76.738382400641	-60.0230802236784	0.146416009028255	0.164044139268631	0.128787878787879	0.604118386382058	0.831259893417377
76.7338129745047	-59.9896409128236	0.238830902157626	0.199884026537474	0.277777777777778	0.603476435522811	0.877296552900191
76.7292422594302	-59.9558777085141	0.0839613255552416	0.0644743752484142	0.103448275862069	0.6	0.710687631170566
76.7244908982479	-59.9229480577719	0.121097622288479	0.14074596921464	0.101449275362319	0.6	0.867407123034601
76.7157531967775	-59.8548680857394	0.0721009572543361	0.128328898635656	0.0158730158730159	0.6	0.866156564436561
76.7113758733299	-59.8210188082295	0.184718876535237	0.22658061021333	0.142857142857143	0.619579622815403	0.902335731761159
76.7065847254314	-59.788242123549	0.2540812115216	0.220283635164412	0.287878787878788	0.615416451695827	0.912687313053045
76.6931956924595	-59.6867568931776	0.0443387121980025	0.0648679005864813	0.0238095238095238	0.6	0.851301330706672
76.6884962591647	-59.6537733779147	0.104832324260628	0.115914648521257	0.09375	0.609289129818473	0.829388997315364
76.679251275629	-59.5870965827845	0.0827867532755639	0.135270476248097	0.0303030303030303	0.6	0.840381084311083
76.6748717300362	-59.5533259585305	0.0751180739153917	0.114521862116498	0.0357142857142857	0.6	0.855582271452549
76.6658501221742	-59.4861571065702	0.101696767542088	0.173090504781146	0.0303030303030303	0.606297549013839	0.859671687130599
76.6609452129711	-59.4538070694815	0.0294365493847917	0.0218360617325464	0.037037037037037	0.6	0.703769918751821
76.6516803671634	-59.387146817488	0.1502694126439	0.199528724277698	0.101010101010101	0.611048311529552	0.841361650289174
76.6288999930695	-59.2208361992795	0.0619659998719541	0.0842494600613684	0.0396825396825397	0.6	0.756268581557087
76.5295605096214	-58.6957780107738	0.023590498013094	0.0256756196821019	0.021505376344086	0.6	0.725158252102493
76.482398410544	-58.519487484667	0.0841437076448876	0.101620748623109	0.0666666666666667	0.607426698700015	0.816276840595821
76.4759270157377	-58.4927527771825	0.228220340445306	0.123107347557279	0.333333333333333	0.604951132466677	0.80971716364275
76.4558571676659	-58.4165363921738	0.0253488228954154	0.0196898938528463	0.0310077519379845	0.6	0.726767242878879
76.4492077313782	-58.3906702844752	0.0432036677960607	0.0541492710759924	0.032258064516129	0.6	0.811078977460868
76.4357942339971	-58.3403708280991	0.0800935424471579	0.123150047857279	0.037037037037037	0.610621687175343	0.757869096256976
76.4291751370168	-58.3143871832721	0.0587361190425529	0.0684526302419687	0.0490196078431372	0.600105828707669	0.69259753539576
76.422494138509	-58.2891244318211	0.0548382677342599	0.089776037956082	0.0199004975124378	0.60681839752605	0.775036272500774
76.4090837397153	-58.2385746354795	0.135678024451344	0.176117953664594	0.0952380952380952	0.606237413913647	0.773513255456257
76.4024183194273	-58.2128631908465	0.0438359449380577	0.023946399680037	0.0637254901960784	0.602139911968249	0.666056998973478
76.3957048954996	-58.1878177076579	0.0672910880990427	0.100394142010051	0.0341880341880342	0.61073917230575	0.742345794997978
76.3823098024007	-58.137175158047	0.0868777963103795	0.105128141640367	0.0686274509803921	0.603296740202334	0.797477619461607
76.3756556575421	-58.1118787141229	0.0380409233297531	0.0611564735251779	0.0149253731343284	0.600759588285482	0.688581383721181
76.3689432121372	-58.0868745634513	0.0408751388912786	0.0587617720354309	0.0229885057471264	0.6	0.794350616524412
76.3621932969109	-58.0616324601435	0.118532662793377	0.209287547808975	0.0277777777777778	0.617481267486806	0.92
76.3555573019498	-58.0362866109362	0.0351228102934058	0.0453699986962642	0.0248756218905473	0.6	0.854939519165122
76.3488510553747	-58.0112875772402	0.10686151707439	0.203919112580153	0.00980392156862745	0.611743626615923	0.839820115286781
76.3420455722503	-57.9863530217917	0.030401594890023	0.0385809675578238	0.0222222222222222	0.6	0.761001708990579
76.3353739829249	-57.9612176202087	0.0283485755828069	0.0240174126035222	0.0326797385620915	0.6	0.736741871801812
76.3287374079141	-57.9359259197669	0.0699611457313871	0.115412487541206	0.0245098039215686	0.6	0.866344549739909
76.3219552110595	-57.9109127853015	0.123226658706729	0.230828317413458	0.015625	0.605741606812043	0.652225566806948
76.308520457956	-57.8611552982125	0.0684405085033705	0.1221751346538	0.0147058823529412	0.6	0.742889681211787
76.3018117208057	-57.8358234711687	0.0316420520412458	0.0289703785922954	0.0343137254901961	0.6	0.753133575163677
76.2950433662006	-57.8107889652829	0.0289202765000934	0.0235268275099908	0.0343137254901961	0.6	0.676360628199349
76.281500060973	-57.7613283005982	0.102447286583407	0.194141884994771	0.010752688172043	0.608577368343589	0.92
76.27485130865	-57.7361887896504	0.101473416096668	0.178437028271768	0.0245098039215686	0.6	0.725924785030432
76.2681259004586	-57.7114303826174	0.0949519515105132	0.179953654264808	0.00995024875621891	0.6	0.92
76.2410931084829	-57.6122919497696	0.0497592924460819	0.0647963626699417	0.0347222222222222	0.6	0.807320038588983
76.2343257616484	-57.5877959161287	0.0398134942602891	0.0379603218539115	0.0416666666666667	0.6	0.72092262139532
76.2208670884154	-57.5380404910187	0.0699264318828324	0.114977241875118	0.0248756218905473	0.6	0.823411304380897
76.1532101360861	-57.292543963368	0.0095932170480532	0.00938251252747896	0.00980392156862745	0.6	0.712532408500589
76.1395792752946	-57.2436421683927	0.0539152196272526	0.0980265176858778	0.00980392156862745	0.6	0.861795030755121
76.132798346405	-57.2193823822931	0.129017766591859	0.248085284427499	0.00995024875621891	0.624288416083736	0.92
76.1124543471524	-57.1462564935063	0.0845549389569343	0.134284007267102	0.0348258706467662	0.6	0.878468533658788
76.092018645299	-57.0732756617891	0.131137047352649	0.227960369215101	0.0343137254901961	0.613508647504789	0.92
76.0783632836843	-57.0253998938834	0.0433542716717042	0.0516208240451628	0.0350877192982456	0.6	0.797606962924934
76.0715763364349	-57.0008466380481	0.0798604038429437	0.0959953174898091	0.0637254901960784	0.600129776260209	0.81554263970917
76.0443359926357	-56.9044904029357	0.0489064150917553	0.0546029536403007	0.0432098765432099	0.60117356000305	0.740789877294024
76.0375390703614	-56.8804731318133	0.102567684252833	0.189750753121051	0.0153846153846154	0.6	0.820081646111411
76.0238619450677	-56.832452355036	0.0254779603984323	0.0370670319079757	0.0138888888888889	0.6	0.690901746100768
76.0170957759966	-56.8083180095638	0.106434450081715	0.168751253104606	0.0441176470588235	0.60739685100468	0.656942093377302
75.9897050665742	-56.7127755984607	0.0542752297199104	0.0520532842985779	0.0564971751412429	0.6	0.743772242265744
75.9759954574055	-56.6650763138771	0.0456311298564935	0.0315607671756737	0.0597014925373134	0.60249794198916	0.69537337842344
75.9692275921352	-56.6410351681091	0.0322986846806449	0.0470535097121671	0.0175438596491228	0.6	0.621521876725083
75.9417965295903	-56.5458812566774	0.023781593159484	0.0230533823973993	0.0245098039215686	0.60175293243364	0.667952657461266
75.9279781214469	-56.4988875153116	0.0573461629838871	0.0805042917797401	0.0341880341880342	0.601604859949884	0.762310224926286
75.9212114806111	-56.4749224353351	0.150046199658968	0.226562987553229	0.0735294117647059	0.614947965552371	0.841832307450899
75.9143234360175	-56.4511268788215	0.125071528445012	0.147201880419437	0.102941176470588	0.611569012540271	0.79819649700321
75.9074060503718	-56.4279170433284	0.165744992253551	0.230040709144783	0.101449275362319	0.621797825387219	0.871355687182534
75.9005306032547	-56.4045158615488	0.20098938515772	0.315022248576309	0.0869565217391304	0.633349230956752	0.92
75.8932458115295	-56.3829139612245	0.142066623976459	0.0974665812862511	0.186666666666667	0.601151445741963	0.750854936097983
75.8856128556046	-56.3638957600247	0.132197451499736	0.244494405487033	0.0199004975124378	0.626591513384331	0.880325810519999
75.8779427823533	-56.3451198322026	0.0975247169943696	0.141716100655406	0.0533333333333333	0.609150531585742	0.831739815134455
75.8477347879516	-56.2666369365653	0.03660388941768	0.0556639191862372	0.0175438596491228	0.6	0.726027896418672
75.8408779756425	-56.2428160815373	0.0778850107044045	0.118732984371772	0.037037037037037	0.604082695588337	0.865110611360403
75.8271726969504	-56.1960315570145	0.0436745800029391	0.0765964718338353	0.010752688172043	0.600308454234308	0.79776109362645
75.8199945010187	-56.1738831087265	0.110359220043423	0.207112997909975	0.0136054421768707	0.617284218828748	0.92
75.8050797931546	-56.13384197051	0.179948466035889	0.273477178985358	0.0864197530864197	0.634227280049666	0.92
75.7972806903433	-56.1155363390232	0.153731476787816	0.291959077606639	0.0155038759689922	0.631262205167466	0.92
75.7895066453037	-56.0970692844462	0.139382956615431	0.213951098416046	0.0648148148148148	0.618261247203113	0.880339473023466
75.7817130362282	-56.0793304986098	0.214365586582723	0.362064506498779	0.0666666666666667	0.651857916032383	0.92
75.7660839110451	-56.0436465345793	0.087981213974574	0.149080707519041	0.0268817204301075	0.602734627499515	0.89841150541856
75.7501666862961	-56.0110192409249	0.201504851445312	0.342403642284563	0.0606060606060606	0.637949411183417	0.92
75.7338373931684	-55.9811000930712	0.181970427879054	0.310910552727805	0.053030303030303	0.620401561914638	0.92
75.7259339084348	-55.9641989983409	0.0737429324578916	0.11415253158245	0.0333333333333333	0.608284924971784	0.838368523645205
75.6848778689164	-55.8916431411056	0.15562149847871	0.263623949338372	0.0476190476190476	0.651076194099545	0.881183394533317
75.6770842499301	-55.8739955716715	0.140610613938849	0.236445108474713	0.0447761194029851	0.607075275013006	0.873477609165933
75.6693160483581	-55.8561759512255	0.117565820698158	0.119189612410809	0.115942028985507	0.607963674956035	0.878922636484915
75.6615966269302	-55.8374972701045	0.207479115194122	0.405154308819616	0.00980392156862745	0.681027022241258	0.92
75.6384603833865	-55.7826212934229	0.141496229158995	0.234605361543796	0.0483870967741936	0.616242029750697	0.868995040241329
75.6303432153022	-55.7676024658373	0.111502257756353	0.168278147353501	0.054726368159204	0.612367869675146	0.795959034680224
75.6221151208396	-55.7535980300795	0.130728331219939	0.235815636798852	0.0256410256410256	0.620705204320234	0.92
75.6138577293144	-55.7391996408985	0.0864191492611258	0.152636278320231	0.0202020202020202	0.6	0.811361441889471
75.5978393656134	-55.7074212553077	0.130084073183143	0.22313110932925	0.037037037037037	0.6	0.754878556503393
75.5898930239724	-55.690439967692	0.120109778518266	0.158252343921777	0.0819672131147541	0.614419614022864	0.894629837659152
75.5819999126746	-55.6736458639874	0.213113800966651	0.335318511024212	0.0909090909090909	0.631530832413033	0.876433494596174
75.5499597116366	-55.6094499881783	0.326797304889004	0.389226793686055	0.264367816091954	0.658448168304369	0.92
75.5419432114574	-55.5936868961657	0.232971666769692	0.397567265163315	0.0683760683760684	0.621073888829588	0.90108632626018
75.5178636516089	-55.5460978799537	0.129216464869018	0.19176626307137	0.0666666666666667	0.604103375526712	0.800704055945904
75.5097185866563	-55.530805506547	0.173280205650547	0.338984653725336	0.00757575757575758	0.638930689754303	0.92
75.4936417330601	-55.499130757872	0.111372951424275	0.198936379039025	0.0238095238095238	0.6	0.858863199602755
75.4856400624359	-55.4832958349427	0.197655002737458	0.324388019659314	0.0709219858156028	0.646921962628334	0.910593433540514
75.4694898529391	-55.4522413730787	0.0977423390755348	0.107765379905456	0.087719298245614	0.605984971279654	0.750715631124465
75.4534133105941	-55.4206267714473	0.0617673989769345	0.0805240452656971	0.043010752688172	0.603376633895869	0.753608908050803
72.9432135972976	-51.7347853302634	0.22729095323572	0.433748573138107	0.0208333333333333	0.684667380721171	0.92
72.9470532550188	-51.7073008265411	0.173117958528891	0.312902583724449	0.0333333333333333	0.627691121651132	0.92
72.9513028119295	-51.6802553396444	0.210143966926758	0.378621267186849	0.0416666666666667	0.639217675541776	0.92
72.9554057676822	-51.6531978293313	0.270553635791002	0.4863809034228	0.054726368159204	0.705789153351348	0.92
72.9595525849298	-51.6262190493643	0.238357444770031	0.42279332091261	0.053921568627451	0.672092042532805	0.92
72.9637863414658	-51.5991334015754	0.286430361461006	0.528743075863189	0.0441176470588235	0.706417894707899	0.92
72.9680561062509	-51.5721089449008	0.170934509076372	0.302653331878235	0.0392156862745098	0.629890525837339	0.92
72.9723290802059	-51.5453371508413	0.237420853530109	0.435040712035343	0.0398009950248756	0.662984724598428	0.92
72.9766248246843	-51.5185982830209	0.199527310101097	0.364740894711997	0.0343137254901961	0.652404212198759	0.92
72.9809606128378	-51.4916655891109	0.208050816942239	0.386689869178595	0.0294117647058823	0.686617878870267	0.92
72.9853131865674	-51.4646462095554	0.269986135654142	0.464214695550708	0.0757575757575757	0.681284559822414	0.92
72.989596281676	-51.4381131487869	0.226883950807285	0.387101234947903	0.0666666666666667	0.650530109711303	0.866976453306011
73.0905141196577	-51.3481651704787	0.198361658229209	0.386622306357408	0.0101010101010101	0.628915103975916	0.92
73.0986324523565	-51.3615158860389	0.235586206200798	0.408672412401596	0.0625	0.637413148215031	0.92
73.1067504551822	-51.3743464122531	0.204186687459124	0.376115310402118	0.032258064516129	0.626783514723199	0.92
73.1149127613691	-51.3868409636524	0.192009690139961	0.359143758389375	0.0248756218905473	0.637421841640639	0.92
73.1231837965016	-51.3990677738129	0.211496305858425	0.375373564097803	0.0476190476190476	0.642941722098642	0.866651491619614
73.1313636113852	-51.4114419150536	0.393374157012127	0.749711276987218	0.037037037037037	0.687028821868951	0.92
73.1395837222232	-51.4244368804064	0.205747774217435	0.376669677788104	0.0348258706467662	0.651035384177861	0.92
73.1476684168115	-51.4370299206957	0.211201375105679	0.385365713174321	0.037037037037037	0.64188110665608	0.92
73.155885473829	-51.4491211418476	0.198257369720516	0.387967730894024	0.00854700854700855	0.646160691796876	0.92
73.1641453829613	-51.4614613912675	0.242718212112752	0.418769757558837	0.0666666666666667	0.673281148366974	0.92
73.1723304075037	-51.4743933976348	0.194164918361512	0.354016111232828	0.0343137254901961	0.645888009165786	0.92
73.1804685302132	-51.4871260976874	0.217155717785436	0.383029384288821	0.0512820512820513	0.656315514099192	0.92
73.1886823850963	-51.4992727729749	0.201004817428464	0.391592968190261	0.0104166666666667	0.655446120005705	0.92
73.1969268752367	-51.5117635296516	0.229301606770335	0.436380991318448	0.0222222222222222	0.687092172729581	0.92
73.205047628165	-51.5246480816649	0.228498374130387	0.403233307400559	0.0537634408602151	0.677277365532331	0.92
73.2131771530219	-51.5374715129305	0.273357728893844	0.502597810728864	0.0441176470588235	0.628382656633686	0.92
73.2214329615864	-51.5498907416035	0.254436714548211	0.467206762429755	0.0416666666666667	0.680645921383209	0.92
73.2296173248808	-51.5622997324087	0.151104919860073	0.290305077815384	0.0119047619047619	0.63165172377614	0.92
73.2377520271105	-51.5751013766835	0.201421390610363	0.348921212593276	0.053921568627451	0.652834006337213	0.92
73.2459461676543	-51.5880203575201	0.243936829496582	0.448657972718654	0.0392156862745098	0.66477884797378	0.92
73.2541115184004	-51.6005991465082	0.283980856976291	0.543086092062035	0.0248756218905473	0.692643358197859	0.92
73.2623027000305	-51.6129807786981	0.235440336179916	0.404214005693165	0.0666666666666667	0.654748481683172	0.92
73.2705081631535	-51.6258289671234	0.18748099225719	0.34639055594295	0.0285714285714286	0.640930423186372	0.92
73.2786849368516	-51.638900406816	0.228952015808223	0.438296188479191	0.0196078431372549	0.64876802470272	0.92
73.2868504829632	-51.6514962074574	0.167967076744571	0.321008780354813	0.0149253731343284	0.637068779707445	0.92
73.2950365189958	-51.6639407474895	0.209310481683558	0.376196720942874	0.0424242424242424	0.625469510812571	0.92
73.3032965805918	-51.6768495945363	0.133310007897478	0.246719518282518	0.0199004975124378	0.614866636011713	0.907131884575356
73.3113671285321	-51.6896654176189	0.0844670037329676	0.158983758709716	0.00995024875621891	0.6	0.918830149285
73.3195041130614	-51.7025113843838	0.175183007410112	0.325856210898655	0.0245098039215686	0.62998477657683	0.92
73.3277423843454	-51.7151462720846	0.170338138798265	0.30146059132202	0.0392156862745098	0.624526945460595	0.92
73.3359155376739	-51.7277165480803	0.170918200672368	0.314058623566958	0.0277777777777778	0.630431570913542	0.906546468456896
73.3440481424355	-51.7406078985653	0.207347939583631	0.365676271324125	0.0490196078431372	0.638939229943368	0.92
73.3522396914707	-51.7536237861177	0.14296746584568	0.266327088554105	0.0196078431372549	0.627093671533171	0.880317293474182
73.3604572205438	-51.7664476471058	0.182598365151012	0.345588887164769	0.0196078431372549	0.636380135163211	0.92
73.3686171027893	-51.7791534205464	0.178624181967931	0.327397617667206	0.0298507462686567	0.619964984089714	0.817065310205642
73.3767549490331	-51.7920350118934	0.131566317150274	0.243524791163292	0.0196078431372549	0.602359281190475	0.767311706803932
73.3849464050674	-51.8050759293297	0.130728529846899	0.232045294987915	0.0294117647058823	0.6	0.825100911583125
73.3931056430415	-51.817797475792	0.101585375088567	0.118593635749274	0.0845771144278607	0.602959094323728	0.703023077162901
73.401257913979	-51.8305831291024	0.106179457293355	0.178045189096513	0.0343137254901961	0.603903051042785	0.721509006249725
73.4094555757622	-51.8435978304903	0.128882958414344	0.16953062271104	0.0882352941176471	0.600555904376144	0.82738010875559
73.4175858173569	-51.8565700425222	0.108192527609202	0.196484557705967	0.0199004975124378	0.6	0.795421604547239
73.4257423743696	-51.8693441020228	0.0542929601691027	0.0840761164166367	0.0245098039215686	0.6	0.751786644992641
73.4339447739449	-51.8823411780052	0.133211055955828	0.197794660931264	0.0686274509803921	0.6	0.760827600256944
73.4747274470837	-51.9473782318031	0.104630332978333	0.179409919688008	0.0298507462686567	0.6	0.92
73.4828697469242	-51.960305624991	0.0435123004692995	0.0661912676052657	0.0208333333333333	0.6	0.747353615497165
73.4910679650371	-51.9733780827059	0.139777718315099	0.196222103296864	0.0833333333333333	0.6	0.808070301561582
73.4991948446881	-51.9864385757712	0.124633983383319	0.184591349851214	0.0646766169154229	0.6	0.786261228887378
73.5073291257163	-51.9994473768509	0.158270647266118	0.287129529826354	0.0294117647058823	0.626790649881373	0.92
73.5155398164384	-52.0124409866888	0.191968937561838	0.364330031986421	0.0196078431372549	0.640539100507351	0.92
73.5236710185845	-52.025484881743	0.196993156281798	0.389011188185486	0.00497512437810945	0.627433090900069	0.92
73.5317963589873	-52.0385814507471	0.158216369589425	0.306628817610222	0.00980392156862745	0.624049981216351	0.92
73.5399827087742	-52.0517835573346	0.137635167341468	0.245858569977054	0.0294117647058823	0.619274979563313	0.92
73.5481803886854	-52.0648990610098	0.196904098608544	0.349690550158264	0.0441176470588235	0.625608751752403	0.90279459215872
73.5563088039175	-52.0779832457692	0.134310393387674	0.25369541364102	0.0149253731343284	0.619774905648429	0.901856792205363
73.5644159315499	-52.0912366927481	0.141818838942928	0.2640298347486	0.0196078431372549	0.623074520360118	0.92
73.5726025258367	-52.1044567406937	0.15516804254573	0.246610594895382	0.0637254901960784	0.610577507526917	0.904705382780631
73.5807264414274	-52.1176023052275	0.196969616666069	0.349163113929153	0.0447761194029851	0.615490313147483	0.92
73.5888682777742	-52.130613329245	0.181145025582172	0.318172404105521	0.0441176470588235	0.634976718862455	0.92
73.5970540628188	-52.1438575608266	0.142413122601485	0.260316441281402	0.0245098039215686	0.611979167335167	0.92
73.6051572160377	-52.1571735164006	0.159124691393594	0.308299134030968	0.00995024875621891	0.612976420792908	0.92
73.6132813218444	-52.1703403616537	0.199219623377918	0.364125521265639	0.0343137254901961	0.620235801926283	0.92
73.6214891205989	-52.183438877603	0.201955898088247	0.340186305980416	0.0637254901960784	0.617797844123151	0.912052613395677
73.6297066280383	-52.1967581540236	0.179392418685747	0.323958966724728	0.0348258706467662	0.636982373500356	0.888585852287131
73.6377532965354	-52.2099945101824	0.194576410537543	0.35930207480643	0.0298507462686567	0.645169353985909	0.92
73.6458496339058	-52.2233969700558	0.160983085632406	0.29255440655893	0.0294117647058824	0.632217492285453	0.92
73.6540324553977	-52.2367073675306	0.186812212776501	0.354016582415746	0.0196078431372549	0.6464090806611	0.879110282182916
73.6621665317844	-52.2498304918857	0.133472577394457	0.252019781654585	0.0149253731343284	0.618386692472024	0.86653450836508
73.670284245014	-52.2630937130737	0.111483408191463	0.203358973245672	0.0196078431372549	0.628257045488618	0.92
73.6784311704563	-52.2767053908241	0.202816912199961	0.358850198668928	0.0467836257309941	0.655035890002808	0.92
73.6866097270021	-52.2900728117517	0.151652757216619	0.283697671295984	0.0196078431372549	0.640923150779064	0.906424315964184
73.6947692384174	-52.303014979115	0.185627600199902	0.335540914685519	0.0357142857142857	0.6492874233677	0.92
73.7028791757935	-52.3163582173726	0.206093780962596	0.376151525889155	0.036036036036036	0.659001338815177	0.92
73.7110088642769	-52.3301250779578	0.117509672430649	0.209378319220272	0.0256410256410256	0.624932918038432	0.92
73.7191277821342	-52.3434093779498	0.188149701712498	0.336498408400121	0.0398009950248756	0.655298349335885	0.92
73.7272692479615	-52.3565265403514	0.18025168928231	0.335993574643052	0.0245098039215686	0.62114878386349	0.92
73.7354341517933	-52.3700447940669	0.24015968700151	0.411691923022628	0.0686274509803921	0.667213506204833	0.913056436827222
73.7435142909733	-52.3836524568666	0.173040070278599	0.328536280908076	0.0175438596491228	0.621684381621386	0.901483831539259
73.7516379252941	-52.3969337120865	0.139217770062115	0.268631618555602	0.00980392156862745	0.635543309044649	0.92
73.7683344691638	-52.4207648149159	0.154689847165006	0.279076664026981	0.0303030303030303	0.625708207262907	0.92
73.7769466639379	-52.4292492865461	0.269945687535989	0.206558041738644	0.333333333333333	0.616891433463749	0.92
73.7854809948721	-52.4386951382576	0.234026586735098	0.368053173470197	0.1	0.63640591651905	0.91585831164592
73.8030913648857	-52.4496560221782	0.17811331561676	0.331535273208829	0.0246913580246914	0.642082325055118	0.92
73.8119573760452	-52.4534881797643	0.250135548333416	0.35741395380969	0.142857142857143	0.646367059389367	0.92
73.8208540152538	-52.4583917276003	0.139424173952056	0.252704557054439	0.0261437908496732	0.622493798894397	0.92
73.829712112602	-52.4625687877552	0.220950289977223	0.423382061435927	0.0185185185185185	0.646969720874688	0.92
73.8385563532779	-52.4670979156168	0.172260069586423	0.317853472506179	0.0266666666666667	0.625292452470116	0.92
73.8474411051726	-52.4722891060994	0.202779309717073	0.381048815512578	0.0245098039215686	0.659493691695566	0.92
73.8562777144549	-52.4770188224928	0.197506233800878	0.347393419982708	0.0476190476190476	0.633932810579019	0.919943282360432
73.8651305294257	-52.4813514917381	0.298369799240133	0.51189111363178	0.0848484848484848	0.637788438286072	0.92
73.8740393876371	-52.4859826985078	0.162429172462783	0.294555314622535	0.0303030303030303	0.640475552254884	0.92
73.8829305031618	-52.4910428679004	0.196518452976818	0.363625141247754	0.0294117647058823	0.648278764299591	0.92
73.8917690361796	-52.4957385038409	0.171335587879352	0.332720927002486	0.00995024875621891	0.653002905451509	0.92
73.9006158339569	-52.5002340515163	0.172897048029543	0.320794096059085	0.025	0.634041344952118	0.92
73.9095161249694	-52.505087879994	0.225624195814862	0.416934666139527	0.0343137254901961	0.65302553799922	0.92
73.9183494135851	-52.5099228617553	0.264508068985686	0.444439023543512	0.0845771144278607	0.688001901307288	0.92
73.9271864814977	-52.5146696900904	0.185069380996083	0.340726997286283	0.0294117647058823	0.644354690390696	0.92
73.9360905953672	-52.5194397581603	0.186713602918526	0.314603676425288	0.0588235294117647	0.625760946368669	0.908599813034059
73.9449278715409	-52.5241855741094	0.200249069382533	0.390547890008846	0.00995024875621891	0.657639645301063	0.92
73.9537667133994	-52.5288955882666	0.229609984304432	0.439612125471608	0.0196078431372549	0.689249009217374	0.92
73.9626738757929	-52.533597446043	0.174158320671928	0.328708798206602	0.0196078431372549	0.652774276632476	0.90519851675087
73.9716167352617	-52.5384584396349	0.307173326142929	0.58947103039531	0.0248756218905473	0.708640312845041	0.92
73.9803845969926	-52.5433299395525	0.184310890715	0.313895413270796	0.054726368159204	0.659143941603976	0.878464428222024
73.9892252605194	-52.5480012008505	0.233120704633972	0.431927683777747	0.0343137254901961	0.687238778260533	0.92
73.9981369361196	-52.5525976072032	0.191994347636115	0.324848910325994	0.0591397849462366	0.611464220229173	0.860851749513563
74.0069704087038	-52.5574506492881	0.198820077558329	0.38271478198233	0.0149253731343284	0.645231643496382	0.92
74.0157997046077	-52.5624051680236	0.134111236854054	0.248614630570854	0.0196078431372549	0.611865476460558	0.905032580352305
74.024702351965	-52.5672276889163	0.191908877643011	0.35440599058014	0.0294117647058824	0.631874464240185	0.906400502083977
74.0335488898862	-52.5717601276315	0.218389511411826	0.390267394916676	0.0465116279069767	0.636375334891073	0.92
74.042381177359	-52.5766461754589	0.198137438410722	0.342511435961228	0.053763440860215	0.642941794312892	0.92
74.0512732454414	-52.5817315327217	0.271809359149973	0.494599110456808	0.0490196078431373	0.687441112803507	0.92
74.0601761896207	-52.5865613539362	0.196795262677489	0.378884643002037	0.0147058823529412	0.636160961234169	0.92
74.0690180834305	-52.5912255051536	0.189554601058108	0.352227481686109	0.0268817204301075	0.643733012682566	0.92
74.0778524188019	-52.5960692500846	0.228432113212689	0.412839069192674	0.0440251572327044	0.66379683121285	0.92
74.0867459247887	-52.6011208172542	0.189819739821252	0.345325754152307	0.0343137254901961	0.635639171469223	0.92
74.095584613586	-52.605867992193	0.194220612373233	0.333714856587261	0.054726368159204	0.64779682098851	0.92
74.1044290243986	-52.6104784014131	0.197265918585695	0.362480555120109	0.032051282051282	0.65063891443579	0.92
74.1133308678142	-52.6153490157035	0.103978716671126	0.190716054031906	0.0172413793103448	0.608186955310831	0.897110841382546
74.1221528740559	-52.620501016657	0.186238589360241	0.337651308073715	0.0348258706467662	0.645685447636263	0.92
74.1309897589187	-52.6252957029286	0.19496466006616	0.380125398563692	0.00980392156862745	0.655632527748712	0.92
74.1399043251042	-52.6298511596303	0.241111548131469	0.426667540707383	0.0555555555555556	0.663063355960909	0.92
74.1488542001402	-52.6348164616974	0.225398722753627	0.39746411217392	0.0533333333333333	0.65336436014444	0.92
74.1576137266916	-52.6399372308653	0.216786484170431	0.348995853913002	0.0845771144278607	0.65142073844568	0.919979895617219
74.1664468399297	-52.6448417039055	0.229502079308563	0.395278668421048	0.0637254901960784	0.662833894803696	0.92
74.1753563435541	-52.6495389855073	0.214495057366881	0.399578350027879	0.0294117647058823	0.678439677155099	0.92
74.1841989841857	-52.654212305703	0.236376197341194	0.438030172460166	0.0347222222222222	0.680530480923319	0.92
74.1930251981054	-52.6592877397826	0.199077163830692	0.354036680602561	0.0441176470588235	0.665048848998161	0.92
74.2019164871165	-52.6644325556891	0.196557046300809	0.334290563189854	0.0588235294117647	0.654340639165307	0.92
74.2107549307674	-52.6692188631836	0.243847337669732	0.418042934045932	0.0696517412935323	0.667798565935035	0.92
74.2195945852433	-52.6739767371905	0.248596283667988	0.467780802630093	0.0294117647058823	0.681329838924581	0.92
74.228490523746	-52.679020161627	0.221966557570775	0.399815468082727	0.0441176470588235	0.662599896447757	0.92
74.2373192398643	-52.6840420698039	0.059744374147612	0.114513623917115	0.00497512437810945	0.6	0.864112794974785
74.2461554134518	-52.6888911047391	0.200911144443792	0.362606602613075	0.0392156862745098	0.633356404523738	0.910371464286363
74.2550584709021	-52.6937688001637	0.188405662093419	0.337595637912328	0.0392156862745098	0.656029067674014	0.92
74.263954752047	-52.6988136873853	0.182577810278068	0.33084189506594	0.0343137254901961	0.66159109893983	0.92
74.272783811704	-52.7038482655828	0.204008834462428	0.363241549521871	0.0447761194029851	0.653589092848222	0.92
74.2816216072666	-52.7086719443426	0.205164169676243	0.385818535430918	0.0245098039215686	0.661153642491768	0.92
74.2905298009536	-52.7134329085502	0.237648290813552	0.374106105436628	0.101190476190476	0.659861067080674	0.92
74.2993602430013	-52.7184331328332	0.16660075238171	0.268524887847996	0.0646766169154229	0.638416840016543	0.911313453866374
74.3081824846409	-52.7236293587591	0.180777100500338	0.322006178401806	0.0395480225988701	0.639548318734639	0.91973027338257
74.3170825807818	-52.7285860594541	0.163250792057546	0.295251584115091	0.03125	0.6308485013845	0.92
74.3260362066919	-52.7333085244408	0.149822071280722	0.26631080922811	0.0333333333333333	0.639884333357762	0.92
74.3347975853811	-52.7384314441902	0.131733899429399	0.25351755010258	0.00995024875621891	0.626623570463325	0.892276818522345
74.3436202160257	-52.7436368259493	0.239376050749943	0.380712885813612	0.0980392156862745	0.66490482594924	0.92
74.3525207332286	-52.7486060063145	0.222972902241912	0.38712227507206	0.0588235294117647	0.664151318266055	0.92
74.361357411043	-52.7534698768072	0.206632400458065	0.363513557135035	0.0497512437810945	0.657202527524289	0.92
74.3701913670302	-52.7583956934904	0.134798879549312	0.220578151255486	0.0490196078431373	0.621435383802526	0.92
74.379084379819	-52.7635319898911	0.196832061811513	0.354448437348516	0.0392156862745098	0.64808076774391	0.908964205035511
74.3879133153737	-52.7685858542623	0.159594308678933	0.284362746711099	0.0348258706467662	0.642263812208168	0.92
74.3967500163938	-52.7734689077905	0.17720351832989	0.320093311169584	0.0343137254901961	0.631384745864503	0.919805292135241
74.4056526824617	-52.7783996273832	0.177158257148955	0.306697466678862	0.0476190476190476	0.620905028259696	0.92
74.4144725090111	-52.7836759624079	0.20285321323596	0.311179063287841	0.0945273631840796	0.632246010150511	0.897843254568152
74.4233021674623	-52.7887109122915	0.167187903681302	0.309866003441036	0.0245098039215686	0.632429660892783	0.92
74.4322124090992	-52.793447842769	0.221271201263971	0.321330281315821	0.121212121212121	0.625748051139583	0.92
74.441104390093	-52.7986465953358	0.20961760349906	0.348196955632	0.0710382513661202	0.642040038943863	0.91981180178809
74.4499234308564	-52.8039685827584	0.171807852922791	0.327742689972567	0.0158730158730159	0.619652612244091	0.92
74.458762006145	-52.8088175199172	0.1985654845596	0.323797635785867	0.0733333333333333	0.633537730799033	0.92
74.4676662204317	-52.8137284446386	0.158523766842792	0.305142771780822	0.0119047619047619	0.655142392202792	0.92
74.4764868418531	-52.8190193566926	0.189290427004344	0.317974793402627	0.0606060606060606	0.625262594684626	0.92
74.4853087085915	-52.8242762741025	0.169779596689905	0.305245467889615	0.0343137254901961	0.612656025287769	0.919888243234165
74.4942146768776	-52.8291390986745	0.193077576204648	0.356743387703413	0.0294117647058823	0.637380303411906	0.905634784233447
74.5031605509109	-52.8341334583667	0.168505777074217	0.280273965495952	0.0567375886524823	0.618693147464441	0.895416226094477
74.511915233083	-52.8394667479501	0.132170469969419	0.231007606605504	0.0333333333333333	0.618439881984524	0.901346524618356
74.5207398314667	-52.8446648804188	0.158785972485847	0.248944493991303	0.0686274509803921	0.614536480777372	0.92
74.5296471685134	-52.8495041617467	0.181506002516198	0.307456449476841	0.0555555555555555	0.638758701172621	0.912047155528427
74.5384796975257	-52.8545282258612	0.216540975885493	0.33692810561714	0.0961538461538462	0.637285573135072	0.92
74.54729962729	-52.8598542082795	0.0568720933856774	0.108842225987041	0.00490196078431373	0.6	0.92
74.5561886033219	-52.8651531994984	0.104504600013721	0.189401356890187	0.0196078431372549	0.610212299171959	0.889204841761408
74.5650232967699	-52.8701291207376	0.155626253465206	0.266476387527427	0.0447761194029851	0.623432445956735	0.92
74.5738585786495	-52.8751001214228	0.177382040131525	0.330072722238359	0.0246913580246914	0.632232092827918	0.92
74.5827536614246	-52.8802658382278	0.171360367739616	0.327569220327717	0.0151515151515152	0.653110621595057	0.92
74.5915711239799	-52.8856510644391	0.132494648502154	0.225188301979432	0.0398009950248756	0.618855525216824	0.900174824797632
74.600404390956	-52.8906635176524	0.177385348116124	0.286143245251856	0.0686274509803921	0.623282512664811	0.92
74.6093074305858	-52.8956402134032	0.129083354947648	0.221129672858259	0.037037037037037	0.615781205863841	0.90653452648166
74.6181967290094	-52.9009614886712	0.149369765653539	0.279131688169824	0.0196078431372549	0.613633613193892	0.919404841878268
74.6270195135049	-52.9062495773763	0.173189388333278	0.286677284129243	0.0597014925373134	0.625753180022252	0.919840962775314
74.6358503555313	-52.9113469374649	0.14201604324931	0.249718361008423	0.0343137254901961	0.627437476426171	0.92
74.6447487437545	-52.9164567158999	0.169671864762777	0.305030004035358	0.0343137254901961	0.640160776230413	0.92
74.6535733601942	-52.9217089469004	0.119271151049933	0.218641804587429	0.0199004975124378	0.608945706005046	0.92
74.662402069612	-52.9268599949674	0.139903164933313	0.26019848672937	0.0196078431372549	0.620198709787175	0.92
74.6712992472919	-52.9319968780162	0.131559243272678	0.214098878702219	0.0490196078431373	0.610458835604877	0.904531748635679
74.6801814806878	-52.9372081089365	0.137215878433255	0.239078221512975	0.0353535353535354	0.609523265117411	0.898347656948554
74.6889428483758	-52.9424520201032	0.152300320462855	0.260482993866887	0.0441176470588235	0.616606368656623	0.917183708651746
74.6978361302701	-52.9476943293976	0.150094505544517	0.265875285598838	0.0343137254901961	0.613667260727342	0.909265199992061
74.7067330712384	-52.9528317953435	0.127583299805704	0.206146991768271	0.0490196078431373	0.610856485945238	0.888096657963908
74.7155558079165	-52.9581262090871	0.132244213855066	0.259513303332022	0.00497512437810945	0.6	0.92
74.7243767350841	-52.9634750655441	0.145495008170702	0.251774330066894	0.0392156862745098	0.619962367306173	0.887727172394371
74.7332713863821	-52.9687006381211	0.117734229145169	0.215860615153083	0.0196078431372549	0.608795588552449	0.876891720566241
74.7421057528067	-52.9737398598207	0.118096567596128	0.19639214016738	0.0398009950248756	0.61271487681072	0.92
74.7509319199004	-52.9789573304254	0.102731355618942	0.176050946532002	0.0294117647058823	0.613275106319136	0.90285410650062
74.7598168968387	-52.9844023058558	0.102251695558632	0.179993587195696	0.0245098039215686	0.618031774909206	0.835525223351727
74.7686389449128	-52.9897430037838	0.103456952170561	0.172088033694357	0.0348258706467662	0.610443770527109	0.903707367565851
74.7774679152939	-52.994930795507	0.104607998891022	0.150392468370279	0.0588235294117647	0.610248469684546	0.869082091774006
74.7863625197509	-53.0001773150001	0.111329467685694	0.198149131449819	0.0245098039215686	0.611094961721123	0.831801261979883
74.7951832615861	-53.005565644986	0.170383953467614	0.274101240268561	0.0666666666666667	0.612611762420057	0.92
74.8124751957349	-53.0230808001841	0.103717165906067	0.185212109589912	0.0222222222222222	0.6	0.92
74.8210014806172	-53.0340635982344	0.130539701066913	0.238857179911605	0.0222222222222222	0.611931675174521	0.92
74.8378772280897	-53.0563465129965	0.186017164275419	0.333572790089299	0.0384615384615385	0.611850158149167	0.92
74.8463492557331	-53.0679140622925	0.175398287334865	0.309129908003064	0.0416666666666667	0.627500685395639	0.92
74.9142002304051	-53.1552890416837	0.0437080783422761	0.0707494900178856	0.0166666666666667	0.6	0.798865950386956
74.9226082395575	-53.1667894066456	0.100961552616162	0.0590659623751815	0.142857142857143	0.6	0.86256517337827
74.9395662526208	-53.1888989590795	0.12277937983208	0.117353631459032	0.128205128205128	0.604929778048917	0.837917430692724
74.9646826759301	-53.225330320457	0.162679680957064	0.232766769321536	0.0925925925925926	0.608316067767151	0.92
74.9815692531887	-53.2485715682771	0.22671103439762	0.374056989430161	0.0793650793650794	0.625771000409412	0.92
74.9901197606924	-53.2585475128695	0.185449485298285	0.298826898524498	0.0720720720720721	0.613229245717171	0.887207564459098
74.9986320478553	-53.2689937842073	0.159066949860576	0.264370458860937	0.053763440860215	0.614635722133111	0.853652568213216
75.007154265217	-53.2801713300573	0.165687807958277	0.268875615916555	0.0625	0.620672298870205	0.823285588592436
75.0157359533856	-53.2906539577827	0.0988655445757016	0.150112041532356	0.0476190476190476	0.6	0.852601389709707
75.0242777618664	-53.3016359759522	0.0883607964219671	0.135054926177267	0.0416666666666667	0.6	0.865583211973416
75.0410656328222	-53.3252994480389	0.20536975128051	0.188517280338797	0.222222222222222	0.6	0.828597019262905
75.0574994976577	-53.3522933022012	0.047429585594058	0.0670813934103383	0.0277777777777778	0.6	0.825510889184134
75.0656407664986	-53.3671659758986	0.175387593014658	0.168957004211133	0.181818181818182	0.6	0.92
75.0738454711026	-53.3808678868051	0.253438472621283	0.211638850004472	0.295238095238095	0.604452555429322	0.912473969129386
75.0820115919193	-53.3949041436611	0.0995430292110934	0.127657486993615	0.0714285714285714	0.6	0.832957265228678
75.0901342469714	-53.4099492374816	0.129644728141601	0.219289456283203	0.04	0.6	0.889780861343076
75.0982601263569	-53.4243569902891	0.262778655226947	0.20174778664437	0.323809523809524	0.604201675556816	0.872693506437482
75.1064649301091	-53.4380892030576	0.193556174648408	0.233266195450663	0.153846153846154	0.601074150963865	0.898241685339636
75.1146713318908	-53.4524609616006	0.201725867088895	0.184153488563754	0.219298245614035	0.60406302351857	0.902218609931892
75.1228222890989	-53.4673159276987	0.208624697705827	0.20156312090185	0.215686274509804	0.60173930913409	0.886879668977088
75.1309673621089	-53.4815978044089	0.148683200389083	0.153087793812992	0.144278606965174	0.6	0.865524498332196
75.1391551158141	-53.4955157769731	0.237311939136688	0.289438693088191	0.185185185185185	0.607873852622606	0.9199269652843
75.1473585503608	-53.5099484302271	0.276217840630078	0.253416073417019	0.299019607843137	0.606560336407711	0.896966405253534
75.1554720489979	-53.5245282345146	0.193181235005823	0.187357494887268	0.199004975124378	0.605512197108117	0.881504764182386
75.1636129251049	-53.5388799947061	0.266056329471552	0.233093051099967	0.299019607843137	0.60235153056907	0.889721755090119
75.1718482963263	-53.5530587257284	0.179175076016171	0.216193289287244	0.142156862745098	0.6	0.89257108432044
75.1799968039281	-53.567361476964	0.213728214318072	0.273227572914751	0.154228855721393	0.610151014263503	0.913640332516969
75.1881630448063	-53.5820490088989	0.0894492720149758	0.149047797761295	0.0298507462686567	0.605757945834842	0.840708132225558
75.196299257583	-53.596515785335	0.136282969214065	0.252958095290876	0.0196078431372549	0.6	0.798188923292851
75.204462204609	-53.6107105425631	0.11203675791944	0.164372023301566	0.0597014925373134	0.601228803713054	0.853005366443598
75.212608336723	-53.6250610537543	0.120647935919493	0.216604513814295	0.0246913580246914	0.6	0.799048064148644
75.2207766257083	-53.6398615322398	0.115712906627301	0.187308166195778	0.0441176470588235	0.6	0.885240936670482
75.2289892618082	-53.6542904151128	0.112023990661363	0.152619409894154	0.0714285714285714	0.60221327132581	0.862905200389682
75.237144749148	-53.6685849950454	0.172115064396544	0.230593765156725	0.113636363636364	0.609353433908887	0.872944726331906
75.2452665156285	-53.6831818008387	0.233247672393406	0.28022083498289	0.186274509803922	0.618854933842054	0.893902330781237
75.2534618422829	-53.6977865861072	0.198415764747902	0.235066823613452	0.161764705882353	0.605498755062996	0.907333679513449
75.261602127143	-53.712232407694	0.175241678528705	0.206204750092235	0.144278606965174	0.602201054590572	0.868270028402624
75.2697310738691	-53.7267775118016	0.154566640761345	0.171878379561906	0.137254901960784	0.601117789351624	0.869454576456406
75.2779247766262	-53.7414040566662	0.142710270795214	0.15796956119827	0.127450980392157	0.603620734764026	0.84981663985176
75.2860669982374	-53.7558564100614	0.175898616572605	0.207518626180037	0.144278606965174	0.606840267109918	0.875833447496111
75.2942084808568	-53.7703283309669	0.181600635524763	0.245554212225996	0.117647058823529	0.601028062311953	0.916604156301122
75.3023862201812	-53.7851283971876	0.131192996742151	0.1545428562294	0.107843137254902	0.6	0.853942973630672
75.3105756962416	-53.7998263824662	0.103090675868562	0.127749979188104	0.0784313725490196	0.6	0.804188621948664
75.3187063616138	-53.8144033776494	0.0857211897783389	0.101790638263145	0.0696517412935323	0.6	0.795560989136965
75.3268351535207	-53.8290146286793	0.167544833098831	0.168422999530994	0.166666666666667	0.603489960991781	0.832807166579991
75.3350319744911	-53.8436877647213	0.211968689080549	0.247466789925803	0.176470588235294	0.604555116256994	0.915647853924264
75.3431526150551	-53.8583818197984	0.16861096689	0.198760395318461	0.138461538461538	0.603157447951783	0.866950490955731
75.351311904336	-53.8732418853492	0.143424320659895	0.142570034354616	0.144278606965174	0.606777461551014	0.825779906670228
75.3594549968738	-53.8878066510548	0.210792940283637	0.188252547233942	0.233333333333333	0.602921435993356	0.858779562240649
75.3675803861507	-53.9024858935068	0.0991663830370138	0.140861501706212	0.0574712643678161	0.6	0.883595849419171
75.3756826778059	-53.9173740652362	0.187518892177128	0.252488764746414	0.122549019607843	0.616532011278226	0.883672416888515
75.383872282401	-53.932156310576	0.240138942671461	0.289101414754688	0.191176470588235	0.623141561651091	0.92
75.3920700227815	-53.9468761378851	0.155268830812308	0.261518053781479	0.0490196078431373	0.608969068338761	0.91082244311179
75.4001929193362	-53.9616096023678	0.136655040656188	0.23848421066561	0.0348258706467662	0.600852035800411	0.895741994596699
75.408295204381	-53.9765184793933	0.119565508367942	0.209719252030001	0.0294117647058824	0.604493652298096	0.906317189943391
75.4164653790808	-53.9914882849996	0.241551203218655	0.287023975064762	0.196078431372549	0.618260920062753	0.906621522923754
75.4245919720165	-54.006215869255	0.244821655399391	0.290638335674404	0.199004975124378	0.620609335217529	0.914997292008861
75.4327153633641	-54.0209818414214	0.260685442164243	0.33019441374025	0.191176470588235	0.627364965817067	0.907095734360863
75.4408961223148	-54.0358977403342	0.278615707279985	0.302329453775656	0.254901960784314	0.624624393959416	0.909010791578783
75.4490036592181	-54.0508135083017	0.241959511329487	0.289889171912704	0.194029850746269	0.618331981310592	0.917143003802716
75.4571180487216	-54.0656788260005	0.236309030870483	0.330461198995869	0.142156862745098	0.630253439889217	0.907281510315957
75.4652849305478	-54.0807391421462	0.31640358212791	0.323983634844056	0.308823529411765	0.624319214851268	0.917575929147174
75.4734061083868	-54.0955638661269	0.309527983512568	0.320548504338569	0.298507462686567	0.62570959752989	0.917557848378411
75.4815261569994	-54.110403364392	0.263277101880616	0.335377733172998	0.191176470588235	0.628135265423494	0.905335858549807
75.4896857911144	-54.1255446064712	0.249494406230815	0.248988812461629	0.25	0.610739045371522	0.892128197580765
75.4978403733419	-54.1407386204626	0.355427688165295	0.28928674887961	0.42156862745098	0.617985085706979	0.920000000000001
75.5059631954121	-54.1555798150589	0.349007489257267	0.364681645181201	0.333333333333333	0.637909014211978	0.920000000000001
75.5141206118205	-54.1704801780006	0.359023724065169	0.348678078760968	0.369369369369369	0.636863020002317	0.917407968664033
75.522206024165	-54.1857051243375	0.36972269451944	0.322778722372212	0.416666666666667	0.62338788614547	0.918015753636411
75.5303518258545	-54.201010438513	0.332604011140584	0.312266845810581	0.352941176470588	0.621715916823841	0.917261148960653
75.5384694949388	-54.2159286784208	0.387399670926866	0.351913769714428	0.422885572139304	0.628702543536821	0.916798437194211
75.5465960015281	-54.2307780778248	0.435206610147127	0.394923024215824	0.475490196078431	0.643103536568423	0.91389539511978
75.5547466196199	-54.2460680549623	0.519121706137961	0.347066941687688	0.691176470588235	0.63082269109799	0.918013419250693
75.5628405922672	-54.2612162940425	0.359183239959441	0.295480907779578	0.422885572139304	0.625857743205613	0.906989098787535
75.5709623905738	-54.2761325988064	0.297143356250283	0.357249675463528	0.237037037037037	0.625124842323377	0.92
75.5791072354027	-54.291498299362	0.311309022311394	0.362814123054162	0.259803921568627	0.623728010846541	0.896435611863446
75.5871792329359	-54.3068590464408	0.26884439390262	0.326577676694129	0.211111111111111	0.618390570138219	0.912268135874003
75.5952972401405	-54.3218292159524	0.234373047252229	0.234178193269889	0.234567901234568	0.606823175951303	0.884131040525
75.6034701426856	-54.3369735336857	0.246888876010146	0.220145911224273	0.27363184079602	0.604373471278568	0.897025789466217
75.6115587632386	-54.3522176333821	0.241868481389489	0.289707112032709	0.194029850746269	0.610297350502316	0.911308832349757
75.6196415360254	-54.3675217967854	0.303860686943633	0.323407648397071	0.284313725490196	0.622538357282615	0.920000000000001
75.6277964676406	-54.3828498066072	0.266718182074579	0.263828521011903	0.269607843137255	0.614279995220767	0.908506059920707
75.6359612096391	-54.3981004930016	0.310957913804267	0.332700141334023	0.28921568627451	0.617176729127569	0.912008390502717
75.6440586363754	-54.4133024764971	0.340490864969698	0.402374764765266	0.278606965174129	0.61058619382852	0.892938935926746
75.6521318781921	-54.4287214075365	0.272378391174819	0.36338423333003	0.181372549019608	0.615893735443651	0.901549570911927
75.6602686906101	-54.4442406091048	0.440158220287795	0.395022322928531	0.485294117647059	0.638005077166145	0.920000000000001
75.6683616916336	-54.4595071814489	0.294216887836348	0.334702432389113	0.253731343283582	0.61662204564619	0.913612461011483
75.6765000525072	-54.4747637681577	0.463025822629837	0.398688461180072	0.527363184079602	0.646544365469838	0.917931269315559
75.6845983353045	-54.4900487769022	0.413187958362917	0.345983759863088	0.480392156862745	0.628276338678252	0.919999030057712
75.6927325557836	-54.5056239052133	0.411027977742608	0.366173602544038	0.455882352941177	0.631979178494684	0.918047965193588
75.7008152411019	-54.5210071612653	0.361798327730166	0.325586705211576	0.398009950248756	0.624679898467365	0.918354304030639
75.7089093702804	-54.5362949226537	0.352827024263237	0.272905510514778	0.432748538011696	0.612169728054475	0.912120100859538
75.7170446492021	-54.5518802931199	0.402839021897968	0.320383926148877	0.485294117647059	0.620652259346094	0.919961291650847
75.7251085911952	-54.5674542610894	0.493290161315133	0.339814153476038	0.646766169154229	0.628201574393919	0.916445103299394
75.7331964271719	-54.5828319333169	0.389786928649689	0.304083661220946	0.475490196078431	0.614612720953092	0.914250401189076
75.7413538904478	-54.5982567694808	0.426766646600712	0.294709763789658	0.558823529411765	0.615177402801066	0.916354742371989
75.7494206741689	-54.6138313532919	0.413819229306641	0.295300150155572	0.532338308457711	0.612326636848665	0.915696230151152
75.7574843745558	-54.6294420920764	0.350366940495614	0.274263292755935	0.426470588235294	0.606611163381212	0.91860877176342
75.7656364921667	-54.6449394625447	0.316087974198603	0.284136732710932	0.348039215686275	0.61248293739685	0.916851985483793
75.773722116292	-54.6603803421582	0.395362678946809	0.323063666351329	0.467661691542289	0.613266238443496	0.916908698153338
75.7818025047882	-54.6758726599007	0.405060693362596	0.300317465156564	0.509803921568628	0.613655506558493	0.919895002157132
75.7899128730482	-54.6917478920505	0.360110461763771	0.244730727449109	0.475490196078432	0.606962041749127	0.891682860043224
75.7980446063764	-54.7074454531302	0.25007622462448	0.191328919837196	0.308823529411765	0.601855599392531	0.857154031198572
75.8061366316236	-54.7228567869679	0.244764866740677	0.246591880374009	0.242937853107345	0.604127378175593	0.88052519692331
75.8142018852972	-54.7385140782969	0.326835318546049	0.263927047348507	0.38974358974359	0.60535576926162	0.89014524744772
75.8223111259952	-54.7544393961926	0.280264909792362	0.17327491762394	0.387254901960784	0.603823004666151	0.838559729236817
75.8303753857985	-54.7701132641803	0.341165372680852	0.204718805063197	0.477611940298508	0.602156949517369	0.837150220966183
75.8384992412391	-54.7857574622307	0.465019935215564	0.308149323167447	0.621890547263682	0.618638240296105	0.902359722021391
75.846572892054	-54.8014303607717	0.538113930188288	0.389953350572655	0.686274509803922	0.637191185315468	0.91661276268568
75.8547038878984	-54.8172041348796	0.552144284356876	0.32487680400787	0.779411764705882	0.620070692862084	0.912345153123516
75.8627616840082	-54.8329649808369	0.401452852486663	0.205890779600192	0.597014925373134	0.604051311677235	0.851846920057382
75.870816368887	-54.8487614829275	0.444483224333346	0.310535076117672	0.57843137254902	0.61805181377437	0.919971969528517
75.8789532518138	-54.8645085966512	0.460958637185902	0.353289823391411	0.568627450980392	0.628106605814576	0.920000000000001
75.8870176522977	-54.880252087836	0.495524191565167	0.354232462732324	0.63681592039801	0.630420602966408	0.915813341226812
75.895060680432	-54.896186380405	0.461364100735858	0.260963495589362	0.661764705882353	0.608985024576478	0.914166784227652
75.9031787415088	-54.912126131977	0.624134620632428	0.390426104009955	0.857843137254902	0.638511771550019	0.919850622807748
75.9112441666247	-54.9278888215941	0.57243630962985	0.374039285926367	0.770833333333333	0.619443501897229	0.874481311418182
75.9270133476071	-54.9628114209535	0.364518714958651	0.26749896837884	0.461538461538462	0.606325228848304	0.884690167912913
75.9345260896514	-54.9826808801158	0.386228485130313	0.292782173512658	0.479674796747968	0.607474450049938	0.91065827450285
75.9419088262775	-55.0033588847446	0.575094128148273	0.385482373943605	0.764705882352941	0.64301874617686	0.92
75.9492503274738	-55.0247742766665	0.464454686371682	0.262242706076698	0.666666666666667	0.6	0.92
75.9568558991382	-55.0445749130258	0.61564550708002	0.359496142365168	0.871794871794872	0.629556737055131	0.92
75.9642480894913	-55.0652165251478	0.443118186935196	0.386236373870391	0.5	0.640073597566322	0.92
75.9716058020662	-55.0860871348397	0.450309581290731	0.525619162581461	0.375	0.681650546899707	0.92
75.9792265126132	-55.1058287055593	0.493331801697791	0.361663603395581	0.625	0.634360604655753	0.92
75.9867036974174	-55.1259851108464	0.462070196422071	0.390807059510809	0.533333333333333	0.658420290488157	0.92
75.9940621374241	-55.1472971911076	0.401637266769935	0.303274533539869	0.5	0.616663217760952	0.92
76.0015016588137	-55.1677531834317	0.414196086974248	0.322645047511714	0.505747126436782	0.604513561222288	0.903899526139437
76.0090584127567	-55.1874364489414	0.497607698324515	0.349382063315697	0.645833333333333	0.611228105165117	0.92
76.0164759126509	-55.2080046532552	0.251656861867501	0.242444158517611	0.260869565217391	0.6	0.912172095731668
76.0238376371942	-55.2294161837886	0.286047063281113	0.359972914441013	0.212121212121212	0.60416112986314	0.836676277295977
76.0313490814757	-55.2499237579227	0.231925448129807	0.229932767604643	0.233918128654971	0.606425548325354	0.867972333512225
76.038883804416	-55.2697903182313	0.287020953460788	0.277745610625281	0.296296296296296	0.601869258992024	0.92
76.0462799824236	-55.2905382813103	0.337266989823787	0.252311757425352	0.422222222222222	0.604426319503225	0.912712284204462
76.0536513710587	-55.3119466774497	0.240105464573002	0.302433151368225	0.177777777777778	0.618261441190449	0.844593919467063
76.0610936461142	-55.3324347913802	0.26344150241177	0.250153445075111	0.276729559748428	0.604207633036162	0.9199387574582
76.0686023663575	-55.3525131234788	0.292149763966597	0.250966194599861	0.333333333333333	0.604136604485316	0.92
76.0760681123535	-55.3733742986496	0.209036256561031	0.199024894074443	0.219047619047619	0.606465264118349	0.870383355728945
76.083413105109	-55.3944903346399	0.227057987062359	0.220197845469746	0.233918128654971	0.607184510512334	0.875922951428486
76.0908322608289	-55.4151653746125	0.294398875843645	0.284876183059838	0.303921568627451	0.611838005391521	0.919987941271016
76.0983441394818	-55.4357786433777	0.329171933113607	0.243529051412399	0.414814814814815	0.606649246999407	0.913900739769341
76.1057451393577	-55.4565890850603	0.264832587931142	0.285884081334921	0.243781094527363	0.609505235811354	0.915879362599614
76.1131122240785	-55.4776203101672	0.15414143197226	0.212323267984925	0.095959595959596	0.6	0.880720327300179
76.1340755355695	-55.5477350039056	0.180579041709838	0.209642931904524	0.151515151515151	0.6	0.92
76.1411936016669	-55.5706317549254	0.0851642411849988	0.130328482369998	0.04	0.6	0.875773580119273
76.1481595746652	-55.5939858037954	0.151005948065457	0.239511896130914	0.0625	0.6	0.845863178268057
76.154919536554	-55.6183570956369	0.142804980126107	0.14068242402033	0.144927536231884	0.6	0.877933757273878
76.1618559041945	-55.6418554128973	0.153516680689164	0.192747647092615	0.114285714285714	0.614028802620282	0.906984534321807
76.1758408960322	-55.6887648449618	0.225848499508861	0.347530332351055	0.104166666666667	0.6	0.859133580200109
76.1826408536553	-55.7129979729224	0.211021259596931	0.270527367678711	0.151515151515151	0.6	0.825502238108442
76.1896809588088	-55.7364595521702	0.175959229343959	0.250727982497442	0.101190476190476	0.607018951026511	0.883311767648575
76.2035748017552	-55.7839181151225	0.155306091782726	0.214315887269155	0.0962962962962963	0.603274610939701	0.894727989154409
76.2103773088559	-55.808181444549	0.106774740340284	0.187908455039542	0.0256410256410256	0.6	0.92
76.2174023912261	-55.831763919927	0.177801446759095	0.249911836607621	0.105691056910569	0.606160374597777	0.871639324040441
76.2312752530951	-55.8789900933846	0.115599116473213	0.171369173117365	0.0598290598290598	0.61431605341467	0.894453169222068
76.2381193064582	-55.9035385946299	0.142867102582801	0.128871460067563	0.156862745098039	0.604013068847223	0.861011043952228
76.2450512521763	-55.9272093784659	0.181967811701578	0.275885308937747	0.0880503144654088	0.6	0.822967916294989
76.2520331538295	-55.9506295855169	0.228601438587608	0.228036210508548	0.229166666666667	0.6	0.840406543659914
76.2589602779076	-55.9747971183545	0.31728596132736	0.329810017892814	0.304761904761905	0.625635111028955	0.902856906639546
76.265828380882	-55.9992747819543	0.22704900598049	0.287431345294313	0.166666666666667	0.6	0.776263972318852
76.2727501170405	-56.0230392957789	0.107139637031202	0.164528030281309	0.0497512437810945	0.61355990185636	0.795040200746159
76.279770731946	-56.0467224840116	0.152317883487606	0.202071664411109	0.102564102564103	0.6	0.821886556732438
76.2866463370517	-56.0707885898919	0.162345640454557	0.249978637230953	0.0747126436781609	0.6	0.897806979722708
76.2934596065794	-56.0951424717957	0.142872746668713	0.211118627665783	0.0746268656716418	0.603826379159147	0.885446658130378
76.3003211991372	-56.1192714062366	0.184194823961659	0.236036706746847	0.132352941176471	0.602687078714923	0.90154545644515
76.3072944777009	-56.1432865466079	0.119595308147242	0.169015177697992	0.0701754385964912	0.60055250507041	0.885940340487797
76.3141625371226	-56.1674047199247	0.245958993884777	0.284510580362147	0.207407407407407	0.618640582247764	0.911149361729613
76.3209932822916	-56.1917258098593	0.167330544187425	0.251327755041517	0.0833333333333333	0.606743571946615	0.914975979257816
76.3279536601275	-56.2158444269577	0.281313279178515	0.278312832866834	0.284313725490196	0.609518288397604	0.916285733730398
76.3348489065823	-56.2398582046965	0.196009627298644	0.292516767035099	0.099502487562189	0.603028027659659	0.902782670992853
76.3416792902867	-56.2642067933413	0.147788235072535	0.261262744654874	0.0343137254901961	0.618803379825117	0.79364762560131
76.3485641119374	-56.2887426115642	0.0933144616945055	0.147413237114501	0.0392156862745098	0.601208251222242	0.84397040804206
76.355533995652	-56.3128619153198	0.179573785841324	0.235959165885548	0.123188405797101	0.613679786691415	0.86319522262404
76.3624205801474	-56.3369708119223	0.187697894101808	0.254183666991495	0.121212121212121	0.604841878920853	0.92
76.3692141158324	-56.3615546233243	0.0826133719763242	0.155422822384021	0.00980392156862745	0.6	0.92
76.3761003808726	-56.3861337072228	0.0795670374655545	0.142467408264442	0.0166666666666667	0.6	0.89287272072762
76.383022090678	-56.4100983737855	0.151653378491718	0.19724615092283	0.106060606060606	0.613826578517659	0.88501242866539
76.3898888899291	-56.4343483387721	0.165731391645117	0.164796116623567	0.166666666666667	0.6	0.865574299699717
76.3967197203818	-56.4592295520274	0.0801899969100298	0.0785086487908197	0.0818713450292398	0.600909814933169	0.726073212155705
76.403587386352	-56.483492008812	0.34804072327336	0.33289736694473	0.36318407960199	0.6286730045761	0.907061368784206
76.410475194744	-56.5076740258991	0.253469813399813	0.273021498144655	0.233918128654971	0.618117570566158	0.908017422076891
76.4173602330106	-56.532569606317	0.218849432289232	0.2983953819914	0.139303482587065	0.6181934739948	0.92
76.4241549683404	-56.5572865263268	0.158255969543009	0.271314198973024	0.0451977401129944	0.614509881071348	0.92
76.4310284091885	-56.5815854999037	0.281166298827682	0.318551503128001	0.243781094527363	0.618897386373434	0.916099104458824
76.437891886564	-56.6059481274448	0.417935141498909	0.322642769770306	0.513227513227513	0.630768890338391	0.913728206491946
76.4447474525393	-56.6308077681807	0.321399127143546	0.294759038600818	0.348039215686274	0.616063630830432	0.913807403545271
76.4516127712472	-56.655630956107	0.340722226657051	0.348111119980768	0.333333333333333	0.632536232430141	0.918252430806033
76.4584612686374	-56.6801072796067	0.495485790456178	0.379031282404893	0.611940298507463	0.642413333703215	0.920000000000001
76.4652824097982	-56.7047345277272	0.463467218423664	0.333797181945367	0.593137254901961	0.628843306439681	0.916538083150818
76.4721358691812	-56.7296548246702	0.4238010836884	0.293680598749349	0.553921568627451	0.61105467559837	0.918676538597143
76.4789669080328	-56.7542564446315	0.369135931383717	0.295485793115694	0.442786069651741	0.613229632650469	0.909513116031319
76.4857991622697	-56.7788640537683	0.390537265299793	0.288766838291893	0.492307692307692	0.613722467794409	0.912199439806528
76.4926511842002	-56.803828513132	0.332532207243439	0.277809512526093	0.387254901960784	0.608464557521786	0.90351231376229
76.4994430769256	-56.8286637447372	0.381863900176131	0.286115860053754	0.477611940298508	0.616477123175425	0.913182501005907
76.5062621948125	-56.8533730945583	0.554567800080848	0.378743443298951	0.730392156862745	0.634148105888234	0.919023792119333
76.5131516211	-56.8781845264177	0.35229456640352	0.287922466140374	0.416666666666667	0.616259852753327	0.899088352183745
76.5199349183804	-56.9030996927701	0.368885498120962	0.31488542410262	0.422885572139304	0.621239654770402	0.919930198364678
76.5267117059689	-56.9280601039263	0.405483617456908	0.325673117266756	0.485294117647059	0.616572565432837	0.916681216059203
76.5335741490361	-56.9530459913253	0.417543842704445	0.325283763840262	0.509803921568627	0.619613663837653	0.913568999661076
76.5403947915194	-56.9778096443551	0.471055197827231	0.355045719037547	0.587064676616915	0.631142105006196	0.919963373314514
76.5472006036673	-57.0026577716135	0.263569813415127	0.267335705261626	0.259803921568627	0.612078723954592	0.908124216972689
76.5540285161996	-57.0280236059965	0.309422099707929	0.285510866082526	0.333333333333333	0.615887734542104	0.906694015480099
76.5608051339012	-57.0530691863471	0.395453494057333	0.330122674389176	0.46078431372549	0.622471439746655	0.918762031598299
76.5676776963352	-57.0780620680355	0.209115622823951	0.205587567486983	0.21264367816092	0.607174251124808	0.867699178030255
76.5744622963072	-57.1030676233156	0.289693381185708	0.231869031874961	0.347517730496454	0.605891559288132	0.896569996519508
76.5812167438109	-57.1282376749059	0.347710460830463	0.288558176562888	0.406862745098039	0.616255129284386	0.918554331719739
76.5880882197552	-57.1532681955877	0.30149628299317	0.246403418699518	0.356589147286822	0.606851924308914	0.8833964835418
76.5948645497006	-57.1783398397607	0.170328715054017	0.2073240967747	0.133333333333333	0.6	0.863279157845958
76.6015836775728	-57.2037140833891	0.185270849183086	0.174463266993623	0.196078431372549	0.604872707655648	0.868252078554375
76.6084139750697	-57.228996320234	0.219918862258969	0.253563214714016	0.186274509803922	0.607316905063577	0.910249001398888
76.6152127479574	-57.2540072848818	0.270392896413346	0.252228578896344	0.288557213930348	0.607792090943308	0.901434173585087
76.6219945799405	-57.2791117982406	0.322238498309933	0.274685329953199	0.369791666666667	0.61605567577982	0.90056334756924
76.6287830034887	-57.3046329198142	0.0859937353312075	0.0935560981133955	0.0784313725490196	0.608484488143218	0.818439457350372
76.635603521344	-57.3300048025701	0.206019195265278	0.230665841510948	0.181372549019608	0.614292582166357	0.866575898252475
76.6423903699657	-57.3551252381045	0.253348395725412	0.300636185390218	0.206060606060606	0.614270768837833	0.92
76.6491225980683	-57.3805312437156	0.151856253208496	0.186065447593463	0.117647058823529	0.60816778004957	0.860115865918775
76.6559047500895	-57.4061372970459	0.17516413202478	0.203269440520149	0.147058823529412	0.600823820412815	0.810943003030545
76.6626832713193	-57.4313336099454	0.250515764774079	0.242325061886465	0.258706467661692	0.603248484484981	0.875651846897927
76.6694420464779	-57.4566443389046	0.266501249801179	0.238884852543533	0.294117647058824	0.6	0.857812291054905
76.6762291918404	-57.4822710147567	0.164901241563118	0.168037777243884	0.161764705882353	0.6	0.836562020335029
76.6829635632255	-57.5077299758269	0.203601242263387	0.213172633780506	0.194029850746269	0.605308756546225	0.877178762494713
76.6897354072069	-57.53336080728	0.277831695024597	0.222330056715861	0.333333333333333	0.601487408269119	0.910231820234688
76.6964845970186	-57.5588067332893	0.221019411487583	0.187136862190852	0.254901960784314	0.600543741149135	0.857813882680988
76.7032876755137	-57.5843987191474	0.0922592243646729	0.125694919317581	0.0588235294117647	0.6	0.731396951381911
76.710028877693	-57.609873257048	0.0723920113297943	0.114933276390932	0.0298507462686567	0.6	0.795818969437789
76.7167470365756	-57.6354765726259	0.153015384391711	0.134462141332442	0.17156862745098	0.60641519916433	0.749384741556512
76.7235122065345	-57.6612967829261	0.173903541725105	0.112512965803152	0.235294117647059	0.6	0.772671681753667
76.7302652916317	-57.6867415066248	0.24717976545619	0.193284262095175	0.301075268817204	0.603295635924419	0.825312946137277
76.7370165837094	-57.7122142055932	0.194409340625266	0.182152014583866	0.206666666666667	0.6	0.885827126500982
76.7437489458687	-57.7382413797768	0.200338382354684	0.199696372552504	0.200980392156863	0.606877916456204	0.86011136197868
76.750438584411	-57.7640493179041	0.126417406488801	0.133431827902975	0.119402985074627	0.6	0.791628396921989
76.7572094333838	-57.7894631370559	0.187426568700934	0.193034955583686	0.181818181818182	0.606948115929534	0.779821390903227
76.7639677973083	-57.8153978145516	0.316277259017216	0.201181969014824	0.431372549019608	0.601805415173293	0.88601037710832
76.7706429721654	-57.8413160364308	0.190513222406787	0.172071220932978	0.208955223880597	0.604479900908671	0.819489542645632
76.7773773069655	-57.8669527373403	0.242406007709089	0.229910054633864	0.254901960784314	0.601947013289913	0.867556928349568
76.7841494234958	-57.8928552659407	0.270287012800738	0.163123045209319	0.377450980392157	0.603243476062986	0.814716330090494
76.7908265897891	-57.9192324848316	0.244796201768742	0.189592403537483	0.3	0.6	0.652750746340263
76.7969348098528	-57.9476738340409	0.334712348777798	0.224980253111152	0.444444444444444	0.601097061954923	0.900891905620512
76.8025088364762	-57.9782196229086	0.375102197113354	0.266544263507753	0.483660130718954	0.607412794386777	0.897601759024159
76.8080942008293	-58.0091111136649	0.38112658689846	0.262253173796919	0.5	0.614375870595217	0.886927373694322
76.813039752514	-58.0416546373951	0.340155360353618	0.299358339754854	0.380952380952381	0.614333681102094	0.919927280047426
76.8222966039893	-58.1088867304856	0.465908567582181	0.306817135164362	0.625	0.615917938181736	0.920000000000001
76.8267995152784	-58.1427069523135	0.342805285236808	0.248110570473616	0.4375	0.60730737404107	0.918941928436785
76.8314687626717	-58.176111981326	0.656824785224569	0.338159374370707	0.975490196078431	0.62501612618467	0.918494232405576
76.8361770001226	-58.2097696114943	0.616278397062213	0.35510581373227	0.877450980392157	0.633105141013916	0.920000000000001
76.8409639011832	-58.2432257154592	0.66389903049883	0.435641198252562	0.892156862745098	0.659335228364856	0.919953966666853
76.8456916829184	-58.2765081032872	0.659286886011012	0.423051383962322	0.895522388059702	0.648145989130523	0.920000000000001
76.8503833478837	-58.3099007434766	0.62293657563137	0.368422170870584	0.877450980392157	0.63125828607321	0.919871679697263
76.8551155494633	-58.3435420425226	0.567149367283583	0.349985009076971	0.784313725490196	0.624028365979642	0.920000000000001
76.8598180423311	-58.3769286182914	0.525512622001066	0.34455758231059	0.706467661691542	0.624245155909401	0.917090091172174
76.8645189414906	-58.4103312521067	0.554521311506852	0.339434779876448	0.769607843137255	0.620247521176549	0.91989310365157
76.869233642055	-58.4440555345034	0.582640777637312	0.361359986647172	0.803921568627451	0.629058821221387	0.919957596048982
76.8739178391252	-58.4775264616638	0.528252875393319	0.31023709407022	0.746268656716418	0.61113216224283	0.919831828346669
76.8785976850794	-58.5110196379078	0.560142988136748	0.316364407646045	0.803921568627451	0.621997687705403	0.913892656776258
76.8832980456308	-58.5448168104527	0.633125144308031	0.325073818027827	0.941176470588235	0.618060819336929	0.917278261422414
76.8879614224671	-58.5783795413236	0.572012826840286	0.328105255670621	0.81592039800995	0.623891470912604	0.916941081784686
76.8926676564587	-58.611838124383	0.555280022052256	0.360560044104511	0.75	0.632009642575889	0.920000000000001
76.8973758885486	-58.6456502391012	0.51548703761052	0.35940544777006	0.67156862745098	0.627566568292433	0.920000000000001
76.901999616831	-58.679698677453	0.53044165021848	0.340295065142842	0.720588235294118	0.623107561669588	0.91991389697773
76.9066370369202	-58.7133757099182	0.549455028422724	0.317815529482264	0.781094527363184	0.617714460177553	0.918309491988256
76.9113461107598	-58.7470693406187	0.674450157977446	0.383726186601659	0.965174129353234	0.638161151255587	0.9199698398199
76.9159923631576	-58.7807734334403	0.627441319184597	0.392137540329978	0.862745098039215	0.639969330058769	0.920000000000001
76.9205935286501	-58.8145852555257	0.579629127835511	0.35328810641729	0.805970149253731	0.625792577197572	0.919899898358117
76.9252599841316	-58.8482325757398	0.592034215730188	0.331609415066932	0.852459016393443	0.619830554040397	0.914529904654214
76.9299668035062	-58.8821292639728	0.538841200384493	0.289064514590123	0.788617886178862	0.609969234309855	0.908586338270021
76.9345555551563	-58.9163530167557	0.467511329850295	0.312473640092746	0.622549019607843	0.617020872313873	0.916009448188919
76.9391386405515	-58.9502593992393	0.504557189860012	0.362348210565795	0.646766169154229	0.626519582618586	0.920000000000001
76.9438427165476	-58.9838522587552	0.506492734095802	0.337771792977929	0.675213675213675	0.620980848377588	0.920000000000001
76.9485157548483	-59.0178870071414	0.428543678472896	0.291049621096735	0.566037735849057	0.609018299286157	0.919339564166584
76.9530534502535	-59.0519461051285	0.59904985461533	0.327452943061505	0.870646766169154	0.615032962051132	0.917026258808303
76.9576162695632	-59.0859520184289	0.501707060501569	0.33674745433647	0.666666666666667	0.620805939804771	0.916402729441865
76.9622942289807	-59.1200116307915	0.506141262053514	0.358436370260875	0.653846153846154	0.625493705772685	0.914249805705851
76.9669176929549	-59.1538809897057	0.452397360770669	0.346655186657617	0.558139534883721	0.618329696370753	0.920000000000001
76.971460527027	-59.1879757011019	0.531957456262202	0.323718834093032	0.740196078431372	0.61385939609399	0.919951953630193
76.9760837653504	-59.2222163662975	0.512582476170696	0.338890442537472	0.686274509803921	0.621044159318321	0.919889153340766
76.9807076646246	-59.2561202230258	0.514853825900678	0.353090736378472	0.676616915422885	0.624833261353446	0.920000000000001
76.9852749587499	-59.2901873009697	0.515030368761101	0.383001913992789	0.647058823529412	0.635765904668438	0.920000000000001
76.9898518424166	-59.324587463926	0.495865738844001	0.403496183570356	0.588235294117647	0.639633075428996	0.920000000000001
76.9944491283774	-59.3589448143899	0.534753732395421	0.368527072633979	0.700980392156863	0.629780355550979	0.906074034254448
76.9990346985707	-59.3929973002328	0.537477341528819	0.383412394500423	0.691542288557214	0.637674808851635	0.919995544478693
77.0036124834916	-59.4273021089103	0.519156761639977	0.411447851638163	0.626865671641791	0.642744889634342	0.920000000000001
77.008154835718	-59.4615203455126	0.52746318216534	0.432377344722837	0.622549019607843	0.647453662152786	0.920000000000001
77.012706704557	-59.4956988250006	0.576592230464484	0.466617296749863	0.686567164179105	0.660683933296943	0.920000000000001
77.0172799925549	-59.5298325715872	0.599585209091216	0.4439620848491	0.755208333333333	0.655111756068824	0.916815679582886
77.0218490673448	-59.564336620496	0.565769644343519	0.401147131824293	0.730392156862745	0.639024071905405	0.920000000000001
77.0263988693562	-59.5989031229831	0.574652685620378	0.409109292809383	0.740196078431373	0.643302462956766	0.920000000000001
77.0309306459634	-59.6331816991687	0.543631732397719	0.445472420019319	0.641791044776119	0.657544963319302	0.919896717523935
77.0354558804876	-59.6674891958722	0.600106297871942	0.450212595743884	0.75	0.655471832849913	0.920000000000001
77.0400121314644	-59.7020744490255	0.573894786855949	0.441907220770722	0.705882352941176	0.649284193199268	0.920000000000001
77.0445270293326	-59.7364326145403	0.591384454533737	0.451425625485385	0.731343283582089	0.653606656258063	0.920000000000001
77.0490428751098	-59.7708000155541	0.65230204759649	0.446760957938077	0.857843137254902	0.655158030045111	0.920000000000001
77.0535960803323	-59.8054285828838	0.580310743993006	0.493954821319346	0.666666666666667	0.670424531975548	0.920000000000001
77.0580901283091	-59.8398759474714	0.520335936375347	0.493408191158655	0.54726368159204	0.670968504783144	0.920000000000001
77.0625783786384	-59.8743499768165	0.50582754375674	0.482243322807599	0.529411764705882	0.665666902308175	0.920000000000001
77.067133588668	-59.9090087791224	0.520235817115917	0.515881470297408	0.524590163934426	0.676957672023463	0.919983641143067
77.0750196609878	-59.9804510178707	0.588168122747004	0.570275639433402	0.606060606060606	0.698287450888771	0.92
77.0784168288575	-60.0176917245662	0.552860915564697	0.46127738668495	0.644444444444444	0.668420415534882	0.92
77.0837841525355	-60.0939849772944	0.441281966768004	0.488624539596614	0.393939393939394	0.673275847225626	0.92
77.0860752603385	-60.1327768593201	0.540851407669775	0.48170281533955	0.6	0.66097011293667	0.920000000000001
77.0886434078649	-60.1710681138248	0.679876894709333	0.54493897460385	0.814814814814815	0.694979435642239	0.92
77.0910178566219	-60.2095898238257	0.622949340562178	0.552916224984004	0.692982456140351	0.702295362007324	0.920000000000001
77.093250897696	-60.2482909562767	0.444256799122944	0.507561217293506	0.380952380952381	0.675815087542939	0.92
77.0956919550179	-60.287055315217	0.643435083348127	0.641036833362922	0.645833333333333	0.720861530663479	0.920000000000001
77.100552479156	-60.3643177664569	0.739449449365437	0.648833539253749	0.830065359477124	0.724601491592068	0.920000000000001
77.1028403811729	-60.4029809656823	0.748081925594313	0.644311999336774	0.851851851851852	0.716931097190211	0.92
77.1053595906657	-60.4416760975984	0.78725010083359	0.701484328651307	0.873015873015873	0.740976605112351	0.920000000000001
77.1077962427418	-60.480170240117	0.760693797313532	0.711863785103255	0.809523809523809	0.752231408825792	0.92
77.1100400519482	-60.5189071950876	0.790250857533073	0.712854656242618	0.867647058823529	0.74652164085201	0.920000000000001
77.1123720782507	-60.5578560767295	0.738643880477046	0.643954427620758	0.833333333333333	0.721103431038638	0.920000000000001
77.114851100299	-60.5963186434109	0.849704190171439	0.76001444094894	0.939393939393939	0.764337068347927	0.920000000000001
77.117217615942	-60.634929607991	0.777263154749366	0.698317159171934	0.856209150326797	0.740304838429994	0.920000000000001
77.1195046665835	-60.6739560585507	0.686388310602558	0.612972699636489	0.759803921568627	0.711955806699788	0.920000000000001
77.1218705354853	-60.7125823526064	0.705835759986885	0.620626743854366	0.791044776119403	0.709990717540774	0.920000000000001
77.1242238350597	-60.7512310350657	0.70535566253911	0.592083874097829	0.818627450980392	0.703835645862089	0.920000000000001
77.1265519575163	-60.7902287009576	0.637463943973051	0.573947495789239	0.700980392156862	0.696126481326469	0.920000000000001
77.1288886761986	-60.8292236952324	0.655635009190035	0.595583743870266	0.715686274509804	0.704423463220947	0.920000000000001
77.1312301621746	-60.8679077540898	0.782393319010807	0.728965742499226	0.835820895522388	0.751546910326916	0.920000000000001
77.1335678548312	-60.906800916806	0.742655466994135	0.719141779759414	0.766169154228856	0.749981705839392	0.920000000000001
77.1358280293044	-60.9456188520716	0.699231467608885	0.565129601884436	0.833333333333333	0.696400097956431	0.920000000000001
77.1381158156704	-60.9843846950288	0.690129901972929	0.549414032801579	0.830845771144279	0.689658762535021	0.920000000000001
77.140476219616	-61.0230708432885	0.706596371891283	0.57368657094306	0.839506172839506	0.6998875548469	0.920000000000001
77.1427826104872	-61.0621427013347	0.809452071237845	0.770864926789416	0.848039215686274	0.778514722809044	0.920000000000001
77.1450281337724	-61.1012943364717	0.79413106608973	0.691203308650047	0.897058823529412	0.738784085580891	0.920000000000001
77.1472787174906	-61.1401331962306	0.694851334159529	0.64840913598075	0.741293532338308	0.725383634636164	0.920000000000001
77.1496214480987	-61.178867296679	0.754894417009868	0.630478489192151	0.879310344827586	0.720983276606866	0.920000000000001
77.1519243975078	-61.2179690699643	0.72339504699198	0.652672446925137	0.794117647058823	0.730073016626175	0.920000000000001
77.1541301639567	-61.2568816514476	0.725468453610195	0.674817504235314	0.776119402985075	0.733607777503836	0.920000000000001
77.1563642687401	-61.2957669849878	0.67279883625662	0.59559767251324	0.75	0.71081279512975	0.920000000000001
77.158672368168	-61.3348845768297	0.74003574809504	0.666346005994003	0.813725490196078	0.740156981388686	0.920000000000001
77.1609103248118	-61.3737779554624	0.658997420530597	0.591626681857214	0.72636815920398	0.705833899331445	0.920000000000001
77.1631390990086	-61.4126884708819	0.787510160193673	0.663255614504994	0.911764705882353	0.737466328185102	0.920000000000001
77.1654053053937	-61.4518757774306	0.718249102282985	0.64728251829146	0.78921568627451	0.726687258269246	0.920000000000001
77.1676566980602	-61.490775859233	0.653716787471712	0.591015664495663	0.716417910447761	0.702271613397819	0.920000000000001
77.1698473537958	-61.5297526624084	0.615946301519314	0.476990642254315	0.754901960784313	0.661727539745869	0.915286644190491
77.1720762745543	-61.569004181032	0.673945145296526	0.592988329808738	0.754901960784314	0.70240816879712	0.920000000000001
77.1743433138471	-61.608218438211	0.536404136227431	0.518886703827412	0.553921568627451	0.677801905031048	0.920000000000001
77.1765468478366	-61.647199773548	0.581813402454325	0.571587003913624	0.592039800995025	0.698819460846662	0.920000000000001
77.1786960042935	-61.6864423833209	0.616833718478081	0.537150024020839	0.696517412935323	0.679318525152521	0.920000000000001
77.180865601818	-61.7254997914952	0.833752479417073	0.907701037265519	0.759803921568627	0.813773395300715	0.920000000000001
77.1831086664816	-61.7644563696053	0.763983428338784	0.945877304438762	0.582089552238806	0.831751379940056	0.920000000000001
77.1853202689748	-61.8034558103423	0.795191710554277	0.943324597579141	0.647058823529412	0.828214730795534	0.920000000000001
77.1874561768306	-61.8428592064236	0.796772661144853	0.912172773270098	0.681372549019608	0.817228216077038	0.920000000000001
77.1896164505042	-61.8822417772772	0.681299925997412	0.896913577485019	0.465686274509804	0.811039012094585	0.920000000000001
77.1918183261395	-61.9212714972715	0.678689995749156	0.770315314881397	0.587064676616915	0.757740392756779	0.920000000000001
77.1940144580776	-61.96031222075	0.519869966522714	0.382877187947389	0.656862745098039	0.628930115990058	0.920000000000001
77.1961621498057	-61.9997248148509	0.458541447550692	0.375416228434717	0.541666666666667	0.631358214919219	0.914728799977718
77.1982416882375	-62.038906917319	0.381439464177828	0.353042862781886	0.409836065573771	0.622722556797187	0.919661012610677
77.2004509456707	-62.077952974252	0.427960183850118	0.365011276791145	0.490909090909091	0.630687062648284	0.913776223698755
77.2026612361676	-62.1173169984888	0.425083635991118	0.550167271982236	0.3	0.71667064448403	0.92
77.2046836465207	-62.1565825382702	0.497290678005127	0.709635119451114	0.28494623655914	0.737087769674872	0.920000000000001
77.2067604319962	-62.1957936990896	0.600324085148821	0.772076741726215	0.428571428571428	0.763712319045761	0.92
77.2090501152158	-62.2350848578692	0.647972472654415	0.851500500864385	0.444444444444444	0.823759915618039	0.92
77.2111303487001	-62.2743053389047	0.546485756812433	0.850547271200625	0.242424242424242	0.791485290264807	0.92
77.2130880578958	-62.3136610982881	0.460364413500828	0.719748434844793	0.200980392156863	0.748216598365292	0.92
77.21521860368	-62.3531497504597	0.550295397783013	0.744658592176195	0.355932203389831	0.727035410435903	0.920000000000001
77.2174717344245	-62.3925093082038	0.433107110865245	0.692880888397158	0.173333333333333	0.739461570340127	0.92
77.2195462054653	-62.4317612372645	0.531748847568177	0.759576126508904	0.303921568627451	0.750673795202543	0.92
77.2215033286738	-62.4713418960021	0.56607606558217	0.758414757426967	0.373737373737374	0.703344614017688	0.92
77.223623317185	-62.510580629289	0.448152618357747	0.686048826459084	0.21025641025641	0.717822847096937	0.92
77.2258069395183	-62.5497336982163	0.28460881976913	0.502550972871593	0.0666666666666667	0.675342634341739	0.92
77.2278337495743	-62.5890651478366	0.40444237951251	0.613482460174445	0.195402298850575	0.717605083227178	0.92
77.2298087358247	-62.6287680087863	0.431822130318614	0.692075633186247	0.17156862745098	0.691527590837297	0.92
77.2318970433033	-62.6683547560811	0.339955864055091	0.552460747718025	0.127450980392157	0.668725982298513	0.909734719799896
77.2340272405403	-62.7075923523849	0.2636116348534	0.340231399788101	0.186991869918699	0.605773216810233	0.815463371401938
77.2360449110399	-62.7469584361898	0.216504167376674	0.236427138172151	0.196581196581197	0.6	0.894434112464487
77.2379822258784	-62.7867245263307	0.0759703923353155	0.0666694668411736	0.0852713178294574	0.603090000350894	0.828297596137098
77.2400620576182	-62.8260346009616	0.178673319092308	0.163316787438347	0.194029850746269	0.621062885012316	0.865017993174938
77.242184563513	-62.8653057487646	0.16867817250213	0.238590912905494	0.0987654320987654	0.600822667140239	0.87569365196865
77.2442027671539	-62.9050072097091	0.279784483704424	0.388000339957868	0.17156862745098	0.636140607432163	0.87147507449602
77.2461235937806	-62.944502110536	0.248692481615667	0.40966566498572	0.087719298245614	0.631639571733991	0.92
77.2481556481224	-62.983887207656	0.332384348275242	0.503003990668132	0.161764705882353	0.662880158271555	0.92
77.2502532010388	-63.0235237326008	0.385175285569529	0.643366444154931	0.126984126984127	0.669940843934611	0.92
77.2522157553273	-63.0629955422913	0.319651034591873	0.438243868125546	0.201058201058201	0.633280536452807	0.912791843375997
77.2541380576855	-63.1025138097814	0.310602652288071	0.47414648104673	0.147058823529412	0.638104785394978	0.916438963087845
77.2561518727881	-63.1422584045041	0.305746856178761	0.415415280984973	0.196078431372549	0.64473937723984	0.917335106874617
77.2582184490021	-63.1819541671201	0.282267686546156	0.393992737433396	0.170542635658915	0.64300856233052	0.92
77.2601670019125	-63.2214651186857	0.314278760722233	0.472529152650141	0.156028368794326	0.64456049698221	0.904464864700979
77.2620503272945	-63.2613171714058	0.278769930555082	0.428186627279318	0.129353233830846	0.639061838944709	0.92
77.2640397290182	-63.3008216340023	0.338409465289718	0.539564028618652	0.137254901960784	0.658008914230778	0.909903827170885
77.2660968405895	-63.3402370347913	0.436166986350057	0.761222861589003	0.111111111111111	0.750277887511542	0.92
77.2680290634905	-63.3797886675822	0.599608005483248	0.707987940791057	0.491228070175439	0.723437698442309	0.916342033033988
77.2698641038114	-63.4197528895226	0.513026998540418	0.653831774858615	0.372222222222222	0.693081664428156	0.92
77.2717957673163	-63.4593148652394	0.4665763356152	0.714247198593584	0.218905472636816	0.69867349861678	0.92
77.273820987099	-63.498783579848	0.29728403723817	0.471761056932481	0.12280701754386	0.656144893556639	0.92
77.2757752890194	-63.5386397307935	0.2928603596166	0.47662981014229	0.109090909090909	0.646600654914041	0.890802289159714
77.2776038079357	-63.5783111806565	0.362057002148764	0.545009526685589	0.17910447761194	0.660239001508981	0.92
77.2795279570672	-63.6178943152979	0.64721661928057	0.823845003267023	0.470588235294118	0.711922637192426	0.920000000000001
77.2815540328674	-63.6577040001628	0.514130373081399	0.764371857273909	0.263888888888889	0.706265288278685	0.92
77.2834394047995	-63.6976611743322	0.385694420660674	0.573648728326999	0.19774011299435	0.705336400269225	0.92
77.2852357783584	-63.737398333888	0.407423451079299	0.630767300168549	0.18407960199005	0.676485448362168	0.92
77.287155997534	-63.7770164059386	0.289340985204213	0.46593687236921	0.112745098039216	0.6887043410794	0.92
77.289109781069	-63.8169156973021	0.240845649729879	0.422867770047992	0.0588235294117647	0.658513386440239	0.92
77.2909588018366	-63.8566193198944	0.287090416147287	0.459752971598058	0.114427860696517	0.682953414116996	0.92
