# Supplementary material for: Extreme melt season ice layers reduce firn permeability across Greenland
Source: Nat Commun. 2021 Apr 20;12:2336. doi: 10.1038/s41467-021-22656-5 (PMC8058076; doi:10.1038/s41467-021-22656-5)
Supplement: Supplementary file 3 — Source Data [file 41467_2021_22656_MOESM3_ESM.zip › FinalData/DetectionsByTransect/20170328_01_CleanResults.txt]

Latitude	Longitude	LayerProminence	ProbImperm	LayerConnectivity	MinDensity	MaxDensity
74.9642737294735	-54.2769664860274	0.186764810889509	0.301307399556795	0.0722222222222222	0.639540702806056	0.92
74.963922727393	-54.2425802082817	0.176757291785918	0.328638961681288	0.0248756218905473	0.632271896945156	0.92
74.9636882764094	-54.2081873907984	0.246079791623735	0.381048472136359	0.111111111111111	0.652166197708226	0.92
74.9778143898302	-53.9754214610988	0.247225287840612	0.383339464570113	0.111111111111111	0.659205500573551	0.92
74.9826236884914	-53.9460776591874	0.249162492065693	0.459109297856875	0.0392156862745098	0.700309928049001	0.92
74.9874272392806	-53.9170160418871	0.217441791520039	0.394479542636038	0.0404040404040404	0.641022578488003	0.893244845181155
74.9967929148335	-53.8580136489831	0.090770414899237	0.171439819697464	0.0101010101010101	0.6	0.863544336805344
75.0058585560698	-53.798612304032	0.211403923631026	0.397807847262051	0.025	0.66278494397163	0.92
75.0150684436852	-53.7388762439289	0.157732784658105	0.277370331220972	0.0380952380952381	0.623075705950701	0.91992087462895
75.0242519134751	-53.6796268514534	0.16159241826264	0.274404348720402	0.048780487804878	0.624842395229935	0.92
75.0425582434713	-53.5603791288228	0.0388786911073299	0.0251258032672914	0.0526315789473684	0.6	0.674890463243217
75.0471639699835	-53.5304388564333	0.174030672850941	0.313578587081191	0.0344827586206897	0.614729337566202	0.92
75.0514939208422	-53.5001716115035	0.226338983698788	0.341566856286465	0.111111111111111	0.62206236057951	0.92
75.0560207520951	-53.4703344906249	0.258448002535929	0.350229338405191	0.166666666666667	0.614623945595437	0.92
75.0607569239907	-53.4406686570902	0.239108488931864	0.317297437633843	0.160919540229885	0.620099335596195	0.911177270753464
75.0652472632091	-53.4107316876463	0.245211300211251	0.394126304126205	0.0962962962962963	0.648163318485051	0.92
75.0741883708261	-53.3504370536672	0.334079150002689	0.434824966672045	0.233333333333333	0.663826732151488	0.92
75.0788556220208	-53.3208740228969	0.255313074197373	0.358245196013793	0.152380952380952	0.635918327935619	0.92
75.0833456153922	-53.2908938462816	0.400270854003339	0.424784132249102	0.375757575757576	0.652753156764779	0.920000000000001
75.0877315993032	-53.2603716835731	0.447774341709044	0.485292273161677	0.41025641025641	0.677023708818976	0.92
75.0922802703532	-53.2302043469374	0.371087730239467	0.433533485170292	0.308641975308642	0.665595407853863	0.92
75.0969145524982	-53.2005269539836	0.423291306971778	0.389792490486765	0.45679012345679	0.643611671867421	0.920000000000001
75.1013989297555	-53.1704973615031	0.314022030643169	0.374420872880542	0.253623188405797	0.625505232266331	0.92
75.105776277598	-53.1399206979671	0.502054824315821	0.420776315298309	0.583333333333333	0.6	0.92
75.1102805824816	-53.1099228107661	0.59668708715386	0.464207507641054	0.729166666666667	0.650569486144388	0.92
75.1148682761445	-53.0804104891956	0.551811056726321	0.436955446785975	0.666666666666667	0.65232117522098	0.920000000000001
75.1193770818156	-53.0499960110082	0.393036008041408	0.404127571638372	0.381944444444444	0.636313415207763	0.917295147035484
75.1237091925944	-53.0195740535945	0.390663775678951	0.34799421802457	0.433333333333333	0.610835168767675	0.92
75.128226028745	-52.9892625830934	0.83591974461446	0.768613682777307	0.903225806451613	0.758298050552549	0.92
75.1328449381082	-52.9591741057214	0.754193083978628	0.650543030702355	0.857843137254902	0.722283794619189	0.920000000000001
75.1372911017905	-52.9289871230167	0.531888098557953	0.466761271742771	0.597014925373134	0.661234296427653	0.920000000000001
75.14163915243	-52.8985735537676	0.55206628606936	0.458299238805386	0.645833333333333	0.65162386444214	0.92
75.1461304684049	-52.8681677864157	0.518968853638446	0.423354373943558	0.614583333333333	0.615927870907336	0.92
75.1506808601222	-52.8381910263692	0.531091867172294	0.534820550264985	0.527363184079602	0.627631387484244	0.919384776916311
75.1551371739258	-52.8079975217481	0.633685032674522	0.527173986917672	0.740196078431372	0.678899315393658	0.915315293065352
75.1595186889783	-52.7773294762303	0.68442429918213	0.54714317200767	0.821705426356589	0.685801343587233	0.918099331140459
75.1639485522192	-52.7470596453348	0.793458971203548	0.683214238703391	0.903703703703704	0.739569556079406	0.920000000000001
75.168455039311	-52.7169483394038	0.916359797320882	0.8817392024849	0.950980392156863	0.823909865202559	0.920000000000001
75.1729073316477	-52.6864018704417	0.834091060632067	0.800535062440605	0.867647058823529	0.792655851635046	0.920000000000001
75.1772853848267	-52.6556825740568	0.346110255108255	0.344394423259988	0.347826086956522	0.6005431606219	0.893309132875499
75.1817237537911	-52.6253896188716	0.648979409055423	0.672958818110847	0.625	0.757891058540189	0.920000000000001
75.1862210499905	-52.5952198328227	0.857994488830016	0.892459565895327	0.823529411764706	0.828265608216368	0.920000000000001
75.1906656849563	-52.5646214549028	0.869649431247993	0.827534156613633	0.911764705882353	0.79867993104671	0.920000000000001
75.1949881909902	-52.5340465657947	0.819214345913624	0.738428691827248	0.9	0.748163383842441	0.92
75.1993994495645	-52.5036588513012	0.781511186870192	0.765636752825351	0.797385620915033	0.765989188452549	0.920000000000001
75.2038942292008	-52.47345084688	0.735391044688467	0.639936318232656	0.830845771144278	0.720693481719969	0.920000000000001
75.2083456844028	-52.4428690148051	0.712832134681898	0.644569742000612	0.781094527363184	0.729451676715313	0.920000000000001
75.2126376672682	-52.4121839605359	0.427657330356698	0.338073281403051	0.517241379310345	0.603683985067796	0.889059769572944
75.2170268113324	-52.3814089638522	0.773903705281876	0.705702147405858	0.842105263157895	0.755673923830291	0.92
75.2215281198304	-52.3508737811082	0.822595473699346	0.772641927790848	0.872549019607843	0.770365688789895	0.920000000000001
75.2259508596143	-52.3204575560476	0.797202608159776	0.758584320797165	0.835820895522388	0.76670079907854	0.920000000000001
75.23023910032	-52.2897377302236	0.922418265845802	0.913802048932982	0.931034482758621	0.847285774573465	0.920000000000001
75.2346220258194	-52.2589142151454	0.835295729603597	0.880115268731004	0.790476190476191	0.81561167375213	0.920000000000001
75.239077992256	-52.2285456107675	0.691614079804949	0.646909751649699	0.736318407960199	0.726424203922438	0.920000000000001
75.2434790866473	-52.1980460317664	0.591644245931475	0.521523785980598	0.661764705882353	0.667838551643511	0.909074972387643
75.2477655006743	-52.1669882623376	0.67691517061255	0.699984187378946	0.653846153846154	0.722326029724658	0.92
75.2520810017019	-52.136287950535	0.602859085716056	0.45133220651983	0.754385964912281	0.659141812632419	0.884257056129676
75.2565417931229	-52.1059022088584	0.511998351277048	0.362231996671742	0.661764705882353	0.621046183940763	0.9149629482867
75.2609881003363	-52.0751732139752	0.528989275723466	0.33902430308092	0.718954248366013	0.615631594460535	0.919617049931553
75.2652207541079	-52.0442674715222	0.600060217792644	0.571189617975225	0.628930817610063	0.693412989079777	0.920000000000001
75.2694672285601	-52.0133800880136	0.690390029052096	0.491891169215302	0.888888888888889	0.657021763957373	0.92
75.2739396114594	-51.9826759526749	0.666018955463051	0.621253597200612	0.71078431372549	0.716746507644195	0.920000000000001
75.2783999249633	-51.951938525405	0.495217516918898	0.428530271933034	0.561904761904762	0.643301892256657	0.92
75.2826472051635	-51.9210282088208	0.384437492186294	0.262922603420206	0.505952380952381	0.602930139091739	0.890863860812539
75.29124430971	-51.8593988878304	0.606626888545988	0.641825205663404	0.571428571428571	0.701897458858254	0.92
75.295719853831	-51.8286916167822	0.629961210424626	0.57026724843546	0.689655172413793	0.685834449428112	0.92
75.2999792972727	-51.7977678555166	0.555110859646391	0.413252022323085	0.696969696969697	0.633827789503948	0.920000000000001
75.3085881077624	-51.7355101646851	0.435512661573656	0.334439957293655	0.536585365853658	0.61968275278336	0.902985451978553
75.3130024677951	-51.7049070550807	0.486749591228901	0.35187756083618	0.621621621621622	0.620434978084941	0.914419250226048
75.3172268982465	-51.6738776401871	0.494764762225845	0.602274622490905	0.387254901960784	0.706387113794526	0.920000000000001
75.3214320298586	-51.6424948395003	0.375817939868087	0.520866648966944	0.230769230769231	0.681346481956224	0.92
75.3257636617573	-51.6116767754318	0.500549695371638	0.474217670313167	0.526881720430108	0.654111134536059	0.92
75.3301762912217	-51.5810273749367	0.444896680572542	0.376972848324571	0.512820512820513	0.622401837959843	0.92
75.3344562819662	-51.5497778877833	0.314285877522738	0.317837291768639	0.310734463276836	0.609183757692872	0.920000000000001
75.3385869983921	-51.5185043689194	0.407489334466757	0.314978668933514	0.5	0.614816051090447	0.857659833136212
75.3428785466388	-51.4875642863021	0.463207646655819	0.532475899372244	0.393939393939394	0.677626506903616	0.92
75.3473388305442	-51.4566833096631	0.365498872127973	0.417272254059868	0.313725490196078	0.632378309744483	0.92
75.3516575564826	-51.4254888090782	0.317346487748546	0.290942975497091	0.34375	0.603598638383243	0.895771716284389
75.3557402167739	-51.39408924322	0.336945408908577	0.326668595594932	0.347222222222222	0.604342648223011	0.92
75.3599740152776	-51.3629979713923	0.554271093271232	0.483542186542464	0.625	0.657631684319511	0.92
75.3644130294432	-51.3320360785313	0.38261455363234	0.439647711915844	0.325581395348837	0.640233935246777	0.92
75.3686816555012	-51.3009965201339	0.301356495821748	0.401162604046597	0.201550387596899	0.636707407161303	0.92
75.3727744854536	-51.2695745197658	0.307805614009456	0.465611228018913	0.15	0.652060243413725	0.92
75.37698864324	-51.2383982336238	0.316235003852294	0.377568046920274	0.254901960784314	0.616944462883901	0.92
75.3813891891687	-51.2072805000184	0.377236936518002	0.339269194673431	0.415204678362573	0.613434735540767	0.911070033345821
75.3856434071551	-51.1761625679734	0.327145800264331	0.342697397630112	0.311594202898551	0.617500179154946	0.92
75.3897724413781	-51.1444792472368	0.363212299953159	0.326424599906317	0.4	0.609564003425351	0.92
75.3982961082037	-51.0822511480507	0.329104688313009	0.556760101263699	0.101449275362319	0.678131686512588	0.92
75.4025815357075	-51.0508719611222	0.314961605154012	0.383256543641356	0.246666666666667	0.628816779526085	0.92
75.4067091352524	-51.0191542835552	0.237453054279228	0.381156108558457	0.09375	0.617636618870012	0.92
75.4108944206132	-50.987852428015	0.213999201972451	0.298368774315272	0.12962962962963	0.601420832905321	0.92
75.4152065478865	-50.9568108278045	0.315914607414967	0.326273659274377	0.305555555555556	0.606664793484552	0.920000000000001
75.4194464975684	-50.9253005079926	0.287761304644447	0.382189275955561	0.193333333333333	0.626109694096915	0.92
75.4235189013751	-50.8937314409689	0.228590456907269	0.354006310639935	0.103174603174603	0.614872646851739	0.92
75.4276666219136	-50.8623092449937	0.347455377478904	0.433005993053045	0.261904761904762	0.632456003910071	0.92
75.431980203576	-50.8309272109726	0.272946884001766	0.326035611975164	0.219858156028369	0.605312817476576	0.897843595378478
75.4362528161882	-50.7997532260017	0.233238393121889	0.240488085678807	0.225988700564972	0.600357668887183	0.893122440174101
75.4403593534098	-50.7682198767812	0.205818326635988	0.362617045428839	0.0490196078431372	0.61499961558161	0.92
75.4444446544108	-50.736331959014	0.257753448313438	0.422914304034284	0.0925925925925926	0.628417533496591	0.92
75.4486847160497	-50.7047576373553	0.283063462739792	0.46808770979331	0.0980392156862745	0.668105528778871	0.92
75.452995586832	-50.67362993787	0.20738597344082	0.316006514782875	0.0987654320987654	0.60242889560803	0.92
75.4571234083675	-50.6421082102332	0.18034021547381	0.272630116482211	0.0880503144654088	0.6	0.92
75.4611260280052	-50.6103204853267	0.223494229169956	0.371719641135611	0.0752688172043011	0.615045552944155	0.92
75.4652930201882	-50.578610094731	0.224946385505043	0.416559437676754	0.0333333333333333	0.631646547358897	0.92
75.469589876507	-50.5474093184213	0.248131505287454	0.46848523279713	0.0277777777777778	0.64143442571108	0.92
75.4737878177064	-50.5156937890882	0.15709484797562	0.303773029284574	0.0104166666666667	0.604951059280014	0.92
75.4778146184907	-50.483615932584	0.163823092580935	0.308038342024615	0.0196078431372549	0.6	0.92
75.4819177719003	-50.4519863038632	0.282534756857789	0.546550995197059	0.0185185185185185	0.655190592911194	0.92
75.4861750836704	-50.4206715812783	0.179092312891978	0.35043268779946	0.00775193798449612	0.617453842695617	0.92
75.4903561919251	-50.3888851546264	0.146432237184115	0.282763464267221	0.0101010101010101	0.6	0.92
75.4984467185039	-50.3253270787278	0.170477246518748	0.32580297788598	0.0151515151515152	0.6	0.92
75.5027080748167	-50.2936814874304	0.158534054156208	0.302362225959476	0.0147058823529412	0.601862089092945	0.92
75.5068901834781	-50.2621633470643	0.174597536969612	0.332528407272557	0.0166666666666667	0.6	0.92
75.510878166657	-50.230237712255	0.30500776403325	0.587793305844278	0.0222222222222222	0.702808120042184	0.92
75.5190670690122	-50.1664980705616	0.215967467542988	0.37637937953042	0.0555555555555555	0.629610765126076	0.92
75.5232959264197	-50.1350449963802	0.205436181433699	0.38309458508962	0.0277777777777778	0.618471131673676	0.92
75.5273274340808	-50.1028721579161	0.130586819115532	0.250244676482429	0.0109289617486339	0.609168853147334	0.848916582279094
75.5354368165927	-50.0388986041154	0.262486454887596	0.401516119651736	0.123456790123457	0.634978187731678	0.92
75.5396819788283	-50.0074447632953	0.201517817628178	0.316079113517226	0.0869565217391304	0.6	0.92
75.5437004459284	-49.9755133827815	0.240268211871702	0.432917376124357	0.0476190476190476	0.633184941885399	0.92
75.5517379141444	-49.9113164550489	0.165280520312824	0.281178324576265	0.0493827160493827	0.6	0.92
75.5883060558714	-49.6230430065069	0.222892947201714	0.432713998978592	0.0130718954248366	0.628120954695579	0.92
75.5962692430108	-49.5585218962535	0.161328389166852	0.313397519074444	0.00925925925925926	0.6	0.92
75.604358728238	-49.4945236949164	0.189779357431341	0.324003159307126	0.0555555555555556	0.6	0.92
75.6123468952241	-49.4296854131517	0.199797604195383	0.386774695570252	0.0128205128205128	0.618185730962525	0.92
75.6203483711124	-49.3654424794623	0.156219226756309	0.291605120179285	0.0208333333333333	0.6	0.92
75.628350442895	-49.3008723603805	0.171526364765829	0.325508869882535	0.0175438596491228	0.6	0.92
75.6521598634087	-49.1065290214678	0.160208681443084	0.312480854949659	0.00793650793650794	0.6	0.92
75.6601048488668	-49.0419929070569	0.150746699496983	0.29636519386576	0.00512820512820513	0.6	0.92
75.6679461745277	-48.9769089610596	0.18093566130905	0.353099392793538	0.0087719298245614	0.615974316117902	0.92
75.6720161790837	-48.9448011399196	0.114006081745311	0.183567719046178	0.0444444444444444	0.6	0.896265666570834
75.675925350332	-48.9120594886624	0.226250922287869	0.442697923007111	0.00980392156862745	0.630148926963942	0.92
75.7033462616567	-48.684273871278	0.144371348181286	0.280806188426064	0.00793650793650794	0.6	0.92
75.776645093668	-48.0608462527418	0.158982816510972	0.309193703197382	0.0087719298245614	0.6	0.92
75.7994512267947	-47.8628404323319	0.177042680863593	0.345076352718177	0.00900900900900901	0.624286300050514	0.92
75.803374270787	-47.829836723863	0.119382461181457	0.231189164787157	0.00757575757575758	0.6	0.92
75.8184780209439	-47.6972114408724	0.161727582566236	0.318553204348159	0.00490196078431373	0.6	0.92
75.8259176774257	-47.6309377049019	0.171842701713786	0.336109645851814	0.00757575757575758	0.6	0.92
75.8669844957335	-47.2645905098441	0.139748847614556	0.272251318417518	0.0072463768115942	0.6	0.92
75.8928159312574	-47.0304486056863	0.0899041643476719	0.164656813543829	0.0151515151515152	0.6	0.749684976767453
75.907533422479	-46.8965959045416	0.16833634035815	0.328920742731804	0.00775193798449612	0.6	0.92
75.9547532517171	-46.4586430148936	0.173886404598964	0.342396465111906	0.0053763440860215	0.6	0.92
75.9618417210918	-46.3911025524125	0.12575954848394	0.244111689560472	0.00740740740740741	0.6	0.92
75.9798427520897	-46.2220142210574	0.163090546688209	0.316657283852608	0.00952380952380952	0.6	0.92
75.9868703909954	-46.1539468950423	0.165612507079744	0.32381760675208	0.00740740740740741	0.6	0.92
76.0707774691557	-45.3347035325596	0.0999110242210988	0.193286100729779	0.0065359477124183	0.689593062635929	0.690175744427151
76.0880537951768	-45.1630218487806	0.182659795653681	0.31403754002531	0.0512820512820513	0.6	0.92
76.135417584833	-44.6793644225476	0.160487425818691	0.313882653055821	0.00709219858156028	0.6	0.92
76.1520599066983	-44.5057932355288	0.172354407673754	0.334758566591289	0.00995024875621891	0.6	0.92
76.1552909184903	-44.4710152196313	0.145256000191104	0.279400889271097	0.0111111111111111	0.6	0.92
76.1850107333934	-44.1575025251077	0.158625117320234	0.310839978230211	0.00641025641025641	0.6	0.92
76.1915735462365	-44.0876403162992	0.150137935316303	0.295373909848293	0.00490196078431373	0.6	0.92
76.1981469858218	-44.0177632408289	0.0752604093906829	0.145545694403256	0.00497512437810945	0.609034282519361	0.748947711398659
76.2111497776852	-43.8779921798379	0.125214651139405	0.245527341494497	0.00490196078431373	0.6	0.92
76.2207565513091	-43.77275628529	0.0829058689237623	0.160909777063211	0.00490196078431373	0.71726261956608	0.746568104256625
76.2240320123376	-43.7375788772377	0.0809843320984242	0.157066703412535	0.00490196078431373	0.6	0.749933520727674
76.2400523940811	-43.5618977559102	0.164641021017516	0.314356668900704	0.0149253731343284	0.609823352890382	0.860749424814996
76.2463927649746	-43.4913996314487	0.15389650990787	0.302891059031426	0.00490196078431373	0.6	0.92
76.2527375171831	-43.4211784962014	0.15727449258273	0.304745063596832	0.00980392156862745	0.6	0.92
76.2590744329948	-43.3503090758165	0.142488838865228	0.280075716946143	0.00490196078431373	0.6	0.92
76.2653799584711	-43.2799619953614	0.184147160655186	0.363392360526058	0.00490196078431373	0.616172043356565	0.92
76.2685180024822	-43.2447532606767	0.156188588533384	0.307402052688658	0.00497512437810945	0.6	0.92
76.2716845387101	-43.2092353708553	0.0401222519020587	0.0752693794260079	0.00497512437810945	0.719636965222118	0.744456674734047
76.2779685806481	-43.1384789114398	0.13504168706293	0.265181413341546	0.00490196078431373	0.6	0.92
76.2810946122804	-43.1032197101817	0.140655849185042	0.276336573991975	0.00497512437810945	0.6	0.92
76.2873406489186	-43.0323691733593	0.157746030706893	0.295884218276531	0.0196078431372549	0.6	0.92
76.2904198422811	-42.9970143000269	0.100219653872916	0.195464183367723	0.00497512437810945	0.6	0.894182247717117
76.3028733748554	-42.8551211919268	0.0971065955013505	0.179287817868373	0.0149253731343284	0.658797464186272	0.819483443897507
76.3089936415008	-42.7839626735652	0.256627855603923	0.507700155652291	0.00555555555555555	0.662913308775703	0.92
76.3121012103952	-42.7485961476048	0.111408023578557	0.217840922779004	0.00497512437810945	0.6	0.92
76.3151916119219	-42.7131953445745	0.162923238866798	0.316042556164969	0.00980392156862745	0.6	0.92
76.3212917447859	-42.6416413787162	0.0190356215762922	0.0331692823682706	0.00490196078431373	0.659729386953245	0.910431661830556
76.3304741671325	-42.5352067954119	0.170039950207975	0.335104776037841	0.00497512437810945	0.612013069672606	0.92
76.3395814869389	-42.4280171282707	0.0892802277291997	0.173658494674086	0.00490196078431373	0.656923186154875	0.748846162849169
76.3576834559926	-42.2137929616039	0.137104906709264	0.269307852634213	0.00490196078431373	0.6	0.92
76.3636441475516	-42.1421114050303	0.169709139268716	0.334443154159323	0.00497512437810945	0.6	0.92
76.3696031477168	-42.070396891337	0.155353403440232	0.300902885311837	0.00980392156862745	0.6	0.92
76.3814771560183	-41.9268111215714	0.081404288095153	0.153004654621678	0.00980392156862745	0.6	0.895695812742574
76.3874433537815	-41.8553175525481	0.102870291851042	0.195936662133456	0.00980392156862745	0.658653508863569	0.833227819221872
76.3903435531009	-41.8194365579347	0.11599740854522	0.207119195199893	0.0248756218905473	0.603128748896949	0.902619801157724
76.3991718828377	-41.7113535083079	0.145459597962229	0.286017235140145	0.00490196078431373	0.6	0.92
76.4021095507504	-41.6751948518868	0.165216743239987	0.32553152569566	0.00490196078431373	0.6	0.92
76.4078817966526	-41.6033079708458	0.238239785672367	0.47157761056042	0.00490196078431373	0.626909565652824	0.92
76.4166273443586	-41.4952467322236	0.0886251955529829	0.162544508753025	0.0147058823529412	0.659845405869643	0.832402355260296
76.4195007961421	-41.4589496257352	0.12080067507518	0.231797428581733	0.00980392156862745	0.6	0.891653876970122
76.4252799171411	-41.3869841302435	0.198451401163615	0.38219691997429	0.0147058823529412	0.617748900689149	0.92
76.4281884515928	-41.3507153154553	0.112552318449994	0.205496793762733	0.0196078431372549	0.629153301323871	0.851218432176962
76.4310419441944	-41.314359060908	0.159203831236619	0.288995897767356	0.0294117647058823	0.68256521378155	0.832991941581584
76.4338900732039	-41.2782893875292	0.146277607032079	0.282604965307939	0.00995024875621891	0.6	0.92
76.4367729252183	-41.2422624052842	0.150783639400907	0.281959435664559	0.0196078431372549	0.6	0.92
76.4424839198464	-41.1698052075204	0.105094393667787	0.195263414201246	0.0149253731343284	0.639470453569939	0.853370503279302
76.4452907583551	-41.1336469495158	0.14413195527763	0.283361949770946	0.00490196078431373	0.6	0.92
76.4566369775852	-40.9884865396036	0.177253749376909	0.34470357718519	0.00980392156862745	0.613325483517157	0.92
76.4594225724427	-40.9522613164396	0.195043936320815	0.379335184469587	0.010752688172043	0.641202754097485	0.831128167528643
76.4651477748159	-40.8797053187143	0.125010635624293	0.245119310464273	0.00490196078431373	0.6	0.92
76.4706780085207	-40.8068443796955	0.126877990222437	0.245422647111541	0.00833333333333333	0.6	0.92
76.4734866667398	-40.7706147297809	0.0959519534225497	0.182099985276472	0.00980392156862745	0.659503479783715	0.833627492391462
76.4763411883987	-40.7341402698105	0.141363484531078	0.277825008277843	0.00490196078431373	0.6	0.92
76.4791273394644	-40.6978646632896	0.0291572190964778	0.0483641894367368	0.00995024875621891	0.614975461163283	0.876734948403577
76.4818226889676	-40.6614569408358	0.264866529541925	0.523885105867477	0.00584795321637427	0.658120484531997	0.92
76.4845643281234	-40.6248036287513	0.0908275455719921	0.166503575992469	0.0151515151515152	0.6	0.861618161650697
76.4873871565432	-40.5885579337674	0.205274318617628	0.400598388479038	0.00995024875621891	0.613821406388165	0.92
76.4901989409518	-40.5522890295227	0.0971622128420281	0.179618543331115	0.0147058823529412	0.677908793563172	0.804552098232956
76.5011991572128	-40.4061927419624	0.175653870158645	0.326797936395722	0.0245098039215686	0.666450694165669	0.862318299672026
76.5039158794222	-40.3697551496942	0.157163560621501	0.294426623730565	0.0199004975124378	0.6	0.92
76.5065782344459	-40.3328716334636	0.109327904626104	0.206310130239862	0.0123456790123457	0.6	0.896901415113627
76.517517519296	-40.1868098289347	0.130861374818907	0.2568207888535	0.00490196078431373	0.6	0.92
76.5228789392815	-40.113441642708	0.138581252836605	0.2721873812951	0.00497512437810945	0.6	0.92
76.5309634197268	-40.0032410125484	0.132512279099177	0.255220636629726	0.00980392156862745	0.6	0.92
76.5390245127137	-39.8932455209517	0.152687072567621	0.300472184350928	0.00490196078431373	0.6	0.92
76.5416399558909	-39.8565708032057	0.104541660726795	0.184207699563044	0.0248756218905473	0.639894269063885	0.852945181890658
76.54426748456	-39.8199052219211	0.147992773219694	0.291083585655074	0.00490196078431373	0.6	0.92
76.54695829635	-39.7830152205291	0.271300655834468	0.537699350884622	0.00490196078431373	0.627907961955235	0.92
76.5496284256596	-39.7463925460889	0.108430002313164	0.211884880248218	0.00497512437810945	0.6	0.894045067463723
76.5548645151102	-39.6726849895784	0.122798153203988	0.234296871379728	0.0112994350282486	0.6	0.92
76.5574768295125	-39.6359652386385	0.141011075867805	0.267096778601281	0.0149253731343284	0.6	0.911083925799615
76.5601656745516	-39.599038659703	0.0190896838724564	0.0332042433668034	0.00497512437810945	0.629991602970846	0.910499060524412
76.5627857915677	-39.5623056894199	0.165545119796994	0.326188278809675	0.00490196078431373	0.6	0.92
76.565341156572	-39.5251879186979	0.145666526073273	0.281529130577918	0.00980392156862745	0.6	0.92
76.5679191870017	-39.4883940406906	0.142348187863936	0.278635769667266	0.00606060606060606	0.6	0.92
76.5705737943869	-39.4516938501209	0.00824864666797971	0.0115953325516457	0.00490196078431373	0.629941600258212	0.910139756163875
76.5757667277275	-39.377817801871	0.106592080668073	0.208209036958037	0.00497512437810945	0.6	0.893817037885615
76.5783005101413	-39.3409388246189	0.238248363939771	0.385587636970451	0.0909090909090909	0.618899433329706	0.92
76.5809368729013	-39.3038844330774	0.115204248081186	0.205898692240803	0.0245098039215686	0.6	0.893742912833877
76.5886177550931	-39.1929877670398	0.231100615797515	0.457299270810716	0.00490196078431373	0.619056969244183	0.92
76.593829067733	-39.1190371532433	0.0990082107775724	0.178115924042707	0.0199004975124378	0.669311169967559	0.784747974653952
76.5963307309115	-39.0820689072782	0.112259150539957	0.209812418726973	0.0147058823529412	0.643508905961394	0.817294609763659
76.603974064116	-38.9709996307404	0.110037760040498	0.210271598512369	0.00980392156862745	0.657879628429209	0.833988462441656
76.6064839507069	-38.9337129792216	0.155074091414373	0.290540339691492	0.0196078431372549	0.62211199352263	0.862687483337861
76.6089059838613	-38.8966120548492	0.189051603435655	0.356597830527224	0.021505376344086	0.613537634471245	0.907254365061417
76.6140556376837	-38.8225164866103	0.127995833958386	0.241285785563831	0.0147058823529412	0.6	0.92
76.6165816625234	-38.7852230103997	0.0379132030375947	0.066022484506562	0.00980392156862745	0.689371761201162	0.827537321920676
76.618966303271	-38.7480494304278	0.220386281298755	0.391389846548127	0.0493827160493827	0.613386470290332	0.92
76.624058340461	-38.6737831252734	0.134146119905663	0.263390279027012	0.00490196078431373	0.6	0.92
76.6289766742037	-38.5992717478303	0.119741184711343	0.226410473997849	0.0130718954248366	0.642839524066021	0.834372316056472
76.6339153923519	-38.5247583824244	0.149573759289078	0.263250082680721	0.0358974358974359	0.626900329873065	0.862672555558569
76.6388702218856	-38.4505385823565	0.0823216239097482	0.154839326250869	0.00980392156862745	0.717465904826171	0.746113907363195
76.6510279661647	-38.2636819999063	0.0876116668918714	0.170321372999429	0.00490196078431373	0.715736188532062	0.748019888956252
76.6558732264448	-38.1892337063782	0.173273667745076	0.287723806078387	0.0588235294117647	0.655378593985538	0.821375486077672
76.6583565386704	-38.1520738460547	0.0978381236005278	0.180750874066727	0.0149253731343284	0.659286317917695	0.832447197925923
76.660722244569	-38.1144844332925	0.242041858170239	0.47413346758426	0.00995024875621891	0.704670825570759	0.92
76.6630347405741	-38.0770960710097	0.281952269744328	0.435699411283529	0.128205128205128	0.625188421359134	0.92
76.6679171898895	-38.002323223263	0.131329601419099	0.237783580947651	0.0248756218905473	0.604304434119316	0.911240058669894
76.67028192973	-37.9649855046655	0.137542516919687	0.240771308349179	0.0343137254901961	0.623613911537422	0.873740054257091
76.6725891153775	-37.9272718588183	0.149823629778991	0.273331470084297	0.0263157894736842	0.6	0.92
76.6749708391436	-37.8896395181828	0.191447821413246	0.337850597781446	0.045045045045045	0.619906843173898	0.91674914135817
76.6774164318494	-37.8523797740535	0.190618921240277	0.371287593724334	0.00995024875621891	0.609098179200391	0.92
76.6798072007338	-37.8150468836868	0.239164827285485	0.434212007512147	0.0441176470588235	0.629833367658683	0.92
76.6821293931147	-37.7773240091799	0.149286569620937	0.288769217673246	0.00980392156862745	0.6	0.92
76.684438966357	-37.7398816812214	0.20377631347781	0.34614911818369	0.0614035087719298	0.652891015539914	0.907955975758312
76.6868172731079	-37.702514348556	0.15113803226355	0.276132273677426	0.0261437908496732	0.6	0.913629517096114
76.6892328980301	-37.664882521192	0.14130248692663	0.238487326794436	0.0441176470588235	0.635219150795227	0.850561612802402
76.6915424140557	-37.6274204572123	0.241098376751391	0.427470385343578	0.054726368159204	0.636385342716237	0.92
76.6938098729758	-37.5899035253602	0.158833696553124	0.288255628400366	0.0294117647058824	0.6	0.92
76.6961309519077	-37.5521402851268	0.273957352638625	0.518502940571367	0.0294117647058823	0.654196546766253	0.92
76.6985081572765	-37.5144363854925	0.163970991561727	0.313236100770513	0.0147058823529412	0.648214789257392	0.862147627982721
76.7008515580964	-37.4769883950986	0.229310568146097	0.428770390023536	0.0298507462686567	0.649286266812326	0.92
76.7031182505827	-37.4394450400405	0.135518927392181	0.261233933215734	0.00980392156862745	0.6	0.92
76.7053603548761	-37.4018680267451	0.197714194780316	0.355627394535757	0.0398009950248756	0.606351940653393	0.92
76.7076865856681	-37.3641555968909	0.192084091601884	0.369242810069441	0.0149253731343284	0.609065923023853	0.92
76.7100180803599	-37.3266604882104	0.206428508352103	0.344229565723814	0.0686274509803921	0.66946405488755	0.889893237466059
76.712288423077	-37.2887941659536	0.269063720070869	0.449892146024091	0.0882352941176471	0.650306648662239	0.92
76.7145432624983	-37.2509038652972	0.178838019399484	0.328046409169338	0.0296296296296296	0.671530618765592	0.833660302929239
76.7168505752612	-37.2133693563935	0.220742135963517	0.401683276902159	0.0398009950248756	0.637264421857897	0.891255895145035
76.7191589631634	-37.1758294222061	0.0944205382751912	0.183939115766069	0.00490196078431373	0.6	0.861344961123688
76.7213858057484	-37.1378884553237	0.238053731032711	0.407480011085029	0.0686274509803921	0.642619619102175	0.92
76.7235902249542	-37.1002179360235	0.107823085051541	0.198552153009065	0.0170940170940171	0.65960829782486	0.832031072415858
76.7258781294674	-37.0626357277078	0.165646981625097	0.311686120112938	0.0196078431372549	0.6	0.92
76.7282033300554	-37.0247875394459	0.244095846491627	0.434270124355803	0.053921568627451	0.638109785395782	0.92
76.7304198718249	-36.9871119472015	0.228076856539427	0.366601474272884	0.0895522388059701	0.608125313606622	0.92
76.7325860170159	-36.949374872291	0.240313538300006	0.438960409933346	0.0416666666666667	0.685052420997619	0.92
76.7348350027771	-36.9114216778153	0.198383512711341	0.360403389059045	0.0363636363636364	0.633248122631874	0.875422927485616
76.7371324741265	-36.8735166032989	0.288130174646528	0.473319172822469	0.102941176470588	0.654718150625475	0.91919832605521
76.7393474535462	-36.8358143406063	0.303605760682164	0.41318167061806	0.194029850746269	0.642250739060006	0.910929794899631
76.7414825780619	-36.7980181908733	0.266482541356357	0.381449931197562	0.151515151515152	0.633747490262861	0.912032439744728
76.7436819188175	-36.7599844165793	0.382587591768074	0.708032326393292	0.0571428571428571	0.750301262028217	0.92
76.7459485976995	-36.7223214376205	0.225191484418983	0.400631725056871	0.0497512437810945	0.616250062195016	0.92
76.7481755122523	-36.6846074263237	0.214229332571393	0.359831214162394	0.0686274509803921	0.627156348441531	0.92
76.7503099633256	-36.64678569399	0.246469667801836	0.453138340578796	0.0398009950248756	0.642019352351805	0.92
76.7524562768338	-36.6086727365067	0.216110956141522	0.344920324981456	0.0873015873015873	0.621179937517055	0.911882920685339
76.7546782568841	-36.5709262183679	0.15034366044382	0.250687320887641	0.05	0.67357215612778	0.818355398525117
76.756950020889	-36.5329359378327	0.235203902953367	0.318447021593007	0.151960784313726	0.63260153899088	0.902891412213297
76.7590662861692	-36.4950713127753	0.283962644008629	0.433596929808304	0.134328358208955	0.646182879444298	0.918464031994924
76.7611272669663	-36.4571420460088	0.234654637230454	0.389944195095828	0.0793650793650794	0.640806390931418	0.92
76.7633163022991	-36.4190422465784	0.305332711499446	0.491007303340773	0.11965811965812	0.688836304069759	0.890620770033749
76.7655761293523	-36.381013955594	0.201556188052101	0.354092768261064	0.0490196078431373	0.623525046998247	0.92
76.7677025504483	-36.3431358833879	0.235954554622956	0.337580751036957	0.134328358208955	0.635244594136431	0.896925737415924
76.7697428331591	-36.3051606310673	0.239054429012385	0.380886635802548	0.0972222222222222	0.627953035441964	0.92
76.7718894261113	-36.2669899775191	0.276029046027149	0.355979660681749	0.196078431372549	0.62258118369782	0.92
76.7740988458556	-36.2291834349215	0.247451138327187	0.3506236696892	0.144278606965174	0.62492602952612	0.907876249955252
76.7762485665475	-36.191305854679	0.165925263016547	0.297536800542897	0.0343137254901961	0.603893754200593	0.914694505194339
76.7782842068999	-36.1530003982398	0.215131939331481	0.325501973901057	0.104761904761905	0.624894464609569	0.895328974922654
76.7803595840287	-36.1150322801667	0.294704504167376	0.435562854488598	0.153846153846154	0.636828435372556	0.92
76.7825542442124	-36.0771857694756	0.240310786418341	0.397288239503348	0.0833333333333333	0.64271731424785	0.92
76.7847083614047	-36.0389865992709	0.291707810489757	0.421650915097162	0.161764705882353	0.64030607338603	0.906487986937842
76.7867378358835	-36.0006506624869	0.321998214109661	0.483282142505037	0.160714285714286	0.658634841023843	0.92
76.7887627037954	-35.9626061456639	0.177900658438487	0.272467983543641	0.0833333333333333	0.6	0.92
76.7908976355076	-35.924670915144	0.220418386693855	0.30848383221124	0.132352941176471	0.627073104593149	0.904178347339495
76.7930408551357	-35.8867384572149	0.2609764695454	0.372699207747515	0.149253731343284	0.636550785995557	0.894555509251638
76.7950934683526	-35.8484288250105	0.304358295574831	0.434587237915831	0.174129353233831	0.640043218053797	0.916689317578479
76.7970811412311	-35.8103140417924	0.235322753619002	0.313782762139964	0.156862745098039	0.636055159636139	0.890892121396689
76.7991671877508	-35.7720020948335	0.265023926020974	0.389422852041949	0.140625	0.632663168751958	0.90991489589662
76.8012863772872	-35.7340208855634	0.271014124783072	0.497252130163159	0.0447761194029851	0.665878154641969	0.92
76.8033295451901	-35.6959542647289	0.254420132624053	0.400997127993205	0.107843137254902	0.63027246875032	0.898777309029057
76.8053123740467	-35.6575186079706	0.274615709178218	0.407564751689768	0.141666666666667	0.637270745451788	0.92
76.8073560108669	-35.6191388156338	0.2888216239992	0.457272877628031	0.12037037037037	0.65290413324037	0.917515717603896
76.8094540251849	-35.5811113066697	0.29924357332285	0.474109037192965	0.124378109452736	0.646283314577929	0.92
76.8115095050118	-35.5430333627737	0.312942890116241	0.415101466506993	0.21078431372549	0.64748996713298	0.902927683902072
76.8134981607992	-35.5045797850973	0.284388985510998	0.411915225923957	0.156862745098039	0.634800341531393	0.92
76.8154339303845	-35.4663703113443	0.301425341901144	0.330920859240886	0.271929824561403	0.616309214307017	0.919850221263087
76.8174684133135	-35.428254534378	0.336450392002437	0.596511895115984	0.0763888888888889	0.688409535782618	0.92
76.8195775332081	-35.3899071649918	0.229998402248935	0.361957588811596	0.0980392156862745	0.618377143142018	0.919327535045728
76.8215523347117	-35.3517197713795	0.299405607356491	0.42468186147915	0.174129353233831	0.644827845866647	0.92
76.8234436271915	-35.3134452297755	0.254876540391658	0.460370364733934	0.0493827160493827	0.660891335491444	0.92
76.8254596431796	-35.2749867012383	0.3293084790028	0.599793428593836	0.0588235294117647	0.699854709821945	0.92
76.8275531727141	-35.2366005214563	0.304913040720957	0.452963336343875	0.156862745098039	0.653573688122127	0.910407214181147
76.8295305369377	-35.1983932144037	0.319781467426114	0.469350168894781	0.170212765957447	0.668186456247852	0.901838971141975
76.8313741327593	-35.1600502476704	0.280630211698749	0.475238918021155	0.0860215053763441	0.663634839811963	0.92
76.8333180008559	-35.1217986845738	0.333530201470926	0.480393736275184	0.186666666666667	0.646810826492227	0.92
76.8354046007158	-35.0834369088562	0.342590772801831	0.476226321723066	0.208955223880597	0.662429180080624	0.92
76.8373881288236	-35.0452046011102	0.249904157533767	0.455690668008711	0.0441176470588235	0.65142330847896	0.92
76.8392414121262	-35.0065468425185	0.320227041525878	0.51001930044306	0.130434782608696	0.666306954384342	0.92
76.8431735965913	-34.9297359159642	0.334491221510239	0.484902841030428	0.18407960199005	0.672075276112919	0.92
76.845164292816	-34.8914963850357	0.296702908782657	0.475758758741785	0.117647058823529	0.65817111396803	0.906333577516759
76.8470218630596	-34.8528203331034	0.318159894345824	0.500903122024982	0.135416666666667	0.669331788844656	0.92
76.8488532611977	-34.8144166289807	0.245529117672122	0.397724902010911	0.0933333333333333	0.649225931205339	0.92
76.8507960194503	-34.7761133542379	0.277477060387952	0.439802605624388	0.115151515151515	0.644714808036438	0.92
76.8528068725525	-34.7375689818159	0.260878410360864	0.448227408957023	0.0735294117647059	0.646256953965955	0.92
76.8547142532313	-34.6992202182316	0.275400096545239	0.481148451796946	0.0696517412935323	0.653747951542867	0.92
76.8565333460511	-34.6607826226768	0.249315207523648	0.444708846419844	0.053921568627451	0.64124661682779	0.917146027555282
76.8583861500555	-34.6220690844991	0.287583192818675	0.476067286538251	0.0990990990990991	0.672350808701128	0.92
76.8603165185283	-34.5837256308484	0.240448091209182	0.386368819234284	0.0945273631840796	0.614130996283948	0.906350871622644
76.8622496734408	-34.5453795834495	0.289765304524771	0.412863942382874	0.166666666666667	0.651150547213619	0.90472304179269
76.864098739057	-34.5066460184225	0.259107453039049	0.449587455097706	0.0686274509803922	0.665019219023883	0.902653905551738
76.8659210790163	-34.467882512103	0.433275130328372	0.736920631027114	0.12962962962963	0.733093429829203	0.916245682693252
76.8678132940662	-34.429481366185	0.158368741401651	0.271961363400316	0.0447761194029851	0.628936192939424	0.871169708676281
76.8697366347121	-34.3911043985091	0.294179087560041	0.436397390806356	0.151960784313726	0.632996106537657	0.92
76.8715788012482	-34.3526454397542	0.283522241583572	0.467541995604955	0.099502487562189	0.650955832048177	0.92
76.8733597924703	-34.3138407179023	0.228188016890953	0.41933899674487	0.037037037037037	0.630885341975517	0.92
76.8751623764709	-34.2753258100817	0.363899644811146	0.604992272078432	0.12280701754386	0.713160430127327	0.92
76.8770636495137	-34.2366036334603	0.382225530781286	0.612490277248845	0.151960784313726	0.710577217716738	0.92
76.8789431356662	-34.1981576817714	0.348207446833377	0.586962157348346	0.109452736318408	0.712829898074699	0.92
76.8807276968405	-34.1596190925063	0.31444957151358	0.506350123419317	0.122549019607843	0.678536635146982	0.909674780007308
76.8824664468239	-34.1207327840754	0.385370713815826	0.559857073890156	0.210884353741497	0.681460605232939	0.92
76.8842853099392	-34.0819129839002	0.265763797310417	0.446679109772348	0.0848484848484848	0.65574756668489	0.917465523326959
76.886173811789	-34.0434545430556	0.330777162627864	0.517275718290553	0.144278606965174	0.675090871655526	0.92
76.8880229335189	-34.0049542307589	0.300564498058695	0.510219905208298	0.0909090909090909	0.679929078028395	0.92
76.8897485338653	-33.9660358669307	0.256487168696303	0.456063768286916	0.056910569105691	0.657745365241924	0.92
76.8912492583588	-33.9272360735606	0.348341039215808	0.537951919701456	0.158730158730159	0.678753856854304	0.92
76.8945516715319	-33.8495716507213	0.334586212713568	0.476189969286785	0.192982456140351	0.646714691499535	0.92
76.8965256891918	-33.8111670625856	0.362684484952412	0.496513248511788	0.228855721393035	0.658197567215722	0.912977513208903
76.8984292839587	-33.7726881690787	0.242033865073065	0.390500478684142	0.0935672514619883	0.638063865375426	0.917797976779035
76.9001947117484	-33.7337739224627	0.307191172361557	0.489382344723114	0.125	0.660801488468525	0.92
76.9019440027521	-33.6948402046511	0.290282311216231	0.532945574813415	0.0476190476190476	0.666490776151815	0.92
76.9038133021132	-33.6563128698224	0.314569080498502	0.506915938774782	0.122222222222222	0.659121325974189	0.92
76.9056568090956	-33.6177561819182	0.305202880955486	0.458444977597247	0.151960784313725	0.648453321620008	0.918547637516319
76.9073401349456	-33.5790522786335	0.339840896587971	0.575204181235643	0.104477611940298	0.687248765794532	0.92
76.9089573210435	-33.5400105326928	0.392828323169669	0.750568927041092	0.0350877192982456	0.76849352078769	0.92
76.9106799713709	-33.5013220412871	0.281405852229292	0.474576410340937	0.0882352941176471	0.673100413655661	0.92
76.9125059566804	-33.4624263397942	0.347442451321364	0.547826079113317	0.147058823529412	0.674748043196826	0.92
76.9142529843197	-33.4237579166207	0.229393622148735	0.428936498028814	0.0298507462686567	0.640724915266023	0.92
76.9158828371829	-33.3849843770079	0.496772298193153	0.766877929719639	0.226666666666667	0.776881493974605	0.92
76.9175505354156	-33.3459362625428	0.202740090954503	0.372146848575673	0.0333333333333333	0.616581126214089	0.92
76.919336225908	-33.3069845719636	0.295465784598475	0.522304118216557	0.0686274509803921	0.687104423283906	0.92
76.9210926319	-33.2683037121164	0.278735988083989	0.403243120446586	0.154228855721393	0.649136116262555	0.899584883572398
76.9227343755849	-33.2295194171471	0.289653592728418	0.505777773692131	0.0735294117647059	0.682261290777337	0.92
76.9243352435498	-33.1903950908993	0.465359680698811	0.847386028064289	0.0833333333333333	0.781772589350009	0.92
76.9260154100508	-33.1516336163287	0.206528200982632	0.374296712042783	0.0387596899224806	0.623979713351327	0.92
76.9277746985325	-33.1129350874897	0.372007937038075	0.523427638782032	0.220588235294118	0.680408157263242	0.917548985131511
76.9294703506861	-33.0738748922535	0.246576105438289	0.346093387347165	0.147058823529412	0.625044158472916	0.906279907187537
76.9310136382114	-33.0349872558991	0.193542140958859	0.295417615251052	0.0916666666666666	0.616354858933924	0.859797963337711
76.9326009858888	-32.9961303692162	0.288029817716994	0.552250111624465	0.0238095238095238	0.657351141918579	0.92
76.9343396275788	-32.9570922001233	0.382549450157028	0.652353802274839	0.112745098039216	0.710807020181667	0.92
76.9360671354883	-32.9183419522398	0.314998238403429	0.520543740488451	0.109452736318408	0.678866200966431	0.907614566649952
76.9376491649026	-32.8794666025056	0.416495020448307	0.587892001680929	0.245098039215686	0.704954397572864	0.920000000000001
76.9391806957492	-32.8402462869213	0.466223373830133	0.621335636549155	0.311111111111111	0.727229112908264	0.92
76.9408315167005	-32.8014191661839	0.387026880976276	0.479936114893728	0.294117647058824	0.660424744912262	0.92
76.9425556952338	-32.762418126895	0.266146886578736	0.406367847231546	0.125925925925926	0.620911113028772	0.906749036881313
76.9441273247728	-32.7235081772538	0.253972235379552	0.437237400052034	0.0707070707070707	0.632634144156542	0.92
76.9456324688611	-32.6842468788312	0.495472718984043	0.95390840093105	0.037037037037037	0.797799541322288	0.92
76.9472458700926	-32.6453687500808	0.312131936347165	0.506616813870801	0.117647058823529	0.67748331039235	0.92
76.9489281720681	-32.6065430041406	0.394945819141983	0.549695559852593	0.240196078431373	0.697979895582576	0.910058799349099
76.9505316750668	-32.5673449935332	0.375545699784935	0.608934536824773	0.142156862745098	0.717942614013206	0.918921394823712
76.9520170910513	-32.5280504122061	0.479589687554459	0.646048061977605	0.313131313131313	0.735942527273373	0.92
76.9535447606171	-32.4890862400045	0.516350860933381	0.75997444913949	0.272727272727273	0.772814101201385	0.92
76.9551968445384	-32.450216718415	0.375322403929524	0.628095788251205	0.122549019607843	0.710178017794556	0.92
76.9568238293189	-32.411021044072	0.264916688009659	0.485715728960493	0.0441176470588235	0.664345717676812	0.92
76.9583125292102	-32.3720143634637	0.413683040444656	0.698012847058466	0.129353233830846	0.753164387743832	0.92
76.9597854199168	-32.3329912531962	0.273885694136833	0.492215832718111	0.0555555555555556	0.671707572765498	0.92
76.9613909204044	-32.2937635862608	0.372489353181821	0.617527725971486	0.127450980392157	0.72236530825921	0.92
76.9629879696742	-32.2548245248157	0.37824982982279	0.587345430789859	0.169154228855721	0.698164046341292	0.92
76.9644799644423	-32.2157995895829	0.309090464014732	0.534847594696131	0.0833333333333333	0.688241021758027	0.92
76.965955740866	-32.1764563375037	0.362770141136544	0.565540282273087	0.16	0.687472385910312	0.92
76.9675121268357	-32.1371693875711	0.46754199323564	0.689985947255593	0.245098039215686	0.739827368493814	0.920000000000001
76.9690931001891	-32.0981992293988	0.493113620124278	0.772296891989849	0.213930348258706	0.780029602895494	0.920000000000001
76.970605765679	-32.0591720761936	0.464118840781661	0.683339722379649	0.244897959183673	0.738917272172278	0.919187999601846
76.9721694196397	-32.0201843201496	0.460204454935792	0.773742243204916	0.146666666666667	0.802569187571536	0.92
76.9740098394304	-31.9811289344323	0.515057745747185	0.75475317265379	0.27536231884058	0.785679138854544	0.92
76.9817878509329	-31.8672428346594	0.328869806250329	0.587564173904167	0.0701754385964912	0.736011744958428	0.92
76.987144483197	-31.7914022853886	0.312299286737147	0.581120312604729	0.0434782608695652	0.699135018211668	0.92
76.9892353413872	-31.7528520372533	0.0290398550176054	0.0247463767018776	0.0333333333333333	0.629425011804703	0.910279577221049
76.9983535928327	-31.6405175494255	0.299642055655048	0.515950777976763	0.0833333333333333	0.74111417914747	0.92
77.0022229540619	-31.6047481492525	0.376628243313079	0.696652713041253	0.0566037735849057	0.750410947022661	0.92
77.0060474777082	-31.5688773860612	0.193086429858293	0.283608757152483	0.102564102564103	0.647412437428636	0.879941482414136
77.0097247419681	-31.5323698143194	0.25054965963563	0.261968884488652	0.239130434782609	0.621859896679701	0.869349562665275
77.0131478872233	-31.4956921703946	0.340511726336594	0.226477998127734	0.454545454545455	0.629699624315179	0.859866884855439
77.0162802748939	-31.458491045682	0.428376237561956	0.509530252901689	0.347222222222222	0.653767765048044	0.92
77.0192263310707	-31.4206568709261	0.418436203458501	0.688724258768853	0.148148148148148	0.721430331308949	0.92
77.0290221182831	-31.3093831815855	0.416746852114472	0.591069461804702	0.242424242424242	0.708062283385751	0.92
77.0325557787622	-31.2728561490259	0.329965763129149	0.352239218565989	0.307692307692308	0.611153591909437	0.92
77.0357226155131	-31.2353212211944	0.463984503665185	0.495133186434847	0.432835820895522	0.65000706220828	0.920000000000001
77.0387295484309	-31.1978384900539	0.229049498392345	0.309950848636542	0.148148148148148	0.6	0.92
77.0496374191087	-31.0885714827283	0.500582258510998	0.728437244294723	0.272727272727273	0.743637966034579	0.92
77.0541462296116	-31.0538311102523	0.429077861152247	0.719266833415605	0.138888888888889	0.782200465894942	0.92
77.0587255704415	-31.0196116661179	0.403090709134163	0.634752846839755	0.171428571428571	0.722483005144929	0.92
77.0631071919339	-30.9848703861151	0.310872861417743	0.546476905631185	0.0752688172043011	0.66845070888036	0.92
77.0673764274383	-30.9494954810998	0.281162116296862	0.495657565927058	0.0666666666666667	0.659430334963887	0.92
77.0761174980324	-30.8795701812692	0.163730499711563	0.227460999423126	0.1	0.6	0.911182673246227
77.0809232975318	-30.8459219805907	0.380300304226138	0.655838703690372	0.104761904761905	0.703493840047085	0.92
77.0859383089688	-30.8125093613068	0.39739172015302	0.696744224619766	0.0980392156862745	0.763948260379033	0.92
77.0909295321139	-30.7793779360425	0.290621585432075	0.46359611204062	0.117647058823529	0.639557300743928	0.92
77.0957091197929	-30.7456210216536	0.204762492734298	0.327653640439357	0.0818713450292398	0.607135897010729	0.912058976525352
77.1113313163821	-30.6479519958831	0.145599946974683	0.218736125833424	0.072463768115942	0.6	0.911601190091381
77.122315022689	-30.5844909464309	0.515591318730848	0.653989655005557	0.37719298245614	0.734959358924945	0.92
77.1273243904784	-30.5509097320402	0.406704108951784	0.70893060596327	0.104477611940298	0.770431367320827	0.92
77.1322575214174	-30.5174923152284	0.370159762371023	0.607966583565575	0.132352941176471	0.704814321469719	0.92
77.1372073776602	-30.4837674796265	0.36130261610392	0.492213075345095	0.230392156862745	0.670341062536104	0.92
77.1421026342872	-30.4502235747604	0.390975521246893	0.612796813638065	0.169154228855721	0.710567242851396	0.92
77.146986075526	-30.4166262819318	0.437906310980562	0.748361641568968	0.127450980392157	0.770553397681541	0.92
77.1519213647595	-30.3828054415985	0.414338283801106	0.549106675129094	0.279569892473118	0.674078033445352	0.906802867343355
77.1569175095087	-30.3495189270512	0.276403540001025	0.322922022530787	0.229885057471264	0.604987932403173	0.913007921383296
77.1620355649507	-30.316596452622	0.506118801461143	0.888428079112761	0.123809523809524	0.836552671551805	0.92
77.1672726939472	-30.2836685368374	0.646544402613665	0.998971158168506	0.294117647058824	0.909194828319623	0.920000000000001
77.1724740882746	-30.2509835957376	0.624378109452737	1	0.248756218905473	0.917690437829336	0.920000000000001
77.1776412232168	-30.2181759804737	0.622549019607843	1	0.245098039215686	0.898991706302734	0.920000000000001
77.182787215319	-30.1849214174839	0.695960614572803	0.994862405616194	0.397058823529412	0.889177708928494	0.920000000000001
77.1878251000841	-30.1516847989779	0.513102935802483	0.608295423843773	0.417910447761194	0.712091112631846	0.920000000000001
77.1927957160264	-30.1182299035947	0.460404053474756	0.460023793224022	0.46078431372549	0.649916881328043	0.920000000000001
77.1977486216391	-30.0843420509339	0.367935792616473	0.520185310723141	0.215686274509804	0.670040432978678	0.92
77.202694795028	-30.0504211019456	0.431217235601323	0.473545582313756	0.388888888888889	0.661678727060188	0.919054624270824
77.2076349578091	-30.0168329526883	0.355310533165925	0.429575314697862	0.281045751633987	0.64492753769702	0.919566431431103
77.2125993648182	-29.9833070833113	0.403471111370383	0.6402755560741	0.166666666666667	0.733589707484454	0.89915031612853
77.2176655290043	-29.9497141380063	0.556973859698592	0.986496739005027	0.127450980392157	0.869884616506752	0.92
77.2227520072851	-29.9165365990024	0.59765105545291	0.971421513890895	0.223880597014925	0.868298822244935	0.92
77.2279111723065	-29.8831807025649	0.667599564363568	0.981965297881365	0.353233830845771	0.88863703345624	0.920000000000001
77.2330534330683	-29.8501434156512	0.616699008689897	0.998103899732736	0.235294117647059	0.905417671371966	0.920000000000001
77.2381639368167	-29.8170029550433	0.528856862847521	0.833833128680116	0.223880597014925	0.83284198850726	0.92
77.2432493293064	-29.7837705151722	0.370777108270056	0.569985589089131	0.17156862745098	0.694197507427894	0.917290987808441
77.2483246765049	-29.7501260841046	0.441122234537568	0.622440547506509	0.259803921568627	0.718739040982741	0.920000000000001
77.2532827860165	-29.7164763459738	0.450535065203602	0.66226416025795	0.238805970149254	0.725107488964173	0.92
77.2581599073953	-29.6825737336742	0.371166665161149	0.531549016596808	0.21078431372549	0.668052876773972	0.92
77.2629962451198	-29.648177599378	0.440523052824399	0.576081566641707	0.304964539007092	0.704365235115677	0.92
77.267861084988	-29.6138519061848	0.552424337590764	0.530774601107453	0.574074074074074	0.680136236711352	0.920000000000001
77.2727477995335	-29.5799392857401	0.423221743562347	0.594591635272842	0.251851851851852	0.701049600330411	0.92
77.2776685778134	-29.5461148719203	0.483633655353938	0.668247702864739	0.299019607843137	0.733800539172315	0.920000000000001
77.282628030671	-29.5120267087941	0.533215268273918	0.777214850273326	0.28921568627451	0.793599641102371	0.920000000000001
77.2875398751191	-29.4781473336274	0.446314192115576	0.693623409106775	0.199004975124378	0.741919539799908	0.92
77.2925090113063	-29.4444303438875	0.323234309286208	0.342547049944965	0.303921568627451	0.624100073442149	0.911073522544364
77.297579147982	-29.4106413010016	0.214454158905005	0.281849494280597	0.147058823529412	0.611403986314587	0.880191152845121
77.3026298023324	-29.377147277565	0.390015774411245	0.421822593598608	0.358208955223881	0.653350019273029	0.914259284994145
77.3076297043556	-29.3434826271989	0.596962844303396	0.654710002332283	0.53921568627451	0.722473376624971	0.920000000000001
77.312642325026	-29.3094738767405	0.441835792673114	0.437593153973678	0.446078431372549	0.644470247685942	0.91631168240396
77.3176424577504	-29.2754148968667	0.598337839323934	0.873146266883162	0.323529411764706	0.80373377832937	0.920000000000001
77.322535780815	-29.2413875638599	0.618957879580545	0.949358545230742	0.288557213930348	0.831010284503612	0.920000000000001
77.3274507232519	-29.2070853534533	0.535682247203437	0.892260016794934	0.17910447761194	0.815914750549099	0.92
77.3323509924163	-29.1730413430501	0.583425327781751	0.975674184975266	0.191176470588235	0.856859563070093	0.92
77.3372885198304	-29.13911051652	0.561739292794183	0.994125351757519	0.129353233830846	0.86946262065043	0.92
77.342256836122	-29.1052664775637	0.406483887377363	0.73943836299002	0.0735294117647059	0.784372276165168	0.92
77.3472558678283	-29.0711318573922	0.344723148187317	0.586505119904047	0.102941176470588	0.728422761456475	0.92
77.3521314864987	-29.0369750376688	0.349839777733824	0.644953187308444	0.054726368159204	0.715746098596739	0.893370160746737
77.3569263614732	-29.0025764801041	0.51979118237892	0.824304586980061	0.215277777777778	0.781595061390846	0.92
77.361781202302	-28.9679891527598	0.529177805003719	0.832865413929008	0.225490196078431	0.802254011717188	0.920000000000001
77.366625042929	-28.9333592363549	0.528433824320465	0.880397060405636	0.176470588235294	0.823739821936367	0.92
77.3714405431401	-28.8989967275122	0.475585116761057	0.856642870338034	0.0945273631840796	0.785917689855958	0.92
77.376249743775	-28.8645983650884	0.30468454780842	0.57015340934233	0.0392156862745098	0.719301094796533	0.92
77.3810974935083	-28.8299247251058	0.498120716233642	0.863888491290812	0.132352941176471	0.817069923727773	0.92
77.3859662176144	-28.7956553793009	0.636382030759155	0.99913222072229	0.27363184079602	0.904947454294389	0.920000000000001
77.3908750702191	-28.7614924157373	0.560866713941305	0.906047153372806	0.215686274509804	0.854613454274224	0.92
77.3958168365802	-28.72705319924	0.431811155864247	0.750877213689277	0.112745098039216	0.756730252416206	0.92
77.4008147781405	-28.6927728392023	0.413753784269226	0.69515462736198	0.132352941176471	0.743199254132793	0.92
77.4057784415101	-28.6587433100277	0.4047884156651	0.660323099986915	0.149253731343284	0.739146938463667	0.92
77.4106722487971	-28.6244840387808	0.419011705227034	0.666454783003088	0.17156862745098	0.75123760852911	0.917801458923902
77.4155250513396	-28.5897282025497	0.366981975242614	0.518277675975425	0.215686274509804	0.711166176929048	0.917520928790391
77.4202799125023	-28.555057550445	0.39311908324159	0.582258066980692	0.203980099502488	0.720238627539323	0.910054537907326
77.4250647837628	-28.5201623131175	0.266897193001397	0.474092893465481	0.0597014925373134	0.685196324760458	0.92
77.4298607907939	-28.4856023554646	0.322215124326761	0.458155738849601	0.186274509803922	0.683058284426499	0.909487571455109
77.4346954051184	-28.4507460180117	0.561981839187115	0.918081325433054	0.205882352941176	0.837221366151672	0.920000000000001
77.4394956832207	-28.4161293562563	0.529899187251855	0.900594394404207	0.159203980099503	0.837900395035356	0.92
77.4442910678652	-28.3814866764421	0.192045104814943	0.320364719433808	0.0637254901960784	0.6123801871765	0.92
77.4491262385632	-28.3465834660696	0.177827954067774	0.319619872099512	0.036036036036036	0.602743630329962	0.92
77.4539828786396	-28.3120995425198	0.413739835932144	0.732952308680208	0.0945273631840796	0.767990961824594	0.92
77.4588538241842	-28.2776411393501	0.665966728710023	0.949580516243576	0.382352941176471	0.83359087950516	0.920000000000001
77.4637523420776	-28.2428808652799	0.643301703590763	0.943466152279565	0.343137254901961	0.85597525754426	0.920000000000001
77.4686089479141	-28.2079828588476	0.439982348349214	0.747611755521956	0.132352941176471	0.756065120481918	0.92
77.4733486835894	-28.1730994653265	0.626865671641791	1	0.253731343283582	0.891160115194937	0.920000000000001
77.4780277220996	-28.1380335305258	0.371910524967144	0.699376605489844	0.0444444444444444	0.742432550840951	0.92
77.4828073905908	-28.1028802477281	0.422271337734594	0.649574122010069	0.194968553459119	0.737284666901339	0.92
77.4876170210097	-28.0681601083791	0.529051716602753	0.83422283619058	0.223880597014925	0.811260754644489	0.920000000000001
77.4924182878036	-28.0334007782921	0.297011044181522	0.505786794245397	0.088235294117647	0.698029676010409	0.901034894951543
77.4972402198232	-27.9983215466421	0.225192144978233	0.298423505642741	0.151960784313726	0.602751725490016	0.882610942443413
77.502047100634	-27.963554955137	0.304348604800205	0.300239498157624	0.308457711442786	0.610444779175726	0.90158003888561
77.5068338050799	-27.9287191321515	0.431076401528355	0.528819469723376	0.333333333333333	0.687874537157876	0.920000000000001
77.5116293259457	-27.8935307947465	0.515053546482774	0.711479641985156	0.318627450980392	0.746114895682696	0.920000000000001
77.5163301846554	-27.8584201138304	0.348041874407866	0.566730514984886	0.129353233830846	0.691951453238923	0.92
77.5210401143907	-27.8229193923604	0.230377084923593	0.401052677309873	0.0597014925373134	0.635579962934703	0.92
77.5257232441317	-27.7877153808382	0.345762813900863	0.590996527272626	0.100529100529101	0.700581589035245	0.92
77.5304564508132	-27.7526530061138	0.596986982168035	0.945217745430597	0.248756218905473	0.827702417937548	0.92
77.5352128847012	-27.7176441351266	0.592303582767369	0.964018930240621	0.220588235294118	0.838379788505868	0.92
77.5400132113605	-27.6823828458458	0.547393709797163	0.9428266352806	0.151960784313726	0.828928903996895	0.92
77.5446809739436	-27.6467329265224	0.508300610176173	0.9204473741985	0.0961538461538462	0.809745324483671	0.92
77.5562932046789	-27.5346094908029	0.610806863377448	0.996388501529671	0.225225225225225	0.854536251650714	0.92
77.5594507340327	-27.4958475038077	0.501726651738601	0.818268118292017	0.185185185185185	0.787849797319202	0.92
77.5712607736514	-27.3840856007705	0.499572070244743	0.890448488315573	0.108695652173913	0.796265167654456	0.92
77.5921342813989	-27.2488251989001	0.566983351719803	0.948069267542171	0.185897435897436	0.846406711832475	0.92
77.5977119613294	-27.2163633058239	0.544157762726864	0.89223709408118	0.196078431372549	0.803084163412284	0.92
77.6031987494325	-27.1831581887454	0.484722729227053	0.76356310551293	0.205882352941176	0.761213671823098	0.92
77.6085024201879	-27.149687578301	0.498553448014095	0.783176547769483	0.213930348258706	0.767069281963056	0.92
77.6137202986454	-27.1153921190822	0.410981185255908	0.737385256083956	0.0845771144278607	0.757886286967608	0.92
77.6187097964524	-27.0812273601211	0.354159931520752	0.588916877966877	0.119402985074627	0.705690801448655	0.92
77.6235944430087	-27.0463637303154	0.291028770089306	0.459508520570769	0.122549019607843	0.664913596551772	0.92
77.6283623595169	-27.0107695301269	0.262199600430359	0.441065867527385	0.0833333333333333	0.65056753505699	0.92
77.6329686906926	-26.9746992677277	0.14990018626054	0.250780764677942	0.0490196078431373	0.609473339871128	0.895631497598936
77.6373756262481	-26.9384339540814	0.428981517707959	0.793286418500495	0.0646766169154229	0.771784546204247	0.92
77.6416404905925	-26.9017853012917	0.508647535612316	0.683961737891298	0.333333333333333	0.745783748837019	0.920000000000001
77.6459323836063	-26.8648406791722	0.410274870902655	0.511726212393546	0.308823529411765	0.696457654944745	0.920000000000001
77.650235999952	-26.8282735321962	0.388532216496822	0.538258462844389	0.238805970149254	0.711404249509412	0.913466275896591
77.6545854717398	-26.7918082666103	0.529391682362452	0.710744149038629	0.348039215686275	0.760845825143077	0.919707776416177
77.6634763455038	-26.7189779430281	0.285850734873454	0.387621867756859	0.18407960199005	0.667826909376155	0.887898673892255
77.6679859668591	-26.6829040269423	0.328377962598345	0.4459716114712	0.21078431372549	0.67570145199664	0.893163674851307
77.6725846817257	-26.6466985776022	0.379554955624397	0.420874617131147	0.338235294117647	0.675117114512936	0.905954254657846
77.6772371574238	-26.610629622069	0.343152391099922	0.460814586121413	0.225490196078431	0.68475312901797	0.868704613695154
77.6819064455514	-26.574964536257	0.325071940935244	0.565566767442627	0.0845771144278607	0.704766223002768	0.92
77.6866298533665	-26.5394435048333	0.457025821016315	0.595424191052238	0.318627450980392	0.707367446804954	0.920000000000001
77.6914669936842	-26.5038663281317	0.517940562575976	0.702547791818619	0.333333333333333	0.738926065124829	0.92
77.7685120317516	-26.2546944014701	0.575281502488455	0.999047853461757	0.151515151515152	0.872664871137435	0.92
77.7774386084909	-26.2559568925397	0.791492165061761	0.976923724062916	0.606060606060606	0.866489846496318	0.92
77.7864153125998	-26.2588636342426	0.576528413227958	0.992562999295422	0.160493827160494	0.883865400015012	0.92
77.7953009901685	-26.2629809942358	0.621360761660939	0.957007237607593	0.285714285714286	0.882669968088074	0.92
77.8041566146273	-26.2684198014648	0.613286477567177	0.981474915918669	0.245098039215686	0.879573472861368	0.920000000000001
77.8130910709623	-26.2734427777606	0.657595398640573	0.981857463947812	0.333333333333333	0.884341463411298	0.92
77.8220239256653	-26.2785501247623	0.683864068342913	0.985783692241382	0.381944444444444	0.848683670656091	0.92
77.8309120078483	-26.2826480160952	0.640830609291699	0.982515919438098	0.299145299145299	0.844619377589381	0.92
77.8398079852458	-26.2864367417073	0.563412467771832	0.920942582602488	0.205882352941176	0.822808170290682	0.92
77.8487674479273	-26.2904380481185	0.50776505821794	0.927294822318233	0.088235294117647	0.823390181303722	0.92
77.8576612762267	-26.2943472514408	0.495138125905442	0.845997644845709	0.144278606965174	0.798666649106009	0.92
77.8665549635582	-26.2982246732525	0.428820503584427	0.75960179148258	0.0980392156862745	0.796056522012277	0.92
78.4671005478798	-28.5997833066688	0.518360466780213	0.967538543623319	0.0691823899371069	0.858651637571008	0.92
78.4663156055968	-28.6442624465312	0.324109324998822	0.621007765643903	0.0272108843537415	0.718684300109385	0.92
78.4654070011779	-28.6889060801901	0.526636769929507	0.874169062247075	0.17910447761194	0.803598096084375	0.92
78.464542674208	-28.7333741577962	0.677048292054875	0.976645603717593	0.377450980392157	0.853118105839706	0.920000000000001
78.4637280778418	-28.7781728159761	0.597482549050812	0.917187320323846	0.277777777777778	0.814628996176841	0.92
78.4628428282277	-28.8225942349971	0.382404569987206	0.501127547934612	0.263681592039801	0.680425767255745	0.920000000000001
78.4619264916495	-28.8669999046304	0.395841489282809	0.556388860918559	0.235294117647059	0.69571642455787	0.920000000000001
78.4610395609768	-28.9117552596865	0.688204708967025	0.768566280679149	0.607843137254902	0.768667853963545	0.920000000000001
78.4601756145169	-28.9561751146612	0.679380346447912	0.786621389413237	0.572139303482587	0.77247551543614	0.920000000000001
78.4593167815664	-29.0005908977681	0.636415867601003	0.787537617554948	0.485294117647059	0.777157069581176	0.920000000000001
78.4583923463267	-29.045305705471	0.546869744596427	0.873151253898737	0.220588235294118	0.792529711181013	0.920000000000001
78.4575212360632	-29.0897102799103	0.768011729260776	0.948958781904637	0.587064676616915	0.850771022419776	0.920000000000001
78.4566351302987	-29.1341084338386	0.561611835858066	0.57084271933518	0.552380952380952	0.69866013004602	0.917229832300648
78.4556353131651	-29.178783543146	0.583888398516582	0.638365032327282	0.529411764705883	0.719250890996289	0.920000000000001
78.4547293834828	-29.2235047701536	0.525528573201377	0.752037538559617	0.299019607843137	0.760374131996595	0.920000000000001
78.4538735925296	-29.2679107024853	0.4860791109016	0.715747965392944	0.256410256410256	0.743202438192392	0.92
78.4528843242772	-29.3122430657058	0.474113874292363	0.661678040982386	0.286549707602339	0.723430245872135	0.920000000000001
78.4518653360088	-29.3568927244561	0.549701248421336	0.800382888999536	0.299019607843137	0.794521969114509	0.920000000000001
78.4509806955471	-29.4012728868561	0.725861315565079	0.941305964463491	0.510416666666667	0.849593206534727	0.920000000000001
78.4500448616429	-29.4456202916793	0.672092612914807	0.925137606781995	0.419047619047619	0.839964079699265	0.92
78.4489993039787	-29.4902333947287	0.631423444196907	0.83637630015852	0.426470588235294	0.799874603133392	0.920000000000001
78.4480688017497	-29.5345635813007	0.527894719071642	0.876684960531343	0.17910447761194	0.79110427937554	0.92
78.4471405148349	-29.5792291219838	0.551426714523424	0.914447631945399	0.188405797101449	0.852170638297199	0.92
78.4461023510369	-29.6235390766722	0.543407453386616	0.944658044028135	0.142156862745098	0.871830041139706	0.92
78.4450586319166	-29.6678114301413	0.536790982358481	0.854676492080146	0.218905472636816	0.802073496407876	0.920000000000001
78.4440783024932	-29.7121147437989	0.549414073565481	0.731181088307433	0.367647058823529	0.753424442155671	0.920000000000001
78.4431199977237	-29.7567626958695	0.582569976910744	0.807296816566586	0.357843137254902	0.796498430452049	0.920000000000001
78.4420812209793	-29.8013614529546	0.56235249370224	0.918822634463304	0.205882352941176	0.821906774839953	0.920000000000001
78.4410194253683	-29.8456010573212	0.497812360518645	0.816520243425351	0.17910447761194	0.791286378414595	0.92
78.4400124890188	-29.8898723131258	0.615541263632863	0.990886448834354	0.240196078431373	0.892295498213362	0.92
78.4390027980664	-29.9344779794796	0.661281284501627	0.994131196454235	0.32843137254902	0.901715855637786	0.920000000000001
78.437951948963	-29.9787190183439	0.693923430514552	0.989836910780348	0.398009950248756	0.898347176739902	0.920000000000001
78.4368729299171	-30.0229382312235	0.603331286582693	0.995878259439895	0.21078431372549	0.890754258782772	0.92
78.4358764320052	-30.0675377304703	0.539820430867214	0.994895099022564	0.0847457627118644	0.887548623646272	0.92
78.4348182358549	-30.1117605806747	0.575757575757576	1	0.151515151515152	0.916611055134373	0.92
78.4336672721973	-30.1559226123404	0.597304828086305	0.964217499309865	0.230392156862745	0.852497695876748	0.920000000000001
78.432630476446	-30.2004864757183	0.656313833281311	0.989395343330299	0.323232323232323	0.880533327168274	0.920000000000001
78.4304661465434	-30.2888691123278	0.614079585711613	0.968899912163966	0.259259259259259	0.864762909976937	0.92
78.4292661617667	-30.3333189018249	0.673466819148573	0.930266971630478	0.416666666666667	0.826451374016522	0.920000000000001
78.4282659308429	-30.3778853750276	0.654673547886337	0.992407205062292	0.316939890710382	0.88531649264688	0.920000000000001
78.427244924575	-30.4220932034247	0.616462772575939	0.973666285892619	0.259259259259259	0.868902474882362	0.92
78.4260283104199	-30.4663013187489	0.617337759165504	0.970993926291207	0.263681592039801	0.875579648326592	0.920000000000001
78.4248419946743	-30.5104267323134	0.565120779810888	0.978280775308051	0.151960784313725	0.862533567929498	0.92
78.4238088472234	-30.5549605478439	0.545466701270635	0.996916308524176	0.094017094017094	0.880449297035466	0.92
78.4227182126502	-30.5991168915529	0.521739130434783	1	0.0434782608695652	0.896358061463064	0.92
78.4214950019763	-30.6431835814165	0.550040451475111	0.953022079420809	0.147058823529412	0.880651486509662	0.92
78.4203165326492	-30.6876127743993	0.576484687875022	0.956890944377496	0.196078431372549	0.884280555348725	0.92
78.4192380959625	-30.7317647189614	0.756013868321418	0.974714303807015	0.537313432835821	0.863283602272818	0.920000000000001
78.4180913487002	-30.7758694057601	0.632708466988525	0.985655029215144	0.279761904761905	0.87940003506908	0.92
78.4168597541646	-30.820251871736	0.550150245254609	0.93363382384255	0.166666666666667	0.834790202483042	0.92
78.4156624843521	-30.8643149002099	0.530444328323284	0.921585174059504	0.139303482587065	0.816000520886107	0.92
78.4145305804714	-30.9084171047557	0.632768361581921	1	0.265536723163842	0.904189129349573	0.920000000000001
78.4133265667348	-30.9528032399458	0.703658023608285	0.941798805837259	0.46551724137931	0.828095453041827	0.920000000000001
78.4120590357103	-30.9971418868076	0.575064516839241	0.993266288580443	0.156862745098039	0.87529335365389	0.92
78.4108983465613	-31.0412105929862	0.439892084906918	0.83998317478896	0.0398009950248756	0.793397538581718	0.92
78.409763549031	-31.0852928784525	0.552949667510538	0.895115021295587	0.21078431372549	0.839320939887086	0.92
78.4085128170901	-31.1296267914044	0.629336043697717	0.993966205042493	0.264705882352941	0.908166224101288	0.920000000000001
78.407217365884	-31.1735834918976	0.513167171530119	0.926831855498049	0.099502487562189	0.823673203729006	0.92
78.4060392096646	-31.2176164084101	0.504288682590217	0.91053814949416	0.0980392156862745	0.838309333929276	0.92
78.4048721271585	-31.2619930772546	0.546329410185885	0.949801677514627	0.142857142857143	0.831226679855414	0.92
78.4035623802818	-31.3059303669689	0.59452736318408	1	0.189054726368159	0.888037344131116	0.92
78.402252042229	-31.3501546097872	0.612748817253726	0.996641913114417	0.228855721393035	0.886781408927161	0.92
78.4010971101532	-31.3942204453869	0.735835416897633	0.998802616741001	0.472868217054264	0.900837758337662	0.920000000000001
78.3998554616051	-31.4381931762818	0.688733783178763	0.997837936727896	0.37962962962963	0.902622636915619	0.92
78.3985045846816	-31.4820828351772	0.601722802401549	0.982857369508979	0.220588235294118	0.873064777895192	0.920000000000001
78.3972138897797	-31.5263475785248	0.57445100654358	0.972431424851866	0.176470588235294	0.840695049902459	0.92
78.3960081556831	-31.5706668807034	0.479030364931544	0.869825435745442	0.0882352941176471	0.837032020284229	0.92
78.394675830135	-31.6145542150193	0.564875409812518	0.999031865376669	0.130718954248366	0.896308276832378	0.92
78.3932876954412	-31.6583952659528	0.598039215686274	1	0.196078431372549	0.897519272028284	0.92
78.3920649402851	-31.7026837601574	0.545508759135805	0.986850851604943	0.104166666666667	0.866482768774677	0.92
78.3894222490893	-31.790418301166	0.608476731582093	0.942443659242617	0.274509803921569	0.847096494737468	0.920000000000001
78.3880464095387	-31.8345777136406	0.581316747011948	0.966555062651346	0.196078431372549	0.890750489928546	0.92
78.38682380046	-31.8785097259692	0.532051282051282	1	0.0641025641025641	0.869971420776285	0.92
78.3855020377841	-31.9223661305693	0.605377779847669	0.997422226362006	0.213333333333333	0.892730314391673	0.92
78.3840364075763	-31.9664444109645	0.514699574876948	0.852928561518601	0.176470588235294	0.82210614946038	0.92
78.3286542016273	-32.327940490484	0.293742710265947	0.383184345263078	0.204301075268817	0.620101034195787	0.910200605056423
78.3201147274967	-32.3408575997521	0.207222202312995	0.31991704144191	0.0945273631840796	0.612507621483093	0.902809592780674
78.3115934256782	-32.3540554721898	0.281614120415657	0.445581182007784	0.117647058823529	0.65817637890534	0.92
78.3030223333554	-32.36756293074	0.454065628218372	0.873817530946548	0.0343137254901961	0.785528790137015	0.92
78.2945283992357	-32.3811615854156	0.452928590332813	0.856105936884532	0.0497512437810945	0.803039648761323	0.92
78.2860491247531	-32.3949711026591	0.471636224480619	0.859939115627905	0.0833333333333333	0.780467588969329	0.92
78.2775232172918	-32.4091273170999	0.461449457862106	0.878781268665389	0.0441176470588235	0.812201620157457	0.92
78.2690798712068	-32.4234432907091	0.470211583604502	0.900622172184129	0.0398009950248756	0.806524318769769	0.92
78.2606563872628	-32.4380305650411	0.437961267779948	0.831804888501072	0.0441176470588235	0.792200829469091	0.92
78.2521905338059	-32.4530039436374	0.44426688431372	0.829710239215676	0.0588235294117647	0.789149769836778	0.92
78.2437475344676	-32.4682705500106	0.353842133870743	0.678272503035604	0.0294117647058823	0.735206277954639	0.92
78.2353935028908	-32.4837544062572	0.399788155161063	0.774700688431578	0.0248756218905473	0.754278953895095	0.92
78.2270668819285	-32.499582708526	0.446974868032806	0.781204638026396	0.112745098039216	0.760222092420088	0.92
78.2187085679389	-32.5158973617438	0.435943360418545	0.73953377966062	0.132352941176471	0.771913374797981	0.92
78.2104489545186	-32.5325081078721	0.546022091159578	0.768661097742042	0.323383084577114	0.761032289356721	0.920000000000001
78.2021118426243	-32.5497580658135	0.555416273336449	0.837200705876878	0.27363184079602	0.784881473207104	0.920000000000001
78.1939767207333	-32.5670969003506	0.578994638542743	0.93410868007056	0.223880597014925	0.812560235248246	0.920000000000001
78.1858315964166	-32.5849838949884	0.68615177783078	0.965440810563521	0.406862745098039	0.839971312391552	0.920000000000001
78.1776706605715	-32.6034830099628	0.546180031885056	0.832556142201485	0.259803921568627	0.782879174900722	0.912250147838966
78.1696213500847	-32.6223552907549	0.183121320329919	0.271715277475758	0.0945273631840796	0.602448320300681	0.910444766212118
78.1616278035621	-32.6417694137896	0.209935895547168	0.377318599604975	0.0425531914893617	0.624184584125794	0.92
78.1191748334678	-32.8575323441919	0.215706309830646	0.270918792500799	0.160493827160494	0.612776464575291	0.878241363754031
78.1157345053977	-32.8978972992562	0.241655602068636	0.365664145313743	0.117647058823529	0.638866127670963	0.884567935003687
78.1124131774887	-32.9381362780077	0.485780247988769	0.931759500952662	0.0398009950248756	0.815779150950578	0.92
78.109248613495	-32.9786598427216	0.526960784313726	1	0.053921568627451	0.879903886762223	0.92
78.1061522210968	-33.0196439854478	0.466225119617643	0.883430631392148	0.0490196078431373	0.804490884414291	0.92
78.1029866782399	-33.060139010603	0.379597215068816	0.664667066953552	0.0945273631840796	0.736623000227997	0.92
78.0997346261651	-33.1004634131344	0.473056309301715	0.862779285270096	0.0833333333333333	0.787291086713142	0.92
78.0964076365209	-33.1409844241139	0.461151898140398	0.824264580594522	0.0980392156862745	0.792887149701682	0.92
78.0930302139855	-33.1817924123315	0.186565122028442	0.297372668299308	0.0757575757575757	0.600840405940406	0.917618080334572
78.0897401955715	-33.2213857856541	0.182041440538259	0.274530642270549	0.0895522388059701	0.601049785309287	0.89817665296892
78.0863916921137	-33.2614861596702	0.169780252641546	0.295442858224268	0.0441176470588235	0.62367480324062	0.92
78.0830055325817	-33.3018525104177	0.198839738108015	0.378071633078774	0.0196078431372549	0.633104066017714	0.913438872064514
78.0796092508306	-33.3421875851961	0.197736206888671	0.321943002012636	0.0735294117647059	0.619802145720234	0.919003919226314
78.0762245382345	-33.3821831229681	0.173335614381947	0.28696973622658	0.0597014925373134	0.616012834720038	0.897889817674403
78.0728278075097	-33.4221436598882	0.202608439248142	0.307177662810009	0.0980392156862745	0.604818978274192	0.92
78.0694213266822	-33.4624244615316	0.169467363075029	0.289915118306921	0.0490196078431373	0.608450403714978	0.908202894021818
78.0660855717554	-33.5024801820821	0.0986310482644223	0.14751085274775	0.0497512437810945	0.639628084894626	0.844831834294845
78.0562448100392	-33.6235202659605	0.0976396098297449	0.141357651032039	0.053921568627451	0.614770047271561	0.762990621332452
78.05299108349	-33.6636717664484	0.216914598599815	0.344276958393661	0.0895522388059701	0.651187072997131	0.889692870200691
78.04967833367	-33.7037153572242	0.161175601765112	0.248821791765517	0.0735294117647059	0.607185856566411	0.912321633394241
78.046289536593	-33.7439409308601	0.131391110720339	0.179448888107345	0.0833333333333333	0.652643653882842	0.834824024317507
78.0395711306583	-33.8237806618626	0.173247192794117	0.219043405196076	0.127450980392157	0.633417729171286	0.867021965678735
78.0362383012572	-33.8640931904207	0.196784409315688	0.315137446082356	0.0784313725490196	0.625235762145853	0.903860557576836
78.0329350636197	-33.9041044502017	0.144889462597302	0.260793417948228	0.0289855072463768	0.619036901435543	0.911362000793292
78.0208103313997	-34.0195681227418	0.172279925332705	0.249321755427315	0.0952380952380952	0.621255653957471	0.869471419610839
78.016518480504	-34.0572815188925	0.212851491568408	0.308055924313287	0.117647058823529	0.639256978577863	0.868960606391833
78.0123220727206	-34.0955978197027	0.293882929072334	0.458514157464396	0.129251700680272	0.671251741565791	0.890504302800817
78.0082237420067	-34.1337820296469	0.167882740820704	0.302432148308076	0.0333333333333333	0.6	0.92
78.0039254527065	-34.171440280832	0.16208297784948	0.240832622365626	0.0833333333333334	0.6	0.91192130922587
77.9994799379694	-34.2090602088409	0.133061383597338	0.215275309567557	0.0508474576271186	0.635533908810262	0.908391950890472
77.9950077278861	-34.2462221682016	0.224705558136021	0.288120793691398	0.161290322580645	0.638837870221348	0.864488379420864
77.9906095178204	-34.2835726625581	0.258468366573442	0.350270066480218	0.166666666666667	0.625982223541911	0.905263991725299
77.9862488212	-34.3213784526743	0.252353961037727	0.396864784820552	0.107843137254902	0.627363157958257	0.92
77.9819276696746	-34.3592755530077	0.198918840572754	0.265484739969037	0.132352941176471	0.613956367721952	0.887243538567751
77.9776355036295	-34.3968684280087	0.228788758587296	0.288423288318871	0.169154228855721	0.606609321516605	0.896317458889717
77.9733656441759	-34.4345079235353	0.265030414448819	0.343786319093715	0.186274509803922	0.636697925207696	0.890962514134339
77.9690703485386	-34.4724359260485	0.281087789040513	0.405312832982988	0.156862745098039	0.656540265143585	0.896964125365091
77.9648012463472	-34.5100523090499	0.216224727371225	0.268270350264838	0.164179104477612	0.618142131919293	0.881531084259738
77.9605269286135	-34.5476409566997	0.196370977406695	0.226075288146722	0.166666666666667	0.631243488323763	0.864084729186936
77.956229675484	-34.5855221714942	0.106605921187502	0.159290273747554	0.053921568627451	0.629192003589118	0.843941511686657
77.9520069852231	-34.6232188104374	0.160867380328263	0.247107894984884	0.0746268656716418	0.618292863577834	0.883849607528308
77.9478413099591	-34.6610472854543	0.194157008639741	0.26576499767164	0.122549019607843	0.610810716178347	0.892137671565149
77.9436913233427	-34.6992652004291	0.205415168833046	0.322595043548444	0.0882352941176471	0.618861287253282	0.903397992071732
77.9395835213399	-34.7375578548974	0.207530736858025	0.293849352503929	0.121212121212121	0.613712557445985	0.902493554142407
77.9356028592111	-34.7755000572159	0.161216092528738	0.236410679681131	0.0860215053763441	0.614667890692625	0.87983236967006
77.9316879353568	-34.8142429948916	0.164797920141135	0.280576232439133	0.0490196078431373	0.6	0.914897031642782
77.9278850617692	-34.8532286242759	0.14515773084343	0.182472324431958	0.107843137254902	0.663648222159277	0.795014216070754
77.9242259331958	-34.8921643344342	0.17949142008364	0.200512894812089	0.158469945355191	0.608998361716795	0.888001622386483
77.9206925791246	-34.9313522256928	0.115210285628828	0.161793120277264	0.0686274509803921	0.65040248977415	0.835508600455303
77.9172012412164	-34.9709642309644	0.13114056793593	0.237771331950292	0.0245098039215686	0.629309362507617	0.876574125784186
77.9137195310483	-35.0102354982418	0.137671470725352	0.21737192695795	0.0579710144927536	0.638978388477697	0.862339175683253
77.9101086645898	-35.0492232734181	0.100163602657504	0.121895832765988	0.0784313725490196	0.646245677503215	0.847562461595576
77.9064228812495	-35.0883849044679	0.161621900767988	0.185988899575192	0.137254901960784	0.628996643495483	0.823803769045638
77.9027569883314	-35.1272245332519	0.163556289716081	0.217659843113755	0.109452736318408	0.648805678854261	0.803099498318043
77.8990995912634	-35.16607352597	0.0912399044006614	0.128558240173872	0.053921568627451	0.609650321773827	0.889126223878242
77.8954523210706	-35.2052885676301	0.196451617654557	0.289962058838525	0.102941176470588	0.615826965237289	0.902393003495128
77.8918779936632	-35.2446477647409	0.166850496679339	0.274877463946913	0.0588235294117647	0.619484208681368	0.891180971173955
77.8884133759894	-35.2838699065085	0.128827181955027	0.202927995750851	0.054726368159204	0.619587406665196	0.87269365241014
77.8850372091494	-35.3232566460127	0.247590611005508	0.279494947501213	0.215686274509804	0.624483377934512	0.888551879622931
77.8816441685538	-35.3629461593852	0.186709002847933	0.255770946872337	0.117647058823529	0.617961829038922	0.889499891723092
77.8782349831637	-35.4022487620011	0.164311272067783	0.263945927220143	0.0646766169154229	0.616536516606525	0.910250380945777
77.8747793914364	-35.4414485540892	0.20345051957409	0.294155941108965	0.112745098039216	0.618326599775417	0.879585703046774
77.8712745206929	-35.480885275845	0.218468070780962	0.24575967097369	0.191176470588235	0.622182392957481	0.871423140544342
77.8677590187503	-35.5202197147908	0.156751680816265	0.262998311127479	0.0505050505050505	0.614485287543206	0.89849501952464
77.864326326684	-35.5591362931886	0.202617391231945	0.307195566777615	0.0980392156862745	0.634467079762434	0.915191279706995
77.8609398081624	-35.5987721675005	0.198179765504684	0.342437962381918	0.053921568627451	0.632500030558253	0.900890795386023
77.8576706119955	-35.6386196707478	0.255855706131034	0.36955454951697	0.142156862745098	0.630286936283189	0.898292731587487
77.8544794729607	-35.6782580791535	0.206056081138729	0.342667717833014	0.0694444444444444	0.611367722108018	0.891554301091313
77.8512065860659	-35.7177344052631	0.192674538780141	0.324743016954222	0.0606060606060606	0.605981972518958	0.92
77.8477667528424	-35.7572242089309	0.19716445372905	0.291387730987513	0.102941176470588	0.611261627217015	0.92
77.8442710817354	-35.7962469232716	0.292394075568477	0.321106559097153	0.263681592039801	0.62645224847703	0.89204011139665
77.8407652075653	-35.8352379289892	0.218625290302636	0.231368227664096	0.205882352941176	0.614582277112376	0.890541368976264
77.8371696029122	-35.8743807213054	0.20863805467821	0.245707481905441	0.17156862745098	0.620799039703182	0.878239935369807
77.8335293864318	-35.9130707887664	0.272414756209177	0.375675283562633	0.169154228855721	0.630501249386548	0.917295938110713
77.829885137713	-35.9517396209047	0.19068897162704	0.332358335410943	0.0490196078431372	0.618436872980886	0.911764855429767
77.8262070627047	-35.9906728758754	0.180701341750279	0.29925579084519	0.0621468926553672	0.650906708973451	0.861965352883388
77.8225975057928	-36.0297336030121	0.163918737815257	0.305615253408293	0.0222222222222222	0.684506840196192	0.831998173826626
77.819113615158	-36.0686960018658	0.283614889253545	0.343349181492166	0.223880597014925	0.625547624516665	0.918402399218238
77.8154997627432	-36.1073785431993	0.306783994772899	0.546901322879131	0.0666666666666667	0.659650175869032	0.92
77.807350941114	-36.182974121635	0.194499096512687	0.177887081914263	0.211111111111111	0.650395073347862	0.834692996510712
77.8030251961688	-36.2199489743337	0.246581046673774	0.287279740406372	0.205882352941176	0.613096819342899	0.914314672480109
77.7985793788927	-36.2569546747571	0.179813665052258	0.212568506575104	0.147058823529412	0.636359923816202	0.852444980256017
77.7940928411766	-36.2937393865515	0.191980963216013	0.27790132037142	0.106060606060606	0.6	0.917569198347448
77.7896321909833	-36.3299993710341	0.249373480178826	0.336982254475299	0.161764705882353	0.646118948027198	0.868878487319178
77.7850950704524	-36.3667186130651	0.333134129398189	0.347640807815986	0.318627450980392	0.630389158799653	0.913513880698025
77.7805624564492	-36.4034351097209	0.248683077440789	0.271875958803147	0.225490196078431	0.631805536175803	0.864195072285701
77.7760723761457	-36.4398842926278	0.175780416730273	0.286884216545123	0.0646766169154229	0.619568074641278	0.90681282924815
77.7715943661751	-36.4763531824335	0.128721812043797	0.19862009467583	0.0588235294117647	0.6	0.899498992593727
77.7670946279439	-36.5131146835469	0.117031339124298	0.155631305699577	0.0784313725490196	0.667488695780294	0.78098777167959
77.7626395580483	-36.5496184824987	0.221452102802858	0.204098235456463	0.238805970149254	0.631916049027225	0.864845763783051
77.7581983572217	-36.5861478980827	0.296229441607672	0.264027510666324	0.32843137254902	0.633732492822586	0.872942119266913
77.753730284234	-36.6229601842553	0.229712523581741	0.341777988339953	0.117647058823529	0.615511592371415	0.900704630229901
77.7492617528236	-36.6597615524673	0.250203539806239	0.363152177651694	0.137254901960784	0.638348037810754	0.909022062418891
77.7448225421338	-36.6962643273504	0.231440893476893	0.318603179988612	0.144278606965174	0.619733691286917	0.914236694649549
77.7403762490691	-36.732733822919	0.254758805424226	0.269321532417081	0.240196078431372	0.626890903333889	0.879103570588703
77.735890988203	-36.7694480737474	0.262818923495615	0.309951572481426	0.215686274509804	0.623879778498754	0.902213291504602
77.7314396050012	-36.8058764934619	0.333871298802989	0.404061005566177	0.263681592039801	0.623305531360013	0.920000000000001
77.72699183503	-36.8423024895212	0.338326628517757	0.338417962917867	0.338235294117647	0.620370026313571	0.913196132882532
77.7225121384149	-36.8789938522688	0.343062617160316	0.362595822555926	0.323529411764706	0.624726333258012	0.910991795251774
77.7180693612999	-36.9154080297811	0.276835413149191	0.314864856149128	0.238805970149254	0.626749248087323	0.892604999632805
77.7136329032596	-36.9518266150805	0.311331154597541	0.416779956253905	0.205882352941176	0.642501214275579	0.916854218461008
77.7091677589963	-36.9885179908411	0.231570175865971	0.320983488986844	0.142156862745098	0.629461957799484	0.885161945697802
77.7047082863514	-37.0251910792182	0.211982625386433	0.287601614409229	0.136363636363636	0.62037574343095	0.86409786952746
77.7003096170082	-37.0613642153192	0.208010379984586	0.2836678187927	0.132352941176471	0.652032678180874	0.872198234026498
77.6958509196402	-37.0980296804613	0.19145751915541	0.245660136350037	0.137254901960784	0.622773209043361	0.870021079102574
77.6913910761953	-37.134679513661	0.229714382067925	0.327075822959379	0.132352941176471	0.616849463290101	0.914726530695958
77.6869674618895	-37.1710516558604	0.317548820036139	0.396291669923024	0.238805970149254	0.642544142875289	0.901290626791555
77.6825485476521	-37.2074263126588	0.331853690481269	0.423511302531166	0.240196078431373	0.649957037417326	0.912678756616948
77.6781056940341	-37.2440867709513	0.337530786120043	0.361336082044007	0.313725490196078	0.626002553614203	0.919660513743594
77.6737097435258	-37.28049700651	0.267413724930562	0.360698096627293	0.174129353233831	0.639470853937326	0.901834912351727
77.669329924545	-37.3169371103169	0.291213056375926	0.327524151967537	0.254901960784314	0.618721457423856	0.9052106703278
77.6649326765445	-37.3536792293369	0.379133903948313	0.366110945151529	0.392156862745098	0.629180320987385	0.913133379578647
77.6605767455959	-37.390156844173	0.390838874360183	0.408543420362158	0.373134328358209	0.652772371647218	0.912259959005458
77.6562224953898	-37.4266261770942	0.379006417777061	0.419777541436475	0.338235294117647	0.64603744679196	0.919684494876894
77.6519184790133	-37.4635640006089	0.288677381296991	0.355132540371759	0.222222222222222	0.60904565569647	0.92
77.6919520941267	-37.9304080060894	0.375429459719036	0.369906538485691	0.380952380952381	0.621999943864881	0.917869975111776
77.7003688811775	-37.9444019782021	0.453389878336869	0.347255947149928	0.55952380952381	0.626312789006122	0.908030071312306
77.7087773380844	-37.9594346397288	0.284319732188607	0.313737503592899	0.254901960784314	0.623678019587249	0.901753858217343
77.7171430224356	-37.9741113306122	0.220271523646363	0.205975146058158	0.234567901234568	0.615758424322295	0.876005986265155
77.8009689295486	-37.8236301426357	0.282642433697057	0.231951534060782	0.333333333333333	0.622826535174631	0.846004870204737
77.8159874518502	-37.7185454231498	0.255588010724459	0.375759354782251	0.135416666666667	0.609377336199731	0.92
77.8311400859786	-37.613641004703	0.218249165242103	0.103164997150873	0.333333333333333	0.718892543829381	0.744678707898184
77.835400120068	-37.5764138816285	0.353085359245163	0.380589323141488	0.325581395348837	0.655607345529672	0.909781884880609
77.8395785496427	-37.538602858564	0.289028949913639	0.378057899827277	0.2	0.632116803324872	0.917342051000563
77.8438747437007	-37.5010778545608	0.432475443728939	0.434395331902322	0.430555555555556	0.65510828036034	0.90578378423645
77.8482346522534	-37.4640696325812	0.402756500730478	0.444401890349844	0.361111111111111	0.662194020419627	0.90409096810696
77.8631388745274	-37.3580974999027	0.222925855806867	0.279185044947066	0.166666666666667	0.628396240559536	0.878955160946051
77.8685951408564	-37.3244728816007	0.250052327601688	0.372653674811218	0.127450980392157	0.635886219293816	0.902486783004601
77.8741297878279	-37.290718258102	0.224708692110335	0.272946795985375	0.176470588235294	0.624142193829188	0.882878016924432
77.8796225175428	-37.2571982984575	0.1830056148948	0.236657995958754	0.129353233830846	0.624102173916432	0.885565000031229
77.8850139146692	-37.2232956111228	0.311325177376772	0.299120942988839	0.323529411764706	0.62420741187635	0.895031534081616
77.8902878010647	-37.1885634770933	0.266661712659032	0.323178497781833	0.210144927536232	0.633517782530417	0.895023446182606
77.8955661854998	-37.1538315816268	0.286536107203801	0.32929111988024	0.243781094527363	0.617638802613529	0.896556850489222
77.9009215656195	-37.1190558366559	0.146570193875518	0.120063464674113	0.173076923076923	0.637596917786794	0.860892881917386
77.9061953143737	-37.0852648283848	0.199067792559906	0.209080858751654	0.189054726368159	0.634972387985806	0.86540969783249
77.9115402862309	-37.0511255193799	0.219911772047127	0.282960798996215	0.156862745098039	0.607468937114749	0.909341482631363
77.9169395005973	-37.0167583661327	0.231583350996109	0.301401996109865	0.161764705882353	0.611095294126616	0.905104778095499
77.9223010053827	-36.9826417233263	0.233587614446542	0.337821995062239	0.129353233830846	0.640496497785016	0.900553607863613
77.9276242969037	-36.9483737910261	0.254888532856287	0.323502555908653	0.186274509803922	0.614007558536021	0.910088288345566
77.9329497142984	-36.9136994162334	0.199226130308978	0.28570716257874	0.112745098039216	0.6383557382203	0.892193947115471
77.9382056455775	-36.8791647103628	0.223292629100782	0.267480780589625	0.17910447761194	0.608504348583215	0.905158318738189
77.943448888115	-36.8445710536453	0.251796870456824	0.3075153095411	0.196078431372549	0.615707240716481	0.899335080631047
77.9487024183095	-36.8096015836344	0.303899354315021	0.372504590982983	0.235294117647059	0.62183777685605	0.909579257564042
77.9539494718983	-36.7745948634637	0.251309703717551	0.291835093709612	0.21078431372549	0.616601414276069	0.897275129263314
77.9591946221165	-36.7399633861838	0.210109224917851	0.300815464761075	0.119402985074627	0.630206658113684	0.876821419061228
77.9644901996805	-36.7054938013203	0.242684096964308	0.303995644909008	0.181372549019608	0.614627850827766	0.899558825659298
77.9698680566466	-36.6709008191772	0.228123501142654	0.346957384798969	0.109289617486339	0.635969406277939	0.894770766132809
77.9750795216342	-36.6361117058091	0.267925363784217	0.245995655104667	0.289855072463768	0.621854160890335	0.855440570966377
77.9844165563919	-36.5627152589301	0.186204108751025	0.266347611441444	0.106060606060606	0.614264449861499	0.877137081702496
77.9885516996748	-36.5246977579549	0.179786015257467	0.270019791708964	0.0895522388059701	0.617421190430699	0.898309584189808
77.9925695982289	-36.4863784131584	0.234191256561183	0.332018876758729	0.136363636363636	0.609533147382548	0.92
77.9964250144299	-36.4473116874477	0.0920857503062461	0.148710507704691	0.0354609929078014	0.642756832573693	0.785643204971121
78.000114375444	-36.4077562125234	0.100991367024845	0.191881723948679	0.0101010101010101	0.604668929920813	0.821827292360647
78.003734949841	-36.3686716582766	0.178998887855049	0.282240199952523	0.0757575757575757	0.6	0.914650537376606
78.0075126435901	-36.3293907270975	0.215725917758936	0.287307691373728	0.144144144144144	0.627518775251203	0.879881906390814
78.0113770804916	-36.2906493084806	0.193638307722374	0.293526615444748	0.09375	0.614029639344916	0.899524113562501
78.0152590830008	-36.2519345269615	0.213247630284781	0.254926633118583	0.17156862745098	0.615768772602238	0.901111024207477
78.0191690034071	-36.2129152261376	0.185159192618123	0.198749757785266	0.17156862745098	0.621530382967025	0.8740413515366
78.0230238326991	-36.1741151773519	0.154711220751731	0.236695168776189	0.0727272727272727	0.618268546811629	0.863501921831785
78.0268892757894	-36.1353254948098	0.213653900569016	0.322732637739339	0.104575163398693	0.616653589309561	0.903659738995848
78.0308702150071	-36.0964343693729	0.216030811601122	0.330612347839926	0.101449275362319	0.633621443822461	0.896087690221428
78.0349203895492	-36.0580591015928	0.222064517126407	0.369502168581171	0.0746268656716418	0.625400242613909	0.914921150359103
78.0390131833339	-36.0197760486813	0.21769616117038	0.258921734105466	0.176470588235294	0.616014105570652	0.898050610892
78.0432155905678	-35.9813913150052	0.21874384964139	0.291654365949447	0.145833333333333	0.624156760572111	0.886853927100336
78.0475222148497	-35.9432631246352	0.119349085637487	0.214188367353405	0.0245098039215686	0.605730648424051	0.90635945080173
78.0518402947855	-35.9055218151113	0.234848937501297	0.285618273012544	0.18407960199005	0.640015121390074	0.887562323116663
78.0561565288008	-35.8677624255843	0.241518948299936	0.291861426011638	0.191176470588235	0.616985011139827	0.896660291531091
78.0604765781599	-35.8296301039501	0.211985989329191	0.286717076697598	0.137254901960784	0.629971413591773	0.868815487962813
78.0647276381451	-35.7916720661801	0.218404425011141	0.307455616191435	0.129353233830846	0.614548629582359	0.891508784162562
78.1736672503138	-35.4863532272586	0.215050728484551	0.28426812363577	0.145833333333333	0.62159247214947	0.875261141658558
78.1824604061844	-35.4939485597111	0.224404991656742	0.265803447365771	0.183006535947712	0.623161279974814	0.871454606043163
78.2355114394078	-35.8401236354545	0.203681272984032	0.326281464886984	0.0810810810810811	0.60891182088992	0.910563874836073
78.2345319908987	-35.8836427707159	0.166051163981269	0.226041721901933	0.106060606060606	0.607124736929062	0.890077732772832
78.2314903042294	-35.9701902818992	0.19198583319686	0.279804999727053	0.104166666666667	0.6	0.92
78.2296943012831	-36.0130540945389	0.331907628763571	0.41743844593294	0.246376811594203	0.683192850918228	0.869165112527006
78.2281204433301	-36.0564533734369	0.292473266870383	0.251613200407434	0.333333333333333	0.659663077376269	0.92
78.2259767006416	-36.0989012964868	0.298097815251639	0.396195630503279	0.2	0.66456293476774	0.862671149406279
78.2239589938505	-36.141495998079	0.220455816845547	0.283016896848988	0.157894736842105	0.6	0.92
78.2222142139971	-36.1847232727839	0.181658857081525	0.296651047496382	0.0666666666666667	0.6	0.92
78.2203284408647	-36.227804265402	0.28911069207402	0.346337326177025	0.231884057971014	0.613552569781751	0.916611340707576
78.2162784851896	-36.312948424062	0.213738654963767	0.322999697987236	0.104477611940298	0.611780249328248	0.91706932755483
78.2141601617348	-36.355748227173	0.253554117642202	0.369177200801645	0.137931034482759	0.617977111597288	0.915607998783367
78.2122936420548	-36.398488649294	0.240199743541699	0.44193794862186	0.0384615384615385	0.648124498569826	0.92
78.2102798134213	-36.441058980649	0.331884479577542	0.45080599619212	0.212962962962963	0.649014746823908	0.899134359764403
78.2081036832266	-36.4837718955276	0.225527838234444	0.250075284312024	0.200980392156863	0.627703424113255	0.870988705048793
78.206099257433	-36.5263377417416	0.26196977543937	0.324934575754363	0.199004975124378	0.634423266355935	0.894261321059073
78.2041585864164	-36.5691018183606	0.198615849035045	0.258342809181202	0.138888888888889	0.629253550484283	0.862719638581536
78.2021068844919	-36.6115918123094	0.2205394087325	0.280159277235116	0.160919540229885	0.632618477485124	0.873779555474236
78.1999643952562	-36.6543167633677	0.176032251694342	0.303044895545546	0.0490196078431373	0.605326869960846	0.914745267197256
78.1978786656602	-36.6971008081268	0.239294074742771	0.370745012230641	0.107843137254902	0.617203312383755	0.918127837915816
78.1958844797944	-36.7396458021423	0.243534000977923	0.380401335289179	0.106666666666667	0.614332355710996	0.92
78.193822404337	-36.7821059256916	0.194078992416546	0.297762504607104	0.0903954802259887	0.623659211871806	0.901841547013703
78.1916829251699	-36.8248056835057	0.182123279928876	0.29561910887736	0.0686274509803922	0.638438270984443	0.862454740426041
78.189619447952	-36.8672492334511	0.282008063492062	0.355060903103528	0.208955223880597	0.622867943643515	0.912483473128512
78.1876016821623	-36.9097380593423	0.24064297729293	0.358736934978016	0.122549019607843	0.631740084487255	0.903527563987381
78.1854896899887	-36.9524471569363	0.184759715308224	0.295990018851743	0.0735294117647059	0.650624222346269	0.83715603646509
78.1833329283795	-36.9947576916972	0.20659060228229	0.338554338892937	0.0746268656716418	0.615334243385937	0.92
78.1812501904277	-37.0371481309802	0.173957015721414	0.293992462815376	0.053921568627451	0.604488273766503	0.915610346813214
78.179191429762	-37.0798962452077	0.19324620130079	0.343014141732015	0.0434782608695652	0.6	0.92
78.177013833036	-37.122495969523	0.275974857087799	0.365675204371676	0.186274509803922	0.627677707085623	0.892259226987987
78.1748191697173	-37.1647298362941	0.21416852459772	0.294008690986486	0.134328358208955	0.650277358789754	0.849802008260166
78.172741706709	-37.2070966574671	0.242795906393744	0.372846714748273	0.112745098039216	0.623088390117664	0.913773567582316
78.1706698356468	-37.2497998883649	0.144039202893527	0.204745072453721	0.0833333333333333	0.60995887167295	0.916915937525939
78.1684717553094	-37.2920074000757	0.21935586954141	0.289458007739537	0.149253731343284	0.625807583637861	0.880684338055841
78.1662941525329	-37.3342318291031	0.166517867825289	0.24480044153293	0.0882352941176471	0.6	0.916678638158393
78.1642213347951	-37.3769114520336	0.194012270122602	0.322450769753401	0.0655737704918033	0.611445889508831	0.912373078610317
78.1620637484308	-37.419530129064	0.245514400983575	0.398436209374557	0.0925925925925926	0.649405700457804	0.890717349649755
78.1598225182789	-37.4616083746429	0.194925766269885	0.286910356069181	0.102941176470588	0.627702179666355	0.889662599960533
78.1576304663201	-37.5037851560869	0.203335153353597	0.361894187304209	0.0447761194029851	0.611334289906997	0.92
78.1555391189036	-37.5460761339339	0.261408250942332	0.375529680179237	0.147286821705426	0.639336431718947	0.91909627128018
78.1533558159516	-37.58858560123	0.195141155787451	0.308410966545662	0.0818713450292398	0.627530586221789	0.90815503939807
78.1510837207707	-37.6306395501052	0.208409676572343	0.332242238716826	0.0845771144278607	0.617550630454984	0.903690404307603
78.1488881390078	-37.6727805541792	0.243832685116584	0.365116350625325	0.122549019607843	0.636302603379312	0.908273178047066
78.1467447474346	-37.7153154676252	0.233663756099447	0.366317411188794	0.101010101010101	0.628453850851996	0.92
78.1445160526584	-37.7574009850183	0.156622321238102	0.228667528048342	0.0845771144278607	0.63150596465786	0.88244489917132
78.1422468099531	-37.7994276209664	0.238721228615679	0.31077579056469	0.166666666666667	0.604162010918353	0.918533380896014
78.1400556044824	-37.8418804885236	0.247144415335004	0.376641771846479	0.117647058823529	0.616409892019062	0.92
78.1378687300694	-37.8843291236611	0.232700856226442	0.274925521976693	0.19047619047619	0.620187132682313	0.896086440182769
78.1355776794693	-37.9263020354343	0.163588085934934	0.242599057442006	0.0845771144278607	0.614307849832691	0.894818175890535
78.1333001920895	-37.9682843179676	0.1632130209877	0.28721035570089	0.0392156862745098	0.646467751347018	0.88391880584669
78.1311020411936	-38.0106969662549	0.172969798953952	0.280463407431713	0.0654761904761905	0.6	0.92
78.1288731238815	-38.0527270561576	0.25016761277641	0.364532756417018	0.135802469135802	0.645390620398794	0.905048387930616
78.1265611539522	-38.0946438503128	0.214350033989727	0.355170656214749	0.0735294117647059	0.646124528826523	0.892489925454895
78.1242508858076	-38.1368919837088	0.167960022655031	0.232978868839474	0.102941176470588	0.619775387341248	0.866088783406534
78.1220498353964	-38.178933376125	0.152551736288969	0.275252726309282	0.0298507462686567	0.623868038476779	0.880287144821099
78.1197944848514	-38.2208983806445	0.168886997903927	0.27895046639609	0.0588235294117647	0.620240754728314	0.859106740093942
78.1174281233684	-38.2632132621435	0.223499239479134	0.297744747614983	0.149253731343284	0.604768731244215	0.907698523065642
78.1151302329534	-38.3049839606369	0.233493698529598	0.362509785118897	0.104477611940298	0.610803938614276	0.92
78.1128971033233	-38.346953818489	0.227101746965925	0.361066239029888	0.0931372549019608	0.615324071281164	0.905772201399378
78.1106040447307	-38.3891760659542	0.26358105727761	0.304939892332997	0.222222222222222	0.638177261618617	0.88761778974688
78.1082242715306	-38.4312769575858	0.252259916218788	0.35255904812385	0.151960784313725	0.624791190113545	0.908350712346674
78.1059056953077	-38.4731125546773	0.248642876073124	0.362957393937294	0.134328358208955	0.633758863291676	0.903374747715433
78.1036468895758	-38.5150177776771	0.217358991899717	0.356286611250414	0.0784313725490196	0.620025803543619	0.917492067401377
78.1013196396246	-38.5571635683511	0.187520659552896	0.340727593615595	0.0343137254901961	0.611870602631881	0.92
78.0989318025994	-38.5988839208464	0.138001205660198	0.206350670026864	0.0696517412935323	0.609996417726454	0.918348213983382
78.0965567046228	-38.6406128733658	0.161570615760406	0.249611819756107	0.0735294117647059	0.63183901418614	0.91782745913065
78.0942616117911	-38.6827753570601	0.214710953099632	0.297068965022793	0.132352941176471	0.604315371210999	0.916389101956703
78.0919579620312	-38.7245817986639	0.269996220022317	0.354807254859449	0.185185185185185	0.63334443373247	0.914182342898509
78.0895426126582	-38.7662323369449	0.229421967454813	0.346098836870411	0.112745098039216	0.644254283876272	0.888805924342947
78.0871396780765	-38.808228832396	0.220500273566127	0.323353488308726	0.117647058823529	0.612193345421306	0.909774927215941
78.0848224826201	-38.8503302686874	0.242847834757605	0.293776477596018	0.191919191919192	0.632518159618161	0.881641430166454
78.0824574419905	-38.8920231884712	0.236674947828425	0.309170791179239	0.164179104477612	0.647180043234532	0.876551898535207
78.080006726052	-38.9335926115638	0.161210047742629	0.243988722936239	0.0784313725490196	0.611686914895368	0.894928591119465
78.0776055338658	-38.9755581447846	0.25163747241859	0.326804356601887	0.176470588235294	0.623230227410961	0.897312793022747
78.0752849480002	-39.0172857355987	0.259514231534624	0.369774731725964	0.149253731343284	0.640756609972486	0.919311119915754
78.0728793627978	-39.0588917065607	0.196759864011317	0.280774629983418	0.112745098039216	0.622326660324246	0.899885599031765
78.0703760545649	-39.100802743234	0.218809697884886	0.313241286317037	0.124378109452736	0.612869405564607	0.911434094819025
78.067977646877	-39.1422544454616	0.298274042521358	0.3776426124059	0.218905472636816	0.628942468523069	0.917437883842699
78.0656229215365	-39.1839040445018	0.300426834193997	0.414579158584071	0.186274509803922	0.64517675243611	0.92
78.0631732758937	-39.2257542526412	0.270069875364203	0.329355437002916	0.21078431372549	0.620571976181926	0.912850326556769
78.0606661551208	-39.2675167130079	0.250294797074091	0.299609201991319	0.200980392156863	0.625160467391001	0.892540509882225
78.0582483182825	-39.3090558464975	0.261695575312797	0.443789160575843	0.0796019900497513	0.643312759789481	0.917604076336695
78.0558822597259	-39.3506568609367	0.304209479477354	0.354032994042427	0.254385964912281	0.62127441698796	0.903560866757483
78.0533962818281	-39.3924231024999	0.237641127648773	0.323321470983821	0.151960784313726	0.616291835364059	0.906725301341115
78.0508771580681	-39.4337969178949	0.22548288321837	0.316637408227786	0.134328358208955	0.621096147124825	0.887721802397524
78.0484408148831	-39.4752769977083	0.21479008234111	0.321737027427318	0.107843137254902	0.637623095533269	0.90493439767388
78.046017455662	-39.517103773715	0.197757253698864	0.281878143761365	0.113636363636364	0.609781800422122	0.878854962144877
78.0435026286118	-39.5584581105583	0.249633153567864	0.340062327036226	0.159203980099502	0.61622590478719	0.906481833086534
78.0409738244963	-39.5997842876828	0.213065038003369	0.298679095614581	0.127450980392157	0.63064419491776	0.877023783159789
78.0385243618017	-39.6415496974097	0.18125199133678	0.269366727771598	0.0931372549019608	0.639493715914394	0.871753851121601
78.0360701394806	-39.6833000302247	0.152942519839784	0.230616222475266	0.0752688172043011	0.623334793867422	0.874894513826654
78.0335169572184	-39.7245658823659	0.191933505399571	0.289339647615062	0.0945273631840796	0.609617413878401	0.900214795482386
78.0309722290677	-39.7658349725363	0.219923077341395	0.307493213506319	0.132352941176471	0.621850433111932	0.887366249162422
78.0285122946972	-39.8075517090863	0.205536636585304	0.28380054589788	0.127272727272727	0.614271924515575	0.900182984596704
78.0260332074007	-39.8488964245032	0.158527193683736	0.225387720700804	0.0916666666666667	0.659010331413259	0.837043448333266
78.0234488926996	-39.890083099138	0.211146012739384	0.324252809792494	0.0980392156862745	0.620024204387372	0.905752958673678
78.0208741636369	-39.9317312085561	0.284748701155873	0.350591929674929	0.218905472636816	0.635429704786924	0.899766110866202
78.0184171208396	-39.972938145271	0.224526024519726	0.309748566452386	0.139303482587065	0.616828854036763	0.915794561635686
78.0159082559816	-40.0142067131336	0.186849975612758	0.275660735539241	0.0980392156862745	0.620008858439605	0.901719922233055
78.0132858292976	-40.0556412123205	0.225580536304322	0.348219896138056	0.102941176470588	0.635805604132366	0.893397973256475
78.0106847037998	-40.0970975781988	0.140551587080614	0.266397291808287	0.0147058823529412	0.6	0.92
78.0081849830485	-40.1383533835041	0.142179354929711	0.259483087968875	0.0248756218905473	0.6	0.905882532389113
78.0056392935624	-40.1795351601461	0.147419927850791	0.270330051780014	0.0245098039215686	0.6	0.92
78.0030007310738	-40.2209111130592	0.200629583059183	0.308121911216405	0.0931372549019608	0.604274097045329	0.917659045904604
78.0004098996044	-40.2620104710708	0.229114112522488	0.313949618079802	0.144278606965174	0.618433724407446	0.911680678323318
77.9978755133515	-40.303182543027	0.206448657599264	0.30995613872794	0.102941176470588	0.616315559798498	0.904871226286764
77.9952920332036	-40.3446121449132	0.216998811187335	0.350664289041336	0.0833333333333333	0.629620202948442	0.91461065560683
77.9926524211683	-40.3856136539724	0.19402176459604	0.258690295361235	0.129353233830846	0.639167750299972	0.901693802409015
77.9900546855383	-40.4266674901623	0.207934974760678	0.30312485148214	0.112745098039216	0.636080330047077	0.894001835133292
77.9874943306922	-40.4681038683632	0.188438300611907	0.288641307106166	0.088235294117647	0.615273519261876	0.898557025180585
77.9848505629745	-40.5094100501619	0.145276384804739	0.231729240197714	0.0588235294117647	0.619732553632753	0.877675003067629
77.9821665276433	-40.550309693711	0.161194890584063	0.262688288630812	0.0597014925373134	0.637403713995089	0.85591848024811
77.9795608369706	-40.5913165054615	0.198849503960688	0.289855870666474	0.107843137254902	0.613615507536158	0.914608423532507
77.9769833196324	-40.6326927311277	0.156267671105004	0.268090897765564	0.0444444444444444	0.611416145010824	0.885697038603596
77.974336125551	-40.6736207368725	0.164324954001049	0.244072793574237	0.0845771144278607	0.629316305033151	0.860515577136141
77.9716197626222	-40.7144358927024	0.196685039294009	0.314938706038999	0.0784313725490196	0.615423537965863	0.902022389309947
77.9689657005426	-40.7557909468377	0.183939715141259	0.328078435257642	0.0398009950248756	0.614222954405771	0.918685685925951
77.9663966792672	-40.7966642783878	0.264486671249035	0.412694272730628	0.116279069767442	0.632113943277978	0.92
77.9637229404908	-40.8375171108227	0.191925082667229	0.295614871216811	0.0882352941176471	0.61881038086076	0.877863850351509
77.960971960915	-40.878581608169	0.190273944251769	0.272704751248636	0.107843137254902	0.617939118640906	0.884695296807538
77.9582917749815	-40.9197437676003	0.220112308212257	0.337283439953926	0.102941176470588	0.620931411599267	0.913622097206122
77.9556871515125	-40.9606726094135	0.235558898456099	0.406441179996775	0.0646766169154229	0.646409352656667	0.92
77.9529968432868	-41.0014646253931	0.208681312632254	0.294813605656665	0.122549019607843	0.627078841060715	0.890935010902545
77.9502247277707	-41.0424602435308	0.217158225987208	0.267649785307749	0.166666666666667	0.631669336334806	0.877171351663444
77.9475375619518	-41.0832384568043	0.211164985228593	0.292976736626339	0.129353233830846	0.622640141394279	0.911381631974486
77.9448877101517	-41.1240640258484	0.181916728487414	0.31481384913169	0.0490196078431372	0.617800211143043	0.887158294336259
77.942151064258	-41.1650864423133	0.189019687256667	0.284902119611374	0.0931372549019608	0.657916475309925	0.859267745239418
77.9393875667296	-41.205720849736	0.202512407632769	0.255771083922253	0.149253731343284	0.614117467100627	0.903801239502788
77.9366763301914	-41.2464264293985	0.195094835076012	0.2382288858383	0.151960784313725	0.632889411780523	0.856118164232036
77.9339873076304	-41.2874937576104	0.184597406057483	0.295665400350261	0.0735294117647059	0.625273891367874	0.876847978520817
77.9312573544113	-41.3281526935994	0.15275737824615	0.230887890820659	0.0746268656716418	0.634811107546672	0.88990441302282
77.9284807381349	-41.3687307480412	0.208575581222967	0.338719789896915	0.0784313725490196	0.630573424557931	0.897531977533226
77.9257315928133	-41.4096795220059	0.216130881965739	0.314614705107949	0.117647058823529	0.61039716528779	0.915474945677114
77.9230071437341	-41.4506570380599	0.116828524869746	0.184637441896356	0.0490196078431372	0.63333410098483	0.868361109910026
77.9202377397609	-41.4912190654384	0.179037468953024	0.273497823478187	0.0845771144278607	0.620082582753904	0.879808411658887
77.9174332260916	-41.5317168516269	0.168553107495365	0.263576803226023	0.0735294117647059	0.622915637823832	0.883298833505187
77.9146498329269	-41.5726907158262	0.224224034643182	0.324069959833628	0.124378109452736	0.610452384921824	0.904725043640793
77.911932018543	-41.613160146161	0.193440145199734	0.282402678459169	0.104477611940299	0.616918836490594	0.900037173855483
77.9091460140855	-41.6536592962954	0.150160635362145	0.207184015822328	0.0931372549019608	0.622976656065223	0.863955922799951
77.9063159623353	-41.6944177045266	0.25673200829675	0.317385585220951	0.196078431372549	0.634276848835936	0.893393151899898
77.9035411894265	-41.7352533325339	0.201937175151917	0.300933173833245	0.102941176470588	0.620050897250617	0.894680054647768
77.9007441503213	-41.7757079579263	0.194532896227475	0.279613056136543	0.109452736318408	0.619059241242522	0.884026701460429
77.8979249665155	-41.8161184477188	0.205144932149333	0.287740844690823	0.122549019607843	0.610144854446714	0.909267457276475
77.8951030140195	-41.8568522338798	0.136249114368592	0.21367469932542	0.0588235294117647	0.616687039143053	0.879246699433091
77.8923049716591	-41.8972769914861	0.221831294207597	0.304359105828129	0.139303482587065	0.626786501368371	0.895193316245553
77.8894703622913	-41.9376344357459	0.190957046091368	0.254463111790578	0.127450980392157	0.614527347190884	0.891002136677312
77.8866438638663	-41.9783325950764	0.213979263453075	0.295605585729679	0.132352941176471	0.605802862666635	0.919355461450001
77.8838339471981	-42.0187106121073	0.183782778669254	0.292938691666865	0.0746268656716418	0.613230469611607	0.897113927484418
77.8809744842409	-42.0590002152101	0.187414482399923	0.262083866760631	0.112745098039216	0.611057916871213	0.895590474312423
77.8780815866702	-42.0995639625381	0.172202598475671	0.241464020480755	0.102941176470588	0.618554122338786	0.873800946846488
77.8752410178579	-42.1402023864058	0.199886278432177	0.336047066668276	0.0637254901960784	0.611979236086808	0.92
77.8724078659294	-42.1805064327771	0.165074144266405	0.25054629848306	0.0796019900497512	0.629188647261478	0.870558573436161
77.8695146158839	-42.2207045715957	0.164749461346295	0.25106755014357	0.0784313725490196	0.630340469807027	0.885753114905799
77.8666086420411	-42.2612097939179	0.202725074921599	0.253489365529474	0.151960784313725	0.604306203453724	0.903430912946957
77.8637791994457	-42.3014915769381	0.20413330901397	0.283888508575203	0.124378109452736	0.633889242114579	0.874847420574589
77.8609176739344	-42.3417126210695	0.197175793692668	0.286508450130435	0.107843137254902	0.632500719029029	0.891673573221222
77.8579724608789	-42.3822318390523	0.236623442366473	0.269266785230457	0.203980099502488	0.610740348024359	0.906643409364258
77.8550963371643	-42.422261939767	0.232628206753068	0.330928055297181	0.134328358208955	0.615639566100613	0.892811039723389
77.8522444351384	-42.4624701638661	0.213885625077847	0.300320269763537	0.127450980392157	0.622225058487573	0.902223190132432
77.8493168005983	-42.5028822355923	0.221995586656402	0.355755879195157	0.0882352941176471	0.62709099154322	0.883696637717377
77.846353248147	-42.5432260633672	0.164085335163494	0.259543219346595	0.0686274509803921	0.618702162243352	0.890986551425682
77.8434379137544	-42.5833023192664	0.1320746798033	0.194497618313068	0.0696517412935323	0.639856710069438	0.872311486270014
77.8405629078657	-42.6234350509656	0.160982015116912	0.258238540037746	0.0637254901960784	0.623495226159661	0.89164990961598
77.8376187157477	-42.6637826668916	0.144772312246128	0.259782719730352	0.0297619047619048	0.6	0.911468868619212
77.8346415411922	-42.703728797548	0.250052914117709	0.380702843160791	0.119402985074627	0.627767646466847	0.903588457730453
77.8317292901727	-42.7437725621665	0.152339080029436	0.240952669862794	0.0637254901960784	0.616472604130847	0.867323888528566
77.8288121302865	-42.7841356999524	0.19874640255041	0.319061432551801	0.0784313725490196	0.612634291540452	0.910828455786198
77.8258426346092	-42.8240660339184	0.183634337146013	0.307567181754712	0.0597014925373134	0.636330018095851	0.885092549642561
77.8228556182227	-42.8639575055705	0.108097225274139	0.181880725058082	0.0343137254901961	0.641007470932396	0.821079479905336
77.8199168026412	-42.9042564878958	0.165580564357713	0.296847403225229	0.0343137254901961	0.624784584874784	0.891558289796363
77.8169696756918	-42.944532210789	0.161123917748703	0.292836070791524	0.0294117647058823	0.6	0.914576003897306
77.8139691666416	-42.9843724007219	0.125202373797388	0.230504250082339	0.0199004975124378	0.614333739808475	0.862815821042893
77.8109581416215	-43.0241851787843	0.171610513699786	0.308907301909376	0.0343137254901961	0.603170080454115	0.92
77.8079806866359	-43.0643816641401	0.195665429277468	0.352115172280425	0.0392156862745098	0.618624519685571	0.905264881480352
77.8050335486093	-43.1042817097986	0.183310207617019	0.351695042099711	0.0149253731343284	0.617686763220115	0.900478047720974
77.8020087738201	-43.1440413412368	0.190919851792598	0.352427938879313	0.0294117647058823	0.628600553694842	0.885546108537017
77.7989352337645	-43.1842035431402	0.191463226253198	0.338150333103411	0.0447761194029851	0.629004353133391	0.861631324063945
77.7959667655229	-43.2239120821639	0.148261827272048	0.26667290827544	0.0298507462686567	0.621796234807727	0.868356204089019
77.7930003857449	-43.2637415026572	0.151906598593443	0.264597510912375	0.0392156862745098	0.6	0.914957632161292
77.7899320690727	-43.3037262228616	0.142290667477482	0.264973491817708	0.0196078431372549	0.634719069336248	0.834798742024475
77.7868778028813	-43.3433875075723	0.168412341947993	0.257222693846234	0.0796019900497513	0.6	0.909654933529847
77.7838983422168	-43.3831662307636	0.110960814249788	0.192509863793693	0.0294117647058823	0.607273889365726	0.910823301660162
77.7808655947168	-43.4231822308159	0.189265999653227	0.329512391463317	0.0490196078431372	0.637880976956477	0.885265342002406
77.7777705656241	-43.4630820692862	0.128493808427693	0.242281734502444	0.0147058823529412	0.6	0.901087366765961
77.7747042767766	-43.5026839093338	0.139518925803406	0.264112478472483	0.0149253731343284	0.6	0.92
77.7717024871218	-43.5423860970241	0.150704893342723	0.296507825901132	0.00490196078431373	0.6	0.92
77.7686380845138	-43.5823088208967	0.223158466175701	0.416905167645519	0.0294117647058823	0.644115444382977	0.913259533799332
77.7655302847708	-43.6218094926477	0.158509219218357	0.297117940924276	0.0199004975124378	0.624998048611569	0.875301347169437
77.7624557375032	-43.661357786504	0.169703719666931	0.305093713843666	0.0343137254901961	0.6	0.92
77.7594180400163	-43.7012965692169	0.151136690290902	0.282665537444548	0.0196078431372549	0.6	0.92
77.756336011589	-43.7408124258427	0.110807034928358	0.201713572344279	0.0199004975124378	0.658672048638309	0.856101871836643
77.7531981469659	-43.7802210258334	0.110982727292116	0.197455650662664	0.0245098039215686	0.623148736826551	0.877210018552655
77.7501096273735	-43.8200427185067	0.220763233512239	0.426820584671536	0.0147058823529412	0.689049493040687	0.84334316736896
77.7470546561343	-43.8599123655976	0.147745017173564	0.289642081130755	0.00584795321637427	0.6	0.92
77.7439328034222	-43.8993195830664	0.102203597995043	0.184506698477647	0.0199004975124378	0.650910947885274	0.87388092689699
77.7407795664121	-43.9386616283243	0.118529563851694	0.227255206134761	0.00980392156862745	0.6	0.906409417014673
77.7345977048769	-44.0178288467159	0.155414607374787	0.295903841615245	0.0149253731343284	0.6	0.92
77.7314648108356	-44.0571773529319	0.126319019082548	0.228128234243527	0.0245098039215686	0.623228296186797	0.880600069292358
77.7282737184963	-44.0967504093796	0.138581001341099	0.257554159544943	0.0196078431372549	0.6	0.92
77.7251210447905	-44.1363811955201	0.0919285364650903	0.169151190577239	0.0147058823529412	0.716886954595333	0.746905938746138
77.7220209685309	-44.1757574597435	0.208201901465565	0.371627683528144	0.0447761194029851	0.611466510909352	0.92
77.7188672244124	-44.2150293815902	0.149843609181077	0.29478525757784	0.00490196078431373	0.6	0.92
77.7156508422138	-44.2545171189942	0.143342818718088	0.281783676651861	0.00490196078431373	0.6	0.92
77.7125028448372	-44.2937790472642	0.220549010500468	0.41124727473228	0.0298507462686567	0.619602433835763	0.92
77.7093805001925	-44.3330765325549	0.157196798375732	0.299687714398522	0.0147058823529412	0.6	0.92
77.7061713204793	-44.3725469096784	0.154116684092393	0.298429446616159	0.00980392156862745	0.6	0.92
77.7029550238134	-44.4116568672978	0.0888895737332984	0.167828898710378	0.00995024875621891	0.659049329021045	0.819472005772286
77.6998013144708	-44.4508687042221	0.152172675954973	0.299443391125632	0.00490196078431373	0.6	0.92
77.6934111807202	-44.5297884534131	0.150046827975815	0.295191695167317	0.00490196078431373	0.6	0.92
77.6901694649984	-44.5688118259928	0.122144605010243	0.234338961264268	0.00995024875621891	0.6	0.907047880464128
77.6773164350253	-44.7253486300472	0.126028856501543	0.247155752218772	0.00490196078431373	0.6	0.92
77.6740552927921	-44.7647271615338	0.172420370674141	0.339865616970172	0.00497512437810945	0.6	0.92
77.6708944601255	-44.8036867928992	0.139538012882727	0.264150652631125	0.0149253731343284	0.6	0.92
77.6578876325051	-44.9600387079436	0.159253333543488	0.303581293952648	0.0149253731343284	0.6	0.92
77.6448110387016	-45.1157650880794	0.0993580264066085	0.193814092028903	0.00490196078431373	0.6	0.894233415580515
77.6414766737464	-45.1548041324314	0.187377041777335	0.364950161986043	0.00980392156862745	0.616392585997897	0.92
77.6349261225043	-45.2323950257101	0.130245636395163	0.250687351221698	0.00980392156862745	0.658215743902601	0.92
77.631607447763	-45.2714317187083	0.149252225485607	0.293602490186899	0.00490196078431373	0.6	0.92
77.6282378910458	-45.3103634500504	0.163051315108	0.306494787078745	0.0196078431372549	0.6	0.92
77.624933802623	-45.349069991325	0.165924429020985	0.321898609285752	0.00995024875621891	0.641453877367881	0.906613231597632
77.6216679647833	-45.3878373458614	0.17574481051565	0.317175895541103	0.0343137254901961	0.616581550947152	0.914644906914259
77.6149645934304	-45.4653593354033	0.156966774143718	0.308958423909327	0.00497512437810945	0.6	0.92
77.6083051284286	-45.5430780338347	0.172761387746598	0.325622277980758	0.0199004975124378	0.605586679692706	0.92
77.6049819693178	-45.5815607024845	0.177369305356793	0.324887864444929	0.0298507462686567	0.625900670826931	0.92
77.6016091217071	-45.6200670456413	0.158805637546221	0.312709314308129	0.00490196078431373	0.6	0.92
77.5948900806451	-45.6977730641485	0.0931371031062	0.176470284643772	0.00980392156862745	0.659597589863819	0.834570716214957
77.584726131302	-45.8134183438544	0.0555506949542703	0.106199429124227	0.00490196078431373	0.718656741767764	0.745792196293063
77.5814026172003	-45.8519555517673	0.139075931662603	0.252994630620803	0.0251572327044025	0.6	0.907449034600449
77.574527830178	-45.928903513654	0.195157742080125	0.360903719454367	0.0294117647058823	0.606970013445354	0.92
77.5678399131549	-46.0058284054699	0.13610496127231	0.247052689840217	0.0251572327044025	0.636405168071547	0.832526856323806
77.5643690991812	-46.0443702647481	0.167047399978523	0.324290878388418	0.00980392156862745	0.6	0.92
77.5608763281014	-46.082858933311	0.166169661661438	0.312731480185621	0.0196078431372549	0.6	0.92
77.5575161591428	-46.1212542514115	0.184224582005386	0.310115830677439	0.0583333333333333	0.64508999834942	0.862488873705093
77.5541060971409	-46.1595435353376	0.0812512738056868	0.153730617786812	0.0087719298245614	0.6	0.863239877180553
77.5505694104359	-46.1979145586473	0.0881510183026562	0.171400075820999	0.00490196078431373	0.657387914873186	0.747806277355345
77.5471600854974	-46.2361848398447	0.159942743754392	0.285059616862019	0.0348258706467662	0.604608340711298	0.913342490656137
77.533298450655	-46.3890562971138	0.108054095837608	0.191598387753648	0.0245098039215686	0.639597263935902	0.86295553518288
77.529842663285	-46.4275226639832	0.16127117237919	0.316795218321599	0.00574712643678161	0.6	0.92
77.5194067440942	-46.5420517882333	0.160670182298625	0.291928599891367	0.0294117647058823	0.6	0.92
77.5159231306291	-46.5804221510464	0.12497073833	0.245039515875687	0.00490196078431373	0.6	0.92
77.5124890879763	-46.6185415259135	0.102211681985925	0.189497990837522	0.0149253731343284	0.653868324497391	0.859216500290703
77.5089938947389	-46.6565307922907	0.165333322868656	0.305025620096287	0.0256410256410256	0.6	0.92
77.5053932826968	-46.6946376098563	0.207715987480209	0.40562805339179	0.00980392156862745	0.633779572000809	0.92
77.5019392124363	-46.732685227765	0.169937692545128	0.314999763199709	0.0248756218905473	0.6	0.92
77.4949468511977	-46.8089193204987	0.157287215844554	0.294966588551853	0.0196078431372549	0.622274482691387	0.86260896915446
77.4913301370538	-46.8469513575194	0.102978904788674	0.176546044871467	0.0294117647058823	0.601901629177355	0.870134129295502
77.4878635829743	-46.8849330928004	0.144828143493052	0.279706038229886	0.00995024875621891	0.6	0.92
77.484406922062	-46.922923962598	0.18344383368902	0.336584637075009	0.0303030303030303	0.6	0.92
77.4807922689167	-46.9609284881957	0.157876959762663	0.301048037172386	0.0147058823529412	0.6	0.92
77.4772033337848	-46.9986361968051	0.222485745727456	0.430046118320585	0.0149253731343284	0.61822734709794	0.92
77.4737249207645	-47.036553306817	0.213339073755861	0.402168343590154	0.0245098039215686	0.630211795733923	0.92
77.4701809686161	-47.0747863076474	0.199861077785711	0.359921160546546	0.0398009950248756	0.607796305594442	0.92
77.466584971661	-47.1123054687422	0.199931277878761	0.384937182623194	0.0149253731343284	0.614474529078245	0.92
77.4629826556264	-47.1499444414879	0.144113133401112	0.26861842366497	0.0196078431372549	0.6	0.91413115378358
77.4594103973524	-47.1879710376476	0.199390691796852	0.349761775750566	0.0490196078431373	0.608090246003504	0.92
77.4558352121728	-47.2259812059811	0.120457496152958	0.236013031521602	0.00490196078431373	0.6	0.92
77.4522695474038	-47.2636628372622	0.127346715442609	0.239768057750891	0.0149253731343284	0.639965603441131	0.861475981291127
77.4486774250236	-47.3012805973534	0.304099548181053	0.578787331656223	0.0294117647058824	0.68198459315314	0.92
77.4450641269563	-47.339182283603	0.228719129505949	0.442732376658957	0.0147058823529412	0.65447968489605	0.92
77.4414885967483	-47.3768123473045	0.234576901166863	0.439303056065069	0.0298507462686567	0.622697064615391	0.92
77.4378943194738	-47.4143939801003	0.183662435660515	0.333011145830834	0.0343137254901961	0.628374659675949	0.92
77.4342467562737	-47.4521942036958	0.195256275492313	0.351296864710116	0.0392156862745098	0.617738117785008	0.92
77.4270528306181	-47.5272935031849	0.225312463350072	0.43101708356289	0.0196078431372549	0.626853007604233	0.92
77.4234028385522	-47.5650565864618	0.0239395775039043	0.0429771942234949	0.00490196078431373	0.687642372785156	0.773558366994832
77.4197258141613	-47.6027536182141	0.113393437866371	0.212080993379802	0.0147058823529412	0.645840986480801	0.804784567699277
77.4161281173581	-47.6402642866898	0.188590735900177	0.362256098666026	0.0149253731343284	0.620521387901305	0.91299363660945
77.4125371780854	-47.6777780751938	0.222226222402521	0.41504068009916	0.0294117647058823	0.635238968447291	0.92
77.4088487724346	-47.7154195863916	0.183415500513679	0.337419236321477	0.0294117647058823	0.640364617203466	0.87647613847716
77.4051700498815	-47.7527327011393	0.210574910268117	0.391299074267577	0.0298507462686567	0.634322659190945	0.92
77.4015416714865	-47.7901385571027	0.13345053783542	0.242391271749271	0.0245098039215686	0.614240158906103	0.870964541247569
77.3978860674148	-47.827922553997	0.160074394032348	0.315173663686586	0.00497512437810945	0.6	0.92
77.3942185711861	-47.8650787435881	0.155420378723298	0.27601488679983	0.0348258706467662	0.642049696889228	0.866954911221908
77.3905143388296	-47.9022961830189	0.168199538917769	0.321693195482597	0.0147058823529412	0.605057466304634	0.92
77.3868401477677	-47.9399022720477	0.174161262290986	0.323812720660404	0.0245098039215686	0.636434723482244	0.83980355269246
77.3831739780791	-47.977514096938	0.118991877272778	0.223277872192614	0.0147058823529412	0.658755240965234	0.832996132425838
77.3794717195353	-48.0147036293464	0.152480472810088	0.290035572485848	0.0149253731343284	0.618102411957544	0.854889716117349
77.3757581792426	-48.0518589104867	0.161370642116295	0.317839323448276	0.00490196078431373	0.6	0.92
77.3720757318428	-48.0894049581417	0.238628614759794	0.46745330795096	0.00980392156862745	0.635317590888199	0.92
77.3684093839448	-48.1266366997547	0.169575817160632	0.289400390540169	0.0497512437810945	0.614623318259739	0.918368559246995
77.3646768322276	-48.1637199700901	0.166302877002954	0.317899871652968	0.0147058823529412	0.606234715731389	0.92
77.3609268258826	-48.2010932005403	0.224620420910997	0.42963299868474	0.0196078431372549	0.617800562914006	0.92
77.3535709155794	-48.2754332561198	0.274134269021256	0.538464616473885	0.00980392156862745	0.686768413738979	0.92
77.346003860367	-48.3499636852244	0.128023063102749	0.251144165421185	0.00490196078431373	0.6	0.92
77.3423016942705	-48.3870458430662	0.279661483762255	0.546251072099673	0.0130718954248366	0.656939311819099	0.92
77.3385838163101	-48.4240845693936	0.238824185628334	0.462942488903727	0.0147058823529412	0.636806281563674	0.92
77.3309086981587	-48.4979575769025	0.149068143622021	0.278235789731605	0.0199004975124378	0.670561496160407	0.832418216491492
77.3272155416284	-48.5350122816184	0.155607279542923	0.301264310329627	0.00995024875621891	0.6	0.92
77.3197322240948	-48.6092034619341	0.0701384996919787	0.129348037635324	0.0109289617486339	0.614794902920198	0.91527622581702
77.3158956790893	-48.6459238144064	0.162030640037526	0.319159319290738	0.00490196078431373	0.6	0.92
77.3121828378516	-48.6832322478282	0.232779910939106	0.431077063257523	0.0344827586206897	0.621829031235173	0.92
77.3045919063772	-48.7571317917562	0.175045331753125	0.304636118051705	0.0454545454545455	0.664974678827947	0.84911957884763
77.3007509551191	-48.793799888934	0.206660921610163	0.403517921651698	0.00980392156862745	0.613895117809189	0.92
77.2970211246205	-48.8310295799659	0.336979907187791	0.63094906168741	0.043010752688172	0.686740654317617	0.92
77.2932297268735	-48.86778155385	0.294647829201652	0.560055892321433	0.0292397660818713	0.680642299294418	0.92
77.2893528180802	-48.9043396530962	0.202808879798927	0.390911877244913	0.0147058823529412	0.609561699354781	0.92
77.2855280553728	-48.9413368064634	0.143454799373995	0.277105677179362	0.00980392156862745	0.607350854090005	0.92
77.2817865103928	-48.9781636445343	0.221218803968813	0.416796582296601	0.0256410256410256	0.62795326947723	0.92
77.2779594202377	-49.0147973548997	0.278636062109827	0.528536492035745	0.028735632183908	0.657270165661528	0.92
77.2740421619294	-49.0515627714501	0.197648924803648	0.380591967254354	0.0147058823529412	0.60913055351517	0.92
77.2702074102525	-49.0884952108201	0.162041814573324	0.309377746793707	0.0147058823529412	0.629676205261836	0.843455275629074
77.266441312918	-49.125226663466	0.214471464925368	0.418190241678693	0.010752688172043	0.618497659221485	0.92
77.262578158528	-49.1617388772636	0.2406636836961	0.447013641902004	0.0343137254901961	0.618775607583298	0.92
77.2586476253167	-49.1984312431296	0.208201353675745	0.391892903429922	0.0245098039215686	0.633515323186541	0.92
77.2548278260156	-49.2350154872082	0.291031110191432	0.577087096004755	0.00497512437810945	0.660129356537401	0.92
77.2510338108362	-49.2716444481829	0.207213988748439	0.40462405592825	0.00980392156862745	0.652226497215463	0.92
77.2471307934817	-49.3084803109766	0.206668499881456	0.388461377872366	0.0248756218905473	0.658226855830371	0.92
77.2432007208448	-49.3449854575808	0.337470744322212	0.596510116095405	0.0784313725490196	0.697610637524799	0.92
77.2393288264489	-49.3814137215102	0.234552644024244	0.424329168645502	0.0447761194029851	0.628416300165284	0.92
77.2354993337107	-49.4179230817564	0.291961181495606	0.515740544809394	0.0681818181818182	0.66795287312057	0.92
77.2315697187905	-49.4545410509014	0.262049400486821	0.465275271561878	0.0588235294117647	0.651273926616885	0.92
77.2276604927956	-49.4908553135863	0.298405281686695	0.512233448945529	0.0845771144278607	0.67480751850399	0.92
77.2237886178048	-49.5272405985598	0.166172134383059	0.327442307981805	0.00490196078431373	0.6	0.92
77.2198834782574	-49.5638795941536	0.245891816503269	0.468527819053049	0.0232558139534884	0.648385331503277	0.92
77.2159353876586	-49.6000752154143	0.238307609660411	0.451739597430276	0.0248756218905473	0.647254739362378	0.92
77.2120105448456	-49.636311091763	0.286594180802412	0.494756989055804	0.0784313725490196	0.683677885393444	0.916811635003541
77.2081457578453	-49.6730041399	0.228381663203238	0.444642114285263	0.0121212121212121	0.62709634634954	0.92
77.2002986811256	-49.7454268057378	0.234160135954433	0.453614389555925	0.0147058823529412	0.637284887646346	0.92
77.1963286871055	-49.78185641449	0.304118467197495	0.564119287336166	0.0441176470588235	0.670676537685167	0.92
77.1924498110993	-49.8184749994833	0.178057709454553	0.338097400891087	0.018018018018018	0.608430228223533	0.92
77.1885184619553	-49.8546306861709	0.264818942486208	0.518885196800372	0.010752688172043	0.684884625686701	0.92
77.1844913207041	-49.8905614229807	0.250056078960922	0.470700393215962	0.0294117647058823	0.644924581547901	0.92
77.1805346875716	-49.9269758894766	0.304975821670329	0.556030074713207	0.053921568627451	0.675299740044535	0.92
77.176677088209	-49.9632606193678	0.237319954314592	0.437602871592146	0.037037037037037	0.614396117837777	0.92
77.1727048184966	-49.9992818828123	0.24788387983138	0.474262383318674	0.021505376344086	0.6522168393842	0.92
77.1686231717998	-50.0355495133469	0.283052006532111	0.511377644905018	0.054726368159204	0.657032513370267	0.92
77.1646904441813	-50.071513038683	0.298425981322594	0.492374350704889	0.104477611940299	0.665643754177684	0.92
77.1567738479553	-50.143876587255	0.280685135433065	0.512350663022992	0.0490196078431373	0.672761030569235	0.92
77.1527056356971	-50.179965005395	0.274686052154122	0.524862300386676	0.0245098039215686	0.662544697139333	0.92
77.1487637544456	-50.2159879620195	0.249806841086279	0.464787811525792	0.0348258706467662	0.664564086851631	0.92
77.1448429699578	-50.2520469416539	0.305438116405173	0.597542899477013	0.0133333333333333	0.666066974187954	0.92
77.1407795996246	-50.2881129243694	0.282188900998503	0.510456233369554	0.053921568627451	0.667646081590182	0.92
77.1367271473938	-50.3238539575809	0.241384551981076	0.423067611424839	0.0597014925373134	0.641327175921621	0.92
77.1327620851051	-50.3597803111548	0.302427302443949	0.570540879397702	0.0343137254901961	0.669240021817984	0.858417883587523
77.1287785662494	-50.395991382452	0.22233323932183	0.415254713937777	0.0294117647058823	0.655327640188471	0.92
77.1247433162417	-50.4317386127389	0.202664919966991	0.380454218043435	0.0248756218905473	0.624768322057325	0.889642343811095
77.1206752444285	-50.4674001359505	0.208496457914472	0.37287526877012	0.0441176470588235	0.626835230613788	0.92
77.1166423311326	-50.5034676243199	0.260836595483027	0.457947700769976	0.0637254901960784	0.636588043137994	0.92
77.1126730118461	-50.5393303266961	0.226328585080322	0.392955677623331	0.0597014925373134	0.615768946254769	0.92
77.1086221868457	-50.5749989787401	0.255659785127102	0.462299962411068	0.0490196078431373	0.651791794952503	0.92
77.1044996544518	-50.6108309506639	0.307656944485891	0.531980555638448	0.0833333333333333	0.67060219372428	0.92
77.1004526887306	-50.6468237513601	0.31043425542112	0.576750863783417	0.0441176470588235	0.685653935623853	0.92
77.0964634764985	-50.6825992821973	0.212021169390238	0.359365721865053	0.0646766169154229	0.611899385239041	0.92
77.0923878375201	-50.7181677261885	0.326837417889072	0.545831698523242	0.107843137254902	0.665758652201406	0.92
77.0882444126935	-50.7540231016695	0.250985397585289	0.457194675767592	0.0447761194029851	0.645051332912418	0.92
77.0842304595068	-50.7895656161364	0.229853356422551	0.400005220307788	0.0597014925373134	0.624744337031379	0.92
77.0802147067134	-50.8252374459101	0.218339921697668	0.421973961042396	0.0147058823529412	0.619610561343409	0.92
77.0760959597171	-50.8610005874811	0.347815571367851	0.587788005480799	0.107843137254902	0.711684111369778	0.92
77.0719439928503	-50.8966757977	0.265866595425679	0.458203779086652	0.0735294117647059	0.653561067835919	0.92
77.0678878496396	-50.9322224283681	0.213579748732774	0.387358502440673	0.0398009950248756	0.622151955281541	0.92
77.0638497976184	-50.9677991985897	0.223490443990483	0.43182937282945	0.0151515151515152	0.64819543453509	0.92
77.0596868203125	-51.0034151707322	0.279052733820861	0.497996178024236	0.0601092896174863	0.654024469106591	0.92
77.0555354160921	-51.038708300149	0.28433189446559	0.538813042662524	0.0298507462686567	0.649147673376151	0.92
77.051514501965	-51.0742901784142	0.286969536632762	0.534256533582984	0.0396825396825397	0.678844546011634	0.92
77.0474229112377	-51.1100368186497	0.267910221068063	0.524326189262564	0.0114942528735632	0.686575018372122	0.92
77.0432495701902	-51.1452462334	0.297114461793345	0.489751311646391	0.104477611940299	0.659736593781876	0.92
77.0391022151877	-51.1805049600674	0.258549369543324	0.502392856733707	0.0147058823529412	0.656044651682499	0.92
77.0350236682199	-51.2162484746556	0.258104316169031	0.504303870433301	0.0119047619047619	0.635052952300593	0.92
77.030924764938	-51.2515977654356	0.23258376224386	0.446985706305902	0.0181818181818182	0.631747345561033	0.92
77.0267360489079	-51.2867271503997	0.235552574268025	0.436791423045854	0.0343137254901961	0.641572505460794	0.92
77.0225627849319	-51.3222190404723	0.256252160730161	0.492896478323067	0.0196078431372549	0.664733721314942	0.92
77.0184582303853	-51.3578589522642	0.315269022094608	0.610930201051961	0.0196078431372549	0.702468918632576	0.92
77.0143265255708	-51.393088505246	0.292360955123708	0.539945790844432	0.0447761194029851	0.666250871449573	0.92
77.0101331531319	-51.4281629597673	0.105303336362891	0.200802751157156	0.00980392156862745	0.6	0.92
77.0059370172396	-51.4636647488433	0.154429199875259	0.2989081509943	0.00995024875621891	0.6	0.92
76.9976026647655	-51.5337288600204	0.20342955657679	0.393525779820246	0.0133333333333333	0.614430042215452	0.92
76.9892318871965	-51.604479263389	0.180874546579829	0.333380298833416	0.0283687943262411	0.608089868571963	0.92
76.9765917879745	-51.7096531583969	0.0855539798619369	0.165155578771493	0.00595238095238095	0.6	0.92
76.9640590593718	-51.8149816687457	0.202797875205828	0.385987907274402	0.0196078431372549	0.662211257798622	0.92
76.9598148865141	-51.8498011529149	0.221745334314347	0.408664797981927	0.0348258706467662	0.626502526148265	0.92
76.9557091764397	-51.8849353011372	0.158185459044553	0.306847108565296	0.00952380952380952	0.6	0.92
76.9514955628114	-51.9201426062228	0.227455400011951	0.397439535656086	0.0574712643678161	0.626737414649884	0.92
76.9471925241065	-51.9547886853121	0.173439380347279	0.322003138804011	0.0248756218905473	0.6050459856291	0.92
76.9429607947235	-51.9895941490517	0.206195497248233	0.402587072927838	0.00980392156862745	0.614701512387511	0.92
76.9387902474436	-52.0248696920587	0.21582683111397	0.362209217783495	0.0694444444444444	0.62869272926619	0.92
76.9345266499119	-52.0599148130416	0.215455205145201	0.41808989746989	0.0128205128205128	0.620971297675963	0.92
76.9302141633846	-52.0944938762583	0.153847082951878	0.302719041525646	0.00497512437810945	0.611377074857016	0.92
76.9259784542982	-52.1292459511352	0.299783374442377	0.589762827316126	0.00980392156862745	0.665258980262526	0.92
76.9217607663778	-52.1644702974106	0.168215771007967	0.317200772785165	0.0192307692307692	0.604698490706045	0.92
76.9175173862152	-52.1990317914077	0.22066770858647	0.411484670904284	0.0298507462686567	0.625410800665242	0.92
76.9132029485346	-52.2335607178319	0.16243059930754	0.315057277046453	0.00980392156862745	0.606766058547885	0.92
76.9089222271436	-52.268497142396	0.164671149102885	0.304832494284202	0.0245098039215686	0.604488623840582	0.92
76.9046856176639	-52.3035283382243	0.242489817142263	0.475175712715898	0.00980392156862745	0.637857707652772	0.92
76.9004099572601	-52.3381189428929	0.159646893379254	0.298780966245687	0.0205128205128205	0.603778446395481	0.92
76.8960825084683	-52.3725734916152	0.207843676126559	0.381373626762921	0.0343137254901961	0.614370264538902	0.92
76.8917978025201	-52.4074569725266	0.188323084508588	0.332528521958352	0.0441176470588235	0.61014218395489	0.92
76.8875716642036	-52.4421327628438	0.207648858945885	0.380471847245003	0.0348258706467662	0.614153303245171	0.92
76.8832738290079	-52.4766258664873	0.20214902994565	0.369984334401103	0.0343137254901961	0.614689932886935	0.92
76.8788984557124	-52.511257220194	0.22142891959432	0.433053917620013	0.00980392156862745	0.660834608544754	0.92
76.8745998227511	-52.545726040115	0.150623333306213	0.281346169099989	0.0199004975124378	0.607459112849412	0.918625192663879
76.8660158802664	-52.6149998941396	0.163989942157596	0.323077923530879	0.00490196078431373	0.6	0.92
76.8616448968743	-52.6495973844828	0.173393031924952	0.34188410306559	0.00490196078431373	0.6	0.92
76.8573106336608	-52.6839353531009	0.28846810856393	0.552060595237313	0.0248756218905473	0.670927542831663	0.92
76.8530230971496	-52.7183743324588	0.282117853563201	0.485804334577383	0.0784313725490196	0.65169704126545	0.92
76.8486894377587	-52.7530253530737	0.293296724133415	0.478750311011929	0.107843137254902	0.649003035228192	0.92
76.844326379168	-52.7872560332248	0.224952639290928	0.425029656691308	0.0248756218905473	0.650778701836822	0.92
76.8399621664152	-52.8214738666067	0.295319121356658	0.556324517223119	0.0343137254901961	0.668135525740253	0.92
76.8356115027982	-52.856154520137	0.29000123830669	0.540201481588505	0.0398009950248756	0.692370398296984	0.92
76.8313210967313	-52.8903819974545	0.350741945424105	0.61193165204224	0.0895522388059701	0.714802761558159	0.92
76.8269595488919	-52.924575693308	0.508702388134755	0.826228305681274	0.191176470588235	0.775391988112077	0.92
76.822553312849	-52.958986218642	0.497364313492335	0.779042352474866	0.215686274509804	0.770004203499484	0.92
76.8181865711372	-52.9934821122762	0.465566941949352	0.803682903506548	0.127450980392157	0.777482010585109	0.92
76.8138575528389	-53.0277218939789	0.421756922377752	0.739036232815204	0.104477611940299	0.763329793038876	0.92
76.8094773325463	-53.0618255211869	0.414941495884499	0.692628089808215	0.137254901960784	0.733345470531875	0.92
76.805039375731	-53.0961130842041	0.363871883173132	0.629704550659989	0.0980392156862745	0.714785722381676	0.92
76.8006848899863	-53.1302573681847	0.256915466709757	0.464079689638419	0.0497512437810945	0.639398612551631	0.92
76.7963470860361	-53.1644314235881	0.268045095304794	0.48707058276645	0.0490196078431372	0.656242258459282	0.92
76.7919023217374	-53.1986683844833	0.160599100944378	0.316296241104442	0.00490196078431373	0.6	0.92
76.7874708358033	-53.2325891312839	0.176352064357222	0.322853382445787	0.0298507462686567	0.606458514689218	0.92
76.783118007095	-53.2666928525093	0.176938656447248	0.344073391325869	0.00980392156862745	0.609283699891595	0.92
76.778734639967	-53.3010470820735	0.254406536832111	0.467146406997555	0.0416666666666667	0.636123952626614	0.92
76.7742649522887	-53.3351766519205	0.169294700759741	0.328785479950854	0.00980392156862745	0.608694560232085	0.92
76.76981044755	-53.3689945465277	0.218957553636202	0.408064361003748	0.0298507462686567	0.622894382973045	0.92
76.7654368002349	-53.4030015442459	0.22572321481739	0.417132704144583	0.0343137254901961	0.632358286265673	0.92
76.7610494549524	-53.4372998901459	0.174188259909156	0.309160833543802	0.0392156862745098	0.604041488946329	0.92
76.7566129096072	-53.4711280535045	0.20252465836513	0.375198570461603	0.0298507462686567	0.625783265958493	0.92
76.752136439408	-53.5048451946468	0.238210397383952	0.417597265356139	0.0588235294117647	0.633902609731129	0.92
76.7476831853166	-53.5390610446837	0.222399445924597	0.429873518714866	0.0149253731343284	0.646306833835539	0.92
76.7433196356374	-53.5728930243237	0.246568441543395	0.424509432106397	0.0686274509803921	0.645304947602338	0.92
76.7388550157548	-53.6066082085777	0.230869648939347	0.454794853434249	0.00694444444444444	0.634550151860798	0.92
76.7343331477069	-53.6405066394944	0.208896655451333	0.398185467765411	0.0196078431372549	0.626748607345344	0.92
76.7299085722127	-53.6746368950054	0.236744832557381	0.450890795058265	0.0225988700564972	0.643512544977699	0.92
76.7254948874227	-53.7084462570808	0.318551115493645	0.614374958260018	0.0227272727272727	0.691487511865937	0.92
76.7209847109561	-53.7420025009537	0.245271235120212	0.466032666318855	0.0245098039215686	0.652139467298172	0.92
76.7164571432359	-53.7758414534324	0.267378271359637	0.495540856444764	0.0392156862745098	0.647773145157026	0.92
76.7120508314856	-53.8096360217136	0.293482485132389	0.551067534367342	0.0358974358974359	0.682370700866377	0.92
76.707618057059	-53.8433534939361	0.270537383269825	0.439222914687799	0.101851851851852	0.633321489846598	0.92
76.7030499382013	-53.8770561607407	0.377295689048852	0.715375691823194	0.0392156862745098	0.729055102465514	0.92
76.6985370045337	-53.9105492593082	0.305288535593649	0.60062682243108	0.00995024875621891	0.676766474623283	0.92
76.6941201196607	-53.9442711005868	0.210062490497447	0.364569425439338	0.0555555555555556	0.614123654421679	0.92
76.6896423009001	-53.9781655255058	0.26810001417143	0.42508891723175	0.111111111111111	0.649276853483054	0.92
76.6850950775787	-54.0115365641991	0.229346510287113	0.41889202554935	0.0398009950248756	0.633017689984316	0.92
76.6805779661243	-54.0449734722813	0.302317209487921	0.510294796334333	0.0943396226415094	0.659992486777974	0.92
76.6761259459101	-54.0788997030744	0.352380257066272	0.571427180799211	0.133333333333333	0.667034554228747	0.92
76.6715076348749	-54.112391729601	0.200055714715573	0.361351739508665	0.0387596899224806	0.614198591522407	0.92
76.6669227671256	-54.1456208733589	0.150977696219098	0.279733170215973	0.0222222222222222	0.602847354824954	0.92
76.6625304162012	-54.1793259148034	0.253903443419641	0.384350096715824	0.123456790123457	0.629834739541166	0.92
76.6580210954804	-54.2131754601165	0.356644805070719	0.504956276808105	0.208333333333333	0.683168795619799	0.92
76.6534108465689	-54.2461606930684	0.221704408148101	0.418533194405655	0.0248756218905473	0.631480631672419	0.92
76.6488728128973	-54.2794668814502	0.21814895451963	0.41178810511769	0.0245098039215686	0.635330892208496	0.92
76.6444194207914	-54.3133123617226	0.164253718898912	0.316602675893062	0.0119047619047619	0.6	0.92
76.6398979111348	-54.3466389844477	0.251906718381954	0.477497647290224	0.0263157894736842	0.634184390895809	0.92
76.6352724304964	-54.3796859017214	0.251888655701677	0.440051821207276	0.0637254901960784	0.633785162469885	0.92
76.6307115690425	-54.4132236135256	0.20195188828455	0.345080247157336	0.0588235294117647	0.610636640269638	0.92
76.6262124774527	-54.4469068356531	0.256078250214948	0.462156500429895	0.05	0.647963898623202	0.92
76.6216348824201	-54.480042935923	0.303292726326951	0.493591102371415	0.112994350282486	0.65728387654225	0.92
76.6170244935486	-54.5130861124418	0.291066902455186	0.430173020596647	0.151960784313726	0.653876408064741	0.92
76.6124750099196	-54.5466119668329	0.242038090903332	0.394129091859574	0.0899470899470899	0.631024375661883	0.92
76.6079568640048	-54.5798692318839	0.471479860013559	0.671354781755513	0.271604938271605	0.714769606204832	0.92
76.6033439997865	-54.6128717511617	0.446429116392011	0.53501509552912	0.357843137254902	0.680381122564394	0.920000000000001
76.5986934979582	-54.6461028819779	0.363521743306558	0.52116113367194	0.205882352941176	0.672710167637869	0.92
76.5941398924163	-54.6792351133146	0.400302072897451	0.512046931864554	0.288557213930348	0.669431971906518	0.920000000000001
76.589598301244	-54.7123871624958	0.323954614977146	0.363060745105807	0.284848484848485	0.62005267777871	0.92
76.5849689267351	-54.7456394258326	0.305738569901105	0.317359492743387	0.294117647058824	0.61269462105628	0.904356628021319
76.5803122858935	-54.7788117338758	0.355805083653277	0.427296441816358	0.284313725490196	0.644890192715379	0.920000000000001
76.5757280205555	-54.8118220488014	0.341526341476194	0.270117359569303	0.412935323383085	0.604451166671636	0.902238605784794
76.5711660549252	-54.8448776605018	0.270215975784847	0.310039794706948	0.230392156862745	0.608426360796026	0.896758860472566
76.5665146372609	-54.8781550523934	0.321552431417739	0.409274017064335	0.233830845771144	0.631122404671565	0.920000000000001
76.5618751174635	-54.9108500657641	0.337369250055876	0.445882778718717	0.228855721393035	0.651004811032555	0.92
76.5572419616249	-54.9436916563422	0.298788633447982	0.391694913954789	0.205882352941176	0.631808026952653	0.92
76.5526416436257	-54.9769424318747	0.364027443563876	0.438839200853241	0.28921568627451	0.65403046053785	0.920000000000001
76.5480580586219	-55.0098877287645	0.389995548084872	0.446657762836412	0.333333333333333	0.651920357411431	0.920000000000001
76.5433925285154	-55.0426081333193	0.353277252253237	0.422240779016278	0.284313725490196	0.645871791639194	0.920000000000001
76.5387148450664	-55.0756225014633	0.387719827317843	0.432302399733725	0.343137254901961	0.643750225727154	0.920000000000001
76.5341249676056	-55.1088527802389	0.31374101528431	0.383037586124175	0.244444444444444	0.632620553755181	0.92
76.5294883406797	-55.1416161383838	0.305773600523567	0.435076612811839	0.176470588235294	0.66358111235346	0.92
76.5247529301089	-55.174109557234	0.32022299601813	0.382870234460502	0.257575757575758	0.634195790098391	0.920000000000001
76.5200872766535	-55.207112541268	0.470427700783138	0.588654143704641	0.352201257861635	0.70402809247418	0.920000000000001
76.5155318639307	-55.240054653574	0.85874863452676	0.773052824609077	0.944444444444444	0.757363563987003	0.92
76.5108590648051	-55.272681819936	0.680215115562806	0.635792549966192	0.72463768115942	0.723002904116265	0.920000000000001
76.5060721810971	-55.3053335971684	0.691326043138652	0.657161890198873	0.725490196078431	0.732314105465617	0.920000000000001
76.5014181029783	-55.3379868507231	0.618647826157926	0.620380229430281	0.616915422885572	0.712802220392234	0.920000000000001
76.4968472159003	-55.3708452812873	0.555634254940927	0.676485901186203	0.434782608695652	0.7376297943105	0.92
76.4921423521179	-55.4036803857216	0.416192650593702	0.353218634520736	0.479166666666667	0.624270319691598	0.92
76.4873639814372	-55.4359706058604	0.188203770917897	0.291830427407933	0.0845771144278607	0.603536625333794	0.92
76.482694262645	-55.4685358039025	0.275867831253034	0.321343505643323	0.230392156862745	0.620810705660681	0.920000000000001
76.4780692733285	-55.5015381758631	0.321919596311373	0.413954135151481	0.229885057471264	0.648938143636341	0.92
76.4733387774518	-55.5343132758317	0.273028664782508	0.248760032267718	0.297297297297297	0.603821260498095	0.895760841451082
76.4685852583253	-55.5664501154667	0.187920593194703	0.211662081911793	0.164179104477612	0.6	0.894202748027328
76.4639226876938	-55.5989900186	0.265197277834056	0.333424858698414	0.196969696969697	0.615435978919926	0.92
76.4545037412837	-55.6644634129871	0.306921163097036	0.300917156126045	0.312925170068027	0.613725481988905	0.919914310510287
76.4497181390824	-55.6966447700861	0.25883104815787	0.267662096315741	0.25	0.607725979252028	0.908297136493253
76.4450773844459	-55.729200274562	0.234237551714494	0.349956584910469	0.118518518518519	0.625079858396681	0.92
76.4403458229074	-55.7618426454233	0.298025154896729	0.383929097672247	0.212121212121212	0.637569192744654	0.92
76.4355248479716	-55.7938962439782	0.354659170668975	0.35608451049218	0.353233830845771	0.628562910915117	0.918339092786455
76.4308051928053	-55.8262096827312	0.326603127626937	0.393402333685247	0.259803921568627	0.634795059355347	0.920000000000001
76.4261354006312	-55.8589799838633	0.45123676227492	0.383955006031321	0.518518518518519	0.638797102068418	0.92
76.4213671245085	-55.8911399864734	0.425310329265194	0.366960527811434	0.483660130718954	0.629256233709861	0.920000000000001
76.416562020489	-55.923188941252	0.402540892216127	0.36390531384402	0.441176470588235	0.631495142640861	0.907533518881987
76.4118558919294	-55.9558286757375	0.614221465065706	0.569712771401254	0.658730158730159	0.690887520927714	0.920000000000001
76.4071483744705	-55.9881191377122	0.689023197614273	0.544713061895213	0.833333333333333	0.683507445903674	0.920000000000001
76.4023262849993	-56.0200928804971	0.613457208785516	0.548948315876117	0.677966101694915	0.68501438964291	0.920000000000001
