# Supplementary material for: Extreme melt season ice layers reduce firn permeability across Greenland
Source: Nat Commun. 2021 Apr 20;12:2336. doi: 10.1038/s41467-021-22656-5 (PMC8058076; doi:10.1038/s41467-021-22656-5)
Supplement: Supplementary file 3 — Source Data [file 41467_2021_22656_MOESM3_ESM.zip › FinalData/DetectionsByTransect/20170331_01_CleanResults.txt]

Latitude	Longitude	LayerProminence	ProbImperm	LayerConnectivity	MinDensity	MaxDensity
77.4992099808781	-63.9523055975551	0.101339489588624	0.147952611018044	0.054726368159204	0.618995894311368	0.866744681386466
77.4971946962368	-63.8700736859098	0.236399966867375	0.361688822623639	0.111111111111111	0.603062798217559	0.656021831431193
77.496921932113	-63.8288616352787	0.295102555975117	0.247067857048273	0.343137254901961	0.609974545171891	0.845468364037506
77.4967926243934	-63.7876379330289	0.277115334353552	0.215150208936988	0.339080459770115	0.612256866940482	0.805493310843876
77.4968850857352	-63.7045690910885	0.362436187850049	0.565150153477877	0.159722222222222	0.66628931709369	0.92
77.4972536456792	-63.6633648897724	0.25979509598384	0.422367969745457	0.0972222222222222	0.679480661909399	0.92
77.4987916324842	-63.5808901200859	0.31628707065289	0.428273066036963	0.204301075268817	0.630399412612589	0.915127785721101
77.499827946954	-63.5399192401978	0.249153077690602	0.359417266492315	0.138888888888889	0.631711392171538	0.92
77.5010503113315	-63.4990542931689	0.309729617410339	0.404769969283956	0.214689265536723	0.651846221647952	0.913720690449636
77.5023723141949	-63.4579359758096	0.285815451104247	0.419670117894769	0.151960784313725	0.643999494230738	0.880255276474536
77.5037579570791	-63.4171750598447	0.300737283363583	0.397494467224678	0.203980099502488	0.642140431955864	0.914663044741148
77.5052256448674	-63.3764760107106	0.275361103245427	0.413467304530069	0.137254901960784	0.641274315315727	0.92
77.5067292846168	-63.3354849587086	0.268135089458534	0.418623120093538	0.117647058823529	0.651918341527764	0.92
77.5082080606289	-63.2944615160723	0.236389723648186	0.389446113963039	0.0833333333333333	0.644112156261235	0.92
77.5096608257519	-63.2537269847173	0.306787833966271	0.374769697783287	0.238805970149254	0.641733988941957	0.920000000000001
77.5111669466209	-63.2133374576561	0.237317936042516	0.345282638254186	0.129353233830846	0.625702966252455	0.92
77.5127703383089	-63.1722470939791	0.222872461639066	0.318293942885974	0.127450980392157	0.61737612450402	0.902614708095202
77.5144452464829	-63.1313764679627	0.366199105885878	0.287953767327313	0.444444444444444	0.617408396304827	0.92
77.5164979771865	-63.0911888483199	0.287825084514471	0.396162989541764	0.179487179487179	0.625447009544957	0.92
77.5187456517683	-63.0512105133473	0.342207038191167	0.498139566578412	0.186274509803922	0.665257202430451	0.917127946521713
77.5209667941284	-63.0108772689603	0.321883638487783	0.545728061289291	0.0980392156862745	0.681159293412755	0.92
77.5230787962632	-62.970727640912	0.29928813243425	0.444347409147108	0.154228855721393	0.6415436652788	0.880631366903982
77.525041829311	-62.9304164001168	0.37600005839604	0.604941293262669	0.147058823529412	0.667381068617243	0.92
77.5269122477941	-62.8896903050414	0.286968340357628	0.543633650412225	0.0303030303030303	0.702400594397996	0.92
77.5288685747813	-62.8493527227135	0.325570710014355	0.596415051869506	0.054726368159204	0.670036636343314	0.92
77.5308409647393	-62.8090235761614	0.391298461283042	0.733577314722946	0.0490196078431373	0.689110283814171	0.92
77.5327991467382	-62.7683542853593	0.326871021564304	0.550800866658021	0.102941176470588	0.666707583645221	0.92
77.5347443731066	-62.7276658453959	0.205801521472661	0.376249507591786	0.0353535353535354	0.644590017106818	0.901867142979632
77.5367297365236	-62.6873320801506	0.358453772588023	0.561351989620491	0.155555555555556	0.700973922790206	0.92
77.5388387538206	-62.6471266930874	0.338238776114269	0.524516767914813	0.151960784313726	0.67108069368246	0.92
77.5410778830397	-62.606744288418	0.217940560408383	0.269214454150099	0.166666666666667	0.6	0.899264137046094
77.5461993459747	-62.5274497214708	0.162433868563084	0.274867737126168	0.05	0.607307020658447	0.849355538972355
77.5489853896855	-62.4877806052425	0.199952656753001	0.33127786252561	0.0686274509803921	0.617181413577387	0.918931250993201
77.5517090422626	-62.4483360554064	0.202257553440729	0.319937992453597	0.0845771144278607	0.618742054061997	0.92
77.5543774720514	-62.4091189225042	0.219948239106604	0.337332375649106	0.102564102564103	0.610150893180033	0.882342252678795
77.5819276574274	-62.1972588567888	0.243533252621199	0.375955394131288	0.111111111111111	0.625219416004057	0.919952225387695
77.5880838361011	-62.1671693719329	0.313468653705046	0.293603974076759	0.333333333333333	0.611572873796606	0.89563875264465
77.6333091381081	-62.038225336599	0.357668313774453	0.507003294215573	0.208333333333333	0.669164985782595	0.92
77.6419041804558	-62.025791402338	0.365826952555961	0.448320571778588	0.283333333333333	0.648244449276858	0.920000000000001
77.6504338258248	-62.0134209370315	0.428957909830961	0.549458108219135	0.308457711442786	0.681765553580714	0.920000000000001
77.6589638027504	-62.0010469061727	0.36427613672947	0.449140508753058	0.279411764705882	0.649739996648408	0.920000000000001
77.6675554648982	-61.9885345412992	0.295263834234099	0.433664923370158	0.156862745098039	0.644759383309353	0.92
77.6761366244059	-61.9758573620496	0.285710085025671	0.390047621031733	0.181372549019608	0.631571725197991	0.92
77.6846390922836	-61.9630463444419	0.368696997179853	0.508538272966671	0.228855721393035	0.654291103371009	0.920000000000001
77.6930857557399	-61.9504406949293	0.335746758213458	0.492389038814977	0.17910447761194	0.662161150092072	0.92
77.7017065460636	-61.9374177175454	0.411495359428284	0.484755424738921	0.338235294117647	0.661267426400037	0.920000000000001
77.710185222784	-61.9242084399983	0.455465804411203	0.526316224207021	0.384615384615385	0.668902920027459	0.920000000000001
77.7186634334348	-61.9110123344763	0.458795035143058	0.511340070286117	0.40625	0.666615946346571	0.92
77.7271396644169	-61.8968289084303	0.32660659516989	0.486546523673113	0.166666666666667	0.656395553842366	0.92
77.7354477144274	-61.881410667535	0.461333403732238	0.478222363020032	0.444444444444444	0.652995399666002	0.92
77.7523498497123	-61.8533065171265	0.607901136133893	0.549135605601119	0.666666666666667	0.688034015663178	0.920000000000001
77.7608609959085	-61.8395555076616	0.635463692129967	0.520927384259935	0.75	0.66639209902466	0.92
77.7691859054334	-61.8243023361254	0.501432641357471	0.558420838270499	0.444444444444444	0.687411277386166	0.92
77.7775431239721	-61.8094483089633	0.747614339531489	0.60633979017409	0.888888888888889	0.704736597391052	0.92
77.786083748781	-61.7960712415087	0.620100762616675	0.727381012412836	0.512820512820513	0.752085575580073	0.92
77.7945180831237	-61.7822040989903	0.646200118231254	0.625733569795842	0.666666666666667	0.711255616556341	0.92
77.8028355818479	-61.7668186679615	0.505956732133641	0.654770607124424	0.357142857142857	0.726767213874332	0.92
77.8112527836661	-61.7517681522146	0.721659634445074	0.665541491112369	0.777777777777778	0.728159476691172	0.92
77.8196875583588	-61.737863253818	0.637360746524044	0.691388159714755	0.583333333333333	0.738018468082975	0.920000000000001
77.8281299977857	-61.7240533064325	0.822837558179389	0.687341783025446	0.958333333333333	0.727276417948623	0.92
77.8365605714334	-61.7091374926092	0.662935696861125	0.704659272510129	0.621212121212121	0.740162421091347	0.920000000000001
77.8448993938389	-61.6939567550545	0.518113079327731	0.70289282532213	0.333333333333333	0.743589140483652	0.92
77.8533035700829	-61.6796086882938	0.694999927763284	0.7233331888599	0.666666666666667	0.747384527941574	0.920000000000001
77.8617461783225	-61.665763526352	0.665454328265029	0.70233722795863	0.628571428571429	0.733170941995292	0.920000000000001
77.8702473430606	-61.6509502329789	0.688664805616688	0.704252688156452	0.673076923076923	0.740568377191478	0.920000000000001
77.8785913318919	-61.6357554948787	0.721722065703879	0.90640709437072	0.537037037037037	0.834499210072808	0.92
77.8869867516358	-61.621251535395	0.581982429911647	0.71026115611959	0.453703703703704	0.741685113128274	0.92
77.8954202529893	-61.607242116192	0.606312175339029	0.731855119908826	0.480769230769231	0.752237684304763	0.920000000000001
77.9038730251883	-61.5925319174948	0.580008081356823	0.669820084282272	0.490196078431373	0.729102991878464	0.920000000000001
77.9122869279241	-61.5773083666146	0.554109702751326	0.716915057676564	0.391304347826087	0.743617484690826	0.92
77.9206697680279	-61.5625959946624	0.732743466557112	0.755809513759384	0.709677419354839	0.761734162749314	0.920000000000001
77.9290818098549	-61.5482564124965	0.590616379691654	0.671428837814681	0.509803921568628	0.726554213249086	0.920000000000001
77.937539530043	-61.5335672529977	0.569420920424184	0.66825360555425	0.470588235294118	0.722143295863807	0.920000000000001
77.9458968944413	-61.5184951122992	0.543637534686095	0.590543043228398	0.496732026143791	0.69658414227665	0.920000000000001
77.954276944939	-61.5037056465004	0.658294199271968	0.708745261289035	0.607843137254902	0.741111187807024	0.920000000000001
77.962745596515	-61.4891298142251	0.761468612247705	0.86607447939737	0.656862745098039	0.822522829250814	0.920000000000001
77.9711283786543	-61.4743551192782	0.767873170064279	0.993457782914627	0.542288557213931	0.883362042412718	0.920000000000001
77.9794797090107	-61.4591648624989	0.73913443917249	0.997876721482235	0.480392156862745	0.894387799688834	0.920000000000001
77.9879138621623	-61.4441073795846	0.825890094738686	0.996809429243453	0.654970760233918	0.899912942045249	0.920000000000001
77.9963198246939	-61.4296081165985	0.752460500988333	0.992483191031391	0.512437810945274	0.88747274536548	0.920000000000001
78.0047161517676	-61.4149719913399	0.777952825099469	0.99218016000286	0.563725490196078	0.892880380776366	0.920000000000001
78.0131317258184	-61.3996443987416	0.638526440221589	0.982935233384353	0.294117647058824	0.879469873492035	0.920000000000001
78.0215588162225	-61.3844543139327	0.726877227161729	0.992970140597967	0.46078431372549	0.883394459016606	0.920000000000001
78.029955100784	-61.369785474305	0.634881042285814	0.9911551193975	0.278606965174129	0.876875135850306	0.920000000000001
78.0383858928725	-61.3548858182229	0.649158644648064	0.994834702231452	0.303482587064677	0.886922902766092	0.920000000000001
78.0467438531974	-61.3396726636743	0.693020886843584	0.998786871726385	0.387254901960784	0.901244625140544	0.920000000000001
78.0551093632508	-61.3245716669981	0.701251099874443	0.989566876365801	0.412935323383085	0.892206577028679	0.920000000000001
78.0634981504585	-61.309766040503	0.699777728009833	0.987790750137312	0.411764705882353	0.879921534816472	0.920000000000001
78.0719416808404	-61.2947291257562	0.697257304487381	0.987651863876722	0.406862745098039	0.874335615304133	0.920000000000001
78.080297563827	-61.2794728076255	0.778639243122579	0.985139182762572	0.572139303482587	0.889238140770744	0.920000000000001
78.0886551873546	-61.2642272284847	0.704778459667605	0.992890252668543	0.416666666666667	0.87760986986502	0.920000000000001
78.0970978367698	-61.2491442079446	0.632289707257764	0.994971571378274	0.269607843137255	0.878120662323538	0.920000000000001
78.105549479576	-61.2341687963596	0.63716991133046	0.985124136386409	0.28921568627451	0.87541836563318	0.920000000000001
78.1139140979639	-61.2189815488646	0.719917890502835	0.992074586975819	0.447761194029851	0.894233937125662	0.920000000000001
78.122263060014	-61.2035813542785	0.637689140804983	0.995966516904083	0.279411764705882	0.88519451805256	0.920000000000001
78.1306946665854	-61.1883122028736	0.623487886674274	0.962662047858351	0.284313725490196	0.858107934043153	0.920000000000001
78.1390825402328	-61.1733983665259	0.650047701482465	0.981687442765926	0.318407960199005	0.87621703944896	0.920000000000001
78.1474472164057	-61.1581719138602	0.579035699841489	0.967595209206787	0.19047619047619	0.859414219611808	0.92
78.163910095263	-61.1236406337922	0.629018234436841	0.988195199032412	0.26984126984127	0.876492248160264	0.920000000000001
78.1719991734919	-61.105183474477	0.610272350104784	0.991786530274927	0.22875816993464	0.875830724189106	0.92
78.1800776765698	-61.0858534430689	0.641712390756006	0.974967070069226	0.308457711442786	0.864051845697348	0.920000000000001
78.2031719446014	-61.0185835935191	0.722222222222222	1	0.444444444444444	0.899816706955949	0.92
78.2103153316591	-60.9923548463773	0.74017962136404	0.98035924272808	0.5	0.861186896161949	0.920000000000001
78.2173146017256	-60.9652056766004	0.49239222881279	0.706177492451451	0.278606965174129	0.756277702210741	0.920000000000001
78.2242097643908	-60.9374089974863	0.429694131707407	0.521152969297168	0.338235294117647	0.67546568150131	0.920000000000001
78.2310652193859	-60.9088505552372	0.439747675311577	0.560867899642762	0.318627450980392	0.686204936746253	0.920000000000001
78.2377852111732	-60.880009979993	0.467617674415775	0.626777637388764	0.308457711442786	0.70920268141503	0.920000000000001
78.2444170489291	-60.8506665235996	0.516001003628917	0.590825536669599	0.441176470588235	0.696688856248893	0.920000000000001
78.2510078671479	-60.8205987521538	0.467822286224969	0.567997513626409	0.367647058823529	0.685728920853655	0.920000000000001
78.2574973418035	-60.7904648654589	0.529392785824288	0.611024377618724	0.447761194029851	0.704424508705756	0.920000000000001
78.2639686719533	-60.7602205156789	0.57083537037785	0.622062897618446	0.519607843137255	0.709383026896727	0.920000000000001
78.2704735544152	-60.7296540200515	0.686830587798829	0.878563136381972	0.495098039215686	0.812175175124741	0.920000000000001
78.2769629015226	-60.6989910183788	0.624485881151342	0.974461958381115	0.274509803921569	0.861720495541959	0.920000000000001
78.2833868301069	-60.6684538995645	0.695687080363557	0.988389086100248	0.402985074626866	0.86519622045406	0.920000000000001
78.2897922458117	-60.6378063787121	0.744926158874748	0.975146435396555	0.514705882352941	0.870065115570635	0.920000000000001
78.2962388494355	-60.6068766931811	0.656394459898684	0.902532509540958	0.41025641025641	0.820187807862104	0.92
78.302713506695	-60.5765525497573	0.483350460382254	0.57864121927197	0.388059701492537	0.698125789144902	0.920000000000001
78.3092294129051	-60.546425902048	0.50125633000406	0.546630307066942	0.455882352941177	0.677990872831951	0.920000000000001
78.315805109821	-60.5161138984686	0.726316213769531	0.848465760872395	0.604166666666667	0.809441047775174	0.92
78.3224175611261	-60.4864712506084	0.782771178249578	0.99340305301657	0.572139303482587	0.881785736307105	0.920000000000001
78.3290720058825	-60.4570414196941	0.754449272658494	0.999094623748359	0.509803921568628	0.890272921517953	0.920000000000001
78.3358311931726	-60.4271460315678	0.739586955257175	0.996586845837732	0.482587064676617	0.877054034107782	0.920000000000001
78.3424161145995	-60.3977816047996	0.79735821350512	0.992726377258997	0.601990049751244	0.869036004489795	0.920000000000001
78.349015986264	-60.3680035525462	0.799779022924425	0.984615517113218	0.614942528735632	0.867366605117406	0.920000000000001
78.3555951554684	-60.3376084807365	0.782681245325891	0.991833078887077	0.573529411764706	0.880836289626656	0.920000000000001
78.3620839171095	-60.3072056488271	0.780018932966464	0.99784881120656	0.562189054726368	0.894560047404796	0.920000000000001
78.368538747661	-60.2766093942239	0.720398283526318	0.994718135680086	0.446078431372549	0.870652535178481	0.920000000000001
78.3749966160819	-60.2455318863464	0.712985706734982	0.989696903666043	0.436274509803922	0.869829395037274	0.920000000000001
78.3814165819989	-60.2142448561029	0.651769058618198	0.965302823118749	0.338235294117647	0.84674655272325	0.920000000000001
78.3877432723169	-60.1829471953758	0.70639244030137	0.971608410014505	0.441176470588235	0.867331962720422	0.92
78.3965804173331	-59.3905593145244	0.541325041300558	0.529316749267783	0.553333333333333	0.66534012850445	0.920000000000001
78.3899542899439	-59.360805272019	0.609507533108588	0.711078558280669	0.507936507936508	0.740694828407993	0.920000000000001
78.3834135212105	-59.330606275199	0.651740531907102	0.985073103615199	0.318407960199005	0.867494191555381	0.920000000000001
78.3769101542219	-59.2997415913897	0.653467972896582	0.993210455597086	0.313725490196078	0.873290058434453	0.92
78.3705380792116	-59.2682284510903	0.581670276970052	0.937351853375132	0.225988700564972	0.807520107110055	0.92
78.3642729420441	-59.2366722503022	0.632599404081043	0.966691345475519	0.298507462686567	0.847840501635737	0.920000000000001
78.3580245458828	-59.2050506540802	0.713978217888691	0.972074082836206	0.455882352941177	0.849007131092108	0.920000000000001
78.3517381248389	-59.1731654333289	0.642177015778144	0.920717667919923	0.363636363636364	0.855191494644289	0.92
78.3453589775613	-59.1422275360028	0.641561260998898	0.979639934933119	0.303482587064677	0.861637997483932	0.920000000000001
78.3388968250682	-59.1117292211839	0.669815192923491	0.986689209376393	0.352941176470588	0.859170483222086	0.920000000000001
78.3323526910043	-59.0811960946374	0.602841090102781	0.921368454715366	0.284313725490196	0.843316147489663	0.920000000000001
78.3258180703873	-59.0511165398683	0.63329044927738	0.948172938355756	0.318407960199005	0.833633101660711	0.920000000000001
78.3191845214361	-59.0209690945062	0.637752401600945	0.90734559922179	0.3681592039801	0.815145722262566	0.920000000000001
78.312573888153	-58.9912605407234	0.623695401723006	0.950093506148714	0.297297297297297	0.844633543875091	0.92
78.3060570439484	-58.9611420006261	0.658382595771573	0.955654080432036	0.361111111111111	0.820855107591802	0.92
78.2996856113446	-58.9302872080505	0.675128253913853	0.967903566651236	0.382352941176471	0.85375359462768	0.920000000000001
78.293300997045	-58.8990428608369	0.621260098291132	0.982716275013638	0.259803921568627	0.847165121599824	0.920000000000001
78.2869582892683	-58.8680766531943	0.612043017018052	0.960404441996303	0.263681592039801	0.848443594932507	0.920000000000001
78.2805280813934	-58.8375713934042	0.518441745863895	0.92577238061668	0.111111111111111	0.837702938250485	0.92
78.2738743185177	-58.8077712321819	0.6058090729906	0.972624435289376	0.238993710691824	0.867446808892975	0.92
78.2672939233296	-58.7780825853672	0.699898776752797	0.983130886838926	0.416666666666667	0.85292951607444	0.92
78.2608717642006	-58.7475818672024	0.606221807499683	0.954379098870334	0.258064516129032	0.833669901011911	0.920000000000001
78.2543618793182	-58.7170752685134	0.561471224066306	0.845164670354834	0.277777777777778	0.774441883536019	0.92
78.247700510916	-58.6873821912019	0.584606622357869	0.902546578049071	0.266666666666667	0.823850062558152	0.92
78.241138417119	-58.6576631742759	0.625897593777352	0.918461854221371	0.333333333333333	0.817416142240801	0.92
78.2347013659039	-58.627305705604	0.55308010636465	0.847453745067607	0.258706467661692	0.795737357007112	0.920000000000001
78.2281549385796	-58.597052457547	0.582333237507591	0.895162928915891	0.269503546099291	0.808185681812694	0.92
78.2215450301468	-58.5676331386473	0.629037905045782	0.916990538773734	0.34108527131783	0.806091157385958	0.92
78.2149895400527	-58.5379394101725	0.625579188000333	0.971879096721386	0.279279279279279	0.843368831848646	0.92
78.2084619304371	-58.5076331624991	0.601400096334287	0.938094310315632	0.264705882352941	0.818147243075614	0.920000000000001
78.2019505585118	-58.477739619805	0.570191305690193	0.916502014365461	0.223880597014925	0.813217187347928	0.920000000000001
78.1953630649747	-58.4482630945544	0.660929872113132	0.944408763834107	0.377450980392157	0.865458211149245	0.920000000000001
78.1887222892607	-58.4182969901828	0.564252024816234	0.926483847612265	0.202020202020202	0.828881335398476	0.92
78.1822531722858	-58.388633616441	0.594505119451473	0.914500434981376	0.274509803921569	0.8210723813313	0.920000000000001
78.1756723162888	-58.3586970282924	0.266562101704063	0.351751654388519	0.181372549019608	0.631112418147014	0.917336654501901
78.1690369759957	-58.3290660316615	0.244960267633852	0.313449947032411	0.176470588235294	0.606599308546322	0.92
78.1624553121557	-58.299645412941	0.351325978464339	0.399169369864001	0.303482587064677	0.623962796675801	0.920000000000001
78.1559207136852	-58.2699881970759	0.275192220215984	0.349404048275105	0.200980392156863	0.607908821948368	0.911390481203578
78.1493186948437	-58.2402183087234	0.374383775521235	0.439944021630704	0.308823529411765	0.635037001063814	0.920000000000001
78.1427340667297	-58.2108548847322	0.357745133790066	0.45678379991844	0.258706467661692	0.640207886661422	0.920000000000001
78.1361703539184	-58.181396880299	0.471911499991066	0.684019078413506	0.259803921568627	0.720088420693028	0.920000000000001
78.1295542968568	-58.1517506608911	0.641583908155571	0.935128600624869	0.348039215686274	0.817171624949288	0.920000000000001
78.1229740591981	-58.1224128925725	0.579139207471157	0.954298315439825	0.203980099502488	0.82648663512789	0.92
78.1163867987416	-58.0931277008553	0.672860429027785	0.978073799232042	0.367647058823529	0.853461360851689	0.920000000000001
78.1097424062312	-58.0636782193469	0.664658426080782	0.971473714906661	0.357843137254902	0.864297735181501	0.920000000000001
78.1031634173338	-58.0343806486336	0.609219728969003	0.964708114654424	0.253731343283582	0.869184814564304	0.918020748772622
78.0965851997625	-58.0050963673733	0.623451028031905	0.952784409004987	0.294117647058823	0.838322610543769	0.920000000000001
78.0899403467428	-57.9757013797635	0.672362003957167	0.981978909875118	0.362745098039216	0.8613717772917	0.920000000000001
78.0832853297908	-57.9463806017162	0.639128463937671	0.930217712189066	0.348039215686275	0.821403897555084	0.920000000000001
78.0766832699519	-57.9172781624462	0.597140319043242	0.955474667937231	0.238805970149254	0.827146464280815	0.920000000000001
78.0700877193442	-57.8881514656677	0.623327569977727	0.9770472968182	0.269607843137255	0.863326695776106	0.920000000000001
78.0634425211386	-57.8588195315217	0.572938148366904	0.989013551635768	0.156862745098039	0.881618617866399	0.92
78.0567842638229	-57.8295926967852	0.606647955649407	0.975922173925078	0.237373737373737	0.851450329225764	0.920000000000001
78.0502063029465	-57.8008387496584	0.614832165188594	0.969860408808562	0.259803921568627	0.868202509064378	0.920000000000001
78.043544574447	-57.7716423808996	0.650615428678418	0.948666754792733	0.352564102564103	0.840424680531019	0.920000000000001
78.0370195416134	-57.7422298990102	0.606638179697772	0.946609692728877	0.266666666666667	0.839710058564401	0.92
78.0306022158028	-57.7122835336259	0.570732941908204	0.906617398967924	0.234848484848485	0.809531593873529	0.92
78.0090891338749	-57.6355623033083	0.649827319652792	0.982987972638917	0.316666666666667	0.856283348256814	0.92
78.0012861966698	-57.614009336724	0.604381740002346	0.93603620727742	0.272727272727273	0.829011838422125	0.92
78.093093198081	-57.3001601012981	0.417980655321836	0.455008929691291	0.380952380952381	0.651552523662926	0.905543462579506
78.0993744119221	-57.3309284982615	0.610689976794777	0.765824398034	0.455555555555555	0.772671838445308	0.92
78.1057631745927	-57.3616516008556	0.639161824865831	0.994009924241467	0.284313725490196	0.869364770933146	0.92
78.1122338065591	-57.3915111246919	0.581920903954803	1	0.163841807909605	0.896059249003767	0.92
78.1187285067663	-57.4212655016261	0.553791638340907	0.950720531583775	0.156862745098039	0.834272002386399	0.92
78.1252208228805	-57.4515218251144	0.613860476066045	0.982622912916404	0.245098039215686	0.847198812833702	0.920000000000001
78.1317023483836	-57.4818493025791	0.615554981718547	0.964443296770427	0.266666666666667	0.837417098894418	0.92
78.1382431216465	-57.511408716684	0.602986375123511	0.95344749772177	0.252525252525252	0.835689862138628	0.92
78.1448789597557	-57.5404828830295	0.552822516223412	0.962787889589682	0.142857142857143	0.81787390001762	0.92
78.1514698658285	-57.5702970205223	0.619056376103149	0.961276594014207	0.27683615819209	0.854758298463715	0.92
78.1581445551279	-57.600120801532	0.589333224014823	0.908825178188376	0.26984126984127	0.830588917835446	0.92
78.1647721362858	-57.6285307227934	0.605408162799833	0.990303505086844	0.220512820512821	0.860879075706139	0.920000000000001
78.1781044122188	-57.6869813120471	0.521833522474542	0.955431750831436	0.0882352941176471	0.830411224521216	0.92
78.1846421442782	-57.7166785288049	0.632678078271306	0.959800600987056	0.305555555555556	0.842957107627096	0.92
78.1912910784155	-57.7457956464813	0.59923677764447	0.98582987712802	0.21264367816092	0.864655693661029	0.92
78.1980442610553	-57.7748523706718	0.663691279983878	0.994049226634422	0.333333333333333	0.902632898410501	0.92
78.2046599919391	-57.8041832594256	0.576763663706563	0.94437700061574	0.209150326797386	0.838015651278382	0.92
78.2111997598341	-57.8339365546494	0.644475287259071	0.975225084322064	0.313725490196078	0.855452817952557	0.920000000000001
78.2178207467348	-57.8637593223389	0.640761083902317	0.982502559961497	0.299019607843137	0.865036121153475	0.920000000000001
78.2245273504858	-57.8931373150095	0.658485382768971	0.978735471420295	0.338235294117647	0.867322793967816	0.920000000000001
78.2311756574722	-57.9223573042906	0.579161862702613	0.996418963500465	0.161904761904762	0.865944456946677	0.92
78.2377500179826	-57.9519928207191	0.671515701228759	0.985188265202616	0.357843137254902	0.872077491464625	0.920000000000001
78.2443508433011	-57.9819898321446	0.67411042869609	0.990377720137278	0.357843137254902	0.870815740557751	0.920000000000001
78.2509529604148	-58.0115082629423	0.610647464504253	0.977513834481142	0.243781094527363	0.854870554545498	0.920000000000001
78.257582333346	-58.0408946025355	0.603516008964863	0.971737900282666	0.235294117647059	0.86257167724456	0.920000000000001
78.2642157320711	-58.0707649995033	0.683575960260454	0.965191136207183	0.401960784313725	0.850542026651853	0.920000000000001
78.2707563046934	-58.1006602389506	0.5268048583921	0.720276383450867	0.333333333333333	0.753702457243445	0.920000000000001
78.2773263609711	-58.1304154265798	0.443773930638384	0.544410606374808	0.343137254901961	0.678580992833026	0.920000000000001
78.2839824350793	-58.1602149036464	0.393553814349522	0.448872334581397	0.338235294117647	0.641967932941391	0.920000000000001
78.2906311891585	-58.1901690291475	0.38695901761647	0.511291772606677	0.262626262626263	0.669190842111601	0.920000000000001
78.2971461738107	-58.2199967592434	0.361793233524441	0.449076663127313	0.274509803921569	0.642129061996085	0.920000000000001
78.3037385987791	-58.2501891618552	0.45191360126874	0.467552692733558	0.436274509803922	0.645031980798053	0.920000000000001
78.3103274684125	-58.2799286144694	0.340838198999427	0.477696298496367	0.203980099502488	0.661685781336148	0.920000000000001
78.3169147684937	-58.3096930776976	0.591167493643388	0.863707536306385	0.318627450980392	0.805699193085024	0.920000000000001
78.3235092685048	-58.3399246724828	0.65251570800005	0.961894161098138	0.343137254901961	0.847129082471503	0.920000000000001
78.3300404706536	-58.3700221677403	0.656737247348991	0.985116285742757	0.328358208955224	0.853072285345372	0.920000000000001
78.3365949939936	-58.4000122365659	0.680258229133887	0.987967438659931	0.372549019607843	0.867641920102527	0.920000000000001
78.3432216965654	-58.4301218495631	0.72068029750071	0.990380202844556	0.450980392156863	0.877779597603558	0.920000000000001
78.3497732856943	-58.4601602280902	0.715411547707902	0.988037025764064	0.442786069651741	0.877295939531628	0.920000000000001
78.356292166401	-58.4903893321901	0.720944373920838	0.986006394900498	0.455882352941177	0.877652219929365	0.920000000000001
78.3628691526202	-58.5208135028631	0.695237660069101	0.959102771118594	0.431372549019608	0.851775846719295	0.920000000000001
78.3694719094075	-58.5511171125125	0.698877554505441	0.981088442344216	0.416666666666667	0.856264754110808	0.920000000000001
78.3760197031331	-58.5812412712665	0.779053369665309	0.976017187091811	0.582089552238806	0.848407175782754	0.920000000000001
78.3825320833794	-58.6115702642029	0.737182602856617	0.989071088066174	0.485294117647059	0.866973759406478	0.920000000000001
78.3890852502144	-58.6421879309931	0.69691276514802	0.986962785198001	0.406862745098039	0.874632431333808	0.920000000000001
78.3956292509253	-58.6723835637361	0.714526046386047	0.971340649986024	0.45771144278607	0.861672030371033	0.920000000000001
78.4021652096227	-58.7026393519016	0.670010353481997	0.977275608924778	0.362745098039216	0.870565255104368	0.920000000000001
78.4087108854985	-58.7333498445473	0.64610429453984	0.993188981236543	0.299019607843137	0.876954181276752	0.920000000000001
78.4152094342617	-58.7638390381465	0.667338892833343	0.986419079199023	0.348258706467662	0.876135289144861	0.920000000000001
78.4217876230752	-58.7943644325246	0.669990381596595	0.981771807969309	0.358208955223881	0.865270613596781	0.920000000000001
78.4283227948217	-58.8248965489479	0.705780230272002	0.999795754661651	0.411764705882353	0.882910919061776	0.920000000000001
78.4348102915189	-58.8554952488497	0.652081266915649	0.975804324876074	0.328358208955224	0.869097575964805	0.920000000000001
78.4413030276033	-58.8860831321367	0.636008535206165	0.977899423353506	0.294117647058824	0.857746621025579	0.920000000000001
78.4478714524002	-58.9167756748035	0.747630863294799	0.990359765805283	0.504901960784314	0.873053237654333	0.920000000000001
78.4543716298065	-58.9473583519079	0.804252114597553	0.981638557553315	0.626865671641791	0.874931547792046	0.920000000000001
78.4608462639533	-58.9780929836347	0.716365950864806	0.971947588004123	0.46078431372549	0.872032598361705	0.920000000000001
78.4673806206618	-59.0090174646374	0.716384170669361	0.971984027613231	0.46078431372549	0.850258083717533	0.920000000000001
78.4739167356439	-59.0394558555082	0.854943923111814	0.987665624001407	0.722222222222222	0.874810245636073	0.92
78.5191744422597	-59.1831092970642	0.449511499915625	0.634655183739297	0.264367816091954	0.712525242233965	0.92
78.5273155184748	-59.2015560029585	0.398974816229767	0.464616299126202	0.333333333333333	0.653115452201473	0.920000000000001
78.5354998275866	-59.2195281058265	0.467601438115131	0.562653856622419	0.372549019607843	0.689203596418289	0.920000000000001
78.543785631367	-59.2371785623951	0.441854205345826	0.528152855136096	0.355555555555556	0.686111943149445	0.92
78.5520878706987	-59.2537438526913	0.4861878266828	0.509098817207407	0.463276836158192	0.661002588307152	0.920000000000001
78.5604709650972	-59.2692549871562	0.516604115870547	0.533208231741093	0.5	0.673720879943972	0.920000000000001
78.5690319986792	-59.2840483798567	0.625075320324466	0.862090939156395	0.388059701492537	0.810998605200375	0.914896561187981
78.577466215616	-59.2982241776219	0.756836546305401	0.98133478415309	0.532338308457711	0.880007837516038	0.920000000000001
78.5859420291596	-59.3124372590077	0.707701513463032	0.98893243869077	0.426470588235294	0.884439814096955	0.920000000000001
78.5944901691896	-59.3266354012816	0.734958366499632	0.994426536920831	0.475490196078432	0.893934212871752	0.920000000000001
78.6029959879744	-59.3404026140622	0.759300448753511	0.976312340293093	0.54228855721393	0.85512900726211	0.920000000000001
78.6115283810728	-59.3537528494234	0.647462582286361	0.951787909670762	0.343137254901961	0.830996547581248	0.920000000000001
78.6201515277644	-59.3667695045996	0.623125611986461	0.912917890639589	0.333333333333333	0.831149705750429	0.920000000000001
78.6287358328682	-59.3792567296588	0.744765477568484	0.967142895435476	0.522388059701493	0.861927785841102	0.920000000000001
78.6373454939294	-59.391296270153	0.796249060858449	0.994458906030624	0.598039215686274	0.879815341183379	0.920000000000001
78.6460461500152	-59.4029396458267	0.740084289634631	0.97479223518324	0.505376344086022	0.84743679080258	0.92
78.6547950049828	-59.4136099422141	0.729853374909966	0.951770241883424	0.507936507936508	0.853576266815335	0.920000000000001
78.663522415892	-59.4232441190183	0.682358631020004	0.966707311791251	0.398009950248756	0.847612223339342	0.920000000000001
78.6722655916982	-59.4325119666863	0.697612055687009	0.978557444707351	0.416666666666667	0.874525018046182	0.920000000000001
78.6810774861529	-59.4417828202556	0.755054274353381	0.995402666353821	0.514705882352941	0.883915323179921	0.920000000000001
78.6898268667951	-59.450910782196	0.611148937662439	0.74966105940448	0.472636815920398	0.771667587942189	0.920000000000001
78.6985797753357	-59.4599580557989	0.587876975286543	0.631636303514263	0.544117647058823	0.713543018274576	0.920000000000001
78.7074018048946	-59.4689967062538	0.557527512395441	0.585643260084999	0.529411764705882	0.682478790635464	0.919825432291017
78.71616232962	-59.4778644533713	0.552081642411902	0.611625971390968	0.492537313432836	0.69936785163341	0.920000000000001
78.7249277755308	-59.4866120516633	0.563890895268988	0.652291594459546	0.475490196078431	0.719703379617121	0.920000000000001
78.7337659177442	-59.4952509659721	0.632531992715783	0.637613005039409	0.627450980392157	0.709420282928969	0.920000000000001
78.742608158766	-59.5031534817463	0.580399840002527	0.610294629500004	0.55050505050505	0.700102294104818	0.920000000000001
78.7513924596875	-59.5101095898035	0.551054309068953	0.543285088726142	0.558823529411765	0.675578248702332	0.920000000000001
78.7603016861371	-59.5165738477085	0.584169061988882	0.624220476918941	0.544117647058823	0.702970566437361	0.920000000000001
78.7692246971553	-59.5225229103454	0.528639778486961	0.625907007954313	0.431372549019608	0.707017093055987	0.915225239369792
78.7780935853635	-59.5279179336349	0.614716844813882	0.736896376194928	0.492537313432836	0.73118714264263	0.919951478863228
78.786973667133	-59.5328086337808	0.529876151608038	0.667595440470977	0.392156862745098	0.729384561381181	0.920000000000001
78.7959258080055	-59.537483272844	0.614326426548784	0.635515598195607	0.593137254901961	0.713816907246961	0.920000000000001
78.8048136994402	-59.5419949479603	0.521137271924082	0.579587976683985	0.462686567164179	0.688008579617123	0.919822814719862
78.8137042863798	-59.5463663949193	0.523748514159083	0.640634283220128	0.406862745098039	0.722700189294538	0.920000000000001
78.8226644045349	-59.5506257197847	0.469867927890909	0.616206444017113	0.323529411764706	0.695998212318065	0.920000000000001
78.831560508229	-59.5546934676806	0.408142027504644	0.602353706750582	0.213930348258706	0.686490589536964	0.920000000000001
78.8404596062	-59.5585864023081	0.529136229946591	0.568076381461809	0.490196078431373	0.680044761285402	0.920000000000001
78.849428921393	-59.5623048778134	0.544061070714621	0.539102533586105	0.549019607843137	0.680952414049753	0.920000000000001
78.8583348888342	-59.565759341042	0.625427525093965	0.703591368595891	0.54726368159204	0.736856274687359	0.920000000000001
78.8672443420457	-59.5689667449039	0.579497827793142	0.565858400684323	0.593137254901961	0.692783570987215	0.91981639764384
78.8762272560095	-59.5716564313875	0.587189169151172	0.625358730459206	0.549019607843137	0.717285147793919	0.920000000000001
78.8851512667539	-59.5734467358113	0.62100878243626	0.694753883280479	0.54726368159204	0.733175430662409	0.919997435367406
78.8940801545364	-59.5743942859207	0.494005496180932	0.620363933538334	0.367647058823529	0.708093444358167	0.920000000000001
78.9030777722406	-59.5745239186714	0.549387980772838	0.432109294879008	0.666666666666667	0.64668904315698	0.92
78.947240904651	-59.543428686906	0.558037174853973	0.582741016374613	0.533333333333333	0.692399865950088	0.92
78.9556672397673	-59.5279914387757	0.595155410978405	0.587369645486222	0.602941176470588	0.681998520074215	0.919792896699266
78.9641367860888	-59.5121281420179	0.546622392271402	0.627558510033	0.465686274509804	0.702980521146548	0.920000000000001
78.9725237433037	-59.4960920042743	0.725904007743382	0.720464731904675	0.73134328358209	0.751034142241626	0.920000000000001
78.9808901618375	-59.4797532134276	0.629361849766072	0.778331542669398	0.480392156862745	0.756171819177431	0.920000000000001
78.9893116778447	-59.4631705841545	0.568581465815673	0.679646591762065	0.457516339869281	0.724642792254957	0.914170102077834
78.997694913612	-59.4470458284151	0.6793438601118	0.720756685740842	0.637931034482759	0.750040831931602	0.920000000000001
79.0060950975774	-59.4311543329741	0.732655279344515	0.66531055868903	0.8	0.724036367860708	0.92
79.0146014566311	-59.415770344917	0.66172094031773	0.602853645341342	0.720588235294118	0.700222240577892	0.920000000000001
79.0231317700631	-59.4007432427911	0.692036576731028	0.766789202844772	0.617283950617284	0.759506576543899	0.92
79.0402778328546	-59.3745303754076	0.552167434976972	0.521001536620611	0.583333333333333	0.653575733429507	0.908930512271124
79.0489973377435	-59.3628434897867	0.503074737669251	0.49144359298556	0.514705882352941	0.647953147060071	0.920000000000001
79.057646647423	-59.351133165299	0.501658681308143	0.519984029282954	0.483333333333333	0.662153408182037	0.917902563920199
79.0747166045078	-59.3223914501368	0.404857594160328	0.543048521653988	0.266666666666667	0.642812801251696	0.92
79.0830195572944	-59.3050397516437	0.53171634245862	0.477847099331653	0.585585585585586	0.65044827094501	0.920000000000001
79.0913917547128	-59.2878152671517	0.651906598917023	0.414924308945158	0.888888888888889	0.623090022190548	0.92
79.0998288230676	-59.2718735906466	0.61379575637203	0.551665586818133	0.675925925925926	0.679993798195959	0.909327933275691
79.1081717493109	-59.2550467816534	0.568302006524613	0.55074542719064	0.585858585858586	0.672912782474915	0.908276728316117
79.1164046488526	-59.2367281641924	0.58514926614508	0.645788728368591	0.524509803921569	0.719518330274343	0.915905144177479
79.1247070453082	-59.2183543399995	0.72340206140357	0.75632793233095	0.69047619047619	0.771325740058629	0.92
79.1330010705273	-59.2007991976547	0.751428871048802	0.89589256796825	0.606965174129353	0.828436542024487	0.920000000000001
79.1412960566289	-59.1832438383744	0.747687981017273	0.877728903211017	0.617647058823529	0.799647011979248	0.920000000000001
79.1496054343797	-59.1649169504062	0.617544991481759	0.779207630022342	0.455882352941177	0.775959609763363	0.920000000000001
79.1578335196021	-59.1464675052859	0.67236487209716	0.83084085530543	0.513888888888889	0.788411342982185	0.92
79.1661066373958	-59.128583763203	0.776731949385593	0.844469189776477	0.708994708994709	0.800160497032851	0.920000000000001
79.1744566660612	-59.1107430890682	0.809262076311028	0.853818270269115	0.764705882352941	0.799074774837872	0.920000000000001
79.1827122537002	-59.092603280401	0.81421227233544	0.912006634223119	0.716417910447761	0.82460336059397	0.920000000000001
79.1909561464964	-59.0742991675461	0.744686556006121	0.92074566103185	0.568627450980392	0.832306836334721	0.920000000000001
79.1992789327608	-59.0560608336781	0.805304797876954	0.953746850655869	0.656862745098039	0.860514515826342	0.920000000000001
79.2076126643352	-59.0379504109149	0.748550503559615	0.884355909080014	0.612745098039216	0.827250060123808	0.920000000000001
79.2158737941478	-59.0198257015376	0.828729580594291	0.965916872631368	0.691542288557214	0.860007417546542	0.920000000000001
79.2241226399247	-59.0015288576607	0.814255592253312	0.937334713918389	0.691176470588235	0.863274500910943	0.920000000000001
79.2324402077327	-58.983169846442	0.751427341696664	0.924423310844308	0.57843137254902	0.857876776424076	0.920000000000001
79.2406884554285	-58.9648406399038	0.754191742381924	0.921318808146933	0.587064676616915	0.84551381259273	0.920000000000001
79.2489267268146	-58.9463695132088	0.741713004422268	0.964046163883297	0.51937984496124	0.850875938816725	0.920000000000001
79.2572746634457	-58.9280537951316	0.714070020465221	0.841075364313528	0.587064676616915	0.790364188313977	0.920000000000001
79.2655499450713	-58.909730075902	0.727029394059686	0.836411729295843	0.617647058823529	0.801287433986987	0.920000000000001
79.2737872651849	-58.8912000082009	0.822827860706479	0.89441194031843	0.751243781094527	0.823604155465673	0.920000000000001
79.2820280919202	-58.8727017903834	0.842138682382075	0.929375403979837	0.754901960784314	0.836942378942895	0.920000000000001
79.2903440496209	-58.8542207640492	0.884981136493157	0.956236782790236	0.813725490196078	0.872916233316987	0.920000000000001
79.2985939268258	-58.8358114922112	0.753490335825603	0.934841368168619	0.572139303482587	0.84129240872095	0.920000000000001
79.3068326448372	-58.8172434481606	0.815452595004804	0.93482675863706	0.696078431372549	0.852279068846588	0.920000000000001
79.3151341803523	-58.7985329616346	0.818716975808077	0.960963363380861	0.676470588235294	0.8587690302763	0.920000000000001
79.3233861264426	-58.7801086911335	0.865869624705073	0.945669597668853	0.786069651741293	0.872008645997584	0.920000000000001
79.3316395882957	-58.7616900652448	0.876920321527884	0.974428878349887	0.779411764705882	0.868860048149311	0.920000000000001
79.3399317823673	-58.7428169074599	0.902938844182732	0.977446315816446	0.828431372549019	0.884915326811426	0.920000000000001
79.3481545468488	-58.7239738189873	0.813388083675844	0.955134376306912	0.671641791044776	0.876354375980369	0.920000000000001
79.3564014581807	-58.7054279422307	0.816231844279824	0.980502904245924	0.651960784313725	0.894711008735727	0.920000000000001
79.3647218813524	-58.6868780372408	0.832979785713665	0.95517525770184	0.71078431372549	0.865668635146244	0.920000000000001
79.3729558948218	-58.6681364194731	0.854420748791641	0.967547965244973	0.741293532338308	0.880977018667983	0.920000000000001
79.3811761492287	-58.6492033082299	0.79998714514445	0.984155081249352	0.615819209039548	0.893096455390471	0.920000000000001
79.3894724423288	-58.6302958383189	0.847017547594349	0.958740977541639	0.735294117647059	0.863346358828952	0.920000000000001
79.3977555002297	-58.6112035886979	0.774043464717086	0.915733988257702	0.632352941176471	0.855992472623674	0.920000000000001
79.4059836468768	-58.5923280788269	0.803119584440469	0.795293895249098	0.810945273631841	0.789167320982923	0.920000000000001
79.4142298458965	-58.5736722038243	0.689296998640683	0.746241056104896	0.63235294117647	0.773183453645567	0.920000000000001
79.4225456320133	-58.5546742677372	0.809312421083993	0.817629817292365	0.800995024875622	0.803822042655287	0.920000000000001
79.4307773278681	-58.5355068983223	0.6839275737734	0.794325735782095	0.573529411764706	0.79302508388545	0.916098380988233
79.4389923931853	-58.516405894642	0.697973004585952	0.79395595942066	0.601990049751244	0.801108068134563	0.920000000000001
79.4472323816371	-58.4976137836453	0.668974573645605	0.759517774742189	0.57843137254902	0.783348240995224	0.920000000000001
79.4555353781645	-58.4786805900513	0.711008469906332	0.868095371185214	0.553921568627451	0.829247940587536	0.920000000000001
79.4637552159796	-58.4596012598765	0.746604563262176	0.806641962345248	0.686567164179105	0.787439184835441	0.920000000000001
79.4719665747228	-58.4403964198801	0.744516157537557	0.866483295467272	0.622549019607843	0.815635004393763	0.919972046223712
79.4802395417017	-58.4210301162572	0.731172206142775	0.829991471109079	0.632352941176471	0.790631961961047	0.920000000000001
79.4884574957478	-58.4018805055664	0.569994371565234	0.643133397218519	0.49685534591195	0.720777810824211	0.920000000000001
79.4966990648863	-58.3830220183677	0.710185267183044	0.807625436326873	0.612745098039216	0.789661363676116	0.920000000000001
79.5049749925642	-58.3636508555325	0.663106225249356	0.806604607361457	0.519607843137255	0.791866761668497	0.920000000000001
79.5131535549753	-58.3439557905653	0.519159151756005	0.66331830351201	0.375	0.722943833876252	0.92
79.521370687984	-58.324738841333	0.342434221162364	0.451535108991395	0.233333333333333	0.662672468573877	0.92
79.5701675770823	-58.1172449926114	0.582299689424536	0.897932712182406	0.266666666666667	0.847926014261791	0.92
79.5749554723306	-58.0749298326782	0.577846103181309	0.884505765684653	0.271186440677966	0.835698224579179	0.920000000000001
79.5849487359859	-57.9935045682755	0.4967771653126	0.771332108402977	0.222222222222222	0.777516271180105	0.92
79.5906718559729	-57.9551089291176	0.579831834278944	0.826330335224556	0.333333333333333	0.809510699512568	0.92
79.5964231206012	-57.9173059856872	0.7082466371919	0.860937718828244	0.555555555555555	0.774223908342613	0.92
79.6066868692274	-57.8359665744623	0.633917362248086	0.805148157331992	0.462686567164179	0.795523602154559	0.920000000000001
79.6114026584766	-57.7939305143856	0.677216136952736	0.951447199278607	0.402985074626866	0.874683488003401	0.920000000000001
79.6160061275983	-57.7514910011218	0.671627993183019	0.902079515777804	0.441176470588235	0.846990970826027	0.920000000000001
79.6205727050595	-57.7084771838061	0.660815826091625	0.738298318849916	0.583333333333333	0.760607193266398	0.920000000000001
79.625092325089	-57.6652922248182	0.684776372324428	0.83523901915866	0.534313725490196	0.806072448981008	0.920000000000001
79.6295526123578	-57.6223288124914	0.725950588396366	0.934488241469349	0.517412935323383	0.873127838488876	0.920000000000001
79.6339994745027	-57.5793042101832	0.702659645392376	0.944534977059262	0.46078431372549	0.874858041105257	0.920000000000001
79.6384743359364	-57.5359203063464	0.76179594697588	0.901042874343918	0.622549019607843	0.843390063514778	0.920000000000001
79.6429129936787	-57.492832908899	0.736146719994236	0.895179012127775	0.577114427860697	0.842652539138576	0.920000000000001
79.6473825638499	-57.4498276703717	0.683741787444953	0.839705797112128	0.527777777777778	0.838514358048542	0.92
79.6570327041494	-57.3657485126954	0.71403061075677	0.954727888180207	0.473333333333333	0.865374850924839	0.920000000000001
79.6620765207449	-57.32469849321	0.710086160211954	0.964289967482731	0.455882352941177	0.881636952646936	0.920000000000001
79.6672292602494	-57.2835925915907	0.546754866857355	0.887627380773534	0.205882352941176	0.826729408619823	0.920000000000001
79.6724192652885	-57.2426238261111	0.676312704200298	0.933433489208678	0.419191919191919	0.825333928977716	0.920000000000001
79.6775571234024	-57.2021125399429	0.713985466669482	0.913265050986024	0.514705882352941	0.826613514313294	0.920000000000001
79.6827429935552	-57.161075006917	0.710417510676674	0.940442864490602	0.480392156862745	0.83567801568346	0.920000000000001
79.687872330739	-57.1202535315093	0.790108530180179	0.908575269315582	0.671641791044776	0.819788645863468	0.920000000000001
79.6929781000381	-57.0793198669605	0.728764433188412	0.933019062455256	0.524509803921569	0.820310277323929	0.920000000000001
79.6981239612216	-57.0380649594917	0.603872339324665	0.908725070806192	0.299019607843137	0.816647282951746	0.920000000000001
79.7032719659786	-56.9972566211322	0.77731355447409	0.972537556709374	0.582089552238806	0.846531288843306	0.920000000000001
79.7084435934042	-56.9565215551673	0.671243645236865	0.940526506160003	0.401960784313726	0.82879232755406	0.920000000000001
79.7136706045644	-56.9155263041476	0.69540436710919	0.944730302845832	0.446078431372549	0.834183158411039	0.920000000000001
79.7188691619145	-56.8748604467558	0.670189152224004	0.902567359174376	0.437810945273632	0.813566223120735	0.920000000000001
79.724071469576	-56.8341898159312	0.629106256596579	0.90527133672257	0.352941176470588	0.799519750646411	0.920000000000001
79.7293143050773	-56.7931980001526	0.650291720059114	0.85450500874568	0.446078431372549	0.788125818572338	0.920000000000001
79.7345162919485	-56.7524836714813	0.712412097062739	0.897461010045877	0.527363184079602	0.810127263058576	0.920000000000001
79.7397164822027	-56.7117409887358	0.763221406182001	0.962717322167925	0.563725490196078	0.842225689323141	0.920000000000001
79.7449582937375	-56.6706813229451	0.710562504307461	0.955438734105119	0.465686274509804	0.827297738942882	0.920000000000001
79.7502219936789	-56.6296897081353	0.75877181490836	0.941786054059145	0.575757575757576	0.835696341581288	0.920000000000001
79.7555445883334	-56.5893875059486	0.645704066707668	0.923248929435236	0.3681592039801	0.820637158785199	0.920000000000001
79.7609575789532	-56.5494455072049	0.715145185767108	0.900878606828333	0.529411764705882	0.810247766915922	0.920000000000001
79.7664677879433	-56.509425450744	0.717397909543267	0.920089936733593	0.514705882352941	0.814180953892444	0.920000000000001
79.7719713550543	-56.4698337552372	0.550137878802281	0.871420036211527	0.228855721393035	0.795498415207967	0.920000000000001
79.7775026515458	-56.4302235608146	0.661387001997372	0.89988843185544	0.422885572139304	0.805588821216005	0.920000000000001
79.7830418215562	-56.3905882044218	0.658487326476508	0.910111907854978	0.406862745098039	0.812572818531864	0.920000000000001
79.788613097456	-56.3507514355313	0.632958345797076	0.897122365353016	0.368794326241135	0.806356677770069	0.920000000000001
79.7942197426648	-56.311538684562	0.641568007199758	0.905358236621738	0.377777777777778	0.813272899011023	0.92
79.7999691129013	-56.2729679666016	0.707846091537718	0.904581071964324	0.511111111111111	0.809170630549749	0.92
79.8056924617767	-56.2337612577694	0.575700002853063	0.808262750804166	0.343137254901961	0.767793574997699	0.920000000000001
79.8112321388048	-56.1941803897117	0.647315132021943	0.921495935685676	0.373134328358209	0.826427406426946	0.920000000000001
79.8166939670181	-56.1542333277659	0.618719533993979	0.94956028010917	0.287878787878788	0.825297428107441	0.92
79.9786634972964	-56.2778779617046	0.542665818517099	0.974220525923088	0.111111111111111	0.878545123844861	0.92
79.9845559441587	-56.3164364331714	0.58902640550933	0.864619975197766	0.313432835820895	0.794322340733799	0.920000000000001
79.9905044932158	-56.3547424166855	0.587151398110954	0.834559206478318	0.33974358974359	0.774839624859113	0.920000000000001
79.9964094198281	-56.393805941554	0.548878480349509	0.818687193257158	0.279069767441861	0.77224280654059	0.92
80.002177085902	-56.4330609645932	0.605781897424532	0.894623904138682	0.316939890710382	0.802144631836168	0.920000000000001
80.0079489242085	-56.4723173284522	0.620043610722693	0.795642777000942	0.444444444444444	0.762565478770049	0.92
79.724302452065	-58.4090039926023	0.713607715074808	0.989715430149616	0.4375	0.877823703487793	0.92
79.7077889443491	-58.5274667595184	0.897425172470064	0.978758390917139	0.816091954022989	0.877782493587273	0.920000000000001
79.701749560251	-58.5642668046594	0.830884646831919	0.978435960330505	0.683333333333333	0.88078082522043	0.92
79.6681997707609	-58.7292689937412	0.720662245211757	0.947497329929687	0.493827160493827	0.860154725391944	0.920000000000001
79.6608766112882	-58.7577529405685	0.680025167506932	0.936321521454541	0.423728813559322	0.86970463445086	0.920000000000001
79.6534589039229	-58.7854462403546	0.757196250299984	0.989882696678399	0.524509803921569	0.897126537472505	0.920000000000001
79.6459157830907	-58.8123723035284	0.760366330117462	0.9954801349824	0.525252525252525	0.896143733849346	0.920000000000001
79.6382939217848	-58.8384651311055	0.717445942515992	0.939165389305487	0.495726495726496	0.862664720153122	0.920000000000001
79.6224270387234	-58.8846405270257	0.732628022329161	0.961988070802114	0.503267973856209	0.883830918682347	0.920000000000001
79.605902813467	-58.9230938032318	0.753200175821487	0.967938813181435	0.538461538461538	0.880015990344752	0.92
79.5895921208789	-58.964057703689	0.796555418381759	0.981999725652407	0.611111111111111	0.896519019966667	0.920000000000001
79.5733986446409	-59.0062235322421	0.916666666666667	1	0.833333333333333	0.918393536776156	0.92
79.5649170331748	-59.0216452361085	0.755419888344348	0.994710744430633	0.516129032258064	0.903013478659983	0.92
79.5565314908539	-59.0385527148597	0.686322734031718	0.962389057807025	0.41025641025641	0.891169269965808	0.920000000000001
79.5402119586039	-59.0793335305644	0.709460453715009	0.974476462985574	0.444444444444444	0.860460123644398	0.92
79.5156115054112	-59.138365651117	0.692543890282746	0.979682375160087	0.405405405405405	0.865912643028977	0.92
79.5072304812273	-59.1553053595025	0.77537009580217	0.990740191604339	0.56	0.889252437369141	0.92
79.4989458183531	-59.1745090754263	0.815633386827384	0.991627134015128	0.63963963963964	0.893707646826249	0.920000000000001
79.4825696658225	-59.2137840694071	0.860944744491668	0.990182171910164	0.731707317073171	0.900253035617468	0.920000000000001
79.4742107963247	-59.2321766459656	0.66467632035376	0.996019307374187	0.333333333333333	0.868286347394012	0.92
79.4660541656223	-59.2520653156715	0.807991898890413	0.972044403841432	0.643939393939394	0.896394973978295	0.920000000000001
79.4578812873978	-59.2717386832139	0.778880951274869	0.989134451569346	0.568627450980392	0.899978812481295	0.92
79.4495558304087	-59.2903817460267	0.740725099122	0.952038433538118	0.529411764705882	0.889486763078665	0.920000000000001
79.4412936360608	-59.3088854966316	0.71347018032182	0.964253793479461	0.462686567164179	0.87246556192837	0.920000000000001
79.4330986703828	-59.3282449160008	0.74868488383445	0.904232512766939	0.593137254901961	0.851122938023867	0.920000000000001
79.4248359906501	-59.3476581199281	0.76847687728801	0.970287087909352	0.566666666666667	0.866659125800463	0.920000000000001
79.4165851824067	-59.3662709510017	0.839401594054819	0.982285775174315	0.696517412935323	0.896128525683001	0.920000000000001
79.4083388286823	-59.3849260891343	0.821201609244441	0.98063851260653	0.661764705882353	0.888635678058236	0.920000000000001
79.400067753214	-59.4041880833905	0.853466669742057	0.966737261052743	0.740196078431372	0.876963141838631	0.920000000000001
79.3917812678666	-59.4232387160314	0.745276121535114	0.966042439148659	0.524509803921569	0.876370362384927	0.920000000000001
79.3835282775537	-59.4417665365494	0.867112725647712	0.978006545822788	0.756218905472636	0.89254398925614	0.920000000000001
79.3752902331512	-59.4604740017936	0.789434717620448	0.961222376417368	0.617647058823529	0.880571781652178	0.919999416029003
79.3670116474072	-59.4795830958214	0.796891905000751	0.966332829609345	0.627450980392157	0.874765535983218	0.920000000000001
79.3587759966903	-59.4982930229631	0.643868868709035	0.939479030950408	0.348258706467662	0.84249268307262	0.920000000000001
79.350518182942	-59.5166982544584	0.551951644847901	0.814687603421291	0.28921568627451	0.789792964873803	0.920000000000001
79.3422181584833	-59.5354794382371	0.400271995666969	0.565249873686879	0.235294117647059	0.715997800164127	0.920000000000001
79.3340074336601	-59.5544557507906	0.502986962964907	0.657715219462151	0.348258706467662	0.75110619705443	0.920000000000001
79.3257706104384	-59.5730879640195	0.792660527777146	0.918654388887625	0.666666666666667	0.856112050892338	0.920000000000001
79.3174492828859	-59.5914889065015	0.782993018147179	0.983896484055552	0.582089552238806	0.888976625804183	0.920000000000001
79.309146732214	-59.6100476552684	0.766947870458604	0.945660446799561	0.588235294117647	0.868279655598899	0.920000000000001
79.3009116555524	-59.6286690911656	0.834562336296936	0.997482881549096	0.671641791044776	0.897541640336158	0.920000000000001
79.2926756774442	-59.6472641693842	0.811425353885813	0.995399727379469	0.627450980392157	0.899807493580534	0.920000000000001
79.284360658147	-59.665762343444	0.745553523434088	0.986205086083862	0.504901960784314	0.901999420899468	0.920000000000001
79.2760926734768	-59.6839110714046	0.753608192774722	0.959952703957405	0.54726368159204	0.885293662360986	0.920000000000001
79.2678453128606	-59.7023139416103	0.63703105222526	0.891709163274049	0.382352941176471	0.859939688319458	0.920000000000001
79.2595443213626	-59.7209481019773	0.550965736781258	0.729382453954673	0.372549019607843	0.781307114947978	0.920000000000001
79.2512876889469	-59.7392029106472	0.630508934048754	0.843107420336313	0.417910447761194	0.825135836550016	0.920000000000001
79.2430335005354	-59.75747667215	0.546550023055045	0.833296124541463	0.259803921568627	0.814847830029279	0.920000000000001
79.2347235422753	-59.7759542751794	0.639401184911702	0.886645507078307	0.392156862745098	0.840172955278029	0.920000000000001
79.2264722217886	-59.7942366293736	0.68734685332252	0.936882761371409	0.437810945273632	0.864978255142765	0.920000000000001
79.21821480726	-59.8124276473696	0.719309634264398	0.972932994018993	0.465686274509804	0.888554362427678	0.920000000000001
79.2098973026374	-59.8307673751179	0.861226694321049	0.952845545504843	0.769607843137255	0.886045662814579	0.920000000000001
79.2016488030055	-59.8490462511425	0.75482223246371	0.987256405225928	0.522388059701493	0.888764557364925	0.920000000000001
79.1933783317708	-59.8670261621813	0.6118791247946	0.919836680961749	0.303921568627451	0.846453847957726	0.920000000000001
79.1850515130819	-59.8852033344835	0.635807705381324	0.874556587233236	0.397058823529412	0.826207404545206	0.920000000000001
79.1767436705236	-59.903611687459	0.744078049445023	0.919528647909654	0.568627450980392	0.87500541404502	0.920000000000001
79.1684890103717	-59.9217539519246	0.677694519478587	0.93747859119598	0.417910447761194	0.87097756684251	0.920000000000001
79.1602109326438	-59.9395772897733	0.624230653878602	0.939637778345439	0.308823529411765	0.87634318935324	0.920000000000001
79.1518907905695	-59.9575831310779	0.631470811777674	0.850006300172263	0.412935323383085	0.823774832064934	0.920000000000001
79.1435984571574	-59.975871347566	0.7711793677799	0.978633245363722	0.563725490196079	0.869488058810119	0.920000000000001
79.135332606971	-59.9938134011604	0.841606821505759	0.976745981319975	0.706467661691542	0.886829675954464	0.920000000000001
79.1270471549003	-60.0114889527159	0.745022725821034	0.945927804583244	0.544117647058823	0.867876723863099	0.920000000000001
79.118719922974	-60.029551743225	0.748829343284362	0.88491358852951	0.612745098039215	0.841730953050166	0.920000000000001
79.1104703410038	-60.0476664549415	0.692919852635104	0.913202889349811	0.472636815920398	0.860163590858727	0.920000000000001
79.102206230095	-60.0655805180098	0.75668191534187	0.7486579483308	0.764705882352941	0.782496094326263	0.917565793094676
79.0938536101571	-60.0832718324027	0.651558583313559	0.611940696038883	0.691176470588235	0.70298336519765	0.920000000000001
79.0855759646014	-60.1009822226925	0.699516820525565	0.583113243041181	0.81592039800995	0.699701845151864	0.918959198082094
79.0773363389747	-60.1191680038166	0.632182622379712	0.499659362406483	0.764705882352941	0.667452183772163	0.919595006350107
79.0690114105971	-60.1371767674876	0.54947180493556	0.496106730438497	0.602836879432624	0.673325411449675	0.915736715930361
79.0607110551305	-60.1545502724318	0.612930716891749	0.608946010897926	0.616915422885572	0.707962579285986	0.919063671418006
79.052433569368	-60.1722094317348	0.559884239632277	0.477611616519456	0.642156862745098	0.652205923969861	0.920000000000001
79.0441241266431	-60.1903776641984	0.59386480480011	0.468152890023501	0.719576719576719	0.657492867832998	0.920000000000001
79.0358457570363	-60.2079990701016	0.537344910168027	0.527426138744014	0.54726368159204	0.68141286006888	0.91700887229283
79.0275459574266	-60.2253287287438	0.701261461075784	0.897620961367255	0.504901960784314	0.829183142505501	0.920000000000001
79.0192074923028	-60.2430852241227	0.644158859508167	0.886356934702608	0.401960784313725	0.85103183080584	0.920000000000001
79.0108893112464	-60.2610901341355	0.682210569874884	0.952656433867415	0.411764705882353	0.872192490417443	0.920000000000001
79.0026073122749	-60.2786134719607	0.765562096628788	0.944059516640661	0.587064676616915	0.864903252442953	0.920000000000001
78.9943031831324	-60.2958345178746	0.73283901175951	0.931364298028824	0.534313725490196	0.864258872342537	0.920000000000001
78.9859855210278	-60.31360732717	0.761967344992337	0.951795386502087	0.572139303482587	0.858794908616981	0.920000000000001
78.9776842035122	-60.3315145279201	0.770404182779524	0.928063267519833	0.612745098039216	0.841894350929646	0.920000000000001
78.969393129125	-60.3488682371788	0.692948930461072	0.783907811170901	0.601990049751244	0.785309026270785	0.920000000000001
78.9610910381332	-60.3660656300978	0.611102042873574	0.692792321041267	0.529411764705882	0.755801059107328	0.920000000000001
78.9527509900789	-60.3836974224332	0.634321596931212	0.773545154646738	0.495098039215686	0.777820409073418	0.920000000000001
78.9444678927486	-60.4011164113356	0.555020412513263	0.642379133484237	0.467661691542289	0.727480693918347	0.920000000000001
78.9361635882358	-60.4182431174224	0.555780853806795	0.724306805652807	0.387254901960784	0.763660588680685	0.91652220673732
78.9278250127338	-60.4358510886493	0.648393152818722	0.733060815441365	0.563725490196078	0.767099192375252	0.920000000000001
78.919554248125	-60.4533856458403	0.527950574196421	0.662866322522195	0.393034825870647	0.733794175299635	0.920000000000001
78.9112514951977	-60.4704932047037	0.587602422414435	0.694812687966125	0.480392156862745	0.753341700793492	0.920000000000001
78.9028847715182	-60.4876954238442	0.658675925810521	0.758528322209278	0.558823529411765	0.747410581293025	0.920000000000001
78.8946045990495	-60.5050699678577	0.689179154480502	0.836069751747075	0.54228855721393	0.782712887999715	0.920000000000001
78.8863281024541	-60.522479768895	0.645642712517215	0.771677581897176	0.519607843137255	0.770734632106233	0.920000000000001
78.8779597280253	-60.5396242670096	0.583728591858411	0.829221889599174	0.338235294117647	0.792951397459934	0.920000000000001
78.8696517588855	-60.556601796289	0.583354547020168	0.783624516925908	0.383084577114428	0.790718202183896	0.920000000000001
78.8613693895564	-60.5738998020404	0.520191802589508	0.809991448316272	0.230392156862745	0.789064874518999	0.920000000000001
78.8530182987423	-60.5912327100774	0.644585011322097	0.852895512840272	0.436274509803922	0.808624118677431	0.920000000000001
78.844643959236	-60.6082514556243	0.708960837750961	0.888509910796041	0.529411764705882	0.816713918603151	0.920000000000001
78.8363450511352	-60.6252991796484	0.586334736425274	0.789584895736121	0.383084577114428	0.780342704656927	0.920000000000001
78.8280645842895	-60.6425724364758	0.635007122287768	0.740602479869653	0.529411764705882	0.749070364792032	0.920000000000001
78.8197006960899	-60.6596466138277	0.73581038984239	0.804954113018114	0.666666666666667	0.771607390489583	0.915908029397587
78.8113923640377	-60.6764137714983	0.708357064713048	0.809748955296743	0.606965174129353	0.782488439269404	0.920000000000001
78.8030949261569	-60.6934297673761	0.60254791868684	0.705095837373679	0.5	0.75191158341271	0.920000000000001
78.7947417780705	-60.7106479677709	0.642050465738584	0.749787205986973	0.534313725490196	0.763753043103083	0.920000000000001
78.7864228890112	-60.7273608224015	0.645695699936021	0.793878962061097	0.497512437810945	0.77847664999181	0.920000000000001
78.7781121889813	-60.7441689412175	0.56800253453368	0.685024676910498	0.450980392156863	0.73446446055657	0.920000000000001
78.7697583146323	-60.7613412006994	0.699024067339265	0.809812840560884	0.588235294117647	0.776175611264785	0.919989773563714
78.7613929847136	-60.7783526430483	0.788598836206931	0.773276103786411	0.803921568627451	0.753201613058609	0.920000000000001
78.7530689376558	-60.7949495877282	0.696983399179601	0.777051375473629	0.616915422885572	0.77089165583635	0.920000000000001
78.7447549081437	-60.8116654259331	0.707296719134787	0.850867948073494	0.563725490196079	0.79557766704264	0.920000000000001
78.7363981957437	-60.8287511702757	0.640273012767694	0.765840143182446	0.514705882352941	0.780380027157535	0.920000000000001
78.7280956775922	-60.845591224417	0.598157067698456	0.75850319012328	0.437810945273632	0.779018984819136	0.920000000000001
78.7197695385299	-60.8621117338918	0.65550818564127	0.781604606576657	0.529411764705882	0.769413497751143	0.920000000000001
78.7113922862296	-60.8788939860262	0.697511904528706	0.880317926704471	0.514705882352941	0.789540360457916	0.920000000000001
78.7030910864187	-60.8957146399399	0.631923651140754	0.87081247641086	0.393034825870647	0.826990096087041	0.920000000000001
78.6947701261111	-60.9122669951604	0.717870004739	0.935740009478	0.5	0.84366308593766	0.920000000000001
78.6863865178812	-60.9289308631491	0.630982151478197	0.889415283348552	0.372549019607843	0.832401571291374	0.915307201592068
78.6780790026301	-60.945634001508	0.605640773091473	0.863022839715285	0.348258706467662	0.807677979897023	0.920000000000001
78.6697617583906	-60.9621987486622	0.644884170730441	0.882905596362842	0.406862745098039	0.815658081740137	0.920000000000001
78.6613695908552	-60.9787144191497	0.60973579853339	0.807706891184427	0.411764705882353	0.789211293044238	0.920000000000001
78.6530046903005	-60.9953076522355	0.666147542986989	0.923204176883069	0.409090909090909	0.839337266511757	0.920000000000001
78.6446607342967	-61.0119764937386	0.673530296206183	0.900982161039817	0.446078431372549	0.819883241455785	0.920000000000001
78.6363363461148	-61.0283993386249	0.69913150894798	0.920651077597452	0.477611940298508	0.843918578417653	0.920000000000001
78.6280025447333	-61.0446869046757	0.614134224359974	0.865523350680731	0.362745098039216	0.833688891724809	0.920000000000001
78.6196304332022	-61.0614016607523	0.629785485100867	0.891923911378205	0.367647058823529	0.812248600371958	0.920000000000001
78.6113245980304	-61.0780290122433	0.658602400427282	0.720189875481429	0.597014925373134	0.735660462270656	0.919978588389542
78.6029933091692	-61.094314721037	0.620800386380206	0.756306655113352	0.485294117647059	0.761422149246945	0.920000000000001
78.5945938465701	-61.1106384876301	0.6065982149205	0.688686625919432	0.524509803921569	0.730652778742907	0.916820147620636
78.5862846331364	-61.1271862103643	0.5265977289306	0.575583517562691	0.477611940298508	0.694046552976927	0.920000000000001
78.577969271459	-61.1436429982074	0.523933331286903	0.709631368456159	0.338235294117647	0.746883374829427	0.920000000000001
78.5695661097839	-61.1598831194181	0.499218719024836	0.581770771383005	0.416666666666667	0.696620435552855	0.90556738448058
78.5612375548113	-61.1761453367728	0.582296029430878	0.682004994185139	0.482587064676617	0.732066220975969	0.915719435398709
78.5529263672715	-61.1926207458913	0.574592204843065	0.732517743019463	0.416666666666667	0.755367523399585	0.917068534331898
78.5445381988108	-61.2090210127512	0.488703597433311	0.546034645847014	0.431372549019608	0.689253761155409	0.919727315887529
78.5361371610878	-61.2252419090325	0.602675127396208	0.685742411655161	0.519607843137255	0.745475112835672	0.91149808509651
78.527807333948	-61.2414411459015	0.544157734245054	0.650504523216477	0.437810945273632	0.725983036083511	0.920000000000001
78.5194883421812	-61.2577692084831	0.548498121776326	0.64601585139579	0.450980392156863	0.723401307077447	0.920000000000001
78.5110928107947	-61.2740268156249	0.543393139412332	0.606394121961919	0.480392156862745	0.710310421353676	0.920000000000001
78.50274824146	-61.2899990900856	0.551396637307714	0.610255961182591	0.492537313432836	0.712821121790981	0.920000000000001
78.4944123936062	-61.3060741278682	0.457330056793376	0.527405211625968	0.387254901960784	0.684885797538569	0.919689829625341
78.4860331997001	-61.3224128999366	0.557669580920185	0.57305060462644	0.54228855721393	0.699775533682047	0.920000000000001
78.4777151017475	-61.338526883011	0.571199400768991	0.684687358751911	0.45771144278607	0.743736070227056	0.920000000000001
78.469367444483	-61.3544127455292	0.565110025475713	0.723357305853386	0.406862745098039	0.751156334415731	0.920000000000001
78.4609756410565	-61.3706483857326	0.599599463894814	0.753120496417079	0.446078431372549	0.762712896588025	0.920000000000001
78.4525876657698	-61.3869222551851	0.627050941071942	0.76390580371251	0.490196078431373	0.770894036086036	0.920000000000001
78.4442375588757	-61.4027421197417	0.684522978399463	0.836707648341216	0.532338308457711	0.790713089054833	0.920000000000001
78.4358909908173	-61.4185968448243	0.731527092125918	0.938544380330267	0.524509803921569	0.846979368317196	0.920000000000001
78.4275037063513	-61.4348450837314	0.693409408461705	0.960348228688116	0.426470588235294	0.868019942419228	0.920000000000001
78.4191677570222	-61.4508149062569	0.70838935577964	0.978967766285647	0.437810945273632	0.884790373105662	0.920000000000001
78.4108114937247	-61.4665081280236	0.690905207374267	0.95533982651324	0.426470588235294	0.863168962266175	0.920000000000001
78.4024013076798	-61.4824244007856	0.728223530304388	0.966250982177403	0.490196078431373	0.878982926496661	0.920000000000001
78.3940733575597	-61.4984636610001	0.659606851192489	0.936129125270549	0.383084577114428	0.868221379465827	0.920000000000001
78.3857335730969	-61.5143386838625	0.638850183400806	0.914955268762397	0.362745098039216	0.854349215581073	0.920000000000001
78.3773137721032	-61.5300957124483	0.687844340344293	0.954120053237606	0.421568627450981	0.871473960281686	0.920000000000001
78.3689602348364	-61.5457688295977	0.644895920016425	0.971383879833846	0.318407960199005	0.872484244768908	0.920000000000001
78.3606284993863	-61.561714293341	0.698504103635145	0.980341540603622	0.416666666666667	0.879673304850252	0.920000000000001
78.3522210463211	-61.5775985601868	0.687036849975213	0.981916837205328	0.392156862745098	0.882763576329523	0.920000000000001
78.3437899858726	-61.5931617023919	0.697037362171692	0.972506096892404	0.42156862745098	0.868958139071315	0.920000000000001
78.3354393635257	-61.6088260417466	0.665696018725273	0.978158206604774	0.353233830845771	0.874226968512214	0.920000000000001
78.3271120282527	-61.6247807485833	0.595589708511788	0.955885299376517	0.235294117647059	0.878379651380742	0.920000000000001
78.3187006974658	-61.6404543739425	0.661820179872714	0.995282150790205	0.328358208955224	0.881889783414361	0.920000000000001
78.3103421113712	-61.6557976371579	0.630654918125726	0.987677995455432	0.27363184079602	0.869264004511191	0.920000000000001
78.3020039669768	-61.6715801332081	0.664155913553059	0.990076532988472	0.338235294117647	0.888833043631865	0.920000000000001
78.2936078847906	-61.6875319610411	0.631171496173112	0.973127306071715	0.28921568627451	0.867632571703484	0.920000000000001
78.2851722094161	-61.7029569577598	0.630515026684837	0.981618288663792	0.279411764705882	0.864778137597166	0.920000000000001
78.2767984147332	-61.7182419222778	0.604443343772644	0.940229971127379	0.26865671641791	0.844466840506282	0.920000000000001
78.268461457138	-61.733996394954	0.67632442327729	0.989903748515363	0.362745098039216	0.870306016942468	0.920000000000001
78.2600578458977	-61.749806891381	0.612550509361264	0.945689254016646	0.279411764705882	0.846611808320649	0.920000000000001
78.2516819460772	-61.7650317016867	0.664246428495664	0.960333653011229	0.368159203980099	0.855786713449888	0.920000000000001
78.2433111241569	-61.7803125632545	0.596113605817274	0.93242329006592	0.259803921568627	0.838841361692412	0.920000000000001
78.234902081911	-61.7960202027001	0.582432953174413	0.973689435760591	0.191176470588235	0.845252911864994	0.92
78.2265505440948	-61.8115317501759	0.634930308517902	0.976328278727345	0.293532338308458	0.869520120843767	0.920000000000001
78.2181749923744	-61.8267190456806	0.629391748011124	0.964665848963425	0.294117647058823	0.844555962667275	0.920000000000001
78.2097434457676	-61.8421009338279	0.633827545977177	0.968635484111218	0.299019607843137	0.851106936987547	0.920000000000001
78.2013966090151	-61.8576408842648	0.608064679390393	0.987273637387751	0.228855721393035	0.874850968725774	0.92
78.1930345137504	-61.8729717790315	0.631737363795213	0.969357080531602	0.294117647058824	0.85562233973502	0.920000000000001
78.1845946757452	-61.888212695623	0.581600069523701	0.976925629243481	0.186274509803922	0.863092476848389	0.92
78.1761757496243	-61.9037160716984	0.632313786555296	0.98521580840471	0.279411764705882	0.861810991979567	0.920000000000001
78.167815721865	-61.919042257437	0.630072803813027	0.981538642451926	0.278606965174129	0.877741914807576	0.920000000000001
78.1594350877302	-61.9340885187739	0.666530253177325	0.994825212237004	0.338235294117647	0.901623167083283	0.920000000000001
78.151013240541	-61.9494065000691	0.592657312633599	0.991284774520928	0.194029850746269	0.878459686430057	0.92
78.1426799115329	-61.9648610871771	0.605854048534693	0.99280262443257	0.218905472636816	0.878563589090185	0.920000000000001
78.134316085528	-61.9800955206273	0.59733188248137	0.978977490452937	0.215686274509804	0.860280332755641	0.92
78.125871976862	-61.9952071322316	0.705746959319224	0.994827251971781	0.416666666666667	0.895291908341074	0.920000000000001
78.1174402001352	-62.0104690415549	0.679483988920825	0.986418958233806	0.372549019607843	0.870233713172883	0.920000000000001
78.1090856477323	-62.0257921791334	0.790396207729074	0.988752614463122	0.592039800995025	0.890004913735478	0.920000000000001
78.1007120461281	-62.0408572119676	0.724841424730903	0.96929069259906	0.480392156862745	0.842570044242988	0.920000000000001
78.0922626247522	-62.0558565430311	0.807780124107718	0.993011228607593	0.622549019607843	0.884329989752384	0.920000000000001
78.0838989488358	-62.0710294352343	0.762325981392404	0.987338529948987	0.537313432835821	0.8668985996369	0.920000000000001
78.0755363422727	-62.086205379313	0.740729850740115	0.99616558383317	0.485294117647059	0.878655783957557	0.920000000000001
78.0670922583909	-62.1012432122015	0.692288939882521	0.982617095451316	0.401960784313726	0.849190608270703	0.920000000000001
78.0587146965088	-62.1162044407659	0.72545193304794	0.983242174553591	0.467661691542289	0.87101748012491	0.920000000000001
78.0503487418185	-62.1313065841583	0.780740318751143	0.973245343384638	0.588235294117647	0.867783697183803	0.920000000000001
78.0419076181021	-62.1463522036106	0.600733447870443	0.696564934956572	0.504901960784314	0.74001644553961	0.920000000000001
78.0335259080919	-62.1612283337767	0.558843284652786	0.625149255872737	0.492537313432836	0.710257518102556	0.920000000000001
78.0251616493218	-62.1763211233404	0.544709442735379	0.564909081549188	0.524509803921569	0.688508011900942	0.920000000000001
78.0167218437978	-62.1913526720022	0.590141602130023	0.601851831711027	0.578431372549019	0.700293947636977	0.920000000000001
78.008266751035	-62.2061741041805	0.598592057831485	0.672674311741401	0.524509803921569	0.730555395655514	0.920000000000001
77.999891404182	-62.221092399076	0.618735583007694	0.640456240642255	0.597014925373134	0.714840082571141	0.920000000000001
77.9915243888367	-62.2361086631683	0.556029780019521	0.670883089450806	0.441176470588235	0.72918721681312	0.920000000000001
77.9830844903692	-62.250926948056	0.547707499241732	0.657604053209833	0.437810945273632	0.727974190731337	0.920000000000001
77.9747110321798	-62.2656028576443	0.600186911651581	0.687936012357889	0.512437810945274	0.738093498860439	0.920000000000001
77.9663425705769	-62.2805697245985	0.636439409167155	0.694447445785292	0.578431372549019	0.741873392798092	0.920000000000001
77.9578994301756	-62.2954861140535	0.625746371804431	0.72208097890298	0.529411764705882	0.755074344315958	0.920000000000001
77.9494423575463	-62.310209729411	0.717214007378846	0.650114289267495	0.784313725490196	0.728878672720663	0.920000000000001
77.9410620764068	-62.3249921404421	0.620910465915506	0.694557250238971	0.54726368159204	0.738197020632255	0.920000000000001
77.9326773875377	-62.33970776084	0.5941985026473	0.658985240588717	0.529411764705882	0.726989896872649	0.920000000000001
77.9242167054399	-62.3543543426106	0.574818921534466	0.620226078363049	0.529411764705882	0.720071793663592	0.920000000000001
77.9158264387922	-62.3689764837214	0.569832541978714	0.572500904852949	0.567164179104478	0.700928829185151	0.920000000000001
77.907447285299	-62.383734151664	0.566513063350446	0.637928087485207	0.495098039215686	0.718601489570426	0.920000000000001
77.8989928927673	-62.3984339303729	0.532298443199605	0.613616494242346	0.450980392156863	0.718922574947347	0.920000000000001
77.8906081416758	-62.4130992949291	0.654547270165155	0.612577127394986	0.696517412935323	0.709745067230653	0.920000000000001
77.8822205403955	-62.4277173956526	0.476553052386049	0.624674732223079	0.32843137254902	0.719208364113631	0.920000000000001
77.873761644115	-62.4423280417136	0.519118872839929	0.636276961366131	0.401960784313726	0.717486014346696	0.920000000000001
77.8653813445128	-62.4570209257768	0.469415813588058	0.565697298817906	0.373134328358209	0.694466203729317	0.920000000000001
77.8569938415223	-62.4716097768089	0.414105347513336	0.592916577379613	0.235294117647059	0.704174551307057	0.920000000000001
77.8485249347275	-62.486058865968	0.376091601570271	0.551202810983679	0.200980392156863	0.693595341090336	0.92
77.8400685006108	-62.5006593906875	0.31291362752734	0.4542586276037	0.17156862745098	0.655240024745113	0.92
77.8316861125349	-62.5152793031598	0.261821055589858	0.419164499239418	0.104477611940298	0.649763973983889	0.92
77.8232855389133	-62.5296512277552	0.255928106161986	0.394209153500444	0.117647058823529	0.634761546759424	0.92
77.8148253118569	-62.5439887357682	0.206992159247684	0.349307701579945	0.0646766169154229	0.620636172587283	0.92
77.806391661177	-62.5585995064002	0.246959796513731	0.337056847929422	0.156862745098039	0.622514943183854	0.919609518530398
77.7980138062758	-62.5732370548317	0.286358114250472	0.326339416906741	0.246376811594203	0.620971466024529	0.92
77.7666271508062	-62.7600704076577	0.132016754599469	0.22236684253227	0.0416666666666667	0.6	0.92
77.766019581284	-62.8021000626441	0.240373117280129	0.314079567893592	0.166666666666667	0.613730324640635	0.906452383520626
77.7655299306766	-62.8444878484657	0.224254065856472	0.330861072889414	0.117647058823529	0.620581827617853	0.901284529209036
77.765036470458	-62.8868730374237	0.188212123916379	0.273483071362169	0.102941176470588	0.605008091038376	0.919967956981774
77.7645532568595	-62.9289420475207	0.22298699910397	0.276819769352219	0.169154228855721	0.609278749116194	0.906385159675488
77.7640807215364	-62.9710118520695	0.200713142401288	0.224955696567282	0.176470588235294	0.604793630813008	0.891654097324871
77.7636758498752	-63.0134107841009	0.192098020281433	0.257529373896199	0.126666666666667	0.605182133097556	0.900371514687409
77.7635784061247	-63.055525028649	0.134278786179069	0.0261333299338957	0.242424242424242	0.60422345532057	0.704239106476125
77.7638895578845	-63.0976223487745	0.144492740633993	0.112514893032692	0.176470588235294	0.6	0.772069933503799
77.7644031880249	-63.1399994419018	0.220212151384906	0.175718420416872	0.264705882352941	0.600129359766297	0.832939038081378
77.7650046620643	-63.1820360509875	0.224378137388887	0.309452792190708	0.139303482587065	0.621207805038501	0.905186607493152
77.7656446911109	-63.2240621550111	0.219667559779337	0.27757041367632	0.161764705882353	0.613581884188271	0.88751205974297
77.7662874650936	-63.266298815147	0.16872519127246	0.281894826989364	0.0555555555555556	0.610081652885235	0.904528853764957
77.7607679262536	-63.4746086257208	0.159849544201521	0.216757911932453	0.102941176470588	0.605708575253142	0.890726646420839
77.7591180625625	-63.5159980042687	0.155462566799813	0.226348019171766	0.0845771144278607	0.60182140899276	0.879133836663447
77.7575722243624	-63.5574716601109	0.168260611143738	0.286769978506381	0.0497512437810945	0.61121344895344	0.92
77.7512880473993	-63.6804028550418	0.130148353396298	0.226963373459263	0.0333333333333333	0.619260482141292	0.92
77.7453159251432	-63.7600270192824	0.230321767301658	0.420960994920776	0.0396825396825397	0.662222371679049	0.92
77.7420052674695	-63.7990872013662	0.18996815058608	0.360328458034906	0.0196078431372549	0.642566416134456	0.92
77.7343692625009	-63.875416341874	0.181224311878582	0.332597877488507	0.0298507462686567	0.639413710454954	0.909132425961766
77.7218367954832	-63.9871420992381	0.213579075051405	0.412006634951295	0.0151515151515152	0.629284667100383	0.92
