# Supplementary material for: Extreme melt season ice layers reduce firn permeability across Greenland
Source: Nat Commun. 2021 Apr 20;12:2336. doi: 10.1038/s41467-021-22656-5 (PMC8058076; doi:10.1038/s41467-021-22656-5)
Supplement: Supplementary file 3 — Source Data [file 41467_2021_22656_MOESM3_ESM.zip › FinalData/DetectionsByTransect/20170403_02_CleanResults.txt]

Latitude	Longitude	LayerProminence	ProbImperm	LayerConnectivity	MinDensity	MaxDensity
77.1330826503067	-61.5912840247702	0.716390348000757	0.632780696001514	0.8	0.729967179304641	0.92
77.1403959280369	-61.5181322147977	0.89875796715606	0.817123777449375	0.980392156862745	0.785205927312583	0.920000000000001
77.1441297641076	-61.4813593038643	0.855054462459697	0.747145961956431	0.962962962962963	0.782357235417764	0.92
77.1474905945614	-61.4441771866184	0.851500240163796	0.767516609359849	0.935483870967742	0.76738311703844	0.920000000000001
77.1547178050722	-61.3704360548015	0.845919022863586	0.751667105556233	0.94017094017094	0.762281015998765	0.920000000000001
77.1583925459209	-61.3335015439184	0.701432521928733	0.584683225675647	0.818181818181818	0.700562223128239	0.92
77.1617198155891	-61.2962176884609	0.762490226323511	0.655932833599403	0.869047619047619	0.725080172182013	0.920000000000001
77.1689009932639	-61.2223048212625	0.703231763765078	0.619229484976963	0.787234042553192	0.719735872513026	0.920000000000001
77.1725649145643	-61.1856380842469	0.862524287155677	0.808381907644687	0.916666666666667	0.764366273864774	0.92
77.1759109215142	-61.1483485829349	0.767285915213335	0.648392968638052	0.886178861788618	0.728461035286798	0.920000000000001
77.1829589384821	-61.0740937091407	0.844586576325796	0.81796103143947	0.871212121212121	0.79801481014601	0.920000000000001
77.1866300255599	-61.0373996773145	0.812941250857258	0.799215835047849	0.826666666666667	0.783249919136761	0.92
77.2323283511818	-60.7946980596179	0.725025137396819	0.675540470872068	0.774509803921569	0.738555618381918	0.920000000000001
77.239439268131	-60.7702454625075	0.736885646850129	0.702627015093293	0.771144278606965	0.749950525522382	0.920000000000001
77.2465003024249	-60.7454883395165	0.617488047808018	0.612753873393814	0.622222222222222	0.716441184507973	0.92
77.2534523088634	-60.7196122654848	0.703180769163951	0.682784302555545	0.723577235772358	0.731753314218952	0.920000000000001
77.2666179765024	-60.6649339869452	0.579101902050619	0.544567440464874	0.613636363636364	0.683823864160265	0.920000000000001
77.2729552169347	-60.6359522870396	0.610716131749065	0.554765596831464	0.666666666666667	0.687524093039138	0.92
77.2925990244871	-60.5527926734773	0.543826906218831	0.569923315983761	0.517730496453901	0.691609195106481	0.920000000000001
77.2993547880366	-60.5257732523809	0.647524496432185	0.582927780743159	0.712121212121212	0.693354051803185	0.92
77.305797977068	-60.4976660499011	0.586431595887184	0.597105616016791	0.575757575757576	0.703448331274131	0.92
77.3252549303062	-60.4134356602221	0.567929603853344	0.469192541040021	0.666666666666667	0.648061711283268	0.92
77.3320427631646	-60.3869828725039	0.709968481470882	0.631475424480225	0.788461538461539	0.71155383158315	0.920000000000001
77.3452779310105	-60.3317258248152	0.609249314937505	0.574054185430567	0.644444444444444	0.680605957928682	0.92
77.3515175572299	-60.3025591782631	0.69346247554317	0.602611225596145	0.784313725490196	0.702767865809739	0.920000000000001
77.3577632023624	-60.2729766674054	0.663696066918248	0.620321426765788	0.707070707070707	0.707562662123302	0.920000000000001
77.3639883288397	-60.2437166163822	0.6894793189981	0.569434828472391	0.809523809523809	0.685838296605584	0.920000000000001
77.370279006979	-60.2147364558798	0.580092159596083	0.557243142721577	0.602941176470588	0.682268422996553	0.920000000000001
77.3766562563443	-60.1857030250268	0.596505222162406	0.594971228638536	0.598039215686275	0.692967521350313	0.920000000000001
77.3830285811487	-60.156632550361	0.54456799056606	0.530312451720355	0.558823529411765	0.676034121747527	0.920000000000001
77.3893371777577	-60.1276908159374	0.616175251983661	0.540808215410108	0.691542288557214	0.677906070423513	0.920000000000001
77.3955990723035	-60.0985234675259	0.675521678429169	0.586337474505398	0.764705882352941	0.69324181354929	0.920000000000001
77.4018577184091	-60.0688972576519	0.527552351293834	0.541215813698779	0.513888888888889	0.677832542901969	0.920000000000001
77.4080930938288	-60.0395826790009	0.496420315905354	0.525178940268418	0.467661691542289	0.672073050721416	0.920000000000001
77.4143877503416	-60.0105209984851	0.551388587068864	0.53905168394165	0.563725490196078	0.679484972804759	0.920000000000001
77.4207207317815	-59.9811853797797	0.550091316474657	0.559642092408773	0.540540540540541	0.675184600679478	0.92
77.4270520990631	-59.9522650362069	0.559364199819644	0.502061732972621	0.616666666666666	0.65585895728758	0.92
77.4334787039088	-59.9237753121776	0.598110533623219	0.617789694697417	0.57843137254902	0.707785843845747	0.920000000000001
77.4399112435846	-59.8948583010407	0.531395525284503	0.548085168216064	0.514705882352941	0.681150962334202	0.920000000000001
77.446174609336	-59.8655829257066	0.596740526051791	0.575594873241793	0.617886178861789	0.696715450810017	0.920000000000001
77.4524731827552	-59.8364543358338	0.743523954363616	0.570381242060564	0.916666666666667	0.686311334074842	0.92
77.4589348667217	-59.8076306516199	0.596622957427356	0.590304738384124	0.602941176470588	0.695969471212966	0.920000000000001
77.465332029581	-59.7789197069865	0.545615109327995	0.522124527599079	0.569105691056911	0.669957166136907	0.920000000000001
77.4716230227017	-59.7493665245485	0.553971432273787	0.496831753436462	0.611111111111111	0.665029132989378	0.920000000000001
77.4843447167777	-59.6911297675736	0.597267706568335	0.527868746470002	0.666666666666667	0.668023285952307	0.920000000000001
77.4907443812715	-59.6623869665783	0.558123050314653	0.488040972424178	0.628205128205128	0.662923085975454	0.92
77.4969756355211	-59.6328509660515	0.635841339996716	0.634777918088671	0.636904761904762	0.710246434183347	0.920000000000001
77.5096331016167	-59.5741994142828	0.691973140618469	0.725031552554768	0.65891472868217	0.74768130626643	0.920000000000001
77.5160522595738	-59.5454908796903	0.743808793432615	0.687617586865229	0.8	0.727907423547761	0.92
77.5223255849259	-59.5156544015947	0.680486633229894	0.640973266459788	0.72	0.712464507544856	0.920000000000001
77.5349091365571	-59.456548898279	0.686042116376949	0.579291439961106	0.792792792792793	0.698234106290942	0.920000000000001
77.5413403030486	-59.4278394188502	0.494367598820632	0.527196736102804	0.461538461538461	0.679868756893928	0.92
77.5476464288042	-59.3980936324754	0.614047792255079	0.66287819320581	0.565217391304348	0.72258298016849	0.920000000000001
77.5537888545598	-59.3680277570928	0.835874606968001	0.719368261555051	0.952380952380952	0.74048194434508	0.92
77.5600844497317	-59.3386419304089	0.455338712007236	0.466232979570028	0.444444444444444	0.648192457373287	0.92
77.5665603622346	-59.309641341654	0.556494923921634	0.503466038319459	0.60952380952381	0.674492153521861	0.920000000000001
77.5728492579961	-59.2801960602661	0.506933790993177	0.58962515774393	0.424242424242424	0.700539613908876	0.92
77.5789792104954	-59.2500155459271	0.515284244278778	0.521796558732996	0.508771929824561	0.678935372124838	0.92
77.5852922135715	-59.2202135767411	0.723174464672158	0.565396548391935	0.880952380952381	0.691869744312344	0.92
77.5917210348837	-59.1913662036605	0.541349949137972	0.49936656494261	0.583333333333333	0.664342138060728	0.920000000000001
77.5980549447103	-59.1617282915109	0.574863779411864	0.583060892157061	0.566666666666667	0.692738901012443	0.92
77.6041472847135	-59.1313241278265	0.430162706826734	0.447627000955056	0.412698412698413	0.642156786849836	0.92
77.6168435297485	-59.0723666548256	0.478962754145565	0.510557087238498	0.447368421052632	0.661542450862871	0.92
77.6231554046867	-59.0429141506916	0.528272213545175	0.420180790726714	0.636363636363636	0.628079767735167	0.92
77.629257254591	-59.012064789495	0.433162394960422	0.434226024488745	0.432098765432099	0.637634196310405	0.92
77.6418479265965	-58.9529538501119	0.389578255973974	0.455627100183243	0.323529411764706	0.648656299038744	0.92
77.6482090527287	-58.9232304738147	0.203042300936345	0.294973490761579	0.111111111111111	0.607935614201935	0.92
77.6542907672093	-58.8922339624153	0.442922672501453	0.441400900558461	0.444444444444444	0.639868152696274	0.92
77.6668848739011	-58.8330255311512	0.483073962125311	0.501235643548867	0.464912280701754	0.665933132256074	0.920000000000001
77.6792268102076	-58.7721770610113	0.460658979362537	0.387984625391741	0.533333333333333	0.626363504691699	0.92
77.6853886958661	-58.7419005141733	0.546645007587491	0.75995668184165	0.333333333333333	0.73753088260079	0.92
77.691883914456	-58.7127074010448	0.270535054773632	0.367736776213932	0.173333333333333	0.618144445471698	0.92
77.6981388790501	-58.6828215150361	0.423455010213732	0.513576687094131	0.333333333333333	0.662793401389828	0.92
77.7041232205724	-58.6517102771147	0.424819308637105	0.614344499627152	0.235294117647059	0.712060841756394	0.92
77.7103441796528	-58.6212016672046	0.372831884019296	0.445663768038592	0.3	0.628844542063947	0.92
77.7167717325488	-58.5920614804449	0.505664581321345	0.614503765817292	0.396825396825397	0.709177770808693	0.92
77.723033258208	-58.5617782205477	0.307546046169864	0.37699685424449	0.238095238095238	0.618581954989695	0.92
77.7352395929737	-58.5000342969535	0.294387117814254	0.306722953577226	0.282051282051282	0.605005500590647	0.92
77.7416495165836	-58.4707618794257	0.317080501835528	0.400330157899912	0.233830845771144	0.631972912625171	0.920000000000001
77.7481048981459	-58.441694843972	0.340679306686684	0.444179126193881	0.237179487179487	0.640479666935091	0.92
77.7544894984273	-58.4118222994593	0.432100133380243	0.554676457236678	0.309523809523809	0.698387750678139	0.92
77.760613422063	-58.3811789551895	0.305545924745331	0.391233693462292	0.219858156028369	0.625122701808871	0.92
77.766569474373	-58.3497904973572	0.322315488666672	0.389729016549031	0.254901960784314	0.627395245187215	0.920000000000001
77.772530801339	-58.317983827523	0.390945353368234	0.448557373403134	0.333333333333333	0.642886701452539	0.92
77.7846979260725	-58.256238823019	0.509072404348889	0.462589253142223	0.555555555555556	0.655174308170153	0.92
77.7910087075745	-58.2259262484055	0.406832724312438	0.495037997644485	0.318627450980392	0.660417539698651	0.920000000000001
77.7973341581616	-58.1956662188567	0.354619384939014	0.408692321790597	0.300546448087432	0.62398563533295	0.920000000000001
77.8035250307435	-58.1652172797177	0.326748583876504	0.329423093678934	0.324074074074074	0.604782299956542	0.92
77.809572344335	-58.1341115330035	0.265125452997942	0.318129693874672	0.212121212121212	0.603715604431561	0.92
77.815723701744	-58.1030156973511	0.355007820280294	0.421727352272299	0.288288288288288	0.630058802069527	0.92
77.8219128482631	-58.0725104025127	0.36569987709924	0.437867415890022	0.293532338308458	0.642536490842903	0.920000000000001
77.8280995048998	-58.0419784057512	0.382078417001822	0.455333304591879	0.308823529411765	0.638421302013487	0.920000000000001
77.8343041291057	-58.0110721892814	0.349936628618823	0.386147767041568	0.313725490196078	0.622245590533303	0.920000000000001
77.8404370143507	-57.9802553925651	0.328910631586711	0.414040168646059	0.243781094527363	0.629097493189703	0.920000000000001
77.8466117004203	-57.9493131765197	0.294051948478923	0.394074046211576	0.194029850746269	0.623966231717243	0.92
77.8527753267275	-57.918615596009	0.400640454116955	0.453241692547635	0.348039215686275	0.639281941648821	0.920000000000001
77.8589527143697	-57.8875254197064	0.395930144325367	0.419311269042892	0.372549019607843	0.633976712221848	0.920000000000001
77.8650577083754	-57.8565340962869	0.340757877710265	0.383008292733964	0.298507462686567	0.629425459375712	0.913759088516181
77.8711679752772	-57.8255506572058	0.336532991181148	0.452477747068177	0.220588235294118	0.647540632274531	0.911811484889339
77.8773372585021	-57.7943771808837	0.442758970445478	0.478655195792916	0.406862745098039	0.6619536311332	0.920000000000001
77.8834754626907	-57.7634880540596	0.619718232448872	0.886202634051973	0.353233830845771	0.816552729825351	0.920000000000001
77.8895816696027	-57.7324401074814	0.62888701573868	0.963656384418537	0.294117647058824	0.843582291653194	0.920000000000001
77.8957188597117	-57.7010765415385	0.617978027736904	0.981054094689493	0.254901960784314	0.869931385391161	0.92
77.9018232842297	-57.669989679805	0.492304444111454	0.671176052402013	0.313432835820896	0.724990351541191	0.912600214836965
77.9079346593011	-57.638918331137	0.384877068012121	0.470734528181105	0.299019607843137	0.663093069160899	0.918521540268837
77.9140783374963	-57.6075365288358	0.302888697905282	0.424404846790956	0.181372549019608	0.633455301245602	0.92
77.9202109087353	-57.5760893986588	0.300499128210805	0.380410021127491	0.220588235294118	0.629205315920324	0.912213989616859
77.9262976262356	-57.5448610565602	0.460078231354701	0.48234551743577	0.437810945273632	0.665134646524736	0.920000000000001
77.9323878574059	-57.5136328158921	0.383227488779359	0.540964781480287	0.225490196078431	0.685036159637606	0.92
77.9385138365842	-57.4821094175313	0.378900372431615	0.502898784078917	0.254901960784314	0.659937100576637	0.918979240755431
77.9445797995974	-57.4507422261639	0.408810172488268	0.434535767862107	0.383084577114428	0.654881967307281	0.913039995641195
77.9506615875903	-57.4194298594044	0.390191689256323	0.466657888316569	0.313725490196078	0.661168745405003	0.909025685649987
77.9568108053659	-57.3879631582488	0.34278825144827	0.435576502896539	0.25	0.630765927127887	0.920000000000001
77.9628798429037	-57.3565520459037	0.427744298917259	0.591807005794716	0.263681592039801	0.699326164812454	0.920000000000001
77.9689522754218	-57.3248743752091	0.343038826947917	0.457221932502799	0.228855721393035	0.64392872203108	0.92
77.9750269321451	-57.2934678731966	0.307823854178224	0.468588884827035	0.147058823529412	0.658283409419308	0.92
77.9811608828398	-57.2618700216823	0.379983447317902	0.52957473777306	0.230392156862745	0.669227500075735	0.920000000000001
77.9872037856329	-57.2302913374835	0.329364315583291	0.449773407285984	0.208955223880597	0.648993430331778	0.918812976499944
77.9932199947197	-57.1985794181288	0.319376717309585	0.393470415751244	0.245283018867925	0.625308875376094	0.92
77.9993211836979	-57.166788835741	0.619556107356652	0.970455498295393	0.26865671641791	0.852559852223074	0.920000000000001
78.0054066229113	-57.1353520896992	0.600164958024426	0.94162344838716	0.258706467661692	0.840733408060749	0.920000000000001
78.0114344292564	-57.1036443680608	0.630531250088591	0.966944853118359	0.294117647058824	0.854501312775179	0.920000000000001
78.0174672689838	-57.0715054852505	0.691551294166845	0.999044617319197	0.384057971014493	0.880175585833625	0.92
78.0235436685089	-57.039541885328	0.670949263603748	0.973211658520627	0.368686868686869	0.870823452864872	0.920000000000001
78.0296183824859	-57.0079944574757	0.596054850599604	0.993104726074831	0.199004975124378	0.872024761134296	0.92
78.0356761944218	-56.9763561974262	0.609746088071646	0.969492176143292	0.25	0.854221614319477	0.920000000000001
78.041700343335	-56.9441158380905	0.619400929426952	0.973176858853903	0.265625	0.861698589611541	0.92
78.0476820703678	-56.9121114756686	0.421123910896761	0.332443900224895	0.509803921568627	0.603912094770303	0.92
78.0537446495304	-56.8804474365029	0.386161372944455	0.463499216477145	0.308823529411765	0.651201295384939	0.920000000000001
78.0598515120892	-56.8485236054389	0.332323892146451	0.375432098018393	0.28921568627451	0.616675198079142	0.914415598744078
78.0658248133116	-56.8164347185793	0.2786171149089	0.358229254693422	0.199004975124378	0.616029044474629	0.917645239533635
78.071769198463	-56.7842042791755	0.287955349419961	0.321008738055608	0.254901960784314	0.622720036014821	0.914887433650875
78.0778431061352	-56.752087116092	0.257744788062542	0.378234674164299	0.137254901960784	0.617901351352342	0.905905473301079
78.0839140526827	-56.7203686067542	0.322224360023258	0.425543247409701	0.218905472636816	0.631274791161294	0.92
78.089935101163	-56.688016901204	0.329786226323038	0.375990363093837	0.283582089552239	0.623115830704389	0.914267749422414
78.0958458757019	-56.6555775988389	0.350924462241827	0.358711669581694	0.343137254901961	0.613118196276459	0.918454837921147
78.1018655650332	-56.6231585597379	0.22807185973715	0.372810386140967	0.0833333333333333	0.624045990414633	0.92
78.107929584879	-56.5913588964359	0.290780957098181	0.387532063450094	0.194029850746269	0.650410678024418	0.912284964328558
78.1139375010734	-56.5592952499618	0.288052268206009	0.306496693274763	0.269607843137255	0.611740537545647	0.897865974356134
78.1198793217643	-56.5264901995742	0.354475942287887	0.442285217909107	0.266666666666667	0.643028115151661	0.92
78.1318308069931	-56.4620040799444	0.276155069087622	0.370937589155635	0.181372549019608	0.62528910331226	0.916921348231479
78.1379082053014	-56.429742215835	0.307482203862968	0.335552643020054	0.279411764705882	0.619986920104812	0.915455390644133
78.1438264556664	-56.3972072510612	0.289222381328023	0.379439787531667	0.199004975124378	0.63251472581448	0.918918026762097
78.1497074508884	-56.3644958515461	0.371576818157079	0.60426474742527	0.138888888888889	0.707109605938297	0.92
78.1557279022701	-56.3319349346251	0.208802845269736	0.258514781448563	0.159090909090909	0.609095085879591	0.893347068961593
78.1618085725644	-56.299622854606	0.30940857263519	0.363915184486066	0.254901960784314	0.622370063642602	0.908094046133673
78.1677682513236	-56.2672036398998	0.351527384927343	0.419472680302448	0.283582089552239	0.648082625121527	0.920000000000001
78.1736232369639	-56.234316560222	0.328425873258339	0.333322334751973	0.323529411764706	0.631402515711065	0.897693067488588
78.1795796549432	-56.2014128200387	0.304926533810277	0.403503861271348	0.206349206349206	0.633765665441238	0.91641318983985
78.1855942355669	-56.1691861809984	0.321191517721425	0.353825821512503	0.288557213930348	0.617193329135725	0.913538023401049
78.1915661149298	-56.1367560381574	0.362755603812823	0.372570031155058	0.352941176470588	0.624831291221334	0.905607427336657
78.1974550082815	-56.103513618578	0.276276003838695	0.389286701554941	0.163265306122449	0.623928977928778	0.92
78.2093376223452	-56.0379656155269	0.378185554249601	0.434532028039432	0.32183908045977	0.643239869819191	0.92
78.2153390784106	-56.0056011400403	0.329396942088784	0.392127217510901	0.266666666666667	0.632562175961713	0.92
78.2212336465435	-55.9723189678408	0.352343237703563	0.359448380169032	0.345238095238095	0.615540323778202	0.920000000000001
78.2330176426672	-55.9065636756516	0.254131926409896	0.401597186153126	0.106666666666667	0.63336205496703	0.9177329758018
78.2390689746213	-55.8739126778811	0.136702019685259	0.221320706037185	0.0520833333333333	0.603421709082049	0.875532657432858
78.2449265360815	-55.8408441568764	0.241778597741132	0.33430346413898	0.149253731343284	0.627199953780961	0.914123722006651
78.2507060558629	-55.8074276155053	0.213850401392761	0.316589691674411	0.111111111111111	0.604651669551459	0.820626604874168
78.2566530611351	-55.7742727960426	0.28184180731085	0.447741585636193	0.115942028985507	0.646005849505811	0.92
78.2626588676781	-55.7417986499614	0.220973288694301	0.322898958340984	0.119047619047619	0.618995537320755	0.898016804394561
78.2685435601657	-55.7087801054996	0.303548831449179	0.359971226116749	0.247126436781609	0.62452004597234	0.910617614149012
78.2743464191314	-55.6749607540946	0.284749747889256	0.397456485025825	0.172043010752688	0.625834905229983	0.891504546115204
78.2802278931022	-55.6414576958263	0.070900758373546	0.0751348500804252	0.0666666666666667	0.6	0.773484706647416
78.2862020922729	-55.6087788693324	0.183615501222227	0.227927519857388	0.139303482587065	0.601145565059112	0.86205027065166
78.2921383996695	-55.5759184173104	0.344474236753501	0.466726251284781	0.222222222222222	0.654028460733333	0.92
78.2979580856705	-55.5421032160057	0.302656910519103	0.409911522187631	0.195402298850575	0.638871239864434	0.890734325508926
78.3096372232538	-55.4754694387272	0.23183731584538	0.337007965024093	0.126666666666667	0.620367361575999	0.901971569933489
78.3156356893048	-55.4423715463129	0.291634878980467	0.331807769656841	0.251461988304093	0.618256928278294	0.900997315792606
78.3214649828614	-55.4089575189415	0.311776484757144	0.370679406295898	0.252873563218391	0.613126218977873	0.92
78.3272245032736	-55.3750091439159	0.344913684440873	0.395709721822922	0.294117647058824	0.635608380714579	0.919135572600071
78.3330588594147	-55.3415938243406	0.254781679844527	0.32623002635572	0.183333333333333	0.615989292163185	0.871804042533424
78.3390425099839	-55.3083650496009	0.28580765371995	0.370634915283036	0.200980392156863	0.645427847014247	0.899111267418146
78.3449220378805	-55.2751097751685	0.30312158877343	0.362462083019497	0.243781094527363	0.62043780477794	0.888069483814943
78.3506634052893	-55.241251045502	0.153574074570146	0.182965142604345	0.124183006535948	0.602608822101879	0.875822951814722
78.3623513595338	-55.1739177854167	0.244284040771477	0.3189774382681	0.169590643274854	0.612861143681943	0.90978524058438
78.3682532476092	-55.1406927726143	0.197376766937131	0.240907380028108	0.153846153846154	0.613639361907571	0.860992224395937
78.3740537950634	-55.1065797052775	0.274042419270402	0.332398564031	0.215686274509804	0.620376869158494	0.896595361628968
78.3797972547894	-55.0722113561186	0.303461492795546	0.273589652257759	0.333333333333333	0.601770597607927	0.92
78.3856306483181	-55.0386431653765	0.173281649718194	0.167991870864959	0.178571428571429	0.605944756967062	0.902435680549554
78.3915528472983	-55.005440763752	0.250859352440868	0.321163149326181	0.180555555555556	0.612703693529125	0.882996673030684
78.3973948783856	-54.9714367103859	0.261114391359461	0.370713631203771	0.151515151515152	0.611220943040122	0.92
78.4030602349627	-54.9371126697494	0.23787014707004	0.272841743415442	0.202898550724638	0.6	0.877168588201682
78.408831160506	-54.9032141089796	0.184376822537944	0.20208697840922	0.166666666666667	0.6	0.849323270823103
78.4148032851148	-54.8697204205845	0.186156134610063	0.213978935886792	0.158333333333333	0.612909182850396	0.885736693585836
78.4206201061161	-54.8359832314015	0.314317659182047	0.307206746935523	0.321428571428571	0.606717621794405	0.893930923754206
78.4262580235939	-54.801480084886	0.244004390742476	0.286254395520041	0.201754385964912	0.606378933583685	0.900862648455701
78.4379047922508	-54.733535933095	0.274363140145216	0.365719744342719	0.183006535947712	0.623589558028595	0.92
78.4494280537735	-54.6651369952435	0.179594706583951	0.261628437558147	0.0975609756097561	0.60880809838466	0.882483790466201
78.460937094105	-54.5965063814665	0.307769813595152	0.3635071068651	0.252032520325203	0.629824609444075	0.904067745756046
78.4725304819134	-54.5281618335054	0.248280286214883	0.413227239096433	0.0833333333333333	0.623846466966914	0.890370377822607
78.4839272004431	-54.4593590021834	0.306719048027104	0.495791037230679	0.117647058823529	0.652869729377567	0.92
78.4898847751239	-54.42558692679	0.332212016644779	0.375535144400669	0.288888888888889	0.628148786572024	0.92
78.4955972258182	-54.3907585985757	0.300367053508903	0.378511884795585	0.222222222222222	0.626837237717133	0.906880898235325
78.5069015987648	-54.321436290845	0.294212530146789	0.378548517083702	0.209876543209877	0.659042067579764	0.882264851122092
78.5128409645006	-54.2875169556476	0.352044520868363	0.402501740149423	0.301587301587302	0.638740364443542	0.912660376504301
78.5185279649024	-54.2529492379129	0.376819611867242	0.435457405552667	0.318181818181818	0.639757431541165	0.904093161089318
78.5240777260557	-54.2177998834973	0.416565519487939	0.166464372309212	0.666666666666667	0.614309295721474	0.858122453667118
78.5298402414678	-54.183073915348	0.199190772871513	0.298381545743025	0.1	0.602349688923067	0.875380139969283
78.5357011611958	-54.1491899076427	0.285619129147684	0.345748062216936	0.225490196078431	0.607689183635575	0.905603390715044
78.5413900247425	-54.114562812004	0.372270639118725	0.401684135380307	0.342857142857143	0.62763616320395	0.92
78.5469491907705	-54.0789515914219	0.288126084804979	0.338156931514719	0.238095238095238	0.605985975615206	0.92
78.5586877276645	-54.010721688412	0.35993258093514	0.361531828536946	0.358333333333333	0.638959173621423	0.906840663687259
78.5646851467491	-53.9773672984698	0.233691407143291	0.245160592064361	0.222222222222222	0.6	0.92
78.5704863194332	-53.9426828813627	0.436543365667913	0.388711731335826	0.484375	0.626526892047165	0.915618222619499
78.5760795930258	-53.9075511250183	0.296198358475264	0.323740000532618	0.26865671641791	0.610822907298008	0.918880061788247
78.5816105201402	-53.8721516016252	0.314823267816971	0.389450457202571	0.240196078431372	0.642793649945616	0.906079777856434
78.5871600752117	-53.8363777040817	0.396942615306001	0.354491291218063	0.439393939393939	0.61464739932049	0.906888017431067
78.5927547559136	-53.8012026152018	0.25538913254856	0.272683027001883	0.238095238095238	0.6	0.911848263301124
78.5984114470535	-53.7662650927952	0.183009432236964	0.270780769235832	0.0952380952380952	0.61428810221326	0.890254988761554
78.6039401008703	-53.7303583795194	0.151194782948674	0.235722899230681	0.0666666666666667	0.611931274314768	0.903377739827378
78.6152619001801	-53.6604539739639	0.230383684010538	0.305728608331153	0.155038759689922	0.624064538310344	0.909333150559409
78.6210171039003	-53.6254232352288	0.250544172296818	0.292755011260304	0.208333333333333	0.611713321429479	0.857845751656092
78.6265018804642	-53.5897045641402	0.170332128786186	0.283521400429515	0.0571428571428571	0.60333584475571	0.92
78.6378697629677	-53.5194125130744	0.215751488004032	0.303843401539979	0.127659574468085	0.620100332661877	0.91158756306447
78.6435838984372	-53.4841424839421	0.354205987414807	0.375078641496281	0.333333333333333	0.622844252340153	0.91093014975825
78.6490265176758	-53.4481879872923	0.225780246116892	0.261084301757594	0.19047619047619	0.6	0.92
78.6546181897539	-53.4128191634035	0.199713422477491	0.304188749716887	0.0952380952380952	0.6	0.92
78.6604502012513	-53.3779916156299	0.214429051616735	0.317746992122359	0.111111111111111	0.6	0.92
78.6660588808652	-53.3426467244902	0.236906000550636	0.336557099140488	0.137254901960784	0.610373304345583	0.92
78.6714975138723	-53.3063275261114	0.319138507327405	0.267906644284439	0.37037037037037	0.6	0.92
78.6771094076687	-53.2709720274928	0.288951380615323	0.327902761230645	0.25	0.607020433447094	0.92
78.6829302075934	-53.2360274806536	0.334696113458191	0.324564640709486	0.344827586206896	0.603426196808216	0.92
78.6885156910351	-53.2005285148896	0.205784599417496	0.276434063699857	0.135135135135135	0.6	0.92
78.6939242963274	-53.1642999160374	0.18546350565041	0.333889974263784	0.037037037037037	0.6	0.92
78.6995664870044	-53.1285586980592	0.206412519006654	0.297440422628693	0.115384615384615	0.601882845863375	0.92
78.7053062528338	-53.0936454805674	0.239106237721897	0.251545808777128	0.226666666666667	0.604241426717131	0.914723371592939
78.7108244341418	-53.0578047765288	0.128061512886036	0.219085988735035	0.037037037037037	0.6	0.910559260624436
78.7218940811403	-52.9857753652064	0.217480691373137	0.303382435377852	0.131578947368421	0.609222476611355	0.92
78.7276005294706	-52.9506529137323	0.232945915924959	0.327002942961029	0.138888888888889	0.6	0.92
78.7331090640945	-52.9142654586606	0.142962882160881	0.227954749829008	0.0579710144927536	0.6	0.906872805631937
78.7442243017502	-52.84228606288	0.182185909612003	0.269133723985912	0.0952380952380952	0.6	0.92
78.7499009769402	-52.8069735320453	0.216566475076764	0.337894854915433	0.0952380952380952	0.6	0.92
78.7553317715858	-52.7702080171014	0.265758620834834	0.355046653434375	0.176470588235294	0.610931518936344	0.91856166931373
78.76061265525	-52.7332771213155	0.22100647475556	0.275346282844454	0.166666666666667	0.614182884475605	0.900678387782024
78.7660653590144	-52.6970080179995	0.490157004309744	0.313647341952821	0.666666666666667	0.6	0.92
78.7718838072804	-52.6617833876837	0.236627552868222	0.29678451750115	0.176470588235294	0.61678902401675	0.916152960265288
78.7774985424113	-52.6261223291257	0.233521919985805	0.27656764949542	0.19047619047619	0.6	0.92
78.782863421134	-52.5891969953602	0.249275519125159	0.284265323964605	0.214285714285714	0.6	0.92
78.7883731609726	-52.5530776895772	0.315613557138495	0.4407509238008	0.19047619047619	0.63270913177495	0.92
78.7941210735063	-52.5174766182488	0.183603861585956	0.276298632262821	0.0909090909090909	0.6	0.895689366913502
78.7996436692405	-52.4813756304789	0.333373174423916	0.346233528335011	0.320512820512821	0.61129369171254	0.906891744852565
78.8049397709071	-52.4443596394235	0.0755869343091074	0.0511738686182148	0.1	0.6	0.870251842438185
78.8104931988517	-52.4079093825723	0.300788203473756	0.282131962503068	0.319444444444444	0.612307869381891	0.859422980154469
78.8161805321096	-52.3724302857689	0.214615763928857	0.290342638968825	0.138888888888889	0.6	0.92
78.8216283213689	-52.3359584730951	0.195656179823298	0.310011546638467	0.0813008130081301	0.60744789039217	0.916268111385983
78.8324889197738	-52.2623920534964	0.274145530900971	0.311731922016996	0.236559139784946	0.603604583015795	0.92
78.838137076861	-52.2266777159631	0.242765909337333	0.26814051432684	0.217391304347826	0.609173487988511	0.884922529640427
78.8436099412159	-52.1897931417538	0.240528423196861	0.332247322584198	0.148809523809524	0.610514106846961	0.918079372528707
78.8544711675289	-52.1160766040879	0.293808726818297	0.394069066539819	0.193548387096774	0.622579321087222	0.92
78.8600727092565	-52.080097832716	0.260960505658785	0.340102829499387	0.181818181818182	0.607725747880346	0.92
78.8654951971864	-52.0429440956368	0.301477144176387	0.350921768027572	0.252032520325203	0.610199369915372	0.92
78.8763262621132	-51.9694113009889	0.318948848937267	0.262897697874533	0.375	0.606504771190668	0.911709208793649
78.8819313848907	-51.9329339982356	0.25187369045427	0.313271190432351	0.19047619047619	0.6	0.92
78.8872448494755	-51.8957065680098	0.258953178199746	0.308604030818097	0.209302325581395	0.606629329518525	0.916249578781988
78.8981321369144	-51.8219297961688	0.183706507145601	0.232661241241557	0.134751773049645	0.612936334454637	0.876844168666011
78.9037003820424	-51.7852320852081	0.316500475774345	0.26263058117832	0.37037037037037	0.6	0.92
78.9089683534471	-51.7477686413383	0.331707263948912	0.30987917436247	0.353535353535354	0.6	0.92
78.9142995850968	-51.710533465384	0.328644631840978	0.323955930348623	0.333333333333333	0.615359581755109	0.92
78.9199088447318	-51.6739483570194	0.197710340474648	0.257739521529005	0.13768115942029	0.613809484681475	0.86000274826312
78.9253647934299	-51.6371700187265	0.164831276242663	0.238753461576236	0.0909090909090909	0.61433403162624	0.876340210423278
78.9305839140382	-51.5994478118326	0.171209125142048	0.305381213247059	0.037037037037037	0.644898741736382	0.92
78.9359838181906	-51.5619731590382	0.0929722541200094	0.152611174906686	0.0333333333333333	0.6	0.894144002335948
78.9415464725442	-51.5255707412826	0.0226638563045514	0.025719869471848	0.0196078431372549	0.609877680373199	0.840582119493286
78.946935597625	-51.4884573982306	0.175750414927718	0.262611940966548	0.0888888888888889	0.6	0.915272890569736
78.9575928164989	-51.4128360242287	0.1973941203487	0.220875197219139	0.173913043478261	0.6	0.903664452625671
78.963146787374	-51.3763268798626	0.161509513049695	0.232109935190298	0.0909090909090909	0.647449370011842	0.849962654377013
78.9684656187028	-51.3388664108152	0.217562676724653	0.298373216697168	0.136752136752137	0.600921965343683	0.900097554887547
78.9790914362502	-51.2634146801425	0.169589010727344	0.257877208446558	0.0813008130081301	0.604932795855921	0.91837671318839
78.9845892213573	-51.226603110865	0.248520356871654	0.325323542026137	0.171717171717172	0.601239444926391	0.883807441968299
78.989929986789	-51.188713112625	0.206078909234067	0.275794182104498	0.136363636363636	0.603806719303732	0.905304917195199
79.0005638501026	-51.1133093730013	0.141543810577981	0.239227972033155	0.043859649122807	0.6	0.870250359882355
79.0060304205438	-51.0762997143451	0.125129577594404	0.225567797164116	0.0246913580246914	0.628896156013599	0.83347575418619
79.0113474579155	-51.0382446912252	0.188977066241657	0.270110995228412	0.107843137254902	0.6	0.913411623876232
79.0219065572868	-50.9626738489892	0.0884290797523053	0.151217133863585	0.0256410256410256	0.6	0.906327652858738
79.0273968980434	-50.9252448888098	0.00717534912536576	0.00153018543021872	0.0128205128205128	0.609453327183901	0.820021265869157
79.0326419019259	-50.8872792728956	0.0840512233189169	0.153287631823019	0.0148148148148148	0.6	0.833899778216454
79.0432146688457	-50.8111815187024	0.169348376223213	0.206913806709991	0.131782945736434	0.6	0.895593216901259
79.0486798884879	-50.7735802317576	0.297539547210651	0.244201901438846	0.350877192982456	0.6	0.91541946158079
79.0538909060813	-50.7354105847714	0.192470855950536	0.294994621953982	0.08994708994709	0.603388311930734	0.893698532537847
79.0644572574704	-50.6591426580952	0.202332847618254	0.253150543721356	0.151515151515152	0.6	0.912166917202811
79.0750136938524	-50.5832055821027	0.185034662401716	0.217895411759954	0.152173913043478	0.601073003117723	0.889904443626522
79.0856024880102	-50.5068806904889	0.193826309381935	0.237992754818293	0.149659863945578	0.601006316777838	0.881290182823423
79.0909626688428	-50.4691625654089	0.159234278064401	0.281431519091766	0.037037037037037	0.6	0.92
79.0961075108554	-50.4301637575165	0.130847476511021	0.141324582651672	0.12037037037037	0.601311624256134	0.88836706021483
79.1067064125816	-50.3537686381775	0.146514567500498	0.25237872849693	0.040650406504065	0.629335655210555	0.818053499831714
79.1171035683124	-50.276498804955	0.0685201674765698	0.0764342743470789	0.0606060606060606	0.6	0.748725826214791
79.1222832052691	-50.2379773889287	0.182895905821253	0.143569589420283	0.222222222222222	0.643488661614449	0.756088523921343
79.1276861069794	-50.2003006260343	0.148837476038404	0.218727583655755	0.0789473684210526	0.6	0.880667730568992
79.1329716960477	-50.161709248537	0.147255938975481	0.216734100173183	0.0777777777777778	0.605837137796703	0.855083733713718
79.1431934526422	-50.0840251097018	0.151036610051821	0.218739886770308	0.0833333333333333	0.602428859723108	0.868601061375678
79.1486193671002	-50.0459213197782	0.190225348506747	0.326396642959439	0.0540540540540541	0.6	0.92
79.1538329330686	-50.0074185366887	0.182425653411621	0.25700816956834	0.107843137254902	0.60642752725709	0.801002083388161
79.1588516991709	-49.9681661959376	0.217943987494612	0.269221308322557	0.166666666666667	0.6	0.92
79.1640805796099	-49.9292448314934	0.166777205939023	0.255123039329027	0.0784313725490196	0.614801471717714	0.92
79.1694719261459	-49.8909301856457	0.143606148740363	0.194619704888133	0.0925925925925926	0.6	0.913293192774671
79.1746557506173	-49.8522390456395	0.179895323127256	0.323754610218475	0.036036036036036	0.614843870498485	0.775186610819785
79.1796641642527	-49.8128747493369	0.130615218495872	0.184307360068667	0.0769230769230769	0.6	0.92
79.1902146839361	-49.7356637387748	0.097815143326248	0.106741397763607	0.0888888888888889	0.600997378699702	0.777565288556466
79.195347201301	-49.6967073595371	0.182488597844611	0.273310529022555	0.0916666666666667	0.6	0.888938274234148
79.2055577861558	-49.6180931891862	0.191722002043205	0.314478486845031	0.0689655172413793	0.6	0.92
79.2108909673828	-49.5795507016709	0.139447405871614	0.156087794199367	0.12280701754386	0.6	0.845219735687299
79.2159810666565	-49.5403607540885	0.109356401019796	0.148199981526771	0.0705128205128205	0.625637143523467	0.848803516219068
79.2261946751153	-49.4616235960008	0.188612089329166	0.241807511991665	0.135416666666667	0.605951853506239	0.868789539133102
79.2314876274906	-49.4231499998437	0.171247840673422	0.300829014680178	0.0416666666666667	0.6	0.92
79.2365568504254	-49.3833731920103	0.125348234874209	0.178474247526196	0.0722222222222222	0.64356667403196	0.808688280674129
79.2414882106343	-49.3435087095369	0.174333226314404	0.316920420882776	0.0317460317460317	0.6	0.92
79.2519583347099	-49.2655525352821	0.0898217502485689	0.13202445287809	0.0476190476190476	0.639355666375985	0.811348595344057
79.2571039783747	-49.2259869421209	0.16329473548507	0.307541851922522	0.019047619047619	0.6	0.92
79.2671372847087	-49.1467244718186	0.178200727727145	0.327415948207914	0.0289855072463768	0.6	0.92
79.2724526683563	-49.1077460919417	0.189248325530591	0.295163317727849	0.0833333333333333	0.6	0.92
79.2774796004329	-49.0681050978811	0.195493711928447	0.289977322846792	0.101010101010101	0.6	0.92
79.2875686339065	-48.9884673989109	0.203593264204906	0.342371713594998	0.0648148148148148	0.616162705117253	0.80429376088849
79.2928051039069	-48.9495548397776	0.251370280795469	0.336073894924271	0.166666666666667	0.6	0.92
79.2977681952927	-48.9096044044935	0.130506953035159	0.237204382260794	0.0238095238095238	0.609526196355988	0.860674973461219
79.3078574642454	-48.8298031689342	0.126832973185874	0.140029582735384	0.113636363636364	0.6	0.819908089622148
79.3130821991689	-48.7904437340031	0.230488909242476	0.266533374040509	0.194444444444444	0.6	0.92
79.3180319411851	-48.7503684390749	0.186967316848837	0.283656855919897	0.0902777777777778	0.603026471965782	0.917038695853806
79.3281059257832	-48.6703689568314	0.186781997288581	0.237509572808454	0.136054421768708	0.6	0.873568560551431
79.333261497436	-48.6309974494159	0.0980008105221435	0.148382573425239	0.0476190476190476	0.6	0.894380000773106
79.3382180504686	-48.5904356608633	0.189917730481971	0.287636879403658	0.0921985815602837	0.6	0.92
79.3482337508215	-48.5105124042983	0.193173666402229	0.322244768701894	0.0641025641025641	0.6	0.92
79.358299527058	-48.429823573152	0.187848867318831	0.349381945163978	0.0263157894736842	0.604991675025074	0.830873090117889
79.3683074362304	-48.349721202276	0.174651560401345	0.317251838751407	0.032051282051282	0.6	0.92
79.3734152739952	-48.3095800656966	0.169675784096856	0.313710542552686	0.0256410256410256	0.6	0.92
79.3782693665852	-48.268935892165	0.102159881753486	0.188446747633956	0.0158730158730159	0.6	0.896070671810791
79.4082080728733	-48.0267559087239	0.198872576609214	0.315984146929119	0.0817610062893082	0.609200144897739	0.908929141051526
79.4132352379462	-47.98624956433	0.0950095151502109	0.166209506490898	0.0238095238095238	0.6	0.92
79.418021791579	-47.9452179668811	0.0837285070177581	0.137153983732486	0.0303030303030303	0.639744911710638	0.810330549968641
79.422934295083	-47.9041782143938	0.297155765019762	0.260978196706191	0.333333333333333	0.6	0.92
79.4280092495218	-47.8641499404845	0.144050503846207	0.218918617755308	0.0691823899371069	0.602764554526667	0.902684930288415
79.4329923093116	-47.8237657070781	0.173332393434365	0.322855263059207	0.0238095238095238	0.6	0.92
79.4378019857985	-47.7823048120374	0.180320036746563	0.263865879944738	0.0967741935483871	0.62954269243352	0.92
79.4426688294098	-47.7414640862233	0.17006425590093	0.22901740069075	0.111111111111111	0.6	0.907392691653019
79.4477145460514	-47.7012516246867	0.195637466895862	0.316562290113563	0.0747126436781609	0.632968142729773	0.904577102434387
79.4526972724117	-47.6603493340621	0.116385349288532	0.187725653532019	0.045045045045045	0.611521738830365	0.866702322116902
79.4574664323092	-47.6191055720111	0.209679905705186	0.263109811410373	0.15625	0.614371001747591	0.881730995834271
79.4623103539772	-47.5781063552158	0.144457170788496	0.167702220364871	0.121212121212121	0.6	0.907013895519099
79.4673454888883	-47.5373364265021	0.207897977775318	0.307952818295734	0.107843137254902	0.601057334203662	0.92
79.4723416072611	-47.4964054299953	0.181834118212074	0.31103665747678	0.0526315789473684	0.602514934194747	0.92
79.4771166598898	-47.4551072398308	0.165006239025132	0.267512478050264	0.0625	0.623848669825896	0.885234549062091
79.4819116660424	-47.4138612321071	0.216214982705663	0.349096632077992	0.0833333333333333	0.6	0.92
79.4869329562001	-47.3729659839383	0.213214500114393	0.320608894408679	0.105820105820106	0.606106449730641	0.917636395038664
79.4918652073685	-47.3321703165938	0.220075858010292	0.21026665854932	0.229885057471264	0.614914282860668	0.869438585101364
79.4966101263594	-47.2906914326091	0.237912846267477	0.317095533804795	0.158730158730159	0.607795097710141	0.92
79.5014341700478	-47.249033606459	0.202137518949088	0.320941704564843	0.0833333333333333	0.604577160061195	0.821075834764218
79.5063755391024	-47.2082011507352	0.180692405629911	0.286757945588181	0.0746268656716418	0.606229889322012	0.884594594811912
79.5113046482203	-47.1669918805189	0.170542604720686	0.236607597501072	0.104477611940299	0.612876817714045	0.872464446764442
79.5160420559155	-47.1254113985387	0.1630128015262	0.319081158607956	0.00694444444444444	0.6	0.92
79.5257378866267	-47.0425341959195	0.21856289845405	0.307772563077255	0.129353233830846	0.6	0.92
79.5306381133927	-47.001470979298	0.150338138644581	0.266362551798966	0.0343137254901961	0.6	0.92
79.5354080541144	-46.9594916011605	0.220964785081744	0.360168563874179	0.0817610062893082	0.606507306265282	0.92
79.5450218015936	-46.8766148082811	0.20266334486638	0.331880362049145	0.0734463276836158	0.606894683235811	0.891450127559026
79.5499455462614	-46.8351202348423	0.196995796365394	0.324224150870323	0.0697674418604651	0.60538789388927	0.878587106594359
79.5546914478524	-46.7929812424348	0.182697748542424	0.31182406851342	0.0535714285714286	0.6077555374654	0.91612532461503
79.5642691582131	-46.7098255598463	0.213536615717034	0.314170005627615	0.112903225806452	0.60346984440457	0.92
79.5691478032111	-46.6680944393152	0.178672710191579	0.317345420383158	0.04	0.6	0.92
79.5738268575227	-46.6260860086897	0.237699625445003	0.350399250890006	0.125	0.615972054336923	0.92
79.5833896248029	-46.5422855489408	0.138000930633803	0.241175990620839	0.0348258706467662	0.6	0.85888897483673
79.5882193612395	-46.5007453570821	0.161540889580683	0.26018869740036	0.0628930817610063	0.6	0.916843855197456
79.5928905448394	-46.458635228724	0.187669666036982	0.303910760645393	0.0714285714285714	0.603069278190898	0.92
79.6024038839249	-46.374499868686	0.172724845655638	0.289894135755721	0.0555555555555556	0.603379723928916	0.898218143279851
79.6072408010205	-46.3325887110326	0.201804139159943	0.269279920110931	0.134328358208955	0.603840580365997	0.901166706518587
79.611917111074	-46.2904185927499	0.179788987907691	0.276244642482049	0.0833333333333333	0.6	0.914024436215741
79.6165851062952	-46.2477643070062	0.298333622317715	0.354243002211188	0.242424242424242	0.606754846694135	0.92
79.6213396709	-46.2058270065904	0.230428927635062	0.367834599456171	0.0930232558139535	0.614305900997985	0.897581040345891
79.6261538033527	-46.1640789074668	0.209085082440178	0.315228988409768	0.102941176470588	0.610772907284374	0.913320272894264
79.6308727278776	-46.1215413065793	0.2443050629326	0.356257184688728	0.132352941176471	0.614175949948728	0.915937206607452
79.635479581077	-46.0790403271713	0.221837213878684	0.322462306545247	0.121212121212121	0.6	0.92
79.6401804665989	-46.0368408206376	0.151286490414879	0.230677555993156	0.0718954248366013	0.601328703073918	0.867829504043797
79.6449869950509	-45.9945479046511	0.207233544567456	0.277212187174128	0.137254901960784	0.600994239592422	0.905302649670143
79.6497274677042	-45.9520067174623	0.197168919313118	0.315906466077217	0.0784313725490196	0.606372968179302	0.914823383497792
79.6543325357957	-45.9094232673835	0.0811277293909635	0.140750082437841	0.021505376344086	0.603049449998243	0.867539679594765
79.6589597604692	-45.8668962265094	0.143999221481306	0.232442887407056	0.0555555555555556	0.6	0.92
79.683150606715	-45.4950670225688	0.0747350705616549	0.0899463315995003	0.0595238095238095	0.604745384461724	0.866736782198323
79.6840250812815	-45.4450756413626	0.140937181916764	0.209410595717586	0.072463768115942	0.6	0.833812640622879
79.6863234875686	-45.3458246965864	0.260394466732095	0.503694916370172	0.0170940170940171	0.627943054961459	0.92
79.687699026659	-45.2965507572626	0.124368633394513	0.20893627176415	0.0398009950248756	0.623740463889694	0.879707579446901
79.6889773548661	-45.2471903941214	0.0893524605804644	0.154013563136237	0.0246913580246914	0.614647677287833	0.753729509019488
79.6899397944925	-45.1972329014976	0.147463690503174	0.260913775564172	0.0340136054421769	0.6	0.911604969182566
79.690658788286	-45.1475099851949	0.105615626715119	0.174194216393201	0.037037037037037	0.6	0.913662464797269
79.6924660910157	-45.0478765264102	0.19251467986609	0.341313512737644	0.0437158469945355	0.605424700411769	0.92
79.6941933958244	-44.9485604271813	0.101060521701312	0.154501995783576	0.0476190476190476	0.639761310870335	0.774785052635459
79.6958931181613	-44.8488342565263	0.211131094292558	0.331353097676026	0.0909090909090909	0.616357682232631	0.891588152231777
79.6968638924856	-44.7992174560048	0.157137298300899	0.230941263268465	0.0833333333333333	0.626838072712433	0.880220537755061
79.6976235424898	-44.7491055863072	0.186552491278923	0.32408537471471	0.0490196078431373	0.6	0.92
79.6991903199672	-44.6492746961727	0.0985842354522178	0.188835137571102	0.00833333333333333	0.6	0.92
79.7009329182965	-44.5495180326748	0.144959190331399	0.235996812035347	0.053921568627451	0.6	0.9150914503902
79.7023985812977	-44.4495243645361	0.150814335812996	0.25565166013174	0.0459770114942529	0.6	0.905719516155229
79.7033198916566	-44.3998458634447	0.154147187642746	0.279054609203621	0.0292397660818713	0.622260524296215	0.92
79.7040949933986	-44.350087932087	0.0963985411430234	0.154545716165828	0.0382513661202186	0.6	0.895040447327152
79.7047187527977	-44.3002575404389	0.192608531612937	0.301883729892541	0.0833333333333333	0.609842736307175	0.860094527177211
79.7054698412929	-44.250104190374	0.135149171670622	0.163631676674577	0.106666666666667	0.6	0.875496634593955
79.7063505836478	-44.2003892846044	0.173919599168341	0.317988452068025	0.0298507462686567	0.6	0.92
79.7070991206791	-44.1506060362978	0.114507998095569	0.214310113838197	0.0147058823529412	0.6	0.906498184198355
79.7092633709553	-44.000444437999	0.0762393401332865	0.117652809619807	0.0348258706467662	0.628813387196886	0.737228991121368
79.7100092371605	-43.9506436869185	0.0905892266939461	0.146864727897696	0.0343137254901961	0.607228569990526	0.857029919740762
79.713335183716	-43.7006730797614	0.115037106179167	0.219657545691667	0.0104166666666667	0.6	0.92
79.7147603234778	-43.6006276136803	0.0904668412980108	0.162751864414204	0.0181818181818182	0.639844326012526	0.803984194550354
79.7172915051191	-43.4003565965376	0.142024519519215	0.259539235116862	0.0245098039215686	0.6	0.914830411353254
79.7179782369036	-43.3504907682833	0.124103503844306	0.233281634554284	0.0149253731343284	0.655539529842398	0.802215219763263
79.7184831653037	-43.3005527428396	0.140668064458015	0.212153738978923	0.0691823899371069	0.6	0.904098163540084
79.7196930302255	-43.2003658983796	0.124282107596618	0.193837847034032	0.054726368159204	0.621199923279334	0.886326814461268
79.7203693791764	-43.1504829425455	0.120560738667053	0.20680775184391	0.0343137254901961	0.623212930749373	0.889992174479944
79.7208877481288	-43.1001614316247	0.145924442066124	0.213417511583228	0.0784313725490196	0.609718384327945	0.890173171346833
79.7219747838338	-43.000284088306	0.250522096187755	0.304965761002961	0.196078431372549	0.615220712612958	0.882248246199335
79.7226496692741	-42.9500118599509	0.119074636040998	0.208737507376115	0.0294117647058823	0.609497146879871	0.882022569510657
79.723170438712	-42.9000574031204	0.142636887165971	0.240497654928956	0.0447761194029851	0.6	0.904141671615254
79.7236065815424	-42.8500737319495	0.171202376321651	0.25149566173421	0.0909090909090909	0.6	0.92
79.7241690277948	-42.7997516582715	0.138507817943827	0.189714048586068	0.0873015873015873	0.650377750084558	0.833060203757404
79.7248168950087	-42.7494575132164	0.167192650747559	0.221640203455901	0.112745098039216	0.619320536645622	0.861258930104258
79.7253309437452	-42.6994906686504	0.234889454945999	0.315550054170605	0.154228855721393	0.613662871703029	0.897581817459076
79.7262326976382	-42.5991343757086	0.154647386867572	0.256663194787775	0.0526315789473684	0.619485359232673	0.886850634528371
79.7268278477553	-42.5491870325655	0.182150331416585	0.254847926514761	0.109452736318408	0.604779071247259	0.90150229295093
79.7273343744272	-42.4991977727546	0.211338579836577	0.290324218496683	0.132352941176471	0.61000011410357	0.902144875734629
79.7277192781768	-42.4485195211617	0.16878996478799	0.241283633279684	0.0962962962962963	0.6	0.906003679997705
79.7281545293935	-42.3985145334061	0.255845124404253	0.254114491232747	0.257575757575758	0.61980164357363	0.888796703215491
79.7287072364195	-42.348542877493	0.266207397895682	0.29360882564211	0.238805970149254	0.615232260982953	0.892799962059263
79.7292280486272	-42.29855839028	0.21841210148005	0.294667340215002	0.142156862745098	0.606667029123246	0.895610039334865
79.7296115857721	-42.2481557272854	0.168234179325192	0.220066242248267	0.116402116402116	0.620411687884411	0.861872939943297
79.7299893201445	-42.1981267443041	0.203716488004898	0.24076630934313	0.166666666666667	0.6	0.911755229940388
79.7304959100028	-42.1481313307479	0.14408879475336	0.19504033460476	0.0931372549019608	0.602615826635864	0.905003834086379
79.731003350483	-42.0977567556174	0.204053950698716	0.226735352377825	0.181372549019608	0.642568106150907	0.831107130016077
79.7313602093612	-42.0477164492408	0.140619469318853	0.196661824209846	0.0845771144278607	0.648314335089246	0.82825710610639
79.732144272884	-41.9472730785306	0.202217802575959	0.284435605151919	0.12	0.628912910478202	0.874610100498102
79.73263908709	-41.897263707223	0.115827132218383	0.181903020655671	0.0497512437810945	0.616501273149128	0.865062576340789
79.7329700250685	-41.8472105241083	0.174817640611245	0.202576457693078	0.147058823529412	0.631908901324144	0.839047287127076
79.7332549999673	-41.796769165635	0.196367405216938	0.210916628615694	0.181818181818182	0.6	0.90723217749872
79.7336729794436	-41.7463560418794	0.222074433914636	0.295339344019748	0.148809523809524	0.618034259621723	0.883830563904931
79.7341398749995	-41.6963305974428	0.260613082942513	0.307295817626321	0.213930348258706	0.613092934351913	0.90890248505295
79.7344615834152	-41.6462685123734	0.250648264399523	0.300316136642182	0.200980392156863	0.618124955408832	0.89054219477398
79.7347063253816	-41.5958132017612	0.21127991879881	0.200337615375397	0.222222222222222	0.6	0.901170820640708
79.7350702575294	-41.5457571613856	0.229253609316354	0.255608667908069	0.202898550724638	0.619121503486425	0.886368094547563
79.7355073840572	-41.4957062478013	0.183200269254551	0.224243675764004	0.142156862745098	0.635856064041762	0.867642827827149
79.7358477199977	-41.4449654179053	0.178816523436099	0.178528569260258	0.17910447761194	0.636477681846066	0.855430369844599
79.7360760347106	-41.3948777364581	0.171407769807972	0.222815539615943	0.12	0.622711901813047	0.88994436332133
79.7363569207229	-41.3447980404185	0.279401051031164	0.278100347676363	0.280701754385965	0.621634822291	0.889993496583319
79.7367488833693	-41.2947396496839	0.258317748837258	0.27153745845883	0.245098039215686	0.624809596970377	0.865797913694941
79.737094374978	-41.2442926442981	0.223385887126818	0.24088942131246	0.205882352941176	0.615876350398732	0.867509988100249
79.7373035140407	-41.1941967032227	0.284131448647525	0.252473423610839	0.315789473684211	0.623253247434397	0.892755783957934
79.7375383397902	-41.1441037382337	0.316672116177441	0.318529417540068	0.314814814814815	0.624091114638329	0.867581935349362
79.7378914926495	-41.0936535635347	0.220523458458377	0.264576328681459	0.176470588235294	0.608673117120867	0.898156448039724
79.7382176676891	-41.0435732865327	0.181597035438432	0.233840837046018	0.129353233830846	0.642580978132548	0.837766468912547
79.7384120767845	-40.9934699419735	0.207368961126614	0.243169294802248	0.17156862745098	0.622992761836412	0.880909708304709
79.7386012842456	-40.9429880843248	0.213325976646259	0.301651953292517	0.125	0.643219290307642	0.830503625585786
79.7389059604743	-40.8929001092401	0.229407132037665	0.226491031752098	0.232323232323232	0.612624885613536	0.889555848844656
79.7392107913026	-40.8428107696862	0.214396910081471	0.218009506437452	0.21078431372549	0.621628974080954	0.875864991886789
79.7393741021803	-40.7923225224931	0.237515032724978	0.308363398783289	0.166666666666667	0.620868132783797	0.891840833290191
79.7395109715541	-40.7418308096953	0.189890409506213	0.129780819012425	0.25	0.659833262540422	0.83236892344451
79.7397691949435	-40.691730699879	0.238478431218325	0.237190780565306	0.239766081871345	0.630883139800693	0.867159619701068
79.740063286973	-40.6416348435668	0.209815963999174	0.199043692704229	0.220588235294118	0.635599289577509	0.844512979369791
79.7402318375564	-40.5911434317613	0.177141509460936	0.202322234608147	0.151960784313725	0.634231473065077	0.84220765456586
79.740328600317	-40.541021323527	0.214814438915917	0.359453439235343	0.0701754385964912	0.608943039406294	0.92
79.7405291133069	-40.4908996028333	0.200191304970904	0.269663655693441	0.130718954248366	0.613576021076296	0.882914760509647
79.7408056239124	-40.4401685742519	0.164650465589021	0.244723816750181	0.0845771144278607	0.614678225371568	0.865087378556404
79.7409679784649	-40.3900502770889	0.287188598922714	0.250847786080722	0.323529411764706	0.633197190282575	0.874545786936748
79.7410251155438	-40.3399226628546	0.130831524356442	0.172774159823995	0.0888888888888889	0.639155707521716	0.85320790922113
79.7411694075538	-40.2898009534467	0.202942647671215	0.291850207623132	0.114035087719298	0.630973888667267	0.891859861946953
79.7414035637245	-40.2393110143679	0.175366808109517	0.237988518179818	0.112745098039216	0.619250784009113	0.856597571530135
79.7415595555085	-40.1891887080822	0.193569937049546	0.277687137780684	0.109452736318408	0.607941679832911	0.897956442150645
79.7415905354952	-40.1390575902025	0.176019762140831	0.223251645493783	0.128787878787879	0.621376355394186	0.884368620578649
79.7416834415944	-40.0885527659085	0.215413953475213	0.264161240283759	0.166666666666667	0.619848087052103	0.890738202692358
79.7418966830407	-40.0384346047503	0.18121267128555	0.223121859984035	0.139303482587065	0.623804624151259	0.871822329317975
79.7420390348798	-39.9883087669323	0.195580508351452	0.258808075526433	0.132352941176471	0.629635296787165	0.87635087857845
79.742037816854	-39.9377983632946	0.183734592323665	0.162340979519125	0.205128205128205	0.643819570413278	0.825853866793598
79.7420679080652	-39.8872890724185	0.188954720510687	0.258861821973756	0.119047619047619	0.609925067499059	0.900390500602077
79.7422429473898	-39.8371648836468	0.238783654206724	0.263636960154743	0.213930348258706	0.623323909827723	0.863212185151107
79.7423882703976	-39.7870378003989	0.230029287875474	0.224764458103889	0.235294117647059	0.627440096914403	0.843543315663978
79.7423706869434	-39.7365265726315	0.247594877947722	0.238779499485188	0.256410256410256	0.628904713840209	0.867630145986944
79.742442703397	-39.6362610129288	0.24456980328287	0.241827778608751	0.247311827956989	0.6317793518782	0.867412971758836
79.7425808025809	-39.58575431752	0.236431135956713	0.237568154266367	0.235294117647059	0.629867320784146	0.876203257087371
79.7425676069581	-39.5356192704579	0.198679605478654	0.228204982101587	0.169154228855721	0.621661546507017	0.877206574482517
79.7425041893929	-39.4854747494089	0.267908662973357	0.250103040232429	0.285714285714286	0.639120271985807	0.862045707631365
79.7425781898777	-39.4346724808194	0.236484538312454	0.282492886148719	0.19047619047619	0.616686632064148	0.901382967462423
79.7426923882091	-39.3845400614548	0.320583001756089	0.283322866257276	0.357843137254902	0.622528117438796	0.881675631451401
79.7426631751387	-39.3344046288326	0.160376985292157	0.236176856156453	0.0845771144278607	0.622219800184882	0.851868408588652
79.7425723123693	-39.2337588640603	0.25235128980212	0.23672872339509	0.26797385620915	0.622430822482397	0.882919705055876
79.7426526878868	-39.1836241789115	0.225650010882186	0.232394549127557	0.218905472636816	0.62409794540408	0.871824859789358
79.7426236978981	-39.1334888315229	0.217341595316166	0.258212602397037	0.176470588235294	0.631445064395045	0.880926071792437
79.742491753955	-39.0829808590679	0.238286002457626	0.320109419881238	0.156462585034014	0.622093520013447	0.898093474562935
79.7424137305923	-39.0328478581197	0.17762069423864	0.178770800241987	0.176470588235294	0.669296924619453	0.841747475136457
79.7424503857011	-38.9827130361593	0.192636134564785	0.203899720109963	0.181372549019608	0.629602509690866	0.865548706763076
79.7424372790981	-38.9322016081062	0.23326069179271	0.260639030644243	0.205882352941176	0.617695734996248	0.907969082071265
79.7422879151513	-38.8816965531814	0.247689573652978	0.306699902022937	0.188679245283019	0.606782309277449	0.913605651793717
79.7421633812049	-38.8315670381354	0.296249120977617	0.259164908621902	0.333333333333333	0.601013714503009	0.891659789428688
79.7421422580351	-38.7814326783348	0.209587801222736	0.227999131857236	0.191176470588235	0.632858456752335	0.875376593928989
79.7421270495931	-38.7309213796493	0.158856526085766	0.239281679622513	0.0784313725490196	0.607872890680475	0.883619510039726
79.7419902493026	-38.6807938415956	0.173765608925295	0.248028730288401	0.099502487562189	0.630521320966589	0.84253731547296
79.7418090156014	-38.6306708848404	0.303488765751887	0.340310864837108	0.266666666666667	0.64696905691795	0.92
79.7417448938805	-38.5801631209275	0.236182345816878	0.281888501157566	0.19047619047619	0.621664869244261	0.904849714491419
79.7417178635417	-38.5300309168126	0.204738478418991	0.275148598629027	0.134328358208955	0.620137823209164	0.864252155051738
79.7415518108177	-38.4798985899634	0.208911499560629	0.246254371670277	0.17156862745098	0.625794881363724	0.859221233852386
79.7413058638169	-38.429106455577	0.261920068582402	0.419673470498137	0.104166666666667	0.627283175195483	0.92
79.7411907959126	-38.3789819084535	0.212725222663665	0.225450445327329	0.2	0.643988225474413	0.818933689907391
79.7411595038265	-38.3288525325792	0.255797510020489	0.267813925513615	0.243781094527363	0.640647103971557	0.859180554835645
79.7409858888549	-38.278734208679	0.203890431673337	0.275427922170204	0.132352941176471	0.64541329803856	0.856064773194529
79.7407025859247	-38.2282540140349	0.171312731839181	0.264194091129342	0.0784313725490196	0.62339520844882	0.885313468953313
79.740516313469	-38.1781392900426	0.110869742461546	0.141739484923092	0.08	0.659523459221671	0.915228247028611
79.740451758365	-38.128014149948	0.154423225557883	0.215709196213805	0.0931372549019608	0.62308812404974	0.85230402327562
79.7402742465221	-38.0775234113589	0.137428939137481	0.216034348863196	0.0588235294117647	0.65224751826897	0.871548365266279
79.7399535032908	-38.0274314249488	0.193066953280477	0.275022795449843	0.111111111111111	0.614295133015245	0.884340582321892
79.7397182896663	-37.977327273351	0.176580731434074	0.279087388794074	0.0740740740740741	0.6	0.92
79.7396149855091	-37.9268312790322	0.150770753269944	0.203502290853614	0.0980392156862745	0.649280703038349	0.832775001681145
79.7394570050878	-37.876718140557	0.158931935170026	0.223336507155973	0.0945273631840796	0.644230285176343	0.878169273721902
79.7391407002057	-37.8266291933485	0.119763864141276	0.161402728282552	0.078125	0.610767871521852	0.883768282597605
79.738652394096	-37.725680874509	0.176414216848528	0.249798130666752	0.103030303030303	0.61241539827759	0.866223020943164
79.7385105682637	-37.6755706271749	0.107731618950279	0.150786620985136	0.0646766169154229	0.672806128132911	0.770265885503124
79.7381939997265	-37.6254871087981	0.139330682961018	0.24434764043184	0.0343137254901961	0.614217192063827	0.897135646410523
79.737818031311	-37.5750401738194	0.0812731770262405	0.118101909608037	0.0444444444444444	0.71846453541937	0.74576150950227
79.7375676394038	-37.5249485132309	0.109141798453625	0.193893353004812	0.024390243902439	0.64445912202727	0.805250153191649
79.7374057345344	-37.4748354133159	0.186024223898937	0.23479354583709	0.137254901960784	0.622608286578197	0.85162789270337
79.7371363735325	-37.4241325045022	0.156799202403965	0.209120792867631	0.104477611940299	0.603595613574998	0.897451639499986
79.7367213777486	-37.3740772833504	0.142347719352665	0.252949406959297	0.0317460317460317	0.6	0.908665035614704
79.7363710918132	-37.3240097530425	0.136249980313722	0.205833293960778	0.0666666666666667	0.6	0.895194857176582
79.736176183039	-37.2739156671642	0.164562356821187	0.255595301877667	0.0735294117647059	0.614655983120836	0.877205332693598
79.7359124397691	-37.2234572132051	0.196897542456838	0.22712841824701	0.166666666666667	0.623297639370036	0.870923530372387
79.7354626230076	-37.1734180011135	0.258378267423175	0.316756534846351	0.2	0.641533346112672	0.848152187126422
79.7348141203344	-37.0729148042831	0.171577072557753	0.230159794833019	0.112994350282486	0.634990571995828	0.84857965265966
79.7345733006075	-37.0228365116061	0.140080285314109	0.206086496554143	0.0740740740740741	0.680543155271844	0.83096911393553
79.7341169691882	-36.9728078509337	0.161325021194955	0.277452302276916	0.0451977401129944	0.609504749418767	0.891432350534621
79.7333146367708	-36.8719795268783	0.0848283215764215	0.140027013523213	0.0296296296296296	0.649306463267204	0.858759086507142
79.7330768724402	-36.8219073538866	0.114783688956182	0.178285326630312	0.0512820512820513	0.659089052184116	0.833248172873801
79.7326243699475	-36.7718858575573	0.23688862221774	0.270525211915156	0.203252032520325	0.637891189660003	0.870026999607454
79.7317151308938	-36.6714760827907	0.25140959939592	0.31393030990295	0.188888888888889	0.60667083892406	0.92
79.731472109052	-36.6214108071031	0.162522146916399	0.292786229316668	0.032258064516129	0.6	0.92
79.7310298526664	-36.5710161339049	0.174949630823515	0.249899261647031	0.1	0.6	0.913293437492605
79.7304398994165	-36.5210455171876	0.208221996653954	0.301059377923292	0.115384615384615	0.614392885921313	0.918120202488184
79.7299836194578	-36.471026765207	0.246474570045946	0.302472949615702	0.19047619047619	0.62770104872407	0.917619989599545
79.7297020191219	-36.420311600629	0.195727259307457	0.237133530960592	0.154320987654321	0.635051760836725	0.852589511511415
79.7293042083235	-36.3702901965107	0.170401206992623	0.266728339911172	0.0740740740740741	0.6	0.914765875727353
79.7287013381096	-36.3203333808336	0.113708254721819	0.213811067266768	0.0136054421768707	0.62859717703041	0.92
79.7277738665697	-36.2199657441697	0.21920735304505	0.268923180666372	0.169491525423729	0.606564620358544	0.913304939643801
79.7274151081238	-36.1699424201069	0.16190214707174	0.254359849699035	0.0694444444444444	0.639195525963371	0.8622945483322
79.7268323543726	-36.1199885240233	0.153288404922637	0.29508255697171	0.0114942528735632	0.644652180308424	0.805122490050562
79.725753427265	-36.0196841518198	0.127919425512432	0.22483109908688	0.0310077519379845	0.622197987153038	0.862249831765845
79.7253781916041	-35.9696731826561	0.136175268675874	0.175128315129525	0.0972222222222222	0.6	0.881001801744587
79.7248423673951	-35.9193353235285	0.166442527881161	0.274061526350558	0.0588235294117647	0.6	0.91619737114273
79.7241827096021	-35.8690445687766	0.133807191414118	0.173864382828235	0.09375	0.62103359090005	0.882607215817363
79.723634266776	-35.8190945021612	0.189512023652038	0.316524047304077	0.0625	0.605018947512796	0.92
79.7232381602356	-35.7690993364854	0.252647587697259	0.338628508727851	0.166666666666667	0.619065601025306	0.891471503093153
79.7227129550856	-35.7187692870131	0.226080129493891	0.349219082517194	0.102941176470588	0.629747517240496	0.88992711055608
79.7220167839653	-35.6688823309	0.172966829899288	0.302922907110405	0.043010752688172	0.6	0.92
79.7213985317406	-35.6189676746977	0.171664880695163	0.295710713771278	0.0476190476190476	0.6	0.92
79.7209329469707	-35.5686252079756	0.203883726047396	0.29992431483989	0.107843137254902	0.616407286672631	0.904045556980613
79.7204431201464	-35.5186694352129	0.223985579737599	0.323593050022463	0.124378109452736	0.614290004352195	0.918916833373491
79.7197723142884	-35.4687731504283	0.270474833851443	0.315459471624454	0.225490196078431	0.615993682252732	0.898474623639894
79.7190394052132	-35.4182592264748	0.206495755257053	0.246324843847439	0.166666666666667	0.606565350164426	0.907846030129055
79.7184994152061	-35.3683301594058	0.217484936271819	0.28279595950016	0.152173913043478	0.614116171013573	0.89846400418592
79.7180304134588	-35.3183791306705	0.276412606267259	0.381108040817346	0.171717171717172	0.613852234671418	0.92
79.7173602359807	-35.2685058484661	0.250378135123956	0.293859718523774	0.206896551724138	0.633213627052686	0.879920285167718
79.716567658524	-35.2183121741125	0.186349697363834	0.277461299489573	0.0952380952380952	0.6	0.92
79.7159660323602	-35.1684186005118	0.396938405065127	0.327210143463587	0.466666666666667	0.622115897802105	0.904523613529262
79.7154996814244	-35.1184789171534	0.269753321806736	0.261728865835694	0.277777777777778	0.615954369161592	0.87367459967857
79.7148498895801	-35.0682332530972	0.28478854922979	0.313166842049324	0.256410256410256	0.617700983439669	0.912031536381943
79.7140109960134	-35.0184526689604	0.231246914714794	0.287890654826413	0.174603174603175	0.6044562686959	0.895522730130323
79.7133206221772	-34.9686080664964	0.296152485045214	0.306590684376141	0.285714285714286	0.6	0.92
79.7128360129759	-34.9183102048837	0.297124857173052	0.381483756899296	0.212765957446809	0.660623545086708	0.894969141973513
79.7122089322326	-34.8684471988191	0.309180541275183	0.343851278628796	0.274509803921569	0.617742489664439	0.913276145899949
79.7112827680761	-34.8187292444657	0.424046788460112	0.36324509207174	0.484848484848485	0.620673950216149	0.905532940983665
79.7105226611816	-34.7685571036846	0.144199691012731	0.140251233877314	0.148148148148148	0.6	0.863139734086705
79.7100548266877	-34.7182683827564	0.290989986545209	0.424572565683012	0.157407407407407	0.644844078516073	0.917074276122454
79.7094059559008	-34.6684282650704	0.593109353507162	0.925349141796933	0.260869565217391	0.832067595798218	0.92
79.7084692170745	-34.6187295279636	0.575716328709577	0.933041852821454	0.218390804597701	0.829919269225031	0.92
79.7071127039046	-34.5187228584964	0.554534178679506	0.927908937069156	0.181159420289855	0.829240473996549	0.92
79.7064619036554	-34.4688861315633	0.539986474256378	0.935045412280872	0.144927536231884	0.842861884864643	0.92
79.7055327034934	-34.4185663285068	0.641282479081546	0.986268661866796	0.296296296296296	0.855360353218135	0.92
79.7040078370455	-34.3190332954702	0.575326642006651	0.96764674806559	0.183006535947712	0.849750860854136	0.92
79.7033927302431	-34.2692021671193	0.552548083368816	0.908126469767935	0.196969696969697	0.80231398761199	0.92
79.7025371671508	-34.219111197267	0.533255812067461	0.924435121402682	0.14207650273224	0.810740509631782	0.92
79.7015890847617	-34.169451237968	0.916666666666667	1	0.833333333333333	0.91415254288475	0.92
79.7008140692336	-34.1197035272012	0.556737687875293	0.93291982019503	0.180555555555556	0.829122121310328	0.92
79.7001648214791	-34.06952407825	0.586806595782833	0.958798376750851	0.214814814814815	0.878151359362327	0.92
79.69938506748	-34.0197857449742	0.576488771577569	0.898432088609684	0.254545454545454	0.803893676300343	0.92
79.6984353421179	-33.9701413186019	0.525375755234057	0.910400633275132	0.140350877192982	0.819850432844087	0.92
79.6968522478627	-33.869945465768	0.554235210345995	0.902588067750815	0.205882352941176	0.817540429609362	0.92
79.6960876869	-33.8202147643738	0.587716953908906	0.860619093002998	0.314814814814815	0.799371643271891	0.92
79.6951198284065	-33.770597635663	0.544925717609625	0.907311752679567	0.182539682539683	0.807933766841794	0.92
79.6933977596172	-33.6708818315093	0.563586377264576	0.875710766225058	0.251461988304094	0.800638627868294	0.92
79.6926435513022	-33.6211609207844	0.559390522765234	0.834467320040271	0.284313725490196	0.783083206572908	0.920000000000001
79.6917019579897	-33.5711680516007	0.556249736063121	0.896813197616439	0.215686274509804	0.823359196110244	0.92
79.6906745233987	-33.5216086307334	0.311975409045845	0.411829605970478	0.212121212121212	0.631118362933478	0.92
79.6898082634159	-33.4719508373759	0.241930915193026	0.291942638466861	0.191919191919192	0.606348175948812	0.892758371355528
79.6890482538685	-33.4216286391326	0.226051575699893	0.301309500606135	0.150793650793651	0.602187691379787	0.908078737360054
79.6881344617304	-33.3720152917613	0.241046784644962	0.333945421141776	0.148148148148148	0.608428185550916	0.918370829327782
79.6870511566748	-33.3225100008272	0.287899794585919	0.385323398695647	0.19047619047619	0.624711075868526	0.92
79.6861022784916	-33.2729266594307	0.177923802460685	0.304565553639318	0.0512820512820513	0.6	0.92
79.685327086082	-33.2228739566888	0.244485931025196	0.283416306494835	0.205555555555556	0.601786959505803	0.899876051767775
79.6844543093423	-33.1732541579692	0.230158571335997	0.318650476005328	0.141666666666667	0.607645321507714	0.917155022059615
79.6833591720142	-33.1237754754049	0.234886618716626	0.325494630468078	0.144278606965174	0.611649955410489	0.891989277736075
79.6813885549443	-33.0243390230734	0.554640177846714	0.94261368902676	0.166666666666667	0.819192856717925	0.92
79.6806838863634	-32.9746554155194	0.534474812863156	0.985616292392979	0.0833333333333333	0.816385615258762	0.92
79.6746282930406	-32.8286724809718	0.549740312812319	0.926641119451799	0.172839506172839	0.799754401035219	0.92
79.6718900734046	-32.7812686199978	0.532306498688499	0.86031192210818	0.204301075268817	0.802670876255864	0.92
79.6692767334397	-32.7332639015807	0.566130060247324	0.857750316573079	0.274509803921569	0.786710437223642	0.920000000000001
79.6667007385869	-32.6855985449567	0.607146054250417	0.955585640839142	0.258706467661692	0.822732459979415	0.920000000000001
79.664138407511	-32.6379220483127	0.58258831659979	0.90276528568185	0.26241134751773	0.801114305330216	0.92
79.6593700802359	-32.5416540260641	0.44912714181803	0.799488851537294	0.0987654320987654	0.775365006693712	0.92
79.6571776498691	-32.493430253849	0.292624801437643	0.389171171502738	0.196078431372549	0.61885093421326	0.92
79.6549614201554	-32.4445407473247	0.283444781810772	0.397735334765822	0.169154228855721	0.624541625167285	0.92
79.6527826216552	-32.3967142472055	0.330211961131462	0.446493574004217	0.213930348258706	0.630879766935825	0.92
79.6505331581623	-32.3486134952228	0.537782189742823	0.840270261838586	0.235294117647059	0.809278829822028	0.920000000000001
79.6482237890383	-32.3002242359495	0.55657924163947	0.951393777396587	0.161764705882353	0.8240321392139	0.92
79.6459529267725	-32.2517892927037	0.575672444700968	0.916050771754877	0.235294117647059	0.806304425405813	0.92
79.6437398601113	-32.2036671855138	0.551075521231539	0.928021689229246	0.174129353233831	0.834452161556729	0.92
79.6414493476456	-32.155669029577	0.561640924633982	0.873281849267964	0.25	0.816816756556914	0.92
79.6390181419888	-32.1075069646204	0.556967044448969	0.903149775172448	0.21078431372549	0.807860188155216	0.92
79.6365919420916	-32.05973567848	0.59050716127422	0.923704381027972	0.257309941520468	0.855132200204878	0.92
79.6342130203464	-32.0119024520933	0.507825365021153	0.883706285597861	0.131944444444444	0.80984880133271	0.92
79.6318987141786	-31.963595923107	0.281244136067334	0.386017683899374	0.176470588235294	0.625436657733261	0.92
79.629659176141	-31.9155761362683	0.290412529439625	0.371869834998654	0.208955223880597	0.614669804616172	0.92
79.6274491341768	-31.8675243705484	0.252689246328293	0.319103982852663	0.186274509803922	0.609522467418924	0.92
79.6251783244656	-31.8191853869813	0.242646941751125	0.32843113840421	0.156862745098039	0.602274411296283	0.92
79.6228316673245	-31.7713548634667	0.317564619270797	0.515726253466966	0.119402985074627	0.674228609515821	0.92
79.620419353705	-31.7236358253533	0.505196499737245	0.863334175945078	0.147058823529412	0.793549407600719	0.92
79.6179490118005	-31.6756317196837	0.467316832629282	0.841496410356604	0.0931372549019608	0.791059020710075	0.92
79.6154507604107	-31.6276837967052	0.527584044688649	0.898305344279259	0.156862745098039	0.805666282738203	0.92
79.6129721904254	-31.5801036834848	0.507783514606462	0.858704284114886	0.156862745098039	0.802310182378748	0.92
79.6105987637269	-31.5327570681187	0.607326052212232	0.89032778010014	0.324324324324324	0.795544762881853	0.92
79.6082712079522	-31.4843342616133	0.526852805765635	0.887038944864603	0.166666666666667	0.80976537107377	0.92
79.6059907503157	-31.4364734118152	0.507757976503015	0.881187594797075	0.134328358208955	0.814939980031195	0.92
79.6037063533352	-31.3886382581363	0.519732018857458	0.877699331832564	0.161764705882353	0.819291436491889	0.92
79.6012920642168	-31.3406253367269	0.461062773214039	0.814282409173175	0.107843137254902	0.772426655930195	0.92
79.5986866428999	-31.292930541624	0.540929833850937	0.881859667701874	0.2	0.82862997772269	0.92
79.5935557941285	-31.1982229476069	0.286078764500986	0.331416788261232	0.240740740740741	0.612706132099733	0.92
79.5911748983665	-31.1502028299156	0.288800411384587	0.410934156102507	0.166666666666667	0.630547595299856	0.92
79.5888906851064	-31.1024333714183	0.269391002684502	0.414403895916268	0.124378109452736	0.627036493986545	0.92
79.5866403184869	-31.0546252552522	0.321040849796783	0.406787581946507	0.235294117647059	0.634403581060072	0.920000000000001
79.5843090609817	-31.0065618560505	0.332217969220914	0.414435938441828	0.25	0.634891527203787	0.920000000000001
79.5818921455141	-30.9590254724774	0.413155229206468	0.473076627567165	0.353233830845771	0.659369133590478	0.920000000000001
79.5793000887108	-30.9117835074897	0.458971579412565	0.653237276472188	0.264705882352941	0.72053728906073	0.920000000000001
