# Supplementary material for: Extreme melt season ice layers reduce firn permeability across Greenland
Source: Nat Commun. 2021 Apr 20;12:2336. doi: 10.1038/s41467-021-22656-5 (PMC8058076; doi:10.1038/s41467-021-22656-5)
Supplement: Supplementary file 3 — Source Data [file 41467_2021_22656_MOESM3_ESM.zip › FinalData/DetectionsByTransect/20170410_01_CleanResults.txt]

Latitude	Longitude	LayerProminence	ProbImperm	LayerConnectivity	MinDensity	MaxDensity
74.2037954327494	-53.4001408826714	0.408565989099417	0.666594343790232	0.150537634408602	0.721585637657614	0.92
74.2085394002141	-53.3720502446277	0.439039909964473	0.868275898360318	0.00980392156862745	0.775288102674444	0.92
74.2130554108917	-53.3437371744799	0.379569371346136	0.747839307664023	0.0112994350282486	0.711559425494311	0.92
74.2221426828808	-53.2869235589694	0.775489908789346	0.987343453942329	0.563636363636364	0.865257585802116	0.920000000000001
74.2268559679534	-53.258730648008	0.552852692572363	0.895828841934849	0.209876543209877	0.797537760397673	0.92
74.2313123962071	-53.2302570780765	0.429087561976547	0.818959437678584	0.0392156862745098	0.757441622980457	0.92
74.2404186613746	-53.1734202213584	0.361987260355251	0.70758107808755	0.0163934426229508	0.729149822193756	0.92
74.2539667461266	-53.0880047955792	0.418358810297229	0.624596408473246	0.212121212121212	0.722427196440677	0.92
74.2586209152446	-53.0599128874321	0.408855286163086	0.693332462873437	0.124378109452736	0.731292070083822	0.92
74.2631430541485	-53.0315251752216	0.380818648283887	0.717519649508951	0.0441176470588235	0.72522329719914	0.92
74.2675792382644	-53.0026597554435	0.256131875378481	0.49471989110784	0.0175438596491228	0.655112681333725	0.92
74.2721224573168	-52.9743043440208	0.283046055748538	0.517481000385966	0.0486111111111111	0.690623704893698	0.92
74.2767229248623	-52.9460686129609	0.243104848406348	0.437190088969559	0.0490196078431373	0.680903433842332	0.92
74.2811696811354	-52.9174809650943	0.346708313322822	0.613814636595894	0.0796019900497512	0.712208416797716	0.92
74.2856734725045	-52.8886070327931	0.311345780889674	0.531782470870257	0.0909090909090909	0.672681063172986	0.92
74.2902354895178	-52.8602616360968	0.276512420206097	0.494201311000429	0.0588235294117647	0.698366705940336	0.92
74.2947499698267	-52.8315191593446	0.262501945285058	0.495592125864234	0.0294117647058823	0.684689788490673	0.92
74.2991633141813	-52.8028400926701	0.34596477295679	0.666288520272554	0.0256410256410256	0.723454008177562	0.92
74.3036894393009	-52.7743937848706	0.381744308130236	0.709567047633021	0.053921568627451	0.715898365661515	0.92
74.3082613604923	-52.7457492392378	0.270369220800964	0.51622863768036	0.0245098039215686	0.710923934152082	0.92
74.3127230788495	-52.7168600608547	0.317836803560319	0.601359881630442	0.0343137254901961	0.710735930357914	0.92
74.3171549837451	-52.6881862777005	0.407578336022623	0.770380552642262	0.0447761194029851	0.735961772811654	0.92
74.321674929088	-52.6596917203488	0.374876041101372	0.720340317496862	0.0294117647058823	0.714820849521035	0.92
74.3262034703362	-52.630917925357	0.418157930009688	0.782394291391925	0.053921568627451	0.719067038515759	0.92
74.3306179510857	-52.6021791173773	0.370921646961619	0.707017423276471	0.0348258706467662	0.743108049692205	0.92
74.335066371696	-52.5735053063498	0.326350000124706	0.637994117896471	0.0147058823529412	0.726639716477435	0.92
74.3396128021644	-52.5447457573513	0.38442543303599	0.739439101366097	0.0294117647058823	0.740883442871229	0.92
74.3440426946619	-52.5160163876229	0.506086345779987	0.96242144777888	0.0497512437810945	0.824298067495062	0.92
74.3484294422255	-52.4871875456581	0.564523355847119	0.980898563546089	0.148148148148148	0.702559936248317	0.92
74.3529778002287	-52.4584077221421	0.29814741577271	0.581588949192478	0.0147058823529412	0.691857733306137	0.92
74.3574811584451	-52.429810956118	0.283860012574554	0.503043408233685	0.0646766169154229	0.674384431736381	0.92
74.3618381860646	-52.4008965323517	0.386729533871904	0.662347956632696	0.111111111111111	0.720969955818074	0.92
74.3662575015431	-52.3718189474131	0.207347332860303	0.401361332387273	0.0133333333333333	0.657664251722426	0.92
74.3707705980839	-52.3432136221446	0.335501735533914	0.576476107883748	0.0945273631840796	0.698971141169089	0.92
74.3752593501993	-52.314162688207	0.405926351448556	0.669695840152014	0.142156862745098	0.726222383998485	0.92
74.3795977730681	-52.2851772522401	0.453521806456875	0.719009424879563	0.188034188034188	0.742521391824031	0.92
74.3840221139197	-52.2563638465693	0.356142480652537	0.681981931002043	0.0303030303030303	0.729558116924589	0.92
74.3885458251418	-52.2274662895901	0.375008137163489	0.661780980209331	0.0882352941176471	0.735385606555153	0.92
74.3929365911177	-52.1985662814886	0.340293791384806	0.581085095207423	0.099502487562189	0.706464349547074	0.92
74.3972682280835	-52.1695345736867	0.377226761688691	0.676934143532421	0.0775193798449612	0.747428485160122	0.92
74.4017356900976	-52.1404937459248	0.465248961365612	0.710259827493128	0.220238095238095	0.730114177810225	0.92
74.4062223617663	-52.1117736420776	0.445276146360748	0.587069705656818	0.303482587064677	0.70086679546834	0.920000000000001
74.4105836727703	-52.082780648869	0.491459783055692	0.615272507287855	0.367647058823529	0.710960989923499	0.920000000000001
74.4149294249517	-52.0534610044763	0.698191737061891	0.663050140790449	0.733333333333333	0.734924984406135	0.92
74.4193722114304	-52.0246233026306	0.551672933074382	0.625733925850256	0.477611940298507	0.712662206557757	0.920000000000001
74.4238161495433	-51.9957799877504	0.598081263542658	0.617731154536296	0.57843137254902	0.711633543492261	0.920000000000001
74.4281608169082	-51.9664343840323	0.627644245471889	0.630288490943778	0.625	0.715641237789904	0.920000000000001
74.4325287476821	-51.9371292679931	0.438334228964816	0.561853643114818	0.314814814814815	0.692741733267187	0.92
74.4369879981359	-51.9082952204285	0.444802559785045	0.606023030017851	0.283582089552239	0.684276288866173	0.92
74.4413809594957	-51.8793137103993	0.488007414672793	0.588759927384802	0.387254901960784	0.706065620198163	0.920000000000001
74.4456792694649	-51.8498416966313	0.549788621522011	0.599577243044021	0.5	0.686271682517724	0.92
74.4500269795615	-51.8207504165125	0.424220576882328	0.480020101133077	0.368421052631579	0.667305039211928	0.92
74.4544781956562	-51.7918688408976	0.410704454963615	0.541997145221348	0.279411764705882	0.682352339937354	0.920000000000001
74.4588180723631	-51.7627374703752	0.582751898736079	0.623215240258229	0.54228855721393	0.714420144971479	0.920000000000001
74.4631235277478	-51.7332849669172	0.479644255395552	0.596325547828141	0.362962962962963	0.707628461970577	0.920000000000001
74.4675024805615	-51.7042267803819	0.550370760259104	0.590937598949581	0.509803921568628	0.705216967424514	0.920000000000001
74.4719463347705	-51.6750095320917	0.576242034820626	0.627974265719683	0.524509803921569	0.713602478580167	0.920000000000001
74.4762808561702	-51.645555814808	0.668947631225026	0.739856046763778	0.598039215686274	0.755053686034006	0.920000000000001
74.4805665345934	-51.6162794576196	0.690562571388238	0.684607729841152	0.696517412935323	0.734696778311442	0.920000000000001
74.4849398841126	-51.5871768980495	0.654030258202549	0.710021300718824	0.598039215686275	0.749749740168049	0.920000000000001
74.4893402402348	-51.5578348654173	0.652541168666027	0.672729396155584	0.632352941176471	0.73229345383693	0.920000000000001
74.4936257912313	-51.5285337569777	0.691358545938699	0.646398683917199	0.736318407960199	0.720546899358158	0.920000000000001
74.4979230591871	-51.4992484927271	0.603983108518315	0.639338766056238	0.568627450980392	0.706091767843347	0.920000000000001
74.5022977287472	-51.4698279820189	0.59007698485492	0.71936965598435	0.46078431372549	0.755988951593217	0.920000000000001
74.5066170381379	-51.4405720984382	0.68888265863235	0.740949396866691	0.63681592039801	0.762092311148251	0.920000000000001
74.5109011580728	-51.4112359220095	0.632717698828076	0.682102064322819	0.583333333333333	0.739229596978063	0.920000000000001
74.5152344718883	-51.3817061106949	0.605470380136688	0.681528995567493	0.529411764705882	0.726858166209728	0.920000000000001
74.5195416369223	-51.3524014572348	0.560714412950884	0.623916388090823	0.497512437810945	0.67790880985496	0.903900809083456
74.5238339888602	-51.3230583366496	0.61199469368666	0.70928350502038	0.514705882352941	0.703221667772647	0.920000000000001
74.5281466917971	-51.2934621683505	0.564965635719862	0.600519506733841	0.529411764705882	0.693689952661349	0.920000000000001
74.5324833415166	-51.2639074337137	0.568394878105612	0.641691716995537	0.495098039215686	0.719334366399334	0.920000000000001
74.5367868474979	-51.2345643529964	0.619674336310635	0.662234244760574	0.577114427860696	0.731433508307148	0.920000000000001
74.541060630905	-51.205153454687	0.67513984736407	0.757142439826178	0.593137254901961	0.765129904376861	0.920000000000001
74.5453305574604	-51.1757192973927	0.571475310258483	0.695189426487114	0.447761194029851	0.733789619019086	0.920000000000001
74.5496443337571	-51.1461581606583	0.656799497289694	0.731509442340583	0.582089552238806	0.7490201829621	0.920000000000001
74.5539101295844	-51.1167074318071	0.554917488877548	0.727482036578625	0.382352941176471	0.758031618961211	0.920000000000001
74.5581891832905	-51.0869892994003	0.605137851240735	0.744589427971666	0.465686274509804	0.76118668139042	0.920000000000001
74.5624665841661	-51.0572591254125	0.579392788137033	0.698001262548575	0.46078431372549	0.739596600669417	0.920000000000001
74.5667404532619	-51.027800545181	0.595498345806653	0.758160870717783	0.432835820895523	0.763747944189229	0.920000000000001
74.5710088032338	-50.9983226094981	0.528379719404948	0.649896693711857	0.406862745098039	0.721022723327232	0.920000000000001
74.5752850550684	-50.968565282135	0.613762995606533	0.742231873566008	0.485294117647059	0.761136560009641	0.920000000000001
74.5795075260012	-50.9389772739159	0.552346962202426	0.716634222912316	0.388059701492537	0.736722949553531	0.920000000000001
74.5837526692361	-50.9094271690316	0.528028120309675	0.732526828854644	0.323529411764706	0.757309937964553	0.920000000000001
74.5880401788163	-50.8796682901685	0.539808980750913	0.765892471305747	0.313725490196078	0.769499546142047	0.920000000000001
74.5922688003457	-50.8500691403757	0.596013915827925	0.764167135138436	0.427860696517413	0.764864398928932	0.920000000000001
74.5964753101788	-50.8204173121653	0.650789022374583	0.835891770239362	0.465686274509804	0.789513539005632	0.920000000000001
74.600755743701	-50.7906199543609	0.546528377986979	0.725409697150429	0.367647058823529	0.74683292497561	0.920000000000001
74.6050042937965	-50.7610371018304	0.476153331566109	0.643848951689433	0.308457711442786	0.723654837971521	0.920000000000001
74.6091995574613	-50.7313387389804	0.431907366118388	0.6579323792956	0.205882352941176	0.720702994318806	0.92
74.6134328448547	-50.7014223461723	0.449414046409996	0.678239857525874	0.220588235294118	0.731394855580027	0.92
74.6176916340589	-50.671549486277	0.35476672271082	0.484043249343209	0.225490196078431	0.661802729178993	0.920000000000001
74.6219077909251	-50.6418702321034	0.486703416316023	0.739575986860901	0.233830845771144	0.759950583975251	0.92
74.6261178064068	-50.6121707740665	0.48025932039227	0.700714719215912	0.259803921568627	0.748696679857527	0.92
74.6303245708029	-50.5824490400661	0.441766316564789	0.694477906761419	0.189054726368159	0.744697931984385	0.92
74.6345367540128	-50.5525111924369	0.430013043712235	0.586394246628451	0.27363184079602	0.703124114176992	0.92
74.6387021797369	-50.5226985597628	0.376778379577782	0.513360680724191	0.240196078431373	0.668741223606539	0.92
74.6429181256769	-50.492692211402	0.502041962565296	0.660946670228631	0.343137254901961	0.725764466029917	0.920000000000001
74.6471480081836	-50.4627056033694	0.382232270757723	0.583091992495838	0.181372549019608	0.694950192274052	0.92
74.6513266837589	-50.4328953390446	0.352136085696544	0.594819435074679	0.109452736318408	0.69610808164032	0.92
74.655473703161	-50.4030140065407	0.456743173211459	0.71740791505037	0.196078431372549	0.74582996646273	0.92
74.6596789945645	-50.3729537090938	0.441018788911683	0.690861107235131	0.191176470588235	0.731196328203856	0.92
74.6638698315699	-50.3431435554162	0.41035970486606	0.701316424657493	0.119402985074627	0.745554753135481	0.92
74.66802820834	-50.3132606605489	0.326261963338658	0.534876867853787	0.117647058823529	0.673455824760523	0.92
74.6721974706284	-50.2831046333311	0.354021434909679	0.551180124721319	0.156862745098039	0.680929037696173	0.92
74.676356817806	-50.2532079879119	0.322101057122301	0.564600124194851	0.0796019900497512	0.698650906960444	0.92
74.6805396188345	-50.2233507634082	0.36131685543866	0.639300377543986	0.0833333333333333	0.714703507616129	0.92
74.6847241949951	-50.1932020205258	0.331057095001525	0.564074974316776	0.0980392156862745	0.686817022817198	0.92
74.6888775181621	-50.1629834713402	0.285064574116101	0.432874246271419	0.137254901960784	0.640905776249979	0.92
74.6929986799492	-50.1329804172684	0.32434303099488	0.544208450049462	0.104477611940298	0.669120097759973	0.92
74.6971206211794	-50.1029704878105	0.293149068198114	0.512768724631521	0.0735294117647059	0.664167849891041	0.92
74.7013101095041	-50.0727992576267	0.330384026067072	0.548022954094928	0.112745098039216	0.667694935282022	0.92
74.7054657427101	-50.0428399731327	0.245180857143071	0.430660221748828	0.0597014925373134	0.635945446914832	0.92
74.7095527918118	-50.0127375995463	0.236978178331467	0.420034788035483	0.053921568627451	0.628208772482199	0.92
74.7136361939489	-49.9826127604597	0.227974604758227	0.413396018027092	0.0425531914893617	0.631756623089692	0.92
74.7178610382071	-49.9522594336545	0.262501115111491	0.480884583164158	0.0441176470588235	0.65921136354641	0.92
74.7219897342496	-49.9222158179252	0.250849736283046	0.456923353163108	0.0447761194029851	0.645773127149975	0.92
74.7260098634907	-49.8919527322361	0.246946702176582	0.436982835247472	0.056910569105691	0.637761390021093	0.92
74.7301378764864	-49.8616055084095	0.315392667267616	0.542349960385573	0.0884353741496599	0.681057630418588	0.92
74.7343213966055	-49.8316469478806	0.373751443462885	0.543522787423281	0.203980099502488	0.685186123712524	0.92
74.7384201171109	-49.8015128689275	0.284226966092963	0.504728441989848	0.0637254901960784	0.668835784544255	0.92
74.7424628153158	-49.7709754089218	0.312710525312825	0.524410949615549	0.101010101010101	0.666306266705	0.92
74.7465756929236	-49.7408534721463	0.247321504938894	0.462896978131756	0.0317460317460317	0.646200996990982	0.92
74.7507319837934	-49.7108090895396	0.307084970424227	0.486718960456297	0.127450980392157	0.657865860465328	0.92
74.7548030026002	-49.6803024272878	0.235604130405466	0.387874927477599	0.0833333333333333	0.640483343440801	0.92
74.7588225988031	-49.6499749997104	0.285859053475372	0.472215619388555	0.099502487562189	0.649902658646448	0.92
74.7629379049634	-49.6198261351312	0.274552097808643	0.47557478385258	0.0735294117647059	0.646013418654546	0.92
74.7670822477573	-49.5894390564625	0.266443460985975	0.498573196481753	0.0343137254901961	0.642268335006687	0.92
74.7711264442641	-49.5588493535678	0.211117255447195	0.407528628541449	0.0147058823529412	0.623092244784651	0.92
74.7751337627261	-49.5284673856546	0.265892238460119	0.496958606273472	0.0348258706467662	0.655768981555909	0.92
74.7792336614063	-49.4982569666207	0.291096792349049	0.572389663129471	0.00980392156862745	0.660652421758014	0.92
74.7833555052404	-49.4677939144745	0.230460564545165	0.42170544281582	0.0392156862745098	0.626560564855861	0.92
74.787352731179	-49.4373690872848	0.267634810358486	0.520344247582643	0.0149253731343284	0.649988623369653	0.92
74.7913543307093	-49.4069450168343	0.253439864768253	0.457234339465584	0.049645390070922	0.648071867285528	0.92
74.795459312412	-49.3767055374323	0.174289758149077	0.328679018785716	0.0199004975124378	0.614741476856018	0.92
74.7995503370194	-49.3461836448237	0.235448092613084	0.396269319554526	0.0746268656716418	0.62798731207287	0.92
74.8035057641727	-49.3156485017565	0.182739403765369	0.355377797429727	0.0101010101010101	0.616529324950856	0.92
74.8075295010078	-49.284949430969	0.195803576253814	0.380496041396518	0.0111111111111111	0.636398844113376	0.92
74.8116573079708	-49.2544431860292	0.223544871070898	0.432383859788856	0.0147058823529412	0.650273713809986	0.92
74.8156875722971	-49.2240270014826	0.238560655813667	0.457220814114897	0.0199004975124378	0.638046116793826	0.92
74.8196506451374	-49.1934738276624	0.169575528370422	0.329347135172216	0.00980392156862745	0.613959651269017	0.92
74.8437363232486	-49.010000498149	0.190077847657629	0.365449812962318	0.0147058823529412	0.615955339678381	0.92
74.8516964888647	-48.9482670491519	0.165399058568773	0.311190274000291	0.0196078431372549	0.603114737941753	0.92
74.8556938890831	-48.9177081951283	0.171178848504534	0.337382572630959	0.00497512437810945	0.6	0.92
74.8597090633852	-48.8871754531132	0.171718266239418	0.333632610910209	0.00980392156862745	0.607060920646881	0.92
74.8756068227555	-48.7643608098696	0.129774889424132	0.249599530092046	0.00995024875621891	0.6	0.92
74.8795906779713	-48.7331958539443	0.15995016710078	0.314998373417245	0.00490196078431373	0.6	0.92
74.8914581879179	-48.6408089124256	0.157259163589333	0.30896277162311	0.00555555555555555	0.6	0.92
74.8953979015585	-48.6100629567041	0.168545903261406	0.332116682144703	0.00497512437810945	0.6	0.92
74.8992872743206	-48.57921465655	0.0285625063687458	0.0522230519531778	0.00490196078431373	0.6	0.872283647183074
74.9071604585478	-48.5173833574483	0.159877871809016	0.314780619239923	0.00497512437810945	0.6	0.92
74.9150384491939	-48.4555295980805	0.143781361172107	0.282660761559901	0.00490196078431373	0.6	0.92
74.9267816447615	-48.362696309445	0.134916038503929	0.260028155439231	0.00980392156862745	0.605982739225394	0.92
74.9307221345705	-48.3315934774368	0.109435664557746	0.213969368331179	0.00490196078431373	0.6	0.92
74.942391336574	-48.2385283339914	0.0754457172491847	0.141087512929742	0.00980392156862745	0.6	0.848088945089408
74.9462928048935	-48.2076081910448	0.147435779152276	0.289896433926442	0.00497512437810945	0.6	0.92
74.9501557524617	-48.1766088437451	0.168516087511291	0.327228253453955	0.00980392156862745	0.608296440590428	0.92
74.9540096607027	-48.1455766688142	0.0806934038290674	0.151436558901916	0.00995024875621891	0.6	0.8950313346192
74.9579042333393	-48.1143396208633	0.112510610417759	0.21009584770119	0.0149253731343284	0.6	0.92
74.9695416053742	-48.0207645692864	0.174843706294549	0.33988349102047	0.00980392156862745	0.6	0.92
74.9733837892057	-47.98968038189	0.160644185730628	0.316313247083147	0.00497512437810945	0.6	0.92
74.9811227702782	-47.9273023087781	0.10229756219084	0.199693163597365	0.00490196078431373	0.6	0.92
74.9887629112923	-47.8649989060949	0.0952255543970334	0.185549148009753	0.00490196078431373	0.6	0.92
74.9926273042317	-47.8336300106961	0.150323783729156	0.295745606673999	0.00490196078431373	0.6	0.92
75.0041427586174	-47.7399077580645	0.152520294737018	0.300138628689723	0.00490196078431373	0.612448993755062	0.92
75.0079803123861	-47.708458072265	0.0871405951555481	0.169379229526782	0.00490196078431373	0.6	0.92
75.0722880877825	-47.1740933801492	0.17493462914335	0.34489413390859	0.00497512437810945	0.61579555211036	0.92
75.1021580493288	-46.921100508786	0.165569536547379	0.316433190741818	0.0147058823529412	0.6	0.92
75.1169751314241	-46.7940785044595	0.161393347032848	0.312982772497069	0.00980392156862745	0.6	0.92
75.1243395275717	-46.7304382056656	0.137820309086208	0.240814747525649	0.0348258706467662	0.6	0.846839071128456
75.1279863491178	-46.6986882695804	0.0986740828186546	0.182642283284368	0.0147058823529412	0.719107558557774	0.92
75.1317228385234	-46.6668015540406	0.159723877625421	0.309643833682214	0.00980392156862745	0.6	0.92
75.1464142981974	-46.5395931860473	0.157184186002082	0.309393247626056	0.00497512437810945	0.6	0.92
75.1536764882455	-46.4756535442778	0.160326959661504	0.312320585989674	0.00833333333333333	0.6	0.92
75.1610737518161	-46.4119188021582	0.0304881232985161	0.0560011222189227	0.00497512437810945	0.6	0.871158071278559
75.1646683329723	-46.3800021863749	0.0665032353827197	0.128104509981126	0.00490196078431373	0.6	0.748843387308096
75.168241754974	-46.347755202362	0.0986171833976268	0.179690507146131	0.0175438596491228	0.644912921653301	0.805027224003699
75.1791452189764	-46.2521361514668	0.113398304993641	0.221821485609173	0.00497512437810945	0.6	0.92
75.1900538306105	-46.1559224337839	0.145659061011706	0.276612239670471	0.0147058823529412	0.6	0.92
75.2044614605012	-46.027447930031	0.104330546030835	0.203759131277357	0.00490196078431373	0.6	0.894829757755107
75.2187710218607	-45.8986820981874	0.154933139619142	0.30496431845397	0.00490196078431373	0.6	0.92
75.229476297102	-45.8021271612723	0.162018561494063	0.319135162203812	0.00490196078431373	0.6	0.92
75.2330023476348	-45.7699497966972	0.174107209683778	0.328313921855118	0.0199004975124378	0.6	0.92
75.2400663489491	-45.7053071497055	0.160764483614813	0.315576586277246	0.00595238095238095	0.6	0.92
75.2436780445723	-45.6732532214433	0.164608590549889	0.319266932343558	0.00995024875621891	0.6	0.92
75.2542268430749	-45.5759737508921	0.0266590727328647	0.0484161846814157	0.00490196078431373	0.6	0.871833394485721
75.2578100474131	-45.5438403365778	0.168896392681762	0.322867412229195	0.0149253731343284	0.605271598164125	0.92
75.2612766350029	-45.5115028050026	0.163442093620076	0.321982226455839	0.00490196078431373	0.6	0.92
75.2647445092122	-45.4788735677985	0.212467819063548	0.407391778477974	0.0175438596491228	0.629980029650629	0.92
75.2682974150783	-45.4466661360058	0.169811280007282	0.304796689367798	0.0348258706467662	0.617625324164862	0.87415989688249
75.2718601934956	-45.4144678627821	0.150141903651217	0.285577924949494	0.0147058823529412	0.603634072101477	0.92
75.2823084938851	-45.3171392888486	0.161863417995039	0.318824875205765	0.00490196078431373	0.6	0.92
75.2858579112949	-45.284600843905	0.168498337805604	0.32719275404258	0.00980392156862745	0.6	0.92
75.289274306777	-45.2518347761871	0.135481350057004	0.26054603344734	0.0104166666666667	0.607988472961002	0.916886253582983
75.2927014588163	-45.2193654661973	0.164246033885537	0.30888422463382	0.0196078431372549	0.607163273603897	0.92
75.2962398191448	-45.1870735444229	0.171702548527063	0.323797253916871	0.0196078431372549	0.6	0.92
75.2997566745387	-45.1544508365035	0.164807392014132	0.310006940891009	0.0196078431372549	0.6	0.92
75.3101329398909	-45.0568250157858	0.168585952584546	0.332269944384778	0.00490196078431373	0.6	0.92
75.3169140457232	-44.9916705072753	0.163798136973194	0.319844335961893	0.00775193798449612	0.6	0.92
75.3239126506716	-44.9265229100202	0.172713804450972	0.340452484523835	0.00497512437810945	0.6	0.92
75.3306939959126	-44.8610222423932	0.172608586668231	0.326169554288843	0.019047619047619	0.6	0.92
75.3341462064861	-44.8282172962429	0.0649821784545406	0.118268450476333	0.0116959064327485	0.6	0.881232119190673
75.3376386121627	-44.7957582201497	0.15176817669546	0.298561229012811	0.00497512437810945	0.600333800797105	0.92
75.3477827018686	-44.6975049830824	0.100381242963856	0.193959764839276	0.00680272108843537	0.6	0.92
75.3512627436324	-44.6649961076663	0.16659460658675	0.323385291604873	0.00980392156862745	0.6	0.92
75.361400597974	-44.5663595884934	0.0205405315804287	0.036105938782748	0.00497512437810945	0.6	0.653433309569662
75.3648347344279	-44.5337454768337	0.175431911355812	0.34596186192731	0.00490196078431373	0.6	0.92
75.374893800001	-44.435178415378	0.159593639573269	0.304481396793597	0.0147058823529412	0.6	0.92
75.3816255474753	-44.3693755106094	0.170951420652	0.331952592547781	0.00995024875621891	0.614326489513926	0.92
75.401776088117	-44.1717129537697	0.0450266470007701	0.0851513332172265	0.00490196078431373	0.719419116619109	0.745475938315185
75.4050826992329	-44.1388051250751	0.147722821383125	0.28549539401003	0.00995024875621891	0.6	0.92
75.4116360128126	-44.0725867648813	0.111122055056591	0.177799665668737	0.0444444444444444	0.6	0.901047614020333
75.4183072435663	-44.006811667509	0.0472337789774435	0.0895655971705732	0.00490196078431373	0.6	0.775565460694786
75.4215714450596	-43.9735133898634	0.152811939536855	0.295819957505083	0.00980392156862745	0.6	0.92
75.4282505814241	-43.9074193261612	0.116198793700358	0.227422463022606	0.00497512437810945	0.716946510263926	0.92
75.431508305382	-43.8743758254356	0.175734189401999	0.322056614098116	0.0294117647058823	0.6	0.913567911478474
75.4380591173247	-43.8080366063469	0.149397279599761	0.288844310443304	0.00995024875621891	0.620269073877723	0.8432074908888
75.4413883956578	-43.7750839242262	0.149445367980137	0.274380932038706	0.0245098039215686	0.628488728527124	0.834356279490371
75.444620192217	-43.7416842186767	0.153009720795268	0.301117480806222	0.00490196078431373	0.719564473187798	0.92
75.4511561701783	-43.6755492572905	0.15758069689305	0.305357472217472	0.00980392156862745	0.6	0.92
75.4544303168138	-43.642469910656	0.0474353219003519	0.084920395044485	0.00995024875621891	0.643225355247103	0.860449131838586
75.4576360416146	-43.6088906245232	0.107722992094719	0.193940607845351	0.021505376344086	0.668143166862571	0.828806112847723
75.4608596586783	-43.5757293666029	0.175008241587575	0.324375457534125	0.0256410256410256	0.6	0.92
75.4642062800703	-43.5424656618443	0.158236745395828	0.301767608438714	0.0147058823529412	0.659785992485772	0.92
75.4674361422085	-43.5092995618828	0.158589049076669	0.30722784939712	0.00995024875621891	0.629393357923276	0.895290651129281
75.4705879533148	-43.4760062244581	0.136774917104747	0.244138069503612	0.0294117647058823	0.602800997692345	0.88369795732454
75.4738428222075	-43.442576836096	0.165782721364111	0.326663481943909	0.00490196078431373	0.6	0.92
75.4771465660691	-43.4092159137015	0.131064823458724	0.232717882211567	0.0294117647058823	0.6	0.92
75.4834835987189	-43.3426300403275	0.153691804846232	0.297579688123837	0.00980392156862745	0.6	0.92
75.489982585815	-43.2759758992945	0.169516533747219	0.319132569982	0.0199004975124378	0.6	0.92
75.4931514794754	-43.2426576949027	0.166791662579014	0.323779403589401	0.00980392156862745	0.6	0.92
75.4995414953621	-43.1757928247041	0.152635231127804	0.295320213499389	0.00995024875621891	0.6	0.92
75.5091312039243	-43.075304551332	0.0623158865324032	0.119729812280493	0.00490196078431373	0.6	0.769737234417529
75.5280726013163	-42.8743529599644	0.162915814280971	0.320929667777629	0.00490196078431373	0.628525694737657	0.92
75.5343560341553	-42.8071687824055	0.161690385768065	0.313430522779912	0.00995024875621891	0.6	0.92
75.5374985024051	-42.7737105971993	0.232787885430157	0.450869888507372	0.0147058823529412	0.629447898807551	0.92
75.5406439395339	-42.7399627233597	0.172979873508783	0.326351903880311	0.0196078431372549	0.6	0.92
75.5437480487972	-42.7064330481812	0.0957014847225177	0.161552223176379	0.0298507462686567	0.614602211755963	0.866023678587982
75.5500128592317	-42.6391499483415	0.161587678494427	0.31827339620454	0.00490196078431373	0.6	0.92
75.5531359913515	-42.6056274015198	0.0750741686767325	0.135222964219137	0.0149253731343284	0.6	0.863019949082421
75.5562056775693	-42.5720186425817	0.165682603211985	0.306855402502402	0.0245098039215686	0.6	0.92
75.5592897173327	-42.5381373486511	0.27356274345521	0.542223526126106	0.00490196078431373	0.649314251662603	0.92
75.5624132381951	-42.5043070318235	0.164817166948896	0.319830412329164	0.00980392156862745	0.6	0.92
75.5685956298833	-42.4371037551908	0.0955158398630554	0.186129718941797	0.00490196078431373	0.6	0.893721092358243
75.5716704035966	-42.403180611666	0.205623560582614	0.396541238812286	0.0147058823529412	0.673862010954977	0.92
75.5747357633601	-42.3695232814809	0.167402845086043	0.329830565793977	0.00497512437810945	0.6	0.92
75.5808948024653	-42.3022204261657	0.213515042420759	0.417079836085299	0.00995024875621891	0.614204648086254	0.92
75.5839526571986	-42.2682517424352	0.157444185304401	0.309913246230693	0.00497512437810945	0.6	0.92
75.5869935337393	-42.2345305899725	0.160808264645736	0.316714568507158	0.00490196078431373	0.6	0.92
75.5900950493481	-42.2006040962666	0.081117445086323	0.157332929388332	0.00490196078431373	0.6	0.894829126684778
75.593172851333	-42.1666357886171	0.148254297014152	0.262194868538107	0.0343137254901961	0.623825192710893	0.919716179593378
75.6022787479611	-42.0650782034601	0.162591774347367	0.300673744773166	0.0245098039215686	0.6	0.92
75.6083014142477	-41.997459815908	0.108721930390463	0.197836017643672	0.0196078431372549	0.650637911172583	0.825551885162602
75.6113442832058	-41.9633985876819	0.167792427068809	0.330682893353305	0.00490196078431373	0.6	0.92
75.6143563899031	-41.9295730167325	0.157392200828031	0.289908779765515	0.0248756218905473	0.605567537933795	0.914874558772395
75.6173409016636	-41.8957008866845	0.159586710203844	0.30936949883906	0.00980392156862745	0.6	0.92
75.6203648716891	-41.8615915260956	0.154170625171975	0.298537328775323	0.00980392156862745	0.6	0.92
75.623394547664	-41.8274833399758	0.166525657921988	0.323247394275348	0.00980392156862745	0.6	0.92
75.6263681286004	-41.7935750041201	0.128857641980261	0.247765035204302	0.00995024875621891	0.6	0.907062358596365
75.6323206490463	-41.7254587399684	0.157304913460103	0.299903944567265	0.0147058823529412	0.6	0.92
75.6353197186299	-41.6915663815751	0.10596532603347	0.182079905798283	0.0298507462686567	0.607474779841538	0.903388778575672
75.6382846401014	-41.6576183149967	0.138983318238506	0.273064675692697	0.00490196078431373	0.6	0.92
75.6412340315236	-41.6236324500485	0.258360449346672	0.506770649937126	0.00995024875621891	0.651749910000116	0.92
75.6472032150285	-41.5554651255934	0.191622636754192	0.358735469586816	0.0245098039215686	0.611352039696614	0.92
75.650177735109	-41.5212157498577	0.175755598643829	0.336805314934717	0.0147058823529412	0.636090735654732	0.911369437509336
75.6531217957051	-41.4869166376298	0.0945544949048586	0.184207029025403	0.00490196078431373	0.6	0.893392232517437
75.6823681319416	-41.144998786733	0.165871298381958	0.326840635979603	0.00490196078431373	0.6	0.92
75.6910275114835	-41.0421902803689	0.0890218056763389	0.173141650568364	0.00490196078431373	0.6	0.863739369560768
75.6968539946289	-40.9738839843424	0.0496382680523734	0.0894726145361193	0.00980392156862745	0.719321708282351	0.744254089699458
75.7025510520795	-40.904827322674	0.129304727532471	0.23974153053664	0.0188679245283019	0.66899646232298	0.785337892150135
75.7054800516847	-40.8706718426108	0.0803069088837211	0.140713320255004	0.0199004975124378	0.698580753227864	0.725067591716207
75.7083186195781	-40.8363851921757	0.145252646502326	0.285603332220339	0.00490196078431373	0.6	0.92
75.7168647878996	-40.7332405219145	0.132338901378664	0.235266038051445	0.0294117647058824	0.621727997659102	0.86036609786784
75.7197059089484	-40.6986438519419	0.150922629495125	0.296943298205937	0.00490196078431373	0.6	0.92
75.731007926038	-40.5606810521622	0.0612855922655741	0.102963341393893	0.0196078431372549	0.7186787345654	0.744831817868349
75.7337525175691	-40.5262086523348	0.0889917356594513	0.167882461217892	0.0101010101010101	0.6	0.861571920533751
75.739484970693	-40.4572831870012	0.129544959003185	0.244384035653428	0.0147058823529412	0.639337377413127	0.861899922688688
75.7422270438559	-40.4227873933178	0.195518891470354	0.376112409806379	0.0149253731343284	0.611992094268667	0.92
75.7449810615929	-40.3883006870374	0.123832789417895	0.218253814129908	0.0294117647058823	0.66998712270003	0.769292306898498
75.7506309537346	-40.3192093353714	0.117833678509672	0.215766859506906	0.0199004975124378	0.614965924925664	0.915335913467121
75.7533622014782	-40.2846727655578	0.15323250440924	0.291759126465539	0.0147058823529412	0.6	0.92
75.7589415968621	-40.2151232187806	0.0944580139843298	0.174210145615718	0.0147058823529412	0.659777699278681	0.910385345391881
75.7617302105806	-40.1806427423759	0.144683847653814	0.269467197795191	0.0199004975124378	0.6	0.891755871892896
75.7644465804599	-40.1460605414504	0.0964003741590717	0.182996826749516	0.00980392156862745	0.67284888635508	0.71886917236987
75.7671780995267	-40.1112049645817	0.159028125085006	0.273938603111189	0.0441176470588235	0.6	0.92
75.7699596095543	-40.0766954758006	0.0979274886178327	0.185904728479446	0.00995024875621891	0.643305786663718	0.817532848853444
75.772727629935	-40.0421616217628	0.114405829027247	0.204301854132926	0.0245098039215686	0.6	0.891835262347084
75.7754339733391	-40.0072537965185	0.176048313990441	0.322684863275	0.0294117647058824	0.614685551416646	0.92
75.7781339008749	-39.972617967377	0.123971189907873	0.198191136034651	0.0497512437810945	0.622211395979482	0.883659050361598
75.7809104699031	-39.9380761936358	0.157018951477362	0.269920255895901	0.0441176470588235	0.667787105849837	0.802536736966151
75.783679752861	-39.9032309843462	0.107040568044619	0.174865449814729	0.0392156862745098	0.617849355212841	0.872646343898967
75.7863585895525	-39.8682619579473	0.185526152999998	0.277915051098035	0.0931372549019608	0.623344912337615	0.883985724972818
75.7890463741495	-39.8335845754709	0.145669635531375	0.266463649172204	0.0248756218905473	0.644718523865272	0.844442091032618
75.7918020191938	-39.7989886504019	0.0893839116079514	0.154258019294334	0.0245098039215686	0.609924867238601	0.852172636990908
75.7945446416851	-39.7640818328105	0.125214790810392	0.206311934561961	0.0441176470588235	0.635121784833831	0.815203126509425
75.7971885452842	-39.7293284845913	0.111985566692082	0.199095511493616	0.0248756218905473	0.688372360298304	0.779270975416586
75.7998514371253	-39.6945930182613	0.174965469334463	0.276401526904219	0.0735294117647059	0.6	0.92
75.802604852597	-39.6596806891038	0.103510353605217	0.14819717779867	0.0588235294117647	0.629471617014746	0.861162313854368
75.8053109599909	-39.6249877427107	0.11966122555707	0.209471704845483	0.0298507462686567	0.629265896622061	0.865953620592207
75.8079339644669	-39.5901823878076	0.157683384067059	0.266347160290981	0.0490196078431372	0.626968752433891	0.889664207110961
75.8105636535666	-39.5553699246474	0.175601026095536	0.311401057166196	0.0398009950248756	0.604538754548661	0.92
75.8132851866259	-39.5203533786568	0.176102231579855	0.307428343756725	0.0447761194029851	0.608176237518102	0.915502594498343
75.8159770231352	-39.4856162716919	0.155783739751887	0.272351793229265	0.0392156862745098	0.6	0.92
75.8186072648381	-39.4505078014583	0.223981998377944	0.369532624206869	0.0784313725490196	0.640038418376769	0.871741367283458
75.8212337114627	-39.4153882849051	0.172035367204345	0.309757008918494	0.0343137254901961	0.6	0.92
75.8239314845517	-39.3806399601654	0.207839968961554	0.355978445385795	0.0597014925373134	0.64934451674673	0.858465008058688
75.8266073869663	-39.3458571615937	0.191351327561151	0.353290890416421	0.0294117647058823	0.639057496092608	0.879802919607989
75.829199957266	-39.3106764078562	0.182104846815123	0.329895968140049	0.0343137254901961	0.635299703712614	0.911096537479752
75.8317787262419	-39.2757590000615	0.184954345903795	0.294151116050014	0.0757575757575757	0.604511184247837	0.900363833696442
75.8344716981025	-39.2409792559533	0.172460594614254	0.271391777463803	0.0735294117647059	0.616576587096462	0.912269485974509
75.8371692796955	-39.2059113320092	0.11946475621899	0.189909904594842	0.0490196078431373	0.616655189740483	0.886157820751647
75.8397202988979	-39.1709408761246	0.199215932590229	0.278640198513791	0.119791666666667	0.629542051915255	0.887600625772765
75.8422624660773	-39.1359534278821	0.10616201926859	0.170657371870513	0.0416666666666667	0.6	0.861392300633983
75.8449485562477	-39.1008523554454	0.188920018646077	0.314114547096076	0.0637254901960784	0.635395984582929	0.877339813682834
75.8476189701934	-39.0657253567697	0.215462056883228	0.406414309844887	0.0245098039215686	0.625024515165795	0.92
75.8501227739507	-39.0306729839811	0.139501623993201	0.244520489365713	0.0344827586206897	0.614242486443898	0.877183989514314
75.8553496537159	-38.9605336340475	0.20685123546218	0.315663255238085	0.0980392156862745	0.631752493823603	0.874268437670274
75.8579696699035	-38.9256053889546	0.153529097349804	0.242381577784186	0.0646766169154229	0.625826793861106	0.872300713888416
75.8604523399685	-38.8905028349857	0.191379205540224	0.234610262932301	0.148148148148148	0.631325464098062	0.848769865665666
75.8629614942871	-38.8554172952218	0.160208613671907	0.304544211470799	0.0158730158730159	0.6	0.92
75.8656277985411	-38.8202338272956	0.199309418986563	0.299116350410937	0.099502487562189	0.614437106945869	0.88915490654666
75.8682557904615	-38.7852897598141	0.150940573452082	0.247959578276712	0.053921568627451	0.623627407895513	0.885113173939936
75.8707549567729	-38.7498947979574	0.177386186442761	0.266230706218855	0.0885416666666667	0.6	0.915152924250533
75.8732576400735	-38.7144980016506	0.161564449299482	0.297487872957938	0.0256410256410256	0.6	0.92
75.8758686243188	-38.679513763684	0.190598414998733	0.371246581241248	0.00995024875621891	0.652361382614207	0.92
75.8784622611651	-38.6445018464184	0.195896584758224	0.274146110692919	0.117647058823529	0.640505042639399	0.863283125308956
75.8809412981004	-38.609058011584	0.163922309363465	0.273923050099479	0.053921568627451	0.641177940173036	0.891130550106192
75.8834138186791	-38.573886722033	0.21613902666522	0.373454523918675	0.0588235294117647	0.609182320197594	0.92
75.8860079520629	-38.538856681574	0.198530866224417	0.387257810880207	0.00980392156862745	0.613657738479554	0.92
75.8885964550285	-38.5035262561881	0.182238383876289	0.315457159909441	0.0490196078431373	0.604412663555404	0.92
75.8910297221342	-38.4682901943604	0.222731017156015	0.316108800481183	0.129353233830846	0.617066512589003	0.891730191949219
75.8960785626911	-38.3977322196783	0.183964538510448	0.3336153515307	0.0343137254901961	0.626858454250732	0.874645700545234
75.8986196702232	-38.3623198118676	0.142495614698353	0.260481425475137	0.0245098039215686	0.614313761319747	0.877023315380029
75.901042602075	-38.3270473024851	0.209152049633014	0.403378726131699	0.0149253731343284	0.648930778458487	0.842441760863423
75.9034913733719	-38.2917991028444	0.243394016091069	0.400368279095718	0.0864197530864197	0.619669816238147	0.92
75.9060648948804	-38.2564067997479	0.205724444844204	0.377135164198213	0.0343137254901961	0.629136380502081	0.92
75.9085615130497	-38.2212031917293	0.140982700746087	0.23221415771108	0.0497512437810945	0.616421252324216	0.885719925343571
75.910949116728	-38.1858657005188	0.126722705179785	0.24715610218347	0.00628930817610063	0.6	0.92
75.9133924121358	-38.1505779906648	0.148311525919624	0.227657534597868	0.0689655172413793	0.6	0.902432269691843
75.9159707734358	-38.1151158610501	0.172228681484964	0.3295319898356	0.0149253731343284	0.607280228008084	0.92
75.9184433946369	-38.0798596676657	0.150166120409362	0.275822436897156	0.0245098039215686	0.622386713351753	0.913614972017253
75.9208201186095	-38.0441992590345	0.0763662390491061	0.131899144764879	0.0208333333333333	0.659790335453967	0.858059862881954
75.9257927509543	-37.9736907997304	0.174803930809314	0.295686292991178	0.053921568627451	0.611941491052933	0.916544036450002
75.9282590984556	-37.9381162347192	0.175835731069894	0.336965579786848	0.0147058823529412	0.60923052922288	0.911450547707794
75.9306177373888	-37.9024114244577	0.14120127471555	0.257892745509532	0.0245098039215686	0.626147458449748	0.874356788303966
75.9330118569347	-37.8670279968644	0.19635299784305	0.293940563587335	0.0987654320987654	0.603368488310568	0.913663629756141
75.935512674493	-37.8317629427201	0.251690657795226	0.459263668531629	0.0441176470588235	0.648355065301687	0.92
75.9379672994167	-37.79615002391	0.196638506232112	0.324649561483833	0.0686274509803921	0.623543788734984	0.896908281346209
75.9403088575223	-37.7606883738044	0.126475836517917	0.238026299901505	0.0149253731343284	0.652737937479637	0.915014947237608
75.9426632541384	-37.7252352167214	0.15266095038142	0.281512376953316	0.0238095238095238	0.6	0.92
75.9451327573086	-37.6896213798889	0.120700485443964	0.216891166966359	0.0245098039215686	0.659080702515354	0.87615995463661
75.9475734847005	-37.6542551984973	0.193951849352125	0.333177330545045	0.054726368159204	0.673903954104784	0.869429708610866
75.9499137391366	-37.6187679506375	0.143829492756203	0.268051142375152	0.0196078431372549	0.622489870405403	0.856173363153994
75.9546890759038	-37.5473101187346	0.15112115606323	0.265205275089423	0.037037037037037	0.662840859398761	0.876548551034726
75.9571120400798	-37.5118993086993	0.104407217194131	0.159063190607168	0.0497512437810945	0.651210610929612	0.856008069763871
75.9594552357307	-37.4763915883869	0.113017931605407	0.211329980857874	0.0147058823529412	0.659673335813643	0.831958352361583
75.9617745089017	-37.4408429711499	0.209948311735367	0.37014537968964	0.0497512437810945	0.622026263041493	0.895593911650224
75.9641605463555	-37.4051051649345	0.179558929519362	0.30936661525763	0.0497512437810945	0.623817624414132	0.870696233460556
75.9665541730324	-37.3696370220048	0.127675196774354	0.216134707274199	0.0392156862745098	0.626585703881992	0.879581949729347
75.9689129635049	-37.3338364218334	0.228111024988732	0.441516167624523	0.0147058823529412	0.638346624726318	0.92
75.9712377391236	-37.2979919599944	0.149363172347799	0.269314579989716	0.0294117647058824	0.623235227311325	0.885538668662458
75.973559799467	-37.2624254798996	0.184667340912322	0.30465806490922	0.0646766169154229	0.617375694357832	0.917231372650187
75.9759260270165	-37.226902706921	0.119163452394796	0.228522983220964	0.00980392156862745	0.658437930899168	0.833473657445052
75.9783012695198	-37.1910970024047	0.211635379261052	0.374251150678967	0.0490196078431372	0.628509721099432	0.898106763746111
75.9805961862044	-37.155483028451	0.208974942974859	0.393074264059171	0.0248756218905473	0.611236341732553	0.92
75.9828710811535	-37.1198414124223	0.0814619091322994	0.158021857480285	0.00490196078431373	0.6	0.861752902595015
75.9852079389518	-37.0839753124701	0.15390379587035	0.244082101544621	0.0637254901960784	0.629949025723406	0.861693761191972
75.9875350630705	-37.0483795717922	0.123246169627204	0.236542090498188	0.00995024875621891	0.604687357475204	0.89013360125602
75.9898323756463	-37.0127451227502	0.115938327953353	0.217170773553766	0.0147058823529412	0.63881719512089	0.842961440124972
75.9921204158979	-36.9768079422563	0.259504960185285	0.455284430174491	0.0637254901960784	0.653061987684974	0.92
75.9944178789565	-36.9408752681965	0.203245754135085	0.386883665132914	0.0196078431372549	0.640727024780295	0.913351982014439
75.9989909926727	-36.8695426911739	0.0860182685677498	0.167134576351186	0.00490196078431373	0.6	0.893529513968512
76.0012826770015	-36.8335864561585	0.124205076712638	0.223900349503708	0.0245098039215686	0.622345008893046	0.842102257410569
76.0035490033074	-36.7978838654135	0.104555996944036	0.204136869509963	0.00497512437810945	0.6	0.89510921786933
76.0080694781758	-36.7264395398895	0.209777472800356	0.409604696844493	0.00995024875621891	0.629710009229298	0.92
76.0125920409421	-36.6546800958081	0.102021551819936	0.174631338933989	0.0294117647058823	0.639818494382314	0.842600020401746
76.014855545278	-36.6186590717182	0.312822402850058	0.547213433151096	0.0784313725490196	0.675378756050493	0.891328876933245
76.0170885101958	-36.5828866221022	0.141456160020685	0.267986946907042	0.0149253731343284	0.638381998037567	0.911061674735745
76.0193059390221	-36.5470920778158	0.157791173879149	0.271464700699475	0.0441176470588235	0.618971181485614	0.894785805961033
76.0215452623599	-36.5110283890473	0.183055136972204	0.361208313160093	0.00490196078431373	0.613965341865615	0.92
76.0237915554714	-36.4749665509935	0.148604402072554	0.282502921792166	0.0147058823529412	0.652650010075434	0.89172054708947
76.0282301762288	-36.4033428464023	0.155972309097638	0.277630892705079	0.0343137254901961	0.60219615592998	0.910580569142928
76.0304437761383	-36.3672297199392	0.157874044639115	0.310846128493916	0.00490196078431373	0.6	0.92
76.0326314378637	-36.3313706678688	0.116535167823215	0.218144962512102	0.0149253731343284	0.649007261589471	0.802822317860421
76.0348226972745	-36.295509847756	0.24659450265995	0.468679201398332	0.0245098039215686	0.638511083786103	0.92
76.0370414961392	-36.2593854821398	0.14878375261353	0.282861622874119	0.0147058823529412	0.6	0.92
76.0392419774142	-36.2235234409741	0.245912071606759	0.471923645701081	0.0199004975124378	0.638603659188515	0.92
76.0414318055574	-36.1876447090988	0.112639681523222	0.210573480693502	0.0147058823529412	0.639722475450929	0.86154823704649
76.0436271387475	-36.151479312528	0.0893356102930178	0.159063377448781	0.0196078431372549	0.643808901073188	0.845312941039423
76.0458190552478	-36.1153049229538	0.128849942145693	0.22338615880119	0.0343137254901961	0.617057520743264	0.905146994860001
76.0479916996156	-36.079391882777	0.187004576981107	0.3143076614249	0.0597014925373134	0.615591547813723	0.916784020127835
76.0501626984262	-36.0434712208023	0.139784362220187	0.250156959734492	0.0294117647058823	0.603394277796845	0.91371184496761
76.0523246161	-36.0075266910281	0.19621371631603	0.372526935119622	0.0199004975124378	0.621670636229448	0.913274971551558
76.0544979931017	-35.9713022204621	0.171533831460224	0.32814228978612	0.0149253731343284	0.609113602031055	0.911019959449925
76.0566471017079	-35.9353419626639	0.22273077819562	0.406245870116731	0.0392156862745098	0.637325541196855	0.92
76.0588127363765	-35.8991060273518	0.193775926300694	0.363042048679819	0.0245098039215686	0.615147856795085	0.92
76.0609619943731	-35.8631346806332	0.0808722354062843	0.156769346434459	0.00497512437810945	0.609148818430778	0.894115022495424
76.0631171478992	-35.8271639398799	0.11859684362929	0.232291726474267	0.00490196078431373	0.6	0.92
76.0652921257987	-35.7909210012088	0.192609405368167	0.360709006814766	0.0245098039215686	0.626737070627742	0.92
76.0674651538664	-35.754670481557	0.179307535470796	0.319399384667082	0.0392156862745098	0.646029723744214	0.890924970364502
76.0696244524744	-35.7186875491178	0.128096698633159	0.2462431485101	0.00995024875621891	0.658781539546379	0.832990769523873
76.0717820798863	-35.6826974175126	0.11506005812528	0.215414233897618	0.0147058823529412	0.638635048648434	0.89231216874169
76.0739536143616	-35.6464288009484	0.216550143537082	0.384080679231028	0.0490196078431372	0.630062160994374	0.92
76.0761036396502	-35.6104198994847	0.164335071745573	0.313744770356817	0.0149253731343284	0.61992447710666	0.86310883629438
76.0782428879367	-35.5743945541199	0.119876067525411	0.225046252697881	0.0147058823529412	0.639688573075456	0.916674229861158
76.0824033476326	-35.5019252023061	0.0890068423824566	0.168063436008694	0.00995024875621891	0.644379511992836	0.775979141933958
76.0842580971764	-35.4656134456691	0.163462398996495	0.309683418682644	0.0172413793103448	0.6	0.92
76.0881751513707	-35.3925940688706	0.276835733126229	0.542918778080414	0.010752688172043	0.628252385918024	0.92
76.0942079558059	-35.2840460285159	0.187043278643821	0.357826394686016	0.016260162601626	0.655325282411124	0.834168432511953
76.0982673574422	-35.211391505692	0.160063901125013	0.286794468916692	0.0333333333333333	0.6	0.911528170213371
76.1024180804475	-35.1388172367549	0.152185784062837	0.275131802043803	0.0292397660818713	0.617682635340087	0.86908515660764
76.1044770186585	-35.1026471690317	0.159300755879341	0.304996069581812	0.0136054421768707	0.6	0.92
76.1063750366428	-35.066031835224	0.25527203963521	0.500127412603753	0.0104166666666667	0.706112874791944	0.92
76.1083558084846	-35.029775861303	0.261105197003184	0.511793727339701	0.0104166666666667	0.668136491722362	0.92
76.110463772386	-34.9936376114334	0.159372125900989	0.30894033023335	0.00980392156862745	0.667119917068878	0.92
76.112499881269	-34.9571367826841	0.163287406033007	0.302065008144445	0.0245098039215686	0.611418729626518	0.92
76.1144146610557	-34.9205153842189	0.323836625823892	0.481006584981118	0.166666666666667	0.688593149518329	0.916591507301942
76.1163921900721	-34.8842340993867	0.182996102852171	0.308299898012035	0.0576923076923077	0.640155341972311	0.887050534350847
76.118456734487	-34.8480309683265	0.2156441829023	0.367562875608521	0.0637254901960784	0.625643321949914	0.900133919216445
76.1204639213959	-34.8114801745015	0.178838839123017	0.342971795893092	0.0147058823529412	0.610229681131732	0.92
76.1223518474339	-34.7750997844578	0.207262586890613	0.406588665844718	0.00793650793650794	0.617865698088649	0.92
76.1243063575477	-34.7387761765835	0.222956398826383	0.429519355029814	0.0163934426229508	0.64457530938503	0.92
76.1263628144145	-34.7022570703683	0.25084959034616	0.46248349441781	0.0392156862745098	0.650277975262337	0.92
76.1283326411017	-34.665937632647	0.287882877313339	0.506114013333146	0.0696517412935323	0.663176290523461	0.92
76.1301929639961	-34.6295122981441	0.250059786719353	0.484246557565689	0.0158730158730159	0.637642948362992	0.92
76.1321421327179	-34.5928765889445	0.254149778116962	0.445799556233924	0.0625	0.650693676976475	0.919047500064603
76.1341448950315	-34.5565652986166	0.199179992640414	0.313782870852968	0.0845771144278607	0.620068810033579	0.916885915757775
76.1360911578902	-34.519996439353	0.185717006172039	0.346558390453531	0.0248756218905473	0.610301286487906	0.92
76.1379549946143	-34.4835542972961	0.174201607966702	0.318991451227523	0.0294117647058823	0.60509938399717	0.92
76.1398875018273	-34.4468828685414	0.205528155281944	0.381644545858006	0.0294117647058823	0.615898155680505	0.92
76.1418586511623	-34.4105290847333	0.178645950196551	0.337391402880665	0.0199004975124378	0.607292968538052	0.92
76.1437668919632	-34.3741122266426	0.296457534031455	0.563503303357027	0.0294117647058823	0.695897559461474	0.92
76.1456335269758	-34.3373660612139	0.267286928290278	0.480652287953105	0.053921568627451	0.67214628326318	0.92
76.1475562847113	-34.3006658164707	0.229123408454662	0.409227209066187	0.0490196078431373	0.666871542423726	0.92
76.1495077285194	-34.2642739891129	0.167066208558822	0.269455800202221	0.0646766169154229	0.63789130300353	0.865764154236726
76.1513938302644	-34.2278174528472	0.151797421036968	0.249673273446485	0.053921568627451	0.6	0.915998008639413
76.1532474565054	-34.1910400926262	0.175504940752014	0.331402038366774	0.0196078431372549	0.618072708101956	0.92
76.1551406924574	-34.1545801442842	0.226775264163555	0.433650030814673	0.0199004975124378	0.625187113171791	0.92
76.1570513101558	-34.1181311840534	0.157819067392412	0.31073617400051	0.00490196078431373	0.6	0.92
76.1589119999718	-34.08134646385	0.15646374039404	0.308025520003766	0.00490196078431373	0.6	0.92
76.1607247051493	-34.0448024416137	0.28312020713632	0.496588672979107	0.0696517412935323	0.666523973955392	0.92
76.1626025505209	-34.0083107227988	0.292591303716886	0.506751234884752	0.0784313725490196	0.666048857444443	0.92
76.1645157478766	-33.9715580267133	0.348873199490678	0.585001300942139	0.112745098039216	0.700327219665636	0.92
76.1663437616151	-33.9347246723076	0.33398871142626	0.579742128734872	0.0882352941176471	0.692000409134376	0.92
76.1681306778662	-33.8981378613786	0.203237736590442	0.372577168096138	0.0338983050847458	0.614192898097739	0.92
76.1700031466472	-33.8616210687215	0.258903228030182	0.478590769785854	0.0392156862745098	0.666095678568094	0.92
76.1718809138357	-33.8250955625241	0.251622905093496	0.393793073868584	0.109452736318408	0.635127988902192	0.917874986923714
76.173672235786	-33.7882455605843	0.214055133631242	0.373383899103281	0.054726368159204	0.630864227493955	0.92
76.1754481781958	-33.7516298544511	0.223526299355534	0.335941487599957	0.111111111111111	0.642756178633242	0.895794385950478
76.1773214240729	-33.7148069287379	0.221964708043422	0.355694121969196	0.088235294117647	0.607819559781538	0.92
76.1791809794069	-33.6782541277387	0.254922353660625	0.470043712296374	0.0398009950248756	0.635356425954372	0.92
76.1809562487404	-33.6416235766163	0.230634799781626	0.4073480309358	0.053921568627451	0.630061689169101	0.92
76.1827135108788	-33.604686512736	0.233366116302853	0.403240169113643	0.0634920634920635	0.629578006996493	0.92
76.184560615188	-33.5678218284651	0.259191914668843	0.415442652867097	0.102941176470588	0.634831196009436	0.918254830879324
76.1863795776839	-33.531214975025	0.269465206399918	0.40957717896899	0.129353233830846	0.632463466281309	0.90828081787297
76.1881157609438	-33.4945326460041	0.27280530304858	0.457375311979512	0.088235294117647	0.652122029527431	0.92
76.1898897831514	-33.457590837033	0.262639065126514	0.402729110645186	0.122549019607843	0.642794618064643	0.92
76.1917059249951	-33.4209672604933	0.231051743195969	0.392451745098407	0.0696517412935323	0.671894929398875	0.92
76.1934579934639	-33.3842847280665	0.202773950262541	0.351626331897632	0.053921568627451	0.633033100209963	0.92
76.1951800847841	-33.3472857403156	0.184877319082176	0.3158330695369	0.053921568627451	0.618039881765717	0.92
76.1969497344076	-33.3106088995973	0.202579127542392	0.380282633194236	0.0248756218905473	0.608962031206268	0.92
76.1987502473781	-33.2739537699613	0.167254869090454	0.309999934259339	0.0245098039215686	0.617949682449686	0.874019671466825
76.2004854951984	-33.2369523379461	0.237632109677143	0.440950493864091	0.0343137254901961	0.641121697784961	0.92
76.2021807291007	-33.1999141561934	0.164528763392024	0.314351644431107	0.0147058823529412	0.6	0.92
76.2039263711873	-33.1631998153408	0.205945672940461	0.362140102099828	0.0497512437810945	0.624156857588934	0.92
76.2057109780187	-33.1265131597768	0.277760488230842	0.540815094108742	0.0147058823529412	0.692211041475644	0.92
76.2074026121539	-33.0897366895218	0.271178427632787	0.512506108996916	0.0298507462686567	0.70482839271869	0.92
76.2090697559739	-33.0527115738421	0.23065348234039	0.416862520236337	0.0444444444444444	0.613875807945943	0.92
76.2108307180044	-33.01599147377	0.217360508798226	0.395505331321941	0.0392156862745098	0.628883779811121	0.92
76.2126112797204	-32.9789957186918	0.203529670004427	0.36294169295003	0.0441176470588235	0.626643892474015	0.895604637147057
76.2142644766131	-32.9418914956404	0.265135795384485	0.437134335867008	0.0931372549019608	0.648448390585407	0.914896754574999
76.2159047413327	-32.9050591287228	0.221134911777186	0.380254319678403	0.062015503875969	0.61133659420389	0.92
76.2176413480605	-32.8682999100677	0.177458396284699	0.345112871000771	0.00980392156862745	0.653233623358626	0.907050520381
76.2193697998273	-32.8312427948615	0.250520763164226	0.461825840053941	0.0392156862745098	0.645202537511915	0.92
76.2209941362929	-32.7943844376666	0.258042325214204	0.451408033512985	0.0646766169154229	0.649514095090717	0.92
76.2226284014377	-32.757529826424	0.22804395130629	0.414421235945913	0.0416666666666667	0.629007910713197	0.92
76.2243553135405	-32.7204578465182	0.203144468398516	0.362171289738209	0.0441176470588235	0.626923861311147	0.92
76.2260458728086	-32.6836395460565	0.23153050641805	0.433210266567443	0.0298507462686567	0.636296330335235	0.92
76.2276554977593	-32.6467525725508	0.263098687581437	0.491883649672678	0.0343137254901961	0.700761038225182	0.92
76.2293011005591	-32.6096023146996	0.306154742213519	0.563289876583902	0.0490196078431372	0.671161530621301	0.92
76.2309922203097	-32.5727713646031	0.227905051080078	0.366257863354186	0.0895522388059701	0.636522767116337	0.917913054094679
76.2326325593406	-32.535896739225	0.0814960637489851	0.158090166713656	0.00490196078431373	0.6	0.863593573397505
76.2342352032756	-32.4987009666353	0.187776874725549	0.341240023960902	0.0343137254901961	0.611804975758451	0.92
76.2358892349582	-32.4615399373979	0.231357299842336	0.448008717331732	0.0147058823529412	0.654977330900402	0.92
76.2375540665916	-32.4246700220645	0.222377648988057	0.38007868106069	0.0646766169154229	0.635962684083555	0.901011437651833
76.2391670931838	-32.3877561743215	0.247757424625397	0.456299162976284	0.0392156862745098	0.670733907046582	0.92
76.2423508593315	-32.3135873487698	0.138182846136625	0.246514946004593	0.0298507462686567	0.651050445268703	0.873302960448397
76.2440186269163	-32.2767032918157	0.195599979683893	0.366690155446218	0.0245098039215686	0.60898571400067	0.92
76.2456091156729	-32.2394679977582	0.147628616143221	0.280551349933501	0.0147058823529412	0.6	0.911746161482406
76.247136940653	-32.2024683307977	0.161327486573598	0.303424203916427	0.0192307692307692	0.639308762307918	0.92
76.2487431532466	-32.1655231407179	0.165270830828274	0.30603185773498	0.0245098039215686	0.634083131957563	0.850104724731354
76.2503843556307	-32.1283132424372	0.227321455988233	0.415427225701956	0.0392156862745098	0.639901125900938	0.92
76.2519341994251	-32.0910301788174	0.26136923730981	0.4443071020706	0.0784313725490196	0.634342193143319	0.92
76.2534351193898	-32.0539941953249	0.229881988550798	0.396271913609532	0.0634920634920635	0.639336903167644	0.915492176630175
76.2550263415743	-32.0170208938819	0.271862615825201	0.455489937532754	0.0882352941176471	0.634829341630402	0.918163573414216
76.256644891866	-31.9797768550007	0.271147278136606	0.439353379802623	0.102941176470588	0.642733466593372	0.92
76.2581678469656	-31.9427440564332	0.226305109887493	0.422759473506329	0.0298507462686567	0.622329724469947	0.915726634513573
76.2596705823288	-31.9056925698938	0.244646441749382	0.410861510949744	0.0784313725490196	0.630243388949219	0.92
76.2612481431391	-31.8684052013495	0.30155656232133	0.573701359936778	0.0294117647058823	0.68665652596376	0.92
76.2628209469455	-31.8313972340343	0.213915761263798	0.402955900637049	0.0248756218905473	0.61720335055825	0.92
76.2643012898056	-31.7943179389951	0.192389353276168	0.350464981062139	0.0343137254901961	0.605396813079321	0.92
76.2658011425301	-31.7569618893543	0.203775816815908	0.368003611032945	0.0395480225988701	0.618478687458092	0.92
76.2673860837638	-31.7196636330141	0.164261371574676	0.304012939227783	0.0245098039215686	0.6	0.92
76.2689314728442	-31.6826190624269	0.215537271906344	0.386298424409704	0.0447761194029851	0.629418236541276	0.912664720600758
76.2703947099823	-31.6455112807226	0.271147757570912	0.458962181808491	0.0833333333333333	0.661761166673351	0.917532530281817
76.2718597778537	-31.6083928001748	0.26479051970269	0.445003924977519	0.0845771144278607	0.641167190827341	0.92
76.2734056793786	-31.5710883980326	0.284087319921472	0.453746779146426	0.114427860696517	0.653125184580939	0.92
76.2749110630792	-31.5339986685092	0.223460888459455	0.393000208291459	0.053921568627451	0.628271406600401	0.92
76.2763710331954	-31.4965859250203	0.23457013618912	0.439728507672357	0.0294117647058823	0.62267173134166	0.92
76.2778322251222	-31.4594571423712	0.261065272445379	0.457453927975335	0.0646766169154229	0.645039707614809	0.914609839265028
76.2793310978014	-31.4223509577135	0.274773273865774	0.466213214398216	0.0833333333333333	0.644327237031594	0.92
76.2808166062413	-31.3849446634636	0.283953796606435	0.489476220663851	0.0784313725490196	0.657991074920932	0.92
76.2822607014427	-31.3475056819968	0.299537140415775	0.496133104360962	0.102941176470588	0.662201375928079	0.92
76.2837101603361	-31.3103529512178	0.248709283124387	0.437717073711461	0.0597014925373134	0.647988413837622	0.92
76.2851816047707	-31.2732115241197	0.239191327314537	0.399951282080054	0.0784313725490196	0.635478336383015	0.92
76.2866489617999	-31.2357763054472	0.22237047315181	0.381015456107541	0.0637254901960784	0.638951045288193	0.902069375259132
76.288081691139	-31.1986002053217	0.283724651443351	0.482872188458841	0.0845771144278607	0.661878296503799	0.92
76.2895127311563	-31.1614189171134	0.280285219939959	0.487041028115211	0.0735294117647059	0.650312698163187	0.92
76.2909551590189	-31.1239545780902	0.226838055254269	0.42916630658697	0.0245098039215686	0.662497879206212	0.92
76.2923780083131	-31.0867600164076	0.168509379043585	0.302192887440403	0.0348258706467662	0.622772518613173	0.918047442614481
76.2937948457015	-31.049557635017	0.194664023132386	0.340308438421634	0.0490196078431372	0.622172853221925	0.92
76.2952225363785	-31.0120718415253	0.18069318787836	0.346680493403778	0.0147058823529412	0.606073514359662	0.92
76.2966469862698	-30.9745800090885	0.315146591614695	0.595979457739195	0.0343137254901961	0.696712836088162	0.92
76.2980499857011	-30.9373569387366	0.263072282617808	0.441567450807756	0.0845771144278607	0.640290368070464	0.92
76.2994352949635	-30.9001183437605	0.333242465341917	0.641975126762265	0.0245098039215686	0.69105232889276	0.92
76.3008158573012	-30.8628650566721	0.157518061912273	0.310060999446436	0.00497512437810945	0.6	0.92
76.3022052137918	-30.8253859051742	0.179890771039103	0.334905920187659	0.0248756218905473	0.621058679378734	0.92
76.3035830371524	-30.7881314068969	0.2802578515391	0.511496095235062	0.0490196078431373	0.658786164063967	0.92
76.3049629435965	-30.7505874857844	0.255457770570503	0.437386129376301	0.0735294117647059	0.641364377575618	0.92
76.3063201067679	-30.713311994551	0.253087303554811	0.4414979901942	0.0646766169154229	0.653464846913293	0.917295810681779
76.3076682847149	-30.67602706553	0.231441134776276	0.418764622493729	0.0441176470588235	0.637440186299236	0.92
76.3090396441384	-30.638466662068	0.205297438252429	0.371379190230348	0.0392156862745098	0.637343824595691	0.92
76.3104164288056	-30.6009060514479	0.214461625984573	0.404413448047577	0.0245098039215686	0.647851428364411	0.908802034664063
76.3117657077948	-30.5636109385041	0.264050028034125	0.508199558555812	0.0199004975124378	0.648581614696198	0.92
76.3130964370996	-30.5263003637594	0.274863095196025	0.515412464901854	0.0343137254901961	0.682847033963357	0.92
76.3144292326584	-30.4887006080649	0.139825108324399	0.264944334295857	0.0147058823529412	0.6	0.92
76.3157632402565	-30.4513849787281	0.227087532270008	0.434274567027577	0.0199004975124378	0.625699123056402	0.92
76.3171040263371	-30.414070097744	0.223366257791799	0.392810946956148	0.053921568627451	0.622810350578309	0.92
76.3184223226242	-30.3764504744452	0.210466956386557	0.406228030420173	0.0147058823529412	0.622637845458561	0.92
76.3196999172274	-30.3390889729692	0.267987617071974	0.52602498538773	0.00995024875621891	0.68577628958706	0.92
76.3210172703781	-30.3017487530324	0.271640732484947	0.474654013989501	0.0686274509803921	0.650468990274468	0.92
76.3223553174051	-30.2641310071808	0.309009910670468	0.54449040957623	0.0735294117647059	0.67283827129889	0.917774023693714
76.3236360984015	-30.2264742616282	0.318457853812712	0.61730786448817	0.0196078431372549	0.743288485536808	0.92
76.3248899252572	-30.1890847038052	0.249211549173001	0.428771357052469	0.0696517412935323	0.655676986217202	0.92
76.3275121239097	-30.1143578784136	0.276794117820644	0.543637986885069	0.00995024875621891	0.682271906880099	0.92
76.3287548253397	-30.0767238833703	0.271342892504639	0.487959416850074	0.054726368159204	0.679191364885262	0.92
76.3299916870101	-30.0393102575013	0.237069539240658	0.464335156912689	0.00980392156862745	0.622473968956896	0.92
76.3312969918621	-30.0016477181398	0.280441854332188	0.487354296899671	0.0735294117647059	0.683400126299809	0.917523637885847
76.3325824732725	-29.964256567942	0.3560418174768	0.587705525500863	0.124378109452736	0.700789802716971	0.905474270471691
76.3338065472012	-29.9268252299006	0.329018080168614	0.59431067014115	0.0637254901960784	0.726543636466704	0.92
76.3350286838992	-29.8891027017804	0.225382731756361	0.391941934100958	0.0588235294117647	0.627489733806682	0.92
76.3362957264382	-29.8514033012129	0.197141520355269	0.389381079926223	0.00490196078431373	0.617295263665979	0.92
76.3375612536627	-29.813986481088	0.373298410824024	0.647094334085859	0.099502487562189	0.723746369447614	0.92
76.3387741812862	-29.776535052854	0.303179964930987	0.459301106332563	0.147058823529412	0.64978505769373	0.92
76.339984886523	-29.738792172069	0.317762257094571	0.532583337718554	0.102941176470588	0.679216347606048	0.92
76.3412134395706	-29.7013433215004	0.296320394236927	0.53791442031465	0.054726368159204	0.680645430726699	0.92
76.3424315084429	-29.6638850355019	0.260583837048624	0.486853948607051	0.0343137254901961	0.669040486090729	0.92
76.3436279210047	-29.6261240806213	0.34260627347567	0.611683135186634	0.0735294117647059	0.704871935219114	0.92
76.344811473221	-29.5886395089485	0.472423966652828	0.740867833803168	0.203980099502488	0.759043524798928	0.92
76.346006629313	-29.5511583019832	0.41999990587704	0.697842949008981	0.142156862745098	0.731398438397088	0.92
76.3472050546046	-29.513388786516	0.444585212458324	0.742111601387237	0.147058823529412	0.745161206230342	0.92
76.3483912399049	-29.4756090894442	0.349540520647769	0.630453590315145	0.0686274509803922	0.720982283406242	0.92
76.34955744938	-29.4381019571614	0.299509797564721	0.519417605079691	0.0796019900497512	0.659822151617295	0.92
76.3507254187941	-29.4005926530131	0.420962790924974	0.719376562242105	0.122549019607843	0.746001785936348	0.92
76.3519048934927	-29.3630786145296	0.504671613794941	0.74566163555008	0.263681592039801	0.766527252766373	0.920000000000001
76.3530759319698	-29.3253189350986	0.437261482695036	0.61581649772838	0.258706467661692	0.717620329219585	0.92
76.3542192492397	-29.2877864882168	0.388751043459958	0.556913851625797	0.220588235294118	0.677518743885573	0.92
76.3553661478248	-29.2499659310536	0.372277695462508	0.646516175238741	0.0980392156862745	0.7198816617328	0.92
76.3565164386321	-29.2124310698583	0.429833413661946	0.740263842249265	0.119402985074627	0.774942520698269	0.92
76.3576728886681	-29.1748966815925	0.444684846697699	0.683487340454222	0.205882352941176	0.744655689652431	0.92
76.358810914573	-29.1370624816231	0.416102146465547	0.63122390077423	0.200980392156863	0.726283470891704	0.92
76.3599157523226	-29.0992075893338	0.623055684300633	0.849052545071854	0.397058823529412	0.838924260063253	0.920000000000001
76.3610227936562	-29.0616376733397	0.649554756950608	0.999964214755917	0.299145299145299	0.914669178542238	0.92
76.3459551587207	-28.8519027738308	0.419162299169495	0.588324598338991	0.25	0.700842845503005	0.92
76.3400825884383	-28.8234191461613	0.378443349375731	0.602415154036015	0.154471544715447	0.706530321650036	0.92
76.3343359971003	-28.7941123676078	0.42418583596707	0.647391279777277	0.200980392156863	0.731276398441182	0.92
76.3286188568377	-28.7650831764608	0.449592744174354	0.715105886358657	0.18407960199005	0.743731605721879	0.92
76.3228957738903	-28.7360867561841	0.499392516609626	0.743883072434937	0.254901960784314	0.769734105025045	0.920000000000001
76.3171304714116	-28.7068814608662	0.510063772645173	0.745617741368776	0.274509803921569	0.766606228299906	0.920000000000001
76.3114078430161	-28.6778908755889	0.558985091436707	0.769711476405752	0.348258706467662	0.769404615291112	0.920000000000001
76.3055624597156	-28.6486518423874	0.421372353322827	0.69846609968048	0.144278606965174	0.756896155371945	0.92
76.2997948774629	-28.6202330853727	0.538797335707262	0.953216561961787	0.124378109452736	0.886244795915417	0.92
76.2939466400522	-28.5917459264047	0.55952380952381	1	0.119047619047619	0.92	0.92
76.2882641134135	-28.5623237576632	0.605263157894737	1	0.210526315789474	0.91736922701325	0.92
76.2827196018481	-28.5324387478388	0.642309364644946	0.995729840401004	0.288888888888889	0.909721198045625	0.92
76.2723066822863	-28.4713081306395	0.652380952380953	1	0.304761904761905	0.92	0.92
76.2670441703316	-28.4405739127485	0.583333333333333	1	0.166666666666667	0.92	0.92
76.2615705129564	-28.4108607335694	0.688888888888889	1	0.377777777777778	0.911277307905721	0.92
76.2562429421735	-28.3806961467236	0.546666666666667	1	0.0933333333333333	0.917275970704565	0.92
76.2510359524827	-28.3498206024101	0.601092896174864	1	0.202185792349727	0.915813498713197	0.92
76.2457769034181	-28.3194648169655	0.595238095238095	1	0.19047619047619	0.92	0.92
76.2403534726779	-28.2896332699742	0.6	1	0.2	0.917469986657466	0.92
76.2349931120572	-28.2592626751382	0.717592592592593	1	0.435185185185185	0.92	0.92
76.2297389841032	-28.2285750939126	0.644607843137255	1	0.28921568627451	0.914958534865216	0.920000000000001
76.2243990847574	-28.1985146275552	0.601990049751244	1	0.203980099502488	0.92	0.92
76.2189866641456	-28.1686934275634	0.583333333333333	1	0.166666666666667	0.92	0.92
76.2136559531659	-28.1382758792577	0.540993977309694	0.939831091874291	0.142156862745098	0.90881332151459	0.92
76.2083903595861	-28.108018210861	0.463201320321715	0.916452391887211	0.00995024875621891	0.810793806681949	0.92
76.2030557049283	-28.0783379015442	0.49950080787227	0.854723008779365	0.144278606965174	0.824580567855859	0.92
76.1975657941185	-28.0480499791635	0.505997875751551	0.751579084836435	0.260416666666667	0.774698771705267	0.92
76.1922537983534	-28.0179539532228	0.517001524664403	0.774199127760179	0.259803921568627	0.779755200371673	0.92
76.1869437372114	-27.9878799367125	0.513547141033625	0.728586819380682	0.298507462686567	0.777986591754493	0.92
76.1815595693812	-27.9580485877725	0.500216429119619	0.672001485690218	0.32843137254902	0.735724302105448	0.920000000000001
76.1761274026268	-27.9280276005071	0.315207770757913	0.527851438951722	0.102564102564103	0.709728459089657	0.92
76.1707688508734	-27.8977866166925	0.362008703800451	0.650487995836197	0.0735294117647059	0.725711921077267	0.92
76.1654285111145	-27.8678504644311	0.428039330986727	0.811302542570469	0.0447761194029851	0.817144930554746	0.92
76.1600067428985	-27.8381822334561	0.649509803921569	1	0.299019607843137	0.914893316642248	0.920000000000001
76.154575737126	-27.8082029535831	0.649399784169692	0.970368195790363	0.32843137254902	0.871642957091616	0.920000000000001
76.1492571727371	-27.7782335578371	0.599722454083892	0.915862818615545	0.283582089552239	0.849754211095604	0.920000000000001
76.1439034555135	-27.7483850320397	0.509743921861007	0.892036863329857	0.127450980392157	0.807057556465815	0.92
76.1384261560373	-27.7185863060865	0.506301068308707	0.948876646421335	0.0637254901960784	0.824000813162979	0.92
76.133030718776	-27.6888916225221	0.548876810076622	0.968400386322398	0.129353233830846	0.900151678930244	0.92
76.1276869527618	-27.6590460421211	0.632352941176471	1	0.264705882352941	0.909694372238645	0.920000000000001
76.1222511907006	-27.6291501822178	0.742761346053207	0.99532661367504	0.490196078431373	0.886089782098424	0.920000000000001
76.1167787994868	-27.5993814414479	0.748766228627306	0.997532457254612	0.5	0.897633721204858	0.920000000000001
76.1113847305861	-27.5697272316284	0.533894539709413	0.963311467478528	0.104477611940299	0.858973506340811	0.92
76.1060051971746	-27.5400382423694	0.538782098944218	0.974623021417848	0.102941176470588	0.862556199395156	0.92
76.100531463903	-27.5103076186758	0.557135939719268	0.952507173556184	0.161764705882353	0.841090746086959	0.92
76.095082292188	-27.48086193996	0.606930108180296	0.940228375564571	0.27363184079602	0.844100835317177	0.920000000000001
76.0896630823928	-27.4511330513639	0.581812912570394	0.999446720663176	0.164179104477612	0.909388023324515	0.92
76.0842763714645	-27.4215034488326	0.549822251479664	0.947683718645602	0.151960784313725	0.868814254230838	0.92
76.0787989842301	-27.3918297705306	0.693815865685611	0.99057290784181	0.397058823529412	0.896701785278115	0.920000000000001
76.0733430502104	-27.3624507982632	0.761188355099771	0.999988650498049	0.522388059701493	0.91573225073972	0.920000000000001
76.0679231000082	-27.3329684417597	0.803360273757051	0.998877410259201	0.607843137254902	0.906819601241776	0.920000000000001
76.0624815282144	-27.3032150943453	0.659313725490196	1	0.318627450980392	0.917172052197314	0.920000000000001
76.0570466351992	-27.2738026866036	0.504975124378109	1	0.00995024875621891	0.919493378247751	0.92
76.0515874564514	-27.2444788888863	0.502450980392157	1	0.00490196078431373	0.92	0.92
76.0461164267747	-27.2148529290349	0.507352941176471	1	0.0147058823529412	0.92	0.92
76.0406831331425	-27.1854692363637	0.519900497512438	1	0.0398009950248756	0.92	0.92
76.0352098374444	-27.1562246027355	0.544117647058824	1	0.0882352941176471	0.92	0.92
76.029681683093	-27.1268156360996	0.519607843137255	1	0.0392156862745098	0.893508555290303	0.92
76.0241981914181	-27.097274867611	0.422577746691461	0.801037846324099	0.0441176470588235	0.777300580733601	0.92
76.0187601066787	-27.0679513860836	0.509606123624133	0.805281898989559	0.213930348258706	0.787183331757709	0.92
76.01328296109	-27.0387639087548	0.441006839876411	0.793778385635175	0.0882352941176471	0.786392675930269	0.92
76.0077640589998	-27.0093702148153	0.290195461006431	0.56568503965992	0.0147058823529412	0.712459598494116	0.92
76.002322747551	-26.9800908327849	0.313541401939761	0.617132555123302	0.00995024875621891	0.755430723290354	0.92
75.9912863631682	-26.9217073920215	0.509803921568627	1	0.0196078431372549	0.92	0.92
75.9858479115605	-26.8924528522382	0.384326300630245	0.714007792517321	0.0546448087431694	0.752259554250082	0.92
75.9802677503884	-26.8634368867068	0.353943115672871	0.652330675790186	0.0555555555555556	0.708053040854022	0.92
75.9689024961618	-26.8062355252051	0.569717245020508	0.898997331571071	0.240437158469945	0.792743496834326	0.905637047349492
75.9451187178256	-26.5742515826637	0.760416666666667	1	0.520833333333333	0.894877409235533	0.92
75.9446184627089	-26.5375551619785	0.809400404231872	0.912333146772202	0.706467661691542	0.827956738685665	0.91636679790989
75.944116718269	-26.5008586524064	0.701818938189344	0.732069248927708	0.67156862745098	0.74900272517159	0.914099657859826
75.9434488988401	-26.463934028469	0.667425743737843	0.712044469931826	0.62280701754386	0.738873541915207	0.920000000000001
75.942555522661	-26.4270961750801	0.431841206596858	0.535725423946405	0.327956989247312	0.670314511180274	0.898920325018667
75.9416264103399	-26.3905407820647	0.364055822720629	0.297556089885703	0.430555555555556	0.603111770410095	0.867952162630179
75.9406387635312	-26.3540190051084	0.437690877762586	0.430937311080728	0.444444444444444	0.6	0.92
75.9470968467662	-26.2104555352796	0.282324776016829	0.291922279306385	0.272727272727273	0.635998640959176	0.882868967039479
75.9502869639798	-26.1757086021499	0.433340426567814	0.680783417238192	0.185897435897436	0.764917775956484	0.92
75.9533070042008	-26.1414028346337	0.385767403036609	0.538976666538333	0.232558139534884	0.703490781346374	0.92
75.9561942301772	-26.1063099182554	0.75771997159444	0.96856494318888	0.546875	0.862263500163682	0.920000000000001
75.9588434779968	-26.0711698418422	0.684187326507789	0.944132228773154	0.424242424242424	0.843895346995642	0.92
75.9846467794057	-25.9256189358683	0.742688151889838	0.829462325285052	0.655913978494624	0.756891507238381	0.920000000000001
75.9917762924413	-25.9029512087943	0.897021620369814	0.989445539590203	0.804597701149425	0.881376931469001	0.920000000000001
75.9986580942092	-25.87943204457	0.562749254600245	0.647886568901982	0.477611940298508	0.718948850206277	0.920000000000001
76.0054314343302	-25.8553698578771	0.722345786542042	0.738809220142908	0.705882352941176	0.755777615185201	0.920000000000001
76.0121217335696	-25.8304966259028	0.853709918681555	0.874086504029777	0.833333333333333	0.793900343880693	0.92
76.0181947657679	-25.8034697042548	0.466681869236824	0.624721763165006	0.308641975308642	0.709912977440886	0.92
76.0238288517028	-25.7748107532416	0.92058548029324	0.95228207169759	0.888888888888889	0.866240455373549	0.92
76.0292169989786	-25.7449777633228	0.831716551837877	0.937942907597324	0.725490196078431	0.788545957763677	0.920000000000001
76.0344216508033	-25.7149140492684	0.724063779160201	0.770349780542625	0.677777777777778	0.7546195392096	0.92
76.0397630648792	-25.6852593857512	0.752444826918204	0.974025456305544	0.530864197530864	0.83274487140565	0.92
76.0453697680515	-25.6560922438952	0.699787704955655	0.79957540991131	0.6	0.757247343258359	0.92
76.0511259011034	-25.6274130902281	0.690518993354794	0.900645829846842	0.480392156862745	0.828850445036862	0.920000000000001
74.6663847891844	-24.7731747625332	0.819184176519684	0.983195939246263	0.655172413793104	0.883296521969254	0.920000000000001
74.6736966174328	-24.7925822070226	0.856621886934323	0.993546804171677	0.71969696969697	0.904560236026288	0.920000000000001
74.6811003761889	-24.8114920402017	0.891975308641975	1	0.783950617283951	0.915427327781583	0.920000000000001
74.6885650074992	-24.8305253515595	0.826923076923077	1	0.653846153846154	0.914855324214981	0.920000000000001
74.6959494079904	-24.8495634872782	0.773090456875118	0.999732826318543	0.546448087431694	0.910378057055223	0.920000000000001
74.703344553529	-24.8685430655067	0.533333333333333	1	0.0666666666666667	0.896563784046135	0.92
74.7106964133678	-24.8882109740385	0.489317010582841	0.962240578542731	0.0163934426229508	0.843601148728725	0.92
74.7250617924375	-24.9284532200699	0.832783154171093	0.99889964167552	0.666666666666667	0.903008479630189	0.92
74.7319903451377	-24.9502320056419	0.628987042569878	0.991307418473089	0.266666666666667	0.884425071936024	0.92
74.7387605756632	-24.9727338523147	0.624781877722125	0.988694190226859	0.260869565217391	0.898680728380814	0.92
74.7453308952481	-24.9957217729247	0.673357110356559	0.998455514245456	0.348258706467662	0.903051509851376	0.920000000000001
74.7519337186971	-25.0185784993892	0.648605800813515	0.988388072215266	0.308823529411765	0.87474875935867	0.920000000000001
74.7586504375572	-25.0413497141461	0.684261953992822	0.98126900602486	0.387254901960784	0.883177588191427	0.920000000000001
74.7653925693307	-25.063637216415	0.654228855721393	1	0.308457711442786	0.902189923005923	0.920000000000001
74.7722229301063	-25.0855367780647	0.565625510960838	0.944976512117754	0.186274509803922	0.836864037753155	0.92
74.779162740918	-25.1073335309082	0.564134999826794	0.839054313379078	0.28921568627451	0.823423522678593	0.920000000000001
74.786058550014	-25.128653600162	0.729630649713434	0.981483521649091	0.477777777777778	0.886005566571988	0.92
74.8252017675477	-25.3478162474598	0.313217624022881	0.508788189222234	0.117647058823529	0.682151239026884	0.92
74.8355988428024	-25.4420229681353	0.541666666666667	1	0.0833333333333333	0.897275965884685	0.92
74.8525767545999	-25.5999935224544	0.50214287085145	0.73957985934996	0.264705882352941	0.750398441120349	0.92
74.8558375410961	-25.6318088155894	0.452583272059941	0.745166544119882	0.16	0.74377128665888	0.92
74.8594048929482	-25.66342214041	0.41429178926791	0.743477195557097	0.0851063829787234	0.724295656418756	0.92
74.8631460489455	-25.6944699486514	0.429520955305358	0.784967836536643	0.0740740740740741	0.635603043112394	0.92
74.8667766375487	-25.7255094217026	0.25650401100897	0.471341355351274	0.0416666666666667	0.664043851081876	0.92
74.8702844175225	-25.7574760753429	0.453756150413124	0.396401189715137	0.511111111111111	0.634942790192411	0.92
74.8736052270587	-25.7892386588062	0.709789080235281	0.728401689882327	0.691176470588235	0.768228091356678	0.920000000000001
74.8769146892929	-25.8213009494899	0.838383838383838	1	0.676767676767677	0.911538197642769	0.920000000000001
74.9077187728301	-25.9378549436162	0.604166666666667	1	0.208333333333333	0.908180296218581	0.92
74.9162803833917	-25.9484301217868	0.527777777777778	1	0.0555555555555556	0.902814052382883	0.92
74.9474780476507	-26.0147388608255	0.505747126436782	1	0.0114942528735632	0.92	0.92
74.9547793062513	-26.0349948142431	0.50709219858156	1	0.0141843971631206	0.92	0.92
74.9620096460689	-26.0551958374798	0.529850746268657	1	0.0597014925373134	0.908576590925436	0.92
74.9692954557674	-26.0751094531229	0.5289633265457	0.98741383257858	0.0705128205128205	0.891984097202316	0.92
74.9767690756244	-26.0944380203715	0.558823529411764	1	0.117647058823529	0.915252169477048	0.92
74.9842826774665	-26.1130679121678	0.54320987654321	1	0.0864197530864198	0.885374045395518	0.92
75.0139894279683	-26.3465128296427	0.35402214902714	0.497517982264806	0.210526315789474	0.650161469760883	0.92
75.0130621747297	-26.3811115676308	0.53199167551083	0.465944135335385	0.598039215686274	0.653434127989807	0.909020303035259
75.0122642826177	-26.4154999233332	0.737518713580665	0.565946518070421	0.909090909090909	0.677444692564377	0.92
75.0046936535562	-26.5506537292968	0.305615213401482	0.495288397817457	0.115942028985507	0.699786750803135	0.92
75.001719389883	-26.5831901328099	0.359771144062451	0.538169739105293	0.181372549019608	0.681756527840078	0.92
74.9986569376047	-26.6158748096191	0.320375944147208	0.508398947117944	0.132352941176471	0.671247471730764	0.92
74.9955643793345	-26.6482343148136	0.420424080878648	0.522440201558291	0.318407960199005	0.674924496656505	0.920000000000001
74.9924171057581	-26.6805084738142	0.473959504013317	0.531252341359966	0.416666666666667	0.679264861218927	0.920000000000001
74.9891906487746	-26.7129370619347	0.453877627072454	0.481284665909614	0.426470588235294	0.664421687307327	0.920000000000001
74.9859390293242	-26.7450432980312	0.427406824589489	0.446853450174004	0.407960199004975	0.650566190383441	0.920000000000001
74.9827906429794	-26.7772935583648	0.370066029009559	0.519543822725	0.220588235294118	0.669757765814826	0.920000000000001
74.9798497642859	-26.8095900755538	0.625615606263585	0.938099899395856	0.313131313131313	0.833666675606095	0.920000000000001
74.9769905122854	-26.8426895776679	0.799740225457822	0.932813784248977	0.666666666666667	0.803889585083223	0.92
74.9728413213594	-26.9446325106432	0.68723002211604	0.999460044232079	0.375	0.896660850875845	0.92
74.9728518626108	-26.9793269212973	0.77240705705842	0.980711550014276	0.564102564102564	0.86744744035816	0.92
74.9728383979006	-27.0140235398723	0.5985509527559	0.947101905511801	0.25	0.847256104963003	0.92
74.9727607142208	-27.0484569749295	0.486928729141728	0.390524124950122	0.583333333333333	0.625706706314074	0.92
74.9724386724434	-27.0828677913022	0.278525729746795	0.399644052086183	0.157407407407407	0.643489214974789	0.92
74.9720121548731	-27.1175188159806	0.264339515462277	0.39142412896377	0.137254901960784	0.620131999408958	0.92
74.9716438040292	-27.1519175503139	0.369512148367962	0.724839899572803	0.0141843971631206	0.724454720614603	0.92
74.9712544184954	-27.1863088127569	0.467256792075971	0.897476547114906	0.037037037037037	0.785422330187776	0.92
74.9708011340402	-27.2209472367923	0.549630329048086	0.890927324762839	0.208333333333333	0.838174181601431	0.92
74.9705378972107	-27.2553564565986	0.456662891492275	0.857770227428994	0.0555555555555556	0.821256830960383	0.92
74.9701944949171	-27.2897546415136	0.392624727988399	0.76858278931013	0.0166666666666667	0.74894035224157	0.92
74.9697065385536	-27.3243894627705	0.468589918711757	0.897964151149004	0.0392156862745098	0.805023792700637	0.92
74.9693348848573	-27.3590455484599	0.493915788167109	0.943713929275395	0.0441176470588235	0.861176600793487	0.92
74.9690851682012	-27.3934594188954	0.555555555555555	1	0.111111111111111	0.841281169809867	0.92
74.9686817543757	-27.4278492936709	0.534942300384594	0.994412902655981	0.0754716981132075	0.885250417899828	0.92
74.9682121354641	-27.4624857777402	0.275272602334619	0.477015792904532	0.0735294117647059	0.644660044790525	0.92
74.967882718338	-27.4966659793465	0.482964627590633	0.902437191689202	0.0634920634920635	0.890636672866558	0.92
74.9671446204057	-27.5657275990703	0.476891400847746	0.904763193852354	0.0490196078431372	0.787066334235049	0.92
74.966686789886	-27.6003640222266	0.437679876117017	0.801830340469327	0.0735294117647059	0.768185310122049	0.92
74.9663354132569	-27.6350175944725	0.473566813105446	0.863800292877558	0.0833333333333333	0.794853026740665	0.92
74.9660008616016	-27.6694145451025	0.450398032483311	0.795532907071886	0.105263157894737	0.770732969747665	0.92
74.9655641013405	-27.7037940066639	0.421815505848814	0.814219246991745	0.0294117647058824	0.772752678272977	0.92
74.9651121750966	-27.7384289798047	0.463379132350685	0.892444539211174	0.0343137254901961	0.871035131114401	0.92
74.9647250728405	-27.772815732095	0.514925373134328	1	0.0298507462686567	0.876645885008035	0.92
74.9643339342512	-27.8072010234066	0.483677640430413	0.913433712233375	0.053921568627451	0.799412312080905	0.92
74.9638812881123	-27.8418333163037	0.457993044443727	0.906182167318826	0.00980392156862745	0.786735880614366	0.92
74.9634261749338	-27.8762050636247	0.446921108654535	0.883891968552851	0.00995024875621891	0.812264952901774	0.92
74.9630356370002	-27.9105876388611	0.37345277180689	0.732199661260839	0.0147058823529412	0.748938512507468	0.92
74.9626339450131	-27.9452264015326	0.492733507393975	0.941988753918385	0.0434782608695652	0.854444809046144	0.92
74.9621477712147	-27.9798481162343	0.484686841012611	0.890942309476201	0.0784313725490196	0.822699121481066	0.92
74.9616274071675	-28.0142019862936	0.438296229587164	0.843259125840994	0.0333333333333333	0.811772481772452	0.92
74.9593826753157	-28.0826662257103	0.397884013657127	0.773545805092032	0.0222222222222222	0.749488837059269	0.92
74.957122447179	-28.150869317838	0.226529190530286	0.443799121801312	0.00925925925925926	0.686071691340104	0.92
74.9548412788075	-28.2193831322878	0.526613666126847	0.777865013413114	0.27536231884058	0.774566676910598	0.92
74.9536403213568	-28.253447544159	0.407915159977956	0.709769713895307	0.106060606060606	0.694708493167182	0.92
74.9527401471165	-28.2879126568501	0.39319556331519	0.771898373007192	0.0144927536231884	0.74937347057084	0.92
74.9470850615554	-28.4589103304145	0.51552549113909	0.935005784538067	0.096045197740113	0.825177950756236	0.92
74.9458599486963	-28.4929568404618	0.570483091751525	0.969397556052071	0.17156862745098	0.843964839086894	0.92
74.9447836208833	-28.5273371165976	0.489091609172766	0.916167714469562	0.062015503875969	0.805703097495995	0.92
74.9424218636071	-28.59547052009	0.437642592621305	0.865481263673983	0.00980392156862745	0.774525071306576	0.92
74.9412135020545	-28.6297800560021	0.4014132278498	0.748904887072148	0.053921568627451	0.786089744263374	0.92
74.9401305453239	-28.6641499428442	0.151974673850028	0.132778176528886	0.171171171171171	0.607470983889149	0.835075344314997
74.9377206145575	-28.7322358290589	0.169250649603587	0.304187573716977	0.0343137254901961	0.613490164589747	0.874203604764903
74.9365207975285	-28.7665376531941	0.0581091227160389	0.111316284647764	0.00490196078431373	0.6	0.747799670026274
74.9354377796663	-28.800636015197	0.176073538180505	0.339326563540497	0.0128205128205128	0.6	0.92
74.9342536764616	-28.8346807256689	0.115534723812201	0.19773611429107	0.0333333333333333	0.659814646351702	0.833015101972575
74.9329398688772	-28.868669401746	0.154454563368311	0.264133007333636	0.0447761194029851	0.6	0.92
74.9294421994198	-28.9712237240108	0.181298383238689	0.335930099810712	0.0266666666666667	0.674459008954632	0.848251264982085
74.9280682658389	-29.0054133138126	0.145785506289792	0.213139640030564	0.0784313725490196	0.618429816512084	0.867468935588754
74.9268628829539	-29.0394305797966	0.124140491500831	0.238330734245443	0.00995024875621891	0.718478023812299	0.74611673068174
74.9245088805588	-29.1077457555453	0.129837166567249	0.235864809324974	0.0238095238095238	0.6	0.90856400337138
74.9231289578643	-29.1419201023427	0.111191490859542	0.207677099366142	0.0147058823529412	0.6	0.903001434720466
74.91949974509	-29.2441784744592	0.161654001622723	0.308815249622257	0.0144927536231884	0.601473091374024	0.92
74.9181073278251	-29.2780716626845	0.506535947712418	1	0.0130718954248366	0.866307120402098	0.92
74.914409261612	-29.3802698843686	0.480999188516772	0.932147630764888	0.0298507462686567	0.855435176947683	0.92
74.9130524070653	-29.4141757930286	0.504901960784314	1	0.00980392156862745	0.879990447413218	0.92
74.9117830136899	-29.4483888820044	0.13799550904758	0.256383174957906	0.0196078431372549	0.614418753355742	0.8767942791193
74.9105537502652	-29.4826213319346	0.190527330938002	0.370301973703961	0.010752688172043	0.609186653937401	0.92
74.9092600261447	-29.5165552802932	0.166558928038812	0.318192482943296	0.0149253731343284	0.6	0.92
74.9079169307277	-29.5502254466757	0.15779771255449	0.305645176352762	0.00995024875621891	0.6	0.92
74.9065629204164	-29.5844564232314	0.101960802021433	0.193971355286648	0.00995024875621891	0.6	0.846571265224808
74.9053283916896	-29.6184141009171	0.119026098419422	0.220195053981701	0.0178571428571429	0.6	0.916698043072118
74.9026469880827	-29.6867215975033	0.144063059116458	0.267924098030897	0.0202020202020202	0.6	0.92
74.8987186689943	-29.7886883686181	0.171203957502655	0.333148655746051	0.00925925925925926	0.6	0.92
74.8946370329749	-29.8905392307753	0.115795313668961	0.203342039767301	0.0282485875706215	0.6	0.891892321225722
74.8932912923042	-29.9244064495768	0.151617177531147	0.298259230684185	0.00497512437810945	0.6	0.92
74.8918985040299	-29.9582431275796	0.153453588823348	0.287299334509441	0.0196078431372549	0.634259562508605	0.87647102243948
74.8905360642157	-29.9923555209236	0.150260637799041	0.256403628539258	0.0441176470588235	0.619671088532969	0.834265284198711
74.8891807947457	-30.0264693925866	0.0335662152801894	0.0604657638937122	0.00666666666666667	0.6	0.871668172687418
74.8877688110278	-30.060285781768	0.120588691697601	0.231227134638983	0.00995024875621891	0.6	0.918376264732837
74.8864007259688	-30.0941256977542	0.152932558125604	0.300963155466895	0.00490196078431373	0.6	0.92
74.885043172029	-30.128229358958	0.0687494276572957	0.124165521981258	0.0133333333333333	0.61417826099656	0.880206986235935
74.883628394489	-30.1620351197268	0.210954487733224	0.367182607307243	0.054726368159204	0.634686613554777	0.887219400396469
74.8822029233887	-30.1958314534512	0.138527485098675	0.252545166275782	0.0245098039215686	0.6	0.902961675221273
74.8808417172968	-30.2296874084613	0.106544033072248	0.178262195497729	0.0348258706467662	0.611550449727297	0.858844332586275
74.8765443151856	-30.3315440544814	0.0952414638767104	0.185580966969107	0.00490196078431373	0.6	0.892847855791029
74.875164152588	-30.3656131200021	0.162816615304595	0.315829309040562	0.00980392156862745	0.6	0.92
74.8737700743623	-30.3994102245899	0.120964073076886	0.179912642277803	0.062015503875969	0.6250409552588	0.822694222294326
74.872293372093	-30.4331529886984	0.125905713069607	0.217497700649019	0.0343137254901961	0.639780314677625	0.86952778593793
74.870825054194	-30.4671585640059	0.143693355162065	0.262876906402562	0.0245098039215686	0.639711364195711	0.911500974078263
74.8694371848382	-30.5009502143098	0.118237161585085	0.231499198792061	0.00497512437810945	0.629485894721997	0.741975210101104
74.8665419094984	-30.5687111569897	0.0298124162612016	0.0547228717380894	0.00490196078431373	0.6	0.771665423820769
74.8650377972094	-30.6024204448449	0.165279454957595	0.315633536780862	0.0149253731343284	0.605792123540084	0.92
74.8576709654726	-30.7715381198095	0.16353421764382	0.322166474503326	0.00490196078431373	0.6	0.92
74.8562115131211	-30.8055174274892	0.249504752134705	0.494107543485096	0.00490196078431373	0.68381898851687	0.92
74.8547338357561	-30.8392214642459	0.157716238211326	0.310457352044543	0.00497512437810945	0.6	0.92
74.8487424878611	-30.9741928049633	0.0792060818032177	0.150836406030678	0.00757575757575758	0.6	0.893946573293452
74.8471463554959	-31.0080594149278	0.175049076198219	0.345196191612124	0.00490196078431373	0.613244604627898	0.92
74.8456211274837	-31.0419687765165	0.123288039692015	0.230182636761079	0.0163934426229508	0.649192171657847	0.785653030388448
74.8363891537982	-31.2442433809236	0.140287595640258	0.275673230496203	0.00490196078431373	0.6	0.92
74.834799246281	-31.2780872132679	0.0898937457259311	0.174885530667549	0.00490196078431373	0.6	0.92
74.8317594395262	-31.3453406010274	0.0842096078021807	0.158615294035734	0.00980392156862745	0.629195927900683	0.910572910120418
74.822189870618	-31.5472236674696	0.127265896631403	0.244727871694179	0.00980392156862745	0.6	0.92
74.8157428512581	-31.6818909370475	0.136975271142618	0.269048581500922	0.00490196078431373	0.6	0.92
74.8075518563379	-31.8501314464938	0.141230144112311	0.272656366655995	0.00980392156862745	0.644311053763067	0.805304159961511
74.8059215640825	-31.8836208497036	0.0811797563395561	0.127533642032346	0.0348258706467662	0.646540343056363	0.788195429633384
74.7890958666207	-32.2191691411762	0.138189623574401	0.222615806288586	0.0537634408602151	0.649170043720254	0.800479357818024
74.7612884020614	-32.7543735289076	0.133992461368947	0.243475118816326	0.0245098039215686	0.649754002867202	0.840650342047588
74.7594529554125	-32.7876133531043	0.0894896097357191	0.162312552804772	0.0166666666666667	0.6	0.893461299610595
74.7505821581309	-32.9544596964969	0.111146688601464	0.177848932758485	0.0444444444444444	0.669963365683034	0.830847204692374
74.7487799485338	-32.9877027710292	0.128079438552909	0.230517851464792	0.0256410256410256	0.607778623036389	0.872975513459762
74.7468849625978	-33.0211296422321	0.128124113744857	0.217032541215204	0.0392156862745098	0.624188391675932	0.866297766250633
74.7450675162428	-33.0543535994351	0.128671515877443	0.22251716110812	0.0348258706467662	0.626337556874689	0.916110107543644
74.7395422626327	-33.1544618504806	0.170754878128857	0.331705834689086	0.00980392156862745	0.649159723196154	0.915140090963088
74.7377685547965	-33.1877043046173	0.124821851962003	0.234718330789677	0.0149253731343284	0.6	0.890587796192297
74.73599273879	-33.2209414313615	0.145208032518828	0.269582731704323	0.0208333333333333	0.6	0.92
74.7340736823716	-33.2543203393201	0.134686881931729	0.230158077588948	0.0392156862745098	0.635819325546066	0.842712510006035
74.7321485069525	-33.2874293620465	0.141923431989849	0.249020993332932	0.0348258706467662	0.6	0.90581031257617
74.7303453192296	-33.3206333896482	0.168943660539565	0.305629256563001	0.032258064516129	0.6	0.92
74.7266198206967	-33.3871944131461	0.0989326296141638	0.17796476171589	0.0199004975124378	0.629690262260531	0.862805690558097
74.722842695473	-33.453698438308	0.116934751171347	0.22896754155838	0.00490196078431373	0.6	0.894597476055679
74.7190538600212	-33.5201758087741	0.1113205480052	0.216105148297982	0.0065359477124183	0.6	0.92
74.7075830851196	-33.7193523005314	0.0801289053285532	0.150453889088479	0.00980392156862745	0.629999911589864	0.910226274235648
74.6842029886785	-34.116631412362	0.136876252539042	0.268196949522528	0.00555555555555555	0.6	0.92
74.6742754189955	-34.281960386663	0.113146782382193	0.219201366182826	0.00709219858156028	0.6	0.92
74.6722470314204	-34.3148538365467	0.156376410410396	0.304419487487459	0.00833333333333333	0.6	0.92
74.6701655759662	-34.3476965408593	0.136330342920469	0.257954803487997	0.0147058823529412	0.6	0.92
74.6682116900696	-34.3809029705434	0.0402419199994139	0.0541680505251437	0.0263157894736842	0.703205816401388	0.742117976150375
74.6641670666993	-34.4466596610892	0.0794360741300388	0.153970187475764	0.00490196078431373	0.6	0.893329310996309
74.662080005085	-34.4797368122687	0.103087956209233	0.162058265359643	0.0441176470588235	0.629847303714986	0.78867771901176
74.6538737923342	-34.6116119533482	0.160045366860319	0.301908915538819	0.0181818181818182	0.6	0.92
74.6373299104347	-34.8747674372918	0.101742222991586	0.158708326580186	0.0447761194029851	0.659907503795826	0.832213304491601
74.6183102085711	-35.1701770770327	0.0920981682747116	0.179221212171314	0.00497512437810945	0.6	0.893214551487204
74.603266783405	-35.3994943143053	0.0962827294901413	0.182615210224064	0.00995024875621891	0.716337234820905	0.747281605944613
74.5988845851267	-35.4649417460709	0.127511324525618	0.245218727482609	0.00980392156862745	0.6	0.92
74.5857485020106	-35.6610705365496	0.115479097848326	0.216252313343712	0.0147058823529412	0.6	0.92
74.5835458866935	-35.6936145998187	0.209214569118565	0.408478889480912	0.00995024875621891	0.634086612170797	0.92
74.5634765511239	-35.9871197215475	0.146322157179572	0.287742353574831	0.00490196078431373	0.6	0.92
74.5589476960954	-36.0522626704595	0.0725981495378657	0.140221174697622	0.00497512437810945	0.718000267031408	0.745909904800166
74.5566831665036	-36.0846976025047	0.215920275369355	0.407330746817141	0.0245098039215686	0.657441814076677	0.92
74.5543761158415	-36.1173469425616	0.187613860105265	0.365423798641902	0.00980392156862745	0.609611187790002	0.92
74.5383732565482	-36.3448832735961	0.0791579172355642	0.153413873686815	0.00490196078431373	0.717600924310394	0.746108286684972
74.5337106978385	-36.4095206081436	0.0635214405643353	0.122140920344357	0.00490196078431373	0.718358199521254	0.745537683041949
74.5244001331115	-36.5392836170093	0.147109958143929	0.284415994719231	0.00980392156862745	0.6	0.92
74.5221124066987	-36.5718845623223	0.146090672996502	0.281428657820962	0.010752688172043	0.606305332012244	0.907052021257069
74.519792202322	-36.6041880968761	0.158504291286023	0.287157836303389	0.0298507462686567	0.603125199494479	0.913482718104245
74.5174207657712	-36.6364346953785	0.135515937081774	0.266129913379234	0.00490196078431373	0.6	0.92
74.5150480812673	-36.6689331339026	0.0887054760786188	0.16760703058861	0.00980392156862745	0.6	0.92
74.4889196186928	-37.0242094091326	0.108694286777261	0.201515557681507	0.0158730158730159	0.6	0.92
74.4767565479138	-37.1852429646388	0.177574671084784	0.340443459816626	0.0147058823529412	0.6	0.92
74.4645399747655	-37.3463788296984	0.17199688289293	0.329287883432918	0.0147058823529412	0.619423470402273	0.911502757252696
74.4621703188512	-37.3785156220508	0.120028071232651	0.2148989097609	0.0251572327044025	0.6	0.905923696435802
74.4597417024553	-37.4105857678793	0.185478908939404	0.358836605757595	0.0121212121212121	0.609363760014073	0.92
74.4572095586646	-37.4428008606831	0.126677669161305	0.243551416753982	0.00980392156862745	0.6	0.90724660323414
74.4523112502274	-37.5066437653228	0.0530759523364994	0.101176780294889	0.00497512437810945	0.7190174212007	0.744342370085642
74.4473327423785	-37.5710357961169	0.14064914861162	0.261690454085985	0.0196078431372549	0.6	0.92
74.4447990734759	-37.6032240169419	0.133046882961858	0.261191805139403	0.00490196078431373	0.6	0.92
74.44232688071	-37.6354738433922	0.0900501707368995	0.175198380689485	0.00490196078431373	0.6	0.860792954293653
74.4398612371118	-37.6674652890459	0.160005234589418	0.308711034150588	0.0112994350282486	0.6	0.92
74.4323253176555	-37.7635201845453	0.134073201245075	0.258196153733931	0.00995024875621891	0.6	0.92
74.4273255769971	-37.8276446532243	0.158010587612545	0.311119214440776	0.00490196078431373	0.6	0.92
74.4247857201181	-37.8595253836186	0.152080707149962	0.299186289921816	0.00497512437810945	0.6	0.92
74.4222288079439	-37.8913822696318	0.12979807877993	0.249792235991233	0.00980392156862745	0.6	0.907286456493847
74.4197154368103	-37.9235423019042	0.149571642004528	0.294241323224742	0.00490196078431373	0.6	0.92
74.4146368027656	-37.9875294616259	0.088793636547846	0.172612148717582	0.00497512437810945	0.6	0.861370821897998
74.4095394097638	-38.0514760779697	0.153610683630816	0.297417445693004	0.00980392156862745	0.6	0.92
74.4069956541163	-38.0833173763364	0.144883560482937	0.284791996587765	0.00497512437810945	0.6	0.92
74.4018258658094	-38.1469176484354	0.0864333420775393	0.16291643539886	0.00995024875621891	0.6	0.895072457013353
74.3992683723192	-38.1789922050701	0.150668994869819	0.296362865361529	0.00497512437810945	0.6	0.92
74.3967570816472	-38.2108487144976	0.13052912371013	0.248479631068058	0.0125786163522013	0.628455551292964	0.834439072511765
74.394143597015	-38.2428467176248	0.12162961578064	0.228107716409764	0.0151515151515152	0.658598328853971	0.83335403557688
74.3914712323638	-38.2747725799852	0.106132451461771	0.197559020570602	0.0147058823529412	0.639273690014408	0.840198265493032
74.3889297184263	-38.3065799703137	0.173938673118398	0.337927097480576	0.00995024875621891	0.6	0.92
74.3863990536625	-38.3383946186555	0.14682346391746	0.285894989850423	0.00775193798449612	0.6	0.92
74.3837663553588	-38.3703504848412	0.175387768613772	0.33116769409029	0.0196078431372549	0.614258453431591	0.92
74.3811329517117	-38.4020397231775	0.196808131907773	0.368740641924999	0.0248756218905473	0.628396087502534	0.92
74.3785400190011	-38.4337697342224	0.157935153329663	0.306066385090699	0.00980392156862745	0.6	0.92
74.3759436823486	-38.4657512891342	0.158626708023995	0.282939690557795	0.0343137254901961	0.606602771895937	0.914958548565169
74.3733448097872	-38.4974643599552	0.12230296640202	0.219730310913492	0.0248756218905473	0.605882058782674	0.913017511618849
74.3707068551641	-38.5291277214202	0.116192715047527	0.222581508526427	0.00980392156862745	0.6	0.835056308094341
74.3654378834772	-38.5929678039061	0.0891576969821848	0.169982060631036	0.00833333333333333	0.6	0.91435893672052
74.3627736391232	-38.6245853330224	0.140651410697541	0.266377448260753	0.0149253731343284	0.6	0.906977969121455
74.3601515759641	-38.6562458819162	0.15007179625266	0.285437710152379	0.0147058823529412	0.6	0.92
74.3575404813885	-38.6881741273373	0.163994670443486	0.311595898264021	0.0163934426229508	0.6	0.92
74.3522220160314	-38.7513843576365	0.119804317786868	0.22980471400511	0.00980392156862745	0.614607853524316	0.915341936679571
74.3495725396162	-38.7830184831984	0.140436081223832	0.270921913691444	0.00995024875621891	0.6	0.92
74.3468729418303	-38.8148507168703	0.0903106490016236	0.170671049247028	0.00995024875621891	0.614610115490116	0.915340440320139
74.3442182316124	-38.8464423371739	0.119328150589115	0.228852379609602	0.00980392156862745	0.6	0.906917663990329
74.3415719229394	-38.8782988059177	0.0310087738880965	0.0571155869918793	0.00490196078431373	0.6	0.841279232683351
74.3361986225869	-38.9416422169901	0.244958923303236	0.484942722228362	0.00497512437810945	0.707310439017209	0.92
74.3334833384633	-38.9731420849869	0.151934430600978	0.298966900417641	0.00490196078431373	0.6	0.92
74.3281602055351	-39.0365119531018	0.0920462124498038	0.179117300521498	0.00497512437810945	0.716991429677919	0.92
74.3254560704875	-39.0680092952179	0.165062523477419	0.317053151530002	0.0130718954248366	0.614777166062028	0.830789842159994
74.3200219311054	-39.1312161562073	0.157300287438152	0.309045019320748	0.00555555555555555	0.6	0.92
74.3117963816243	-39.2260287786066	0.154725389118002	0.299646856667376	0.00980392156862745	0.610928019538864	0.92
74.3091354263221	-39.2575436108049	0.146660140529846	0.287472327843318	0.00584795321637427	0.6	0.92
74.3036852352463	-39.3206672066756	0.0995930102773052	0.184480138201669	0.0147058823529412	0.659047693064263	0.833128451097244
74.2926799918204	-39.4464923902429	0.163131721197174	0.321288318016239	0.00497512437810945	0.6	0.92
74.2536988311246	-39.8862122506365	0.245120775942653	0.485266427507198	0.00497512437810945	0.627955457553259	0.92
74.2395653878618	-40.042467067176	0.160826533165033	0.316677941951957	0.00497512437810945	0.6	0.92
73.7855149858638	-44.4265804816547	0.0473157368732728	0.0598056030997794	0.0348258706467662	0.6	0.773457049369395
73.7786281907901	-44.4858313379166	0.125743563817507	0.241683206066387	0.00980392156862745	0.6	0.92
73.1036632065105	-49.5211755084623	0.151952131407702	0.148348707259848	0.155555555555556	0.6	0.917403559326707
73.0994153325528	-49.5484623813793	0.102558922490927	0.0825688253740116	0.122549019607843	0.606018376131523	0.753933505136091
73.0952515229311	-49.5756339442947	0.0968400700171792	0.0593517818254034	0.134328358208955	0.605905662851348	0.782339807958349
73.0911930678023	-49.6029874435207	0.21172716010953	0.154448472265843	0.269005847953216	0.6	0.805213019317487
73.0870601064416	-49.6304621765369	0.267278931764103	0.236312249493119	0.298245614035088	0.6	0.85851561798958
73.0828488926241	-49.6575287189861	0.310951641348937	0.19901771055857	0.422885572139304	0.606152357611544	0.847190938453083
73.0786227931857	-49.6845610325836	0.237925548902196	0.21114521545145	0.264705882352941	0.6	0.875511376215127
73.074467186208	-49.7119748617144	0.195321814562471	0.18966323696808	0.200980392156863	0.6	0.845010383933458
73.0703902688105	-49.7392621504015	0.187797779760619	0.159909285011434	0.215686274509804	0.6	0.83809349241823
73.0662062207315	-49.7663499449799	0.192860179337075	0.122562463937308	0.263157894736842	0.6	0.793697630419997
73.0619386252525	-49.7935395481027	0.239883879350859	0.131728543015445	0.348039215686274	0.6	0.800338289935763
73.0577254145037	-49.8208208240673	0.157164432725867	0.157466120353695	0.156862745098039	0.6	0.835403775163081
73.015765207856	-50.0919839663651	0.117045509873272	0.0227089059254056	0.211382113821138	0.6	0.704593057249321
72.9988471943592	-50.1998971281945	0.0851590612177244	0.0485232506405768	0.121794871794872	0.606219336962007	0.73635444280073
72.9902888028619	-50.2537630026872	0.222320695620506	0.341700214770423	0.102941176470588	0.646245337395115	0.92
72.9860596920734	-50.2806481367555	0.215401243418919	0.311399501763211	0.119402985074627	0.635311755561559	0.898280002702588
72.9818808631001	-50.3076186219557	0.242787362069089	0.28127364886936	0.204301075268817	0.629180551883554	0.92
72.977602784912	-50.3346606121501	0.247145605999044	0.286883804590681	0.207407407407407	0.641941366032203	0.889769833573447
72.973261747468	-50.3615791589438	0.0945895074293101	0.105845681525287	0.0833333333333333	0.6	0.814205828711301
72.9690146600858	-50.3884043608524	0.0811249739461427	0.0975733309768624	0.0646766169154229	0.6	0.791744307310131
72.9605369561205	-50.4423254846505	0.2787996462465	0.173541321478506	0.384057971014493	0.6	0.755954412689844
72.9562103410314	-50.4689833243016	0.272292178815667	0.121698785492032	0.422885572139303	0.6	0.745695405303242
72.9519635531377	-50.4957830832559	0.108246912588366	0.0498271585100656	0.166666666666667	0.6	0.693942121912638
72.9477721699021	-50.5226996236054	0.141678499114281	0.112625290911488	0.170731707317073	0.6	0.84141204803736
72.9434978774926	-50.5496363611327	0.200900624231641	0.229387455359835	0.172413793103448	0.614380297616743	0.855062235928611
72.9391432645924	-50.5762151880531	0.176137035951338	0.268940738569343	0.0833333333333333	0.617444242407918	0.829564979580097
72.9347896883728	-50.6030503651681	0.0777456670839769	0.122811595605862	0.0326797385620915	0.604884795042779	0.783869131464117
72.9305752499899	-50.6301358676087	0.174242391553356	0.274410709032637	0.0740740740740741	0.607932918324506	0.785724644937792
72.9263138462644	-50.6568687012223	0.0979369694654042	0.172064415121285	0.0238095238095238	0.6	0.92
72.9219228948469	-50.6833526343727	0.0440649924474148	0.0685221417575747	0.0196078431372549	0.601371615798582	0.789594577669693
72.9175837847412	-50.7101891400115	0.127910266057985	0.16268327721401	0.0931372549019608	0.609313593704682	0.827963353092035
72.9133879827736	-50.7370240748668	0.0739123882457218	0.103965127368637	0.043859649122807	0.60893785175891	0.775153302795134
72.8792728450768	-51.1093801112821	0.07551207287358	0.102539297262311	0.0484848484848485	0.616614118969198	0.769889492329947
72.8786392508144	-51.1702262810723	0.0901850317230476	0.108474638609494	0.0718954248366013	0.6	0.782343734396429
72.8782076185622	-51.2005223286618	0.12853108055026	0.182435295428878	0.0746268656716418	0.6	0.880441232687007
72.8777813130045	-51.2308190678484	0.126712356242503	0.174993339935986	0.0784313725490196	0.608397248926342	0.859639491198025
72.8774082786952	-51.2613508773261	0.186195029245282	0.3088979949985	0.0634920634920635	0.600148210705094	0.755530150452736
72.8772425028884	-51.2919020540521	0.23835899931955	0.347466297958829	0.129251700680272	0.6	0.860915800019549
72.8777177563826	-51.352524659494	0.145261330899529	0.18241455369095	0.108108108108108	0.605990398495113	0.850667377911021
72.8781941386472	-51.3830397056022	0.109694446272332	0.165467323917213	0.053921568627451	0.607515423200535	0.834029486448806
72.8787811712159	-51.4133041866216	0.13279630702185	0.230766743396934	0.0348258706467662	0.604688394959719	0.79066246872039
72.8800503271648	-51.4740405030234	0.187353113074729	0.350014868124766	0.0246913580246914	0.640263192441763	0.92
72.8804268258433	-51.5043473965045	0.161196314665607	0.293152863249342	0.0292397660818713	0.629383448418971	0.867195230503203
72.8808772171085	-51.5346414141385	0.191712720870027	0.296468920000924	0.0869565217391304	0.614403251553187	0.89710487459827
72.8815736964634	-51.5651102112497	0.185667990527225	0.228478838197307	0.142857142857143	0.617269571264479	0.9121317110507
72.8821587318469	-51.5956054640939	0.170899321518405	0.267724568962736	0.0740740740740741	0.6	0.656700156403333
72.8825018108715	-51.6259192864481	0.0909489734651217	0.115231280263577	0.0666666666666667	0.603724705810499	0.703353094423685
72.884104396855	-51.7168620101507	0.170682732047227	0.148383007954102	0.192982456140351	0.603198686845066	0.731520694325014
72.8844382045409	-51.7474116795755	0.129852667093015	0.131500205980901	0.128205128205128	0.607484743406762	0.837562620254525
72.88493918489	-51.777705464443	0.0968660336853154	0.0780858088672298	0.115646258503401	0.601402033604756	0.707824002044833
72.8855860150384	-51.8079705360202	0.0661269728485565	0.067737816664855	0.0645161290322581	0.601614780526934	0.7548979220892
