# Supplementary material for: Extreme melt season ice layers reduce firn permeability across Greenland
Source: Nat Commun. 2021 Apr 20;12:2336. doi: 10.1038/s41467-021-22656-5 (PMC8058076; doi:10.1038/s41467-021-22656-5)
Supplement: Supplementary file 3 — Source Data [file 41467_2021_22656_MOESM3_ESM.zip › FinalData/DetectionsByTransect/20170412_01_CleanResults.txt]

Latitude	Longitude	LayerProminence	ProbImperm	LayerConnectivity	MinDensity	MaxDensity
75.759364172642	-56.4522452419534	0.12759302643733	0.249125446814054	0.00606060606060606	0.624359316171487	0.92
75.7667157676527	-56.4728672490363	0.103332819790607	0.192481242418093	0.0141843971631206	0.655632565601294	0.92
75.7741975454043	-56.4927154668838	0.181188004560438	0.357474048336563	0.00490196078431373	0.643488398507499	0.92
75.7965359230709	-56.5534442687101	0.115969583413236	0.200193135080439	0.0317460317460317	0.6	0.92
75.8114532376398	-56.5941579123561	0.14839885252429	0.289221947472822	0.00757575757575758	0.626641542676071	0.92
75.8262811402012	-56.6347915118303	0.0345497270188433	0.0611629461011786	0.00793650793650794	0.6	0.850622008136784
75.8755734658781	-56.7927812512149	0.0859287472137212	0.148047970617919	0.0238095238095238	0.6	0.918849399404379
75.9437264593298	-57.0311702958379	0.099018933628228	0.16321199660969	0.0348258706467662	0.614374385275959	0.855427279262806
76.247647330286	-58.1332737271948	0.0182679021469442	0.031560679915779	0.00497512437810945	0.6	0.720403555923053
76.2944513593986	-58.3087805384108	0.224641526852753	0.434357680571179	0.0149253731343284	0.686500469797777	0.92
76.5796563005456	-59.6151181825116	0.0979511873407629	0.186098453112898	0.00980392156862745	0.6	0.92
76.5843303852841	-59.647918867088	0.455709580005875	0.81689179682767	0.0945273631840796	0.766057185510461	0.92
76.5890072062554	-59.6809163785682	0.465232495201503	0.844606404544419	0.0858585858585859	0.777320492165899	0.92
76.7006641399323	-60.6037002462456	0.0539886971423891	0.0981734727161508	0.00980392156862745	0.604198734617843	0.81598194284028
76.7025290911304	-60.6419595015116	0.0325971403551534	0.0504883983573655	0.0147058823529412	0.6	0.711888779891322
76.7044089980129	-60.6799116189984	0.130717648244462	0.196758679573501	0.0646766169154229	0.609880611680831	0.80663388769966
76.7063738594403	-60.7177884985712	0.0832673073698382	0.117515006896539	0.0490196078431373	0.603200324183719	0.839015636895244
76.7083775140341	-60.7559331110146	0.0906302394261336	0.166554596499326	0.0147058823529412	0.608060179836757	0.900024047945871
76.7104440628934	-60.7940203258872	0.0622732757300046	0.109840669107068	0.0147058823529412	0.605497106995385	0.847116953906783
76.7124788023999	-60.8318458607782	0.0997688517136211	0.149786459646148	0.0497512437810945	0.607790933098014	0.857461069688178
76.7145031326421	-60.8696879291772	0.118261269821473	0.197306853368436	0.0392156862745098	0.608060813140448	0.901664953518466
76.7166321332216	-60.907724385301	0.0720802372378134	0.113857444172597	0.0303030303030303	0.6	0.858868678226384
76.7190251823837	-60.9451651542765	0.0941351743895806	0.166048126556939	0.0222222222222222	0.6	0.894481113756885
76.7213352116234	-60.9827119109556	0.123751344779286	0.165741683269264	0.0817610062893082	0.608556658998587	0.861881362539584
76.7236282647865	-61.0205891411631	0.131412713107893	0.125570524255003	0.137254901960784	0.605285617394073	0.826165931607265
76.7259467359928	-61.0581514868029	0.212166663449279	0.200452729883634	0.223880597014925	0.611847956167663	0.88307784580376
76.7282045050153	-61.0961153260903	0.16880864053004	0.183388425338687	0.154228855721393	0.612143661339933	0.88092333289863
76.7304204843848	-61.1337982850922	0.206855838809394	0.207829324677613	0.205882352941176	0.618404328718182	0.881060841001394
76.7326920540473	-61.171424478942	0.135477632857202	0.206278648798981	0.0646766169154229	0.612833991500885	0.907122968907952
76.7350089637531	-61.2090047942516	0.1547374365652	0.157514088816674	0.151960784313726	0.610096178569489	0.864283416694875
76.7372994542015	-61.2469248839492	0.142354399851473	0.152355858526476	0.132352941176471	0.604754558121154	0.845231553877315
76.7395189279012	-61.2846295292619	0.189854301029109	0.200604124446277	0.17910447761194	0.611441570100278	0.876612201577641
76.7417356890686	-61.322343338447	0.180294004316148	0.174313498828373	0.186274509803922	0.608169036958242	0.873756611777127
76.7440266637601	-61.3602818709381	0.286172886327878	0.214502635400854	0.357843137254902	0.614478676434203	0.906893615314899
76.7462768586223	-61.3979704751591	0.322249891860381	0.261415206606335	0.383084577114428	0.6195157585037	0.918486892485898
76.748472474507	-61.4357266705092	0.403870595504238	0.273427465518281	0.534313725490196	0.621339825754409	0.908891879119856
76.7507031986901	-61.4737520889885	0.572568134022071	0.341214699416692	0.803921568627451	0.642294105486096	0.91402741398386
76.7529842376955	-61.5117272148827	0.564886495493097	0.379772990986193	0.75	0.648363387697467	0.920000000000001
76.755209019887	-61.5494694463827	0.599712198928471	0.373553751090773	0.825870646766169	0.648294900812371	0.918054836682166
76.7574068405044	-61.5872480855042	0.459621474806744	0.27708608686839	0.642156862745098	0.618269145846084	0.9097500400797
76.7596016776412	-61.6253384481031	0.298628190149346	0.219805399906535	0.377450980392157	0.613925231685883	0.893945929413026
76.7617848053787	-61.6631451818626	0.183764837041684	0.273002310899289	0.0945273631840796	0.630375885799553	0.919947046814712
76.7640254843321	-61.7008938303161	0.215085542509264	0.307622065410684	0.122549019607843	0.636333126972052	0.92
76.7662304122445	-61.738991192997	0.356856584096259	0.311752383878793	0.401960784313726	0.634661187659629	0.918299157909102
76.7683495347331	-61.7768860716765	0.284426767110922	0.265370947157168	0.303482587064677	0.626456483384104	0.91189545652904
76.7704900030692	-61.814476916574	0.19112265041956	0.213091071983399	0.169154228855721	0.618069288238831	0.887969741990904
76.7727313020082	-61.8529531607591	0.25331712491888	0.3175795234696	0.189054726368159	0.632616225600242	0.904726589496852
76.7749129597259	-61.8907987082439	0.234358747646291	0.316756710978857	0.151960784313726	0.632312215604487	0.916074338220343
76.7770555801308	-61.9286929844454	0.161131559466529	0.207835258236541	0.114427860696517	0.615308319621418	0.859263500552448
76.7792035048179	-61.966587511704	0.154876914610101	0.236224417455496	0.0735294117647059	0.62074034167542	0.899130443166742
76.7813598827732	-62.0047812102026	0.167493715820518	0.315379588503781	0.0196078431372549	0.624320418440981	0.84511563312417
76.7834781932727	-62.0427197574622	0.17595244053326	0.212601398479456	0.139303482587065	0.606880143982474	0.898646276854888
76.7856224554819	-62.0806363256656	0.162372355876536	0.21690157449817	0.107843137254902	0.603710284545256	0.903761188890127
76.7878097534882	-62.1188149057612	0.0822651676766599	0.115510727510183	0.0490196078431373	0.604535512768066	0.793666685080865
76.7899273176435	-62.1570745064922	0.142613913142533	0.211698414520359	0.0735294117647059	0.609678486368068	0.782655756064207
76.7920097775483	-62.195075019646	0.21533524834892	0.266491392220228	0.164179104477612	0.626158002754127	0.916269678218657
76.7941134109964	-62.2330589614415	0.12136345615791	0.100570049570722	0.142156862745098	0.604361985459907	0.766967759601807
76.7962533626836	-62.2713127373086	0.130270422178457	0.211521236513776	0.0490196078431373	0.621483691005478	0.892297644806298
76.7983865484579	-62.3092765569225	0.134928264138138	0.200204786982743	0.0696517412935323	0.616086518660182	0.889194321541647
76.8004858589047	-62.3472808767954	0.132720869287268	0.167402522888262	0.0980392156862745	0.609596960267589	0.88856618430124
76.8025655043894	-62.3856124152422	0.0899086870252539	0.160209530913253	0.0196078431372549	0.6	0.804981513752013
76.8046496155638	-62.4236437167538	0.104169075503266	0.138686409713001	0.0696517412935323	0.605143654980344	0.836917663517617
76.806768909092	-62.461644251236	0.125548781124786	0.192274032837806	0.0588235294117647	0.610336792186443	0.809831469703007
76.8088278319558	-62.5000170390162	0.160921075002842	0.22380293431941	0.0980392156862745	0.619797585903203	0.903925107655476
76.8108555342177	-62.5381265467969	0.106677079170571	0.148677541425719	0.0646766169154229	0.609893245833845	0.861507013038784
76.8129551072679	-62.575879022981	0.0998829953745939	0.130114249455655	0.0696517412935323	0.602292960493895	0.808878637447948
76.8150631660502	-62.6145952523648	0.223682686727429	0.248360398330481	0.199004975124378	0.619490683537568	0.891245192216263
76.8170559521634	-62.6527591551902	0.121476079160045	0.169422746555384	0.0735294117647059	0.610375140707731	0.86733041499895
76.8191041460079	-62.6911740056091	0.120862535097119	0.163293697645219	0.0784313725490196	0.604046589049888	0.862484807676452
76.8212039844975	-62.7292389626434	0.145415211367307	0.24605430333163	0.0447761194029851	0.619217716924836	0.92
76.8232334681454	-62.7673828627218	0.0179662588089988	0.0310305568336838	0.00490196078431373	0.6	0.759527746729947
76.8252237236032	-62.8058738557483	0.130330309735904	0.226346893981611	0.0343137254901961	0.619013342005646	0.911445735997067
76.8272890986272	-62.8439895032672	0.167139148737394	0.259651431803146	0.0746268656716418	0.627399014266318	0.92
76.829347660429	-62.8821182631115	0.193479757632047	0.225194809381741	0.161764705882353	0.613135391630609	0.914810444506312
76.8313385620571	-62.9206245536027	0.254861641305237	0.245017400257532	0.264705882352941	0.61781382762938	0.909512088695345
76.8332964977116	-62.9588669870351	0.235451330249977	0.256972312241248	0.213930348258706	0.623873219712245	0.907329584077339
76.8353402385836	-62.9970282153896	0.399436451817303	0.342990550693428	0.455882352941177	0.644602611735617	0.918710750936427
76.8373834895055	-63.0354982289251	0.340487907491025	0.401564050276168	0.279411764705882	0.652141900583793	0.919176396461995
76.8393393545809	-63.0737596422393	0.287293076652612	0.335780183155969	0.238805970149254	0.636748058127377	0.920000000000001
76.8412631949012	-63.1120589306318	0.278228240621883	0.257436873400629	0.299019607843137	0.618656926682569	0.900455960132728
76.8432629823153	-63.150590611255	0.431030744329296	0.254218351403689	0.607843137254902	0.618242489163529	0.906475514365943
76.8452537091053	-63.1891360800573	0.438023697549052	0.356439551960848	0.519607843137255	0.643881296544757	0.917090883878528
76.8471956319321	-63.2274324924124	0.424738289502213	0.317138270546714	0.532338308457712	0.632768264309392	0.911434694462662
76.8491867227313	-63.2656864673632	0.383666032339555	0.350665398012443	0.416666666666667	0.635749968271911	0.915128775977556
76.8511736994819	-63.3042550378622	0.46813928738998	0.38235700615251	0.553921568627451	0.647858908512586	0.918085682603226
76.8530968637222	-63.3426001292958	0.51391490857539	0.405939269887099	0.621890547263681	0.652615176419117	0.918868523537473
76.8550265217462	-63.3813054278047	0.508529743430035	0.380243566462061	0.63681592039801	0.644783250167329	0.920000000000001
76.8570012122982	-63.4196002811941	0.397567342150453	0.388271939202866	0.406862745098039	0.646300089099946	0.920000000000001
76.8589761825809	-63.4579007397965	0.408314091470636	0.418618232692517	0.398009950248756	0.651433404705412	0.920000000000001
76.860902144785	-63.4962552867751	0.429562729636887	0.378733302411029	0.480392156862745	0.64408953531641	0.920000000000001
76.8628294837695	-63.5349162564469	0.522048057551735	0.416645134711312	0.627450980392157	0.65500694035883	0.920000000000001
76.8647306542065	-63.5733048818701	0.652997798198357	0.664204551620594	0.641791044776119	0.65148604620362	0.920000000000001
76.8666359330125	-63.6116940770707	0.60082778072744	0.686949679101938	0.514705882352941	0.680490311798946	0.92
76.8685669899823	-63.6503664825001	0.394650140139195	0.558908123415645	0.230392156862745	0.660923101405447	0.918919618563181
76.8704475711751	-63.6887906342749	0.259991426193778	0.410530116069148	0.109452736318408	0.658300929325903	0.92
76.8723459704909	-63.7272040106672	0.48351173676701	0.712121512749707	0.254901960784314	0.684018218598421	0.92
76.8742474974195	-63.7659224442848	0.608277115785084	0.868515015883894	0.348039215686275	0.733327020186676	0.92
76.8760965493348	-63.8043937774148	0.582317700780616	0.895978685143322	0.26865671641791	0.685545354127245	0.92
76.8779735806902	-63.8428441863319	0.678104159121712	0.949345573145385	0.406862745098039	0.841864704980969	0.92
76.8798829585322	-63.8815722467954	0.682504232013502	0.967949640497593	0.397058823529412	0.81654799122313	0.920000000000001
76.8817512982906	-63.9203446008435	0.548410400676045	0.743879624881501	0.352941176470588	0.674444082502119	0.92
76.8836133449027	-63.9588257776768	0.52516320325109	0.736893570681283	0.313432835820896	0.673819731430744	0.92
76.885498005946	-63.9972909891009	0.455627918739871	0.744589170813075	0.166666666666667	0.731456458481264	0.92
76.8873508873281	-64.0360938550347	0.672395124744983	0.879103974980163	0.465686274509804	0.741315322347724	0.920000000000001
76.8891781442503	-64.0746234602538	0.600064111106804	0.876745137636495	0.323383084577114	0.781007296226921	0.92
76.8909900134828	-64.1128851274012	0.663855101575315	0.944625626036202	0.383084577114428	0.786896587188652	0.920000000000001
76.8928547014414	-64.1520700094878	0.606781338215232	0.900129840609568	0.313432835820895	0.79420413786014	0.92
76.8946952211831	-64.1906033269977	0.673224285786621	0.973899551965398	0.372549019607843	0.849066396241605	0.920000000000001
76.8965162546047	-64.2291598478613	0.637222811016642	0.95106253745617	0.323383084577115	0.842355592532818	0.92
76.8983213193172	-64.2677364362952	0.681864042740672	0.961767301167618	0.401960784313725	0.839485878430535	0.920000000000001
76.9001167717155	-64.3066289934247	0.710142391538149	0.984010273272376	0.436274509803922	0.864052171989942	0.920000000000001
76.9018831174675	-64.3452502337069	0.588604947873328	0.933428801219292	0.243781094527363	0.844677439786271	0.92
76.9037097995042	-64.383821664323	0.628377582959736	0.92342183258614	0.333333333333333	0.725932435048609	0.92
76.9055601943795	-64.4226793949983	0.687405547497289	0.926894428327911	0.447916666666667	0.735648012816133	0.92
76.9072943470791	-64.4616470198417	0.648815439462086	0.900572055394761	0.397058823529412	0.741041025204039	0.92
76.9090137657416	-64.5003304030394	0.747409905781133	0.957506378726446	0.537313432835821	0.761741545727789	0.92
76.9108323594618	-64.5389304169867	0.603581242445871	0.947358563323115	0.259803921568627	0.771566699720778	0.92
76.912664854896	-64.5778258366084	0.616489487311144	0.943763288347777	0.28921568627451	0.760394957668366	0.92
76.914389621804	-64.616520319805	0.491029039065145	0.842754595543225	0.139303482587065	0.748272399601437	0.92
76.9161090074927	-64.655224663981	0.296712011906824	0.485580886558746	0.107843137254902	0.703965791766342	0.92
77.2074403198549	-64.0279698803695	0.530905038423527	0.61938583442281	0.442424242424243	0.705967049464832	0.92
77.2055153194611	-63.9886248789409	0.230089001374707	0.383254925826337	0.0769230769230769	0.608129614509058	0.92
77.2038226036142	-63.9487900084036	0.28741779323623	0.399835586472459	0.175	0.648254194300955	0.91512124207238
77.20195639452	-63.9091171213193	0.460346044291006	0.609957625305175	0.310734463276836	0.707715249290279	0.92
77.199952088971	-63.8698626353164	0.590863878395131	0.804916162587363	0.376811594202899	0.729338155624583	0.92
77.1981388852033	-63.8307079304377	0.210521847516356	0.384811810974742	0.036231884057971	0.657015725157833	0.92
77.1963447287032	-63.7904532804307	0.378469177142597	0.598208195555035	0.158730158730159	0.657783880130756	0.92
77.1943552109961	-63.751177864542	0.518415896524141	0.734945000595452	0.30188679245283	0.719451833736074	0.92
77.1905797372962	-63.6721352718286	0.712332444433569	0.809850074052324	0.614814814814815	0.705545408557395	0.92
77.1887146585112	-63.6327541003118	0.626395436546096	0.790104305928014	0.462686567164179	0.739056179959572	0.920000000000001
77.1866803651339	-63.5935473877084	0.634659842723485	0.835986352113637	0.433333333333333	0.724454533514675	0.92
77.1847645489646	-63.5539177378006	0.598499710365128	0.717324623982289	0.479674796747967	0.731949219228286	0.92
77.1829610261583	-63.5144936631652	0.539476243813936	0.607937994874248	0.471014492753623	0.681131769337757	0.92
77.1809496387463	-63.4752811803681	0.539564481824287	0.737859122378733	0.341269841269841	0.729591818206939	0.92
77.1789700622242	-63.4357359774213	0.499208233607669	0.623416467215339	0.375	0.6934289746452	0.92
77.177135624167	-63.3963720660633	0.337579613939964	0.461228879621223	0.213930348258706	0.662486075478771	0.92
77.1751645965437	-63.3571513094865	0.309562097125548	0.511281056996193	0.107843137254902	0.665360150342793	0.92
77.1731390595878	-63.317676990298	0.272825481778565	0.403494100812033	0.142156862745098	0.64468924463084	0.92
77.1712083527774	-63.2781098762966	0.331224777703825	0.49088092795667	0.17156862745098	0.655299362031267	0.913290564284168
77.1692835312267	-63.2388453087216	0.260047165437702	0.435517216447544	0.0845771144278607	0.645142449520085	0.92
77.1672514926887	-63.1996954353928	0.37174853177952	0.581732357676686	0.161764705882353	0.682285200650063	0.92
77.1652467292357	-63.1602140604971	0.379511597132678	0.651180057010455	0.107843137254902	0.674825728420588	0.92
77.1633414049456	-63.1209463541492	0.245199399846906	0.450597804668936	0.0398009950248756	0.650583201975344	0.852585994195946
77.1613520716398	-63.0817697342729	0.19426801698572	0.300300739853793	0.088235294117647	0.600618481591246	0.8882258100941
77.1592927422781	-63.0426634406282	0.302774817434161	0.336892918450412	0.26865671641791	0.600409669165166	0.901391884934139
77.157305060347	-63.0029549392932	0.239954146446912	0.323045547795785	0.156862745098039	0.6	0.911555380188242
77.1553665656383	-62.9637446829778	0.306518731143108	0.354330994624525	0.258706467661691	0.600512877429001	0.912298823379068
77.1532984387274	-62.9246750372182	0.269423477217595	0.323160679925386	0.215686274509804	0.600384792703723	0.89430717604031
77.1512164587948	-62.8853171490963	0.212664683445152	0.258662700223636	0.166666666666667	0.600732215985345	0.911369499187426
77.1492722570236	-62.8461322925929	0.24995148954849	0.276022382082056	0.223880597014925	0.600988612986784	0.911145672566803
77.1472587581009	-62.8070237169926	0.224063226890811	0.227538218487504	0.220588235294118	0.603070956639434	0.872319239008479
77.1451426653822	-62.7677191700893	0.219930255741488	0.269647745525529	0.170212765957447	0.6	0.92
77.1431365136819	-62.7286150483975	0.283106620872308	0.372183390998347	0.194029850746269	0.639428534088503	0.906849328205666
77.1411473657204	-62.6894988187152	0.373962211658402	0.542042070375627	0.205882352941176	0.695827477391636	0.92
77.1390313285202	-62.6502134971899	0.516437411608653	0.650521882040834	0.382352941176471	0.727417709015946	0.920000000000001
77.1369283444819	-62.6112297176993	0.540505413735801	0.668075504088516	0.412935323383085	0.716490618310859	0.920000000000001
77.1349241238847	-62.5721471220219	0.487202039938955	0.606757021054382	0.367647058823529	0.709213139359682	0.920000000000001
77.132890737478	-62.5327921870567	0.468541616628758	0.564534213649673	0.372549019607843	0.694813885187816	0.920000000000001
77.1307212586038	-62.4939016181445	0.424247266912823	0.42256860789972	0.425925925925926	0.65216558316287	0.92
77.1286160765821	-62.454948139141	0.260789050098292	0.266022544641029	0.255555555555556	0.602570339393785	0.903574982477547
77.1266301439031	-62.4155651735941	0.390014443116845	0.324146533292515	0.455882352941176	0.617714229017557	0.908450554373161
77.1245285918717	-62.376310637455	0.441380413008195	0.441584355428155	0.441176470588235	0.638660174946068	0.91980039512691
77.1223456861288	-62.3374598393581	0.512473776202839	0.449189976648102	0.575757575757576	0.652102704248714	0.92
77.1203045801411	-62.298460888577	0.615556073981509	0.79973959894341	0.431372549019608	0.758644281958707	0.920000000000001
77.1182593432609	-62.2594646271895	0.716495654418115	0.855876880975533	0.577114427860697	0.767774386890931	0.920000000000001
77.116045306044	-62.2203842257046	0.648644659189939	0.860252281342841	0.437037037037037	0.780140206178887	0.920000000000001
77.1139020425536	-62.1815168642788	0.771060164090922	0.929025090086607	0.613095238095238	0.816189963100493	0.920000000000001
77.1118492695949	-62.1422476896741	0.751370004431208	0.806661577489867	0.696078431372549	0.780550282753696	0.920000000000001
77.1097224622388	-62.1033754722335	0.631357680830874	0.501521331811001	0.761194029850746	0.669716925527937	0.920000000000001
77.1074943348086	-62.0646224264609	0.560916789443953	0.575537282591611	0.546296296296296	0.697401656985129	0.920000000000001
77.10536995463	-62.0254488631142	0.716928385474078	0.644967882059267	0.788888888888889	0.717763899482137	0.920000000000001
77.1033089254335	-61.9862121764702	0.670611898734178	0.561812032762473	0.779411764705882	0.690703295670784	0.920000000000001
77.1011066626974	-61.9474468430067	0.628766502464312	0.536139970102754	0.72139303482587	0.685033561200174	0.920000000000001
77.0988706438338	-61.9087261418826	0.630461225468277	0.490807508407819	0.770114942528736	0.664921186589612	0.92
77.0967437918744	-61.8695790798643	0.660105982683824	0.50648647517157	0.813725490196078	0.675990863105562	0.918473915965156
77.0946138399158	-61.8307513317594	0.70891369426725	0.611857239280769	0.805970149253731	0.712219411784656	0.920000000000001
77.092369920149	-61.7920590955109	0.761144980404978	0.654642901986427	0.867647058823529	0.723782926722767	0.920000000000001
77.0901353016051	-61.7530521911404	0.818548161882332	0.722202706743389	0.914893617021276	0.750799795276683	0.920000000000001
77.0880185007606	-61.7142292953853	0.715370566929519	0.609845611470977	0.82089552238806	0.710249960650218	0.920000000000001
77.0858475030466	-61.6754732069862	0.746468403283822	0.644897590881371	0.848039215686274	0.721970476099914	0.920000000000001
77.0835571265204	-61.636549916467	0.72473239715235	0.592321937161843	0.857142857142857	0.708095118403934	0.920000000000001
77.0813743735616	-61.5978204527577	0.807573505591543	0.719313677849753	0.895833333333333	0.747665422672861	0.920000000000001
77.0792585362671	-61.5590223902504	0.766436634062065	0.699539934790796	0.833333333333333	0.73918152280079	0.920000000000001
77.076971994033	-61.5201151294567	0.831423207185414	0.73147386535122	0.931372549019608	0.760325723666907	0.920000000000001
77.0746715247525	-61.4815343405376	0.689437398452178	0.61075885487537	0.768115942028985	0.708009633847598	0.92
77.0725001348035	-61.442694821334	0.682939691583566	0.684287343366138	0.681592039800995	0.737919829001113	0.920000000000001
77.0703301369925	-61.4039834570895	0.691944327888049	0.614280812638842	0.769607843137255	0.712337311409616	0.920000000000001
77.0679825800473	-61.3651752479297	0.716134573977974	0.673009888696689	0.759259259259259	0.734350206119712	0.920000000000001
77.0656669504442	-61.3263360364666	0.609904439481049	0.586475545628766	0.633333333333333	0.697060092264054	0.92
77.0635149917071	-61.2876239127259	0.738254155151587	0.725264529208647	0.751243781094527	0.74564298006652	0.920000000000001
77.0613004826036	-61.2489895907283	0.746243988908142	0.722880134679029	0.769607843137255	0.750474363766238	0.920000000000001
77.0589198942832	-61.2102476139629	0.742133254912822	0.662044287603423	0.822222222222222	0.723092034647594	0.920000000000001
77.0566176061875	-61.1717298091542	0.610766829921339	0.635326763290954	0.586206896551724	0.716123469652088	0.92
77.0544323826305	-61.1330813820692	0.599427179416482	0.635128868636886	0.563725490196079	0.720748808118572	0.920000000000001
77.0521639785886	-61.0942260097857	0.663621487683495	0.621360622425815	0.705882352941176	0.706630363309432	0.920000000000001
77.0498217148653	-61.0557750265663	0.480334101478038	0.537782630816771	0.422885572139304	0.683249776857764	0.920000000000001
77.047545837489	-61.0172520319898	0.481079883762027	0.476865649876995	0.485294117647059	0.663268118259413	0.920000000000001
77.0452926913873	-60.9783995072936	0.406116723137615	0.405370701177191	0.406862745098039	0.64171486612322	0.920000000000001
77.0429567269862	-60.939961582738	0.528382682378496	0.479650936896295	0.577114427860697	0.662996769538107	0.920000000000001
77.0406211949432	-60.9015293870422	0.446598280735014	0.44711813009748	0.446078431372549	0.655244107249556	0.920000000000001
77.0383542368885	-60.862712986481	0.510012574975272	0.500417306813289	0.519607843137255	0.672177118332675	0.920000000000001
77.0360675535077	-60.8239258596549	0.56665266055817	0.461736693665361	0.67156862745098	0.659452661157702	0.920000000000001
77.0336968906498	-60.7855561501271	0.42684803051474	0.465636359536943	0.388059701492537	0.66109637850255	0.920000000000001
77.031316329771	-60.7472054524038	0.491755680457017	0.498662876065549	0.484848484848485	0.670614976448426	0.920000000000001
77.0290388220147	-60.7087291987179	0.43060999299509	0.458234911363313	0.402985074626866	0.658000428599499	0.920000000000001
77.0266947900892	-60.6701036759843	0.479099587456093	0.420885742076364	0.537313432835821	0.647635762733012	0.920000000000001
77.0242407179282	-60.6318657281905	0.424131373542305	0.438906021938411	0.409356725146199	0.647325457327557	0.91097543547178
77.0218536277774	-60.593242277294	0.46479457755357	0.370065345583331	0.55952380952381	0.629197334858953	0.92
77.0196155683337	-60.5547566416701	0.515205083907167	0.42842011806309	0.601990049751244	0.649168492540294	0.920000000000001
77.01725468404	-60.5164241802196	0.419689702607031	0.373693130704258	0.465686274509804	0.633298335380403	0.918680211841054
77.0148217059925	-60.4778759980194	0.433105118820645	0.366210237641289	0.5	0.632524016901997	0.920000000000001
77.0124475591474	-60.439262360896	0.473002786160708	0.41169184683122	0.534313725490196	0.647287911905045	0.920000000000001
77.0100665730519	-60.4009743180261	0.519928429889329	0.38314044186821	0.656716417910448	0.636439387634794	0.920000000000001
77.0076432487707	-60.3627451958698	0.440871450630904	0.396448783614749	0.485294117647059	0.639185099663303	0.920000000000001
77.0051673209245	-60.3242785885086	0.410458984003316	0.453270909183104	0.367647058823529	0.656183651510948	0.920000000000001
77.0027340866945	-60.2860759398711	0.353167493792564	0.382951903008014	0.323383084577114	0.636886700516651	0.920000000000001
77.0002701183991	-60.2479207148912	0.450315297478016	0.371218830250148	0.529411764705883	0.630178166664782	0.920000000000001
76.9976290019308	-60.2096947518434	0.427319600698685	0.320325475907173	0.534313725490196	0.615491443963121	0.920000000000001
76.9949362595232	-60.1718594619902	0.396101208584076	0.334490974382082	0.45771144278607	0.619950554687311	0.919866056484321
76.9922051694279	-60.1340859647989	0.321374178291241	0.314316984033463	0.32843137254902	0.613536781370366	0.919789979169027
76.9893318420837	-60.0962160698614	0.428599986921138	0.332690169920708	0.524509803921569	0.619974625549977	0.919891917086349
76.9862759719834	-60.0589546220453	0.44966939664639	0.322224365432083	0.577114427860696	0.616018094112223	0.919971468734919
76.9830470795056	-60.0219921062507	0.425845598540836	0.306236651627126	0.545454545454545	0.614053549576116	0.92
76.9748173171984	-59.9514332483609	0.454641913529883	0.290236208012147	0.619047619047619	0.611950909842364	0.915160371500783
76.9702106713895	-59.9171941651286	0.545790899010431	0.343282478292972	0.748299319727891	0.620794228491955	0.919882293215037
76.9656645826078	-59.8831109284052	0.524222532424109	0.362910473653248	0.685534591194969	0.631564204508126	0.920000000000001
76.9611472520064	-59.8486186663483	0.525300810148654	0.334915345787503	0.715686274509804	0.617610589345389	0.915862354258608
76.9566029834518	-59.8145538649727	0.507772630041108	0.333953220281221	0.681592039800995	0.621319642329125	0.919918955865871
76.9520312991848	-59.7805720775568	0.454669813151021	0.350017592403737	0.559322033898305	0.625609387221103	0.919976917848059
76.947509380817	-59.7461271089628	0.489154942365898	0.355760865123952	0.622549019607843	0.630168686683422	0.920000000000001
76.9430003644821	-59.7120046435329	0.457071223327099	0.376829013818376	0.537313432835821	0.633449129392531	0.919938845910728
76.9384322950314	-59.6780478292807	0.481781255265459	0.390033098766212	0.573529411764706	0.636692305451918	0.920000000000001
76.9338543875527	-59.6437835333975	0.512224932628349	0.352881237805719	0.67156862745098	0.623667998973687	0.920000000000001
76.9293261540961	-59.6094024522847	0.554467706341604	0.305013844055757	0.803921568627451	0.614815434510884	0.917983434903188
76.9247832196749	-59.5754155888984	0.454342553369748	0.296744808232032	0.611940298507463	0.611755781455121	0.916395941954596
76.9202050830004	-59.5415329753817	0.379524012926722	0.268851947422071	0.490196078431373	0.604032030851745	0.907143435992286
76.9156649192542	-59.5072190729581	0.399363303520814	0.274216803120059	0.524509803921569	0.604396384175351	0.909236318589144
76.9111544664879	-59.4731831724237	0.390375620276775	0.253388056473949	0.527363184079602	0.60472782582578	0.896968023608949
76.9065549180029	-59.4393916409553	0.413939743176347	0.264153996156617	0.563725490196078	0.606903806653164	0.91014690928033
76.9019256435413	-59.4053440386764	0.54686917287684	0.299620698694856	0.794117647058823	0.614758606253465	0.914219196679414
76.8973984991223	-59.371384753553	0.452275600653456	0.307536275933777	0.597014925373134	0.615069334904826	0.919965044265158
76.8928429007795	-59.3375117684189	0.353887946871493	0.246991580017495	0.46078431372549	0.60679134848665	0.900733911607689
76.8882204933842	-59.3034813049139	0.254518998374044	0.224724271257893	0.284313725490196	0.602282568442136	0.868232559263142
76.8836467247019	-59.2696710638196	0.377386261168082	0.267210333281438	0.487562189054726	0.609623125668045	0.909410232493432
76.8790328525838	-59.2358422274274	0.458327555104935	0.314665060458626	0.601990049751244	0.611656711662255	0.911136634974478
76.874444853715	-59.2021005843708	0.468373810148159	0.319100561472789	0.617647058823529	0.616119588856184	0.919876763756211
76.8698247680482	-59.1681105462834	0.571640233892473	0.324653016804554	0.818627450980392	0.619180308582141	0.920000000000001
76.8652113577292	-59.1344582860066	0.515482163176315	0.349372286551635	0.681592039800995	0.626716774511548	0.920000000000001
76.8606237314446	-59.1007497864188	0.523536017896302	0.350993604420055	0.696078431372549	0.623217227553456	0.916753348966395
76.8560186042093	-59.0667548570569	0.491108635961176	0.320452566039999	0.661764705882353	0.613747112292004	0.920000000000001
76.8513437914009	-59.032956014305	0.499714257278081	0.347467730242436	0.651960784313725	0.625827441868268	0.917897654652505
76.8466927469701	-58.9994508852898	0.486349783223671	0.360759267939878	0.611940298507463	0.630246942482385	0.920000000000001
76.8421105876564	-58.9657754520566	0.496437105057773	0.296795778742997	0.696078431372549	0.620035142450294	0.901839339099851
76.8375109315887	-58.9318146840386	0.387843209084397	0.216862888757028	0.558823529411765	0.603637741797115	0.88738104167123
76.8328263451308	-58.8984359485678	0.519513172364237	0.354815818412685	0.684210526315789	0.631500751865089	0.920000000000001
76.8281550283936	-58.8650326751715	0.542656717573593	0.335313435147187	0.75	0.619469898456904	0.914550647654428
76.8235587373596	-58.8310974834644	0.489673568692583	0.322484392287128	0.656862745098039	0.614269793566084	0.915936573456153
76.8189482820896	-58.7975558836009	0.540879365881136	0.275788582508541	0.805970149253731	0.607461387836851	0.918577133172225
76.8142618490567	-58.7642268971719	0.372048711967896	0.312724874916184	0.431372549019608	0.613837282732644	0.920000000000001
76.8095585181041	-58.7306097113755	0.318452510109042	0.274159922178867	0.362745098039216	0.612968609810134	0.895135960741507
76.8049384324178	-58.6971267277222	0.405404591269779	0.288421122838066	0.522388059701492	0.607260527307537	0.917418955173679
76.8002718514616	-58.6637798133531	0.31739220392775	0.257333427463343	0.377450980392157	0.607725157106277	0.916001817342122
76.7955229600926	-58.6303208293976	0.476404681118011	0.291044656353669	0.661764705882353	0.617495810015652	0.915238201951832
76.7908633920584	-58.5969697203977	0.456612583926578	0.281384371833256	0.631840796019901	0.61385165128409	0.912522850790903
76.7862157300651	-58.5633962725059	0.385282431870509	0.208375809014649	0.562189054726368	0.603625395347634	0.893658965192414
76.781534404591	-58.5301354975067	0.348110542834608	0.21582892880647	0.480392156862745	0.602455930328544	0.879873370061735
76.7767750246782	-58.4967516920381	0.417863990003833	0.270756228595235	0.56497175141243	0.609465125495838	0.913507668970273
76.7721162264757	-58.4634535707969	0.33733103280119	0.30650286162228	0.3681592039801	0.619652750243139	0.915211127895204
76.7674907673281	-58.4300783507021	0.370399104963338	0.289817817769813	0.450980392156863	0.617110881628995	0.906329818057672
76.7627112515566	-58.3967844692358	0.384760620278159	0.323442809183768	0.446078431372549	0.622540727553015	0.913864418085287
76.7578530506263	-58.3637198361616	0.333995965908994	0.300344872994458	0.367647058823529	0.618116603125508	0.910062626335484
76.7528719186388	-58.3313717546865	0.207684201158324	0.21636342719227	0.199004975124378	0.60457800702647	0.904099033700241
76.7477034566611	-58.2995996579159	0.207018401943708	0.203252490161926	0.21078431372549	0.600283176640661	0.875520883931976
76.7423192929519	-58.2681632560752	0.145098157415766	0.162745334439375	0.127450980392157	0.6	0.880468604833822
76.7367823380213	-58.2376214713192	0.122897269284804	0.151267175385528	0.0945273631840796	0.600616226079841	0.878536141170804
76.7310384931628	-58.2078278826449	0.145354494478713	0.193486766735203	0.0972222222222222	0.6	0.815650567806065
76.7050451615265	-58.1006746305269	0.0799846126780807	0.115524780911717	0.0444444444444444	0.626234813748139	0.779767278868257
76.6922543512358	-58.0465678836704	0.142727466489353	0.147888795412569	0.137566137566138	0.613730456908819	0.852738887322601
76.6854694731593	-58.0208993086447	0.207585222776229	0.145562602415204	0.269607843137255	0.603123934580199	0.871659707192745
76.6786485694213	-57.9958613333017	0.137778878633196	0.136254274679327	0.139303482587065	0.60506325834718	0.809306648789795
76.6717596924987	-57.9708251498765	0.0839063180153662	0.117812636030732	0.05	0.6	0.86202657505525
76.6649217420785	-57.9459116696944	0.135368202342661	0.226291960240877	0.0444444444444444	0.6	0.864725192935708
76.6581369953129	-57.9202935662331	0.131140964245938	0.246778052522884	0.0155038759689922	0.6	0.92
76.65145027991	-57.8946446779469	0.229499024753888	0.304769193786383	0.154228855721393	0.619062773293142	0.911334011570414
76.6447899490778	-57.8688798036814	0.220043364314605	0.312635748237052	0.127450980392157	0.616741259688829	0.92
76.6380592506474	-57.8430325913463	0.159074722938198	0.264227877248946	0.053921568627451	0.607109731225327	0.884876803463255
76.6313158996698	-57.8177003908025	0.148293309142022	0.226934876990511	0.0696517412935323	0.611971182394447	0.898588934808178
76.6245926561016	-57.7922818331831	0.184563546226226	0.24657807284461	0.122549019607843	0.605464495142754	0.900079532446396
76.6178651554955	-57.766458984731	0.183980619658992	0.289529866768964	0.0784313725490196	0.619764713221365	0.911793902275917
76.6111470946959	-57.7410411586918	0.192504234916594	0.295456231027217	0.0895522388059701	0.626648918539034	0.913645693049386
76.6043801195322	-57.7158780840518	0.207506360769264	0.373346054871862	0.0416666666666667	0.633181657568551	0.92
76.5976196950046	-57.6902548642242	0.156913782880851	0.274611879487192	0.0392156862745098	0.621290179764059	0.92
76.5908900115163	-57.6644931122581	0.173503784914812	0.283282079633545	0.0637254901960784	0.61456731172178	0.896830146671456
76.5841415031449	-57.6392745441389	0.172127318582542	0.299478517762099	0.0447761194029851	0.629138663322403	0.92
76.5773750535086	-57.6141567591666	0.133396544601908	0.246793089203817	0.02	0.603172568628889	0.913936127476802
76.5706292004954	-57.5885104473234	0.182016254366171	0.275797214614695	0.0882352941176471	0.626919653526801	0.884866873864054
76.5639203337386	-57.5631350036185	0.139667224320386	0.194757334212912	0.0845771144278607	0.6	0.799876860190271
76.5571105379975	-57.5382736691395	0.0783684822337504	0.119699927430464	0.037037037037037	0.6	0.825613295528696
76.5502889268089	-57.5130402608185	0.0963929283031016	0.152135450102138	0.040650406504065	0.6	0.9001621169678
76.543609289556	-57.4875471213209	0.0927333134662053	0.170541253798082	0.0149253731343284	0.6	0.859358883815901
76.5368537585393	-57.4621791741724	0.0810111605456704	0.142121823578903	0.0199004975124378	0.6	0.865553140811275
76.5232459535662	-57.412065356717	0.116665897469577	0.193331794939155	0.04	0.602338214107512	0.89409994815195
76.5165632588816	-57.3866482484126	0.116566416769659	0.158505967867677	0.0746268656716418	0.600737806329738	0.867002222021904
76.5097891421625	-57.361693885726	0.207255838083737	0.301766578128258	0.112745098039216	0.616412849044325	0.863518385068835
76.5029342451124	-57.3367124526878	0.296687769784524	0.329007723477094	0.264367816091954	0.634479231606072	0.915579166611598
76.4962164454439	-57.3115036175962	0.131284184861794	0.232717623454931	0.0298507462686567	0.604341303790172	0.911270986736103
76.4894651103034	-57.2864727624634	0.222099912979838	0.297141002430264	0.147058823529412	0.613688552816159	0.906315791906927
76.4825849070668	-57.2616555015121	0.210551249495694	0.347028424917314	0.0740740740740741	0.609991784788834	0.92
76.4758436934073	-57.2366008742861	0.166652637828474	0.296268238619912	0.037037037037037	0.615913084385249	0.878459093044198
76.4691372366725	-57.2113882233308	0.178718509324965	0.298613489238164	0.0588235294117647	0.618305276976794	0.886973311230603
76.4622522266605	-57.1866338874109	0.164130523812097	0.29407301343616	0.0341880341880342	0.617441534466908	0.906662776157599
76.4553986190064	-57.161733771241	0.235356123411209	0.379045580155751	0.0916666666666667	0.639604032003377	0.92
76.4486806514897	-57.1366123170126	0.16427368967341	0.189243896759755	0.139303482587065	0.600198545735386	0.872838142506446
76.441911238034	-57.1117571300232	0.17387086277922	0.288918196146675	0.0588235294117647	0.614053657730178	0.862712983395652
76.4350063570689	-57.0871504986682	0.158516199219247	0.264400819491126	0.0526315789473684	0.63281667017684	0.855600214094878
76.4282161342693	-57.0624228200979	0.169434563218857	0.304855520995536	0.0340136054421769	0.613053274557487	0.849222601991234
76.4214894855761	-57.0373922225527	0.302224751056153	0.481900482504463	0.122549019607843	0.629027560108394	0.895585529413318
76.4146444093627	-57.0125218578398	0.182393658866112	0.335375553026342	0.0294117647058823	0.629594884965119	0.919860456470792
76.4078004161498	-56.988088828323	0.169755907120668	0.290900703130225	0.0486111111111111	0.621936594228782	0.90141986765322
76.4009926744024	-56.9632383914573	0.136513281145981	0.208349945376539	0.0646766169154229	0.610084976379754	0.895056101971632
76.3942250622069	-56.9384578093644	0.14626107130417	0.253306456333831	0.0392156862745098	0.618830423194984	0.896847487242091
76.3873275414187	-56.9138987674715	0.16739165321789	0.275959777024016	0.0588235294117647	0.626487691604794	0.910807222978226
76.3804991708918	-56.889448158848	0.157172676003564	0.299193836855613	0.0151515151515152	0.659027224988435	0.92
76.373759015953	-56.8645711742788	0.0924854550703279	0.145755223866146	0.0392156862745098	0.6	0.919562869827226
76.3669509285041	-56.8396035208277	0.100795467563209	0.181983091989164	0.0196078431372549	0.6	0.843204144751846
76.3600763011004	-56.8154207971824	0.154230049338409	0.244968035184754	0.0634920634920635	0.609507504094588	0.897906874114231
76.3532051321636	-56.7912330412736	0.121235719184543	0.163106359004007	0.0793650793650794	0.6	0.900127969617792
76.3463949798935	-56.7663110325926	0.129913589060258	0.230415413414634	0.0294117647058824	0.601621091182355	0.865501998685587
76.3396056074841	-56.7417365699986	0.191660184333008	0.318643751750594	0.0646766169154229	0.623174999243289	0.92
76.3327119218984	-56.7176989549259	0.133679523985998	0.213595607111781	0.053763440860215	0.610976801983452	0.85565518284656
76.3258310970202	-56.6931658483227	0.174072416408192	0.291647657675141	0.0564971751412429	0.619768326976058	0.92
76.3190237446044	-56.668278297985	0.157848182607516	0.237264992666011	0.0784313725490196	0.607463833629185	0.914073275374683
76.3122119935148	-56.6438617667783	0.172900133524471	0.301024147645957	0.0447761194029851	0.609532136392622	0.92
76.3053443821521	-56.6197371352979	0.191305645120072	0.284572074553869	0.0980392156862745	0.62432976269146	0.915563726783411
76.2984601466773	-56.5952669640439	0.143691963321222	0.257972161936561	0.0294117647058824	0.622510456138548	0.903055834208685
76.2916706896818	-56.570775051584	0.12732887640799	0.204906509034886	0.0497512437810945	0.605122472003388	0.911655231790634
76.2847983093962	-56.5467136816993	0.0787620357603804	0.130201667149176	0.0273224043715847	0.6	0.856801468982831
76.2778493486936	-56.522611163453	0.0909951478467459	0.0537851674883639	0.128205128205128	0.6	0.811058798340691
76.2710858800407	-56.4980203371213	0.119020909662961	0.153464704898062	0.0845771144278607	0.6	0.8711940785767
76.2642223197398	-56.4736632372426	0.0370871669657449	0.0393484632847236	0.0348258706467662	0.6	0.751145012194968
76.2573062941783	-56.4498701464117	0.132709642363291	0.179397779350237	0.0860215053763441	0.6	0.860385829685579
76.2504280886261	-56.4254553186182	0.116719994778234	0.189322342497644	0.0441176470588235	0.611239815524396	0.880223387809981
76.2436392138421	-56.4010452793513	0.135273065749957	0.220794887718819	0.0497512437810945	0.621905531150511	0.92
76.2367582278297	-56.3771088247728	0.147620198108936	0.207005102100224	0.0882352941176471	0.607977391783085	0.867019233886075
76.2297933492177	-56.3531679484085	0.0965748580934459	0.154688177725353	0.0384615384615385	0.613583511953098	0.891052270948157
76.2229687513183	-56.328971313302	0.153597647695038	0.247493802852763	0.0597014925373134	0.624690622390743	0.884796146605852
76.2161470614593	-56.3047740403989	0.0903034315599073	0.116881372923736	0.0637254901960784	0.605383618174191	0.846163690969744
76.2091852507172	-56.2808535803849	0.0914247864049806	0.160627350587739	0.0222222222222222	0.617110369352271	0.897522808845665
76.2023037656925	-56.2569772330863	0.201109834767385	0.370969669534769	0.03125	0.640371001476734	0.92
76.1954978721503	-56.2327332464015	0.112979018867023	0.196546273028163	0.0294117647058823	0.613241545804898	0.902618488433386
76.1885639664834	-56.2087042715223	0.126772449887416	0.233937056637578	0.0196078431372549	0.62244484628429	0.880336713386896
76.1816414467263	-56.1850708256863	0.204165171736429	0.3438142144406	0.0645161290322581	0.644984619676547	0.92
76.1748074849755	-56.1610027176473	0.139173332134077	0.224425095640704	0.053921568627451	0.622099248886881	0.884934337862153
76.1679225977364	-56.1367634849399	0.109816880725094	0.180418075175678	0.0392156862745098	0.600751968294541	0.884110807689964
76.1609325289862	-56.1130676070022	0.178924133380808	0.34550258774927	0.0123456790123457	0.611628273909772	0.822155891062589
76.1540147662397	-56.0894576410672	0.12576674781898	0.203914448018913	0.0476190476190476	0.6	0.81015519473991
76.1471922082247	-56.0653786294251	0.0778722699229931	0.136136696708731	0.0196078431372549	0.6	0.821493562751407
76.1402742497471	-56.0413517008133	0.0551969433472474	0.0907860435572399	0.0196078431372549	0.6	0.858203513316948
76.1333221805946	-56.0179406083618	0.0765251432564115	0.132848266310803	0.0202020202020202	0.6	0.82864266879593
76.1264119678531	-55.9941002033713	0.0914331325042607	0.157225239367496	0.0256410256410256	0.641603475406119	0.817016267331003
76.1195853772076	-55.9700883300627	0.12889251125796	0.247981100947292	0.00980392156862745	0.609095370520418	0.92
76.1126099836398	-55.9463983582862	0.167062090722473	0.280202612817495	0.053921568627451	0.618267207277645	0.919839981527646
76.1056594695225	-55.923034937869	0.182885646940791	0.300956479066767	0.0648148148148148	0.628596290960124	0.905508738028177
76.0987953220869	-55.8992449090038	0.13689788356348	0.234580080852451	0.0392156862745098	0.607411744519277	0.92
76.0918967919042	-55.8752014048574	0.159234812170855	0.289057859635828	0.0294117647058823	0.620779659795959	0.909325319925219
76.0849506190472	-55.8518518960635	0.166674978411328	0.29852408617589	0.0348258706467662	0.616507237162458	0.855779687858931
76.078008606474	-55.8284940272838	0.241582192758231	0.378997718849795	0.104166666666667	0.632897990684895	0.92
76.0711283084239	-55.804400251222	0.140332294001011	0.226743019374571	0.053921568627451	0.604768411015261	0.907312585384654
76.0642077973377	-55.7809662080645	0.180962838467798	0.287298811263954	0.0746268656716418	0.606459498695337	0.888578589398762
76.0572058547179	-55.7579606228464	0.130347861213889	0.214718710933525	0.0459770114942529	0.612445344563382	0.893168488872097
76.0501917588995	-55.734587332128	0.172423099124822	0.282346198249643	0.0625	0.60991306966271	0.831959410158092
76.0427983350583	-55.713382565192	0.124534764232371	0.202557900557765	0.0465116279069767	0.608575765334942	0.888914242901469
76.0351993828386	-55.6939359147573	0.135419000800582	0.240987255332507	0.0298507462686567	0.607951461052212	0.883836119144984
76.0276028808735	-55.6744833953241	0.164142871333981	0.302644717026937	0.0256410256410256	0.625538584451838	0.92
76.0201889846367	-55.6533963184652	0.127815289217354	0.236022735297453	0.0196078431372549	0.620777264254653	0.92
76.0128401804779	-55.6324187032764	0.212349268111584	0.398031869556502	0.0266666666666667	0.644747337986937	0.92
76.0052616622338	-55.612879756462	0.194621880108469	0.368410426883604	0.0208333333333333	0.6	0.903222255542988
75.9977462777068	-55.592431263257	0.233236284992192	0.314298656940905	0.152173913043478	0.628662350761834	0.914973959338386
75.990314072415	-55.5719608448767	0.148082568029963	0.216800056694847	0.0793650793650794	0.614385521158468	0.885616422220318
75.9829224980041	-55.5509330013569	0.179837637498608	0.319874279972341	0.0398009950248756	0.621032828161554	0.92
75.9755924679844	-55.5298711466397	0.208635092688774	0.304525087338332	0.112745098039216	0.62572784172764	0.909264734743375
75.9681714443099	-55.5088762532487	0.139560005779014	0.238469605053964	0.040650406504065	0.626683683931628	0.871675864622813
75.9607020424746	-55.4886862189771	0.134919842735007	0.192916608546937	0.0769230769230769	0.6	0.92
75.953296873574	-55.4681096096805	0.155715742299478	0.281669579837051	0.0297619047619048	0.634074625069611	0.92
75.9458656495212	-55.4472104340986	0.1663525892335	0.259175766702294	0.0735294117647059	0.614267168099836	0.902019239347338
75.9384206358646	-55.426907309081	0.217878227672629	0.311378345892523	0.124378109452736	0.631585203625226	0.910636060423979
75.931002054504	-55.4064529173999	0.18432623414489	0.290221095740761	0.0784313725490196	0.615138652448132	0.836246782604868
75.9235644895663	-55.3856305986209	0.140561216552609	0.148769491928748	0.132352941176471	0.6	0.854969630261748
75.9160825723163	-55.3650854467908	0.142648055054131	0.236276502265125	0.0490196078431373	0.600828959957644	0.893938584746664
75.9085954422305	-55.3450808995988	0.104735216984553	0.123050680882686	0.0864197530864197	0.625649900698021	0.787329127197047
75.8929783789068	-55.3090268614289	0.175168960554455	0.263381399369779	0.0869565217391304	0.602321624068555	0.92
75.8848882070446	-55.2935135286478	0.257233328930834	0.307395950790962	0.207070707070707	0.602673040756233	0.894575108352837
75.868662498436	-55.2622717588103	0.21834208326637	0.214461944310518	0.222222222222222	0.6	0.799687242400869
75.8607629257289	-55.245208988815	0.250146512975088	0.28636267769147	0.213930348258706	0.606850440532542	0.890956666649434
75.8528743757626	-55.228064801971	0.284342316570897	0.333390515494735	0.235294117647059	0.619918909316456	0.912401165376137
75.844900856585	-55.2109975085847	0.282130255413319	0.304456589258012	0.259803921568627	0.61434833960633	0.89179145306935
75.8369650952409	-55.1942205146483	0.242584442730263	0.27621366157993	0.208955223880597	0.614522081919419	0.911633592122127
75.8289509310539	-55.1775074789359	0.296138188357056	0.323619660296202	0.26865671641791	0.618367006671192	0.913682796137421
75.8210358897663	-55.1606076025045	0.238768406248474	0.276556420340086	0.200980392156863	0.603741695038936	0.899063108256981
75.8130709185945	-55.1435174197961	0.175446872146958	0.198932959980191	0.151960784313725	0.604688715243231	0.884052728422392
75.8051041714812	-55.1270483046861	0.184412292992479	0.204645481507345	0.164179104477612	0.605178379990165	0.881925501823137
75.7971340757044	-55.1106125510425	0.171133796628949	0.190306808944171	0.151960784313726	0.601839971291269	0.868158651059893
75.7891115053006	-55.0939993985339	0.171621023035005	0.201085183324912	0.142156862745098	0.600888514230546	0.904877269928465
75.7811499382133	-55.0775089515814	0.207242824873127	0.300057789049737	0.114427860696517	0.611332198916771	0.912059565829625
75.7731806591087	-55.0610891801072	0.12656853936066	0.164901784603672	0.0882352941176471	0.609103988237504	0.854245429573991
75.7651356609753	-55.044683256758	0.0969803465132124	0.130235202830346	0.0637254901960784	0.6	0.836789428387095
75.7571443393543	-55.0284609402786	0.189273603271649	0.194467604553248	0.18407960199005	0.601636133209553	0.906966053763207
75.7491546797702	-55.0122341098562	0.169156225963101	0.201057549965419	0.137254901960784	0.609491263881328	0.887635927848775
75.7411312047013	-54.995682293725	0.132099416488236	0.161257656505884	0.102941176470588	0.601174373814423	0.907882758903604
75.7331853600379	-54.9791214819913	0.161583917889501	0.223665348216814	0.099502487562189	0.614008362671914	0.8795809714172
75.7252171142621	-54.9627491342518	0.125304323822091	0.191785118232417	0.0588235294117647	0.6	0.899584063626305
75.7171196728967	-54.9468290470724	0.122929627835213	0.206643569395917	0.0392156862745098	0.607464958594611	0.905624541254587
75.7090094630682	-54.9310244979812	0.150420768925447	0.261625851576385	0.0392156862745098	0.609744521695187	0.909689891765944
75.7009443357397	-54.9154767813183	0.186955106839244	0.284357974872517	0.0895522388059701	0.614856238459718	0.92
75.6928717439931	-54.9000005249316	0.133511072876389	0.227806459478269	0.0392156862745098	0.601169348197441	0.904640962979325
75.6847684294059	-54.8841620112004	0.144022856837023	0.22922218426228	0.0588235294117647	0.60358543560439	0.913379774613139
75.6767209583344	-54.8684736667318	0.163450226409605	0.252273587147567	0.0746268656716418	0.610318160179761	0.909419486034683
75.6685983581325	-54.8530195386664	0.190581351524096	0.306535837376551	0.0746268656716418	0.622843322764127	0.92
75.6605305007552	-54.8375365415789	0.185073350664503	0.33583297583881	0.0343137254901961	0.621252568879003	0.92
75.6524983001818	-54.8217621336939	0.167739357340554	0.255876724631357	0.0796019900497512	0.614024768449291	0.92
75.6444317528442	-54.8062856293035	0.233248296909596	0.350094477417075	0.116402116402116	0.636365208823845	0.919920155507745
75.6362808034559	-54.7909027051941	0.245895661940287	0.330026617998221	0.161764705882353	0.635402628466347	0.916873584803683
75.6281693507209	-54.7751932988164	0.233246017535171	0.373354780168381	0.0931372549019608	0.641514266287848	0.905437150834602
75.6201243330382	-54.7595604023453	0.226078919100673	0.397431470042141	0.054726368159204	0.647748587194153	0.92
75.6120327652043	-54.744330790341	0.224044385233167	0.345147593995745	0.102941176470588	0.63574193485871	0.92
75.6038837584005	-54.7289667629734	0.215812375244843	0.348291417156353	0.0833333333333333	0.631686163333536	0.91816209501056
75.5958462156186	-54.713298743762	0.283253394789511	0.362526690076534	0.203980099502488	0.640657023293892	0.91300682592033
75.5877794793454	-54.6978897067876	0.138933288088737	0.228846968334337	0.0490196078431373	0.611170717639644	0.92
75.5796051300156	-54.6827717764053	0.216229153802842	0.379428004575382	0.053030303030303	0.642307462685709	0.92
75.5715376265114	-54.6673843924683	0.207486990878887	0.308913375697168	0.106060606060606	0.635004508017907	0.92
75.5634892314397	-54.6518477865379	0.19722026051068	0.325813070040969	0.0686274509803921	0.647592455692822	0.92
75.5553379257662	-54.6365544635703	0.242087246467334	0.391037238032708	0.0931372549019608	0.658922921701772	0.92
75.547243588412	-54.6214143793363	0.236767197425953	0.398907529180263	0.0746268656716418	0.664533968011877	0.92
75.5391761227061	-54.6060539415942	0.216779825581412	0.315912592339295	0.117647058823529	0.638676678553405	0.92
75.5310258361662	-54.5907743642325	0.243160594027607	0.373576090015998	0.112745098039216	0.65481903908925	0.92
75.5228764834369	-54.5754952737186	0.27251556594828	0.388168386798521	0.156862745098039	0.661221920231264	0.917086055870196
75.5148203376974	-54.5600483061258	0.221618086735048	0.338758561529798	0.104477611940298	0.636787057939402	0.894369645626256
75.5066941787924	-54.5447219109528	0.233979192103014	0.353530523509511	0.114427860696517	0.651060631916072	0.906103584322731
75.4985757670889	-54.5298430739549	0.189291888189248	0.305137448694881	0.0734463276836158	0.633266175715054	0.92
75.4905094602712	-54.5145285986	0.224411287859971	0.314494217510986	0.134328358208955	0.637475343903307	0.892646381214329
75.4824568728157	-54.4991050240672	0.180313495606876	0.272391697096105	0.0882352941176471	0.626950908951756	0.893441148441449
75.474281183135	-54.4841048712956	0.248772517297815	0.379265464703158	0.118279569892473	0.651686360423961	0.92
75.4661739888591	-54.469161565785	0.265276902779377	0.415611276823123	0.114942528735632	0.672448187449627	0.92
75.4581303836305	-54.4536883767912	0.240908739288772	0.369072380538328	0.112745098039216	0.652363146743523	0.92
75.4499740826187	-54.4385510139724	0.169842621889056	0.27105779279772	0.0686274509803921	0.636401090889179	0.888312902355621
75.4417752084529	-54.4237871658495	0.118683811442358	0.195700956218049	0.0416666666666667	0.608763878992377	0.92
75.4337167572679	-54.4084667457328	0.180533090671265	0.286439315670888	0.0746268656716418	0.63184456336542	0.896411695180659
75.4256526507867	-54.3932014919557	0.16423507787357	0.279450547904003	0.0490196078431373	0.631244164616104	0.892204539910558
75.4174567652654	-54.3784350743413	0.133917113526353	0.201167560386039	0.0666666666666667	0.623862782257081	0.878405828413909
75.4093627753823	-54.3634378025671	0.192994818823855	0.320772246343362	0.0652173913043478	0.649781184769774	0.908497393076986
75.4013167917352	-54.3480429161229	0.170670323348507	0.267811234932307	0.0735294117647059	0.612538540078655	0.92
75.3931465807467	-54.3330802195974	0.161782501921185	0.224062516280182	0.099502487562189	0.6	0.903432749591922
75.3850128162243	-54.3184481568294	0.156979477635161	0.25335289466426	0.0606060606060606	0.6	0.92
75.3769586142958	-54.3031484264419	0.109165613344291	0.198723383551328	0.0196078431372549	0.610643696265976	0.906431723584436
75.3688135750543	-54.2879966123116	0.149441242760199	0.24986287767726	0.0490196078431373	0.613149956504767	0.919947464046986
75.3606664233621	-54.2735030488852	0.116088875644419	0.195140714251801	0.037037037037037	0.609431118607392	0.92
75.3526379255878	-54.2586086567849	0.152473307905634	0.266485077349729	0.0384615384615385	0.615989675970246	0.92
75.3444435331076	-54.2432056850397	0.122874031146711	0.200971942890436	0.0447761194029851	0.613785586182307	0.877273616664047
75.3363072367631	-54.228648324272	0.0863428790748288	0.153077915012403	0.0196078431372549	0.600003651879678	0.849174485963356
75.3281208641439	-54.2138927457563	0.204180029088014	0.38058228039825	0.0277777777777778	0.635131424342253	0.92
75.3200591124757	-54.1987144335476	0.19526657739924	0.281080418480071	0.109452736318408	0.615772717349252	0.898122443069634
75.311968499229	-54.1837864608939	0.0870345878083235	0.144657410910765	0.0294117647058823	0.604768944036945	0.834539358524967
75.3037533867095	-54.1693010583021	0.0236286297536582	0.022565901482625	0.0246913580246914	0.6	0.798927863794365
75.2956525604882	-54.1544765487038	0.162457739050119	0.266091948688472	0.0588235294117647	0.606865397687756	0.92
75.2875974175136	-54.1392751519815	0.0181574757370481	0.0167071083368412	0.0196078431372549	0.6	0.732900555361438
75.2794061922064	-54.1246063079273	0.119856544775283	0.185791520923115	0.053921568627451	0.605339758513592	0.854017893392621
75.263121870514	-54.0950854275792	0.124242829196927	0.200098561619661	0.0483870967741935	0.604001544972721	0.857546313684362
75.2550427272487	-54.0801130805146	0.112984198757677	0.18185075045653	0.0441176470588235	0.613570064557092	0.884264464203609
75.2468184927769	-54.0657572092743	0.14724851500999	0.231004966527917	0.0634920634920635	0.617001733050144	0.890191779095422
75.2306220200302	-54.0361796597975	0.131480431747711	0.243353020358168	0.0196078431372549	0.618524660599813	0.871858187188629
75.2224532668978	-54.0213709682729	0.110577636449771	0.211351351330915	0.00980392156862745	0.612328701091684	0.892582664110457
75.2142817670924	-54.0072277040579	0.21084543337108	0.374071819123113	0.0476190476190476	0.645048111585504	0.92
75.2061703786997	-53.9925747629553	0.15820134982434	0.295569366315347	0.0208333333333333	0.622828489270811	0.92
75.1980416192458	-53.9774527999293	0.128022482178915	0.221731238867634	0.0343137254901961	0.611740199495662	0.863269459650919
75.1899088976458	-53.96297893737	0.14267112317747	0.205740256305189	0.0796019900497512	0.609444640310199	0.854997041458949
75.1816819643703	-53.9487576428397	0.179781508055641	0.297063016111282	0.0625	0.65622155689843	0.92
75.1735853377093	-53.9340119090639	0.173274952087515	0.325716570841697	0.0208333333333333	0.627235321970445	0.92
75.1654598023602	-53.9188957818624	0.0448718886122309	0.0603320125185796	0.0294117647058823	0.6	0.809850230351502
75.157313451746	-53.9045898553571	0.0705608755873817	0.131171502418544	0.00995024875621891	0.6	0.89124508179158
75.1329000933824	-53.8608759822031	0.0214092452360636	0.0368661095197463	0.00595238095238095	0.6	0.760402116619296
75.1247238670999	-53.8468592564252	0.0858531334449604	0.159360587877575	0.0123456790123457	0.6	0.902968294976216
75.1165299331762	-53.8323666154848	0.0687806608806844	0.129227988428035	0.00833333333333333	0.6	0.866347316487895
75.1084501386437	-53.8175401383159	0.100172860854934	0.155569602306884	0.0447761194029851	0.609858135761461	0.850931756215824
75.1003066570558	-53.8032618732394	0.00289583961561948	0.000889718446925229	0.00490196078431373	0.6	0.712459434488561
75.0839671164581	-53.7745486136183	0.12311359644019	0.172153118806305	0.0740740740740741	0.613582262879213	0.879754744981587
75.075855639998	-53.7600190640322	0.0641038539047579	0.0938939823193198	0.0343137254901961	0.600362514837373	0.735088954884781
75.0676328189455	-53.7458171687546	0.0574829842171795	0.104549301767692	0.0104166666666667	0.6	0.884939218601017
75.059478642942	-53.7316654918917	0.110000419657548	0.199167505981763	0.0208333333333333	0.609584035508761	0.831776426273141
75.0513729578646	-53.7171082740685	0.138766119870306	0.228512631897476	0.0490196078431373	0.606031229125699	0.850664751620052
75.0431879619919	-53.7026058528423	0.0613216030355785	0.107937323718216	0.0147058823529412	0.6	0.886608520311687
75.0349552266409	-53.6885203864202	0.081733149151715	0.122815891799365	0.040650406504065	0.606749303156295	0.831451036010941
75.0268270136821	-53.6741642987839	0.0416360951394922	0.0702002948541479	0.0130718954248366	0.6	0.795844534569004
75.0186982331297	-53.6595591012308	0.0536221618904316	0.0873438262684255	0.0199004975124378	0.6	0.831326903637023
74.9349306465823	-53.5385002183861	0.184836416686391	0.361542752071969	0.00813008130081301	0.641522075433333	0.92
74.926402254523	-53.5274470710778	0.12202152263718	0.199266925871374	0.0447761194029851	0.612446527511311	0.908574832332529
74.9094858431183	-53.5053757939923	0.0697741837944097	0.0892339021800144	0.050314465408805	0.603563432815044	0.81865700666082
74.9010066878137	-53.4937880288977	0.0641426024045912	0.0988734401033002	0.0294117647058823	0.604242873481339	0.795630921092688
74.8924705641365	-53.4828400178159	0.141826213249921	0.238780631628047	0.0448717948717949	0.617598120447653	0.92
74.884000058232	-53.4719586371148	0.118540511164263	0.209303244550748	0.0277777777777778	0.618809542144445	0.890530107330207
74.8755761412901	-53.4605629816247	0.112269784100705	0.195127803495528	0.0294117647058823	0.615651016169325	0.87026624841942
74.8670721948012	-53.4492698693102	0.132968377976109	0.236524991246336	0.0294117647058824	0.621099544770577	0.902947367347049
74.8586097897145	-53.4382903395989	0.0626729412739986	0.105445385035559	0.0199004975124378	0.601155742112161	0.806514017717192
74.8500896749236	-53.4272675424506	0.125566236285158	0.231231975057878	0.0199004975124378	0.606023044716919	0.900729355263616
74.8416364485516	-53.4162163088549	0.161701264314033	0.254775077647674	0.0686274509803921	0.619617190201138	0.853200679571865
74.8331804461418	-53.4052038452237	0.125866024408234	0.226856426925922	0.0248756218905473	0.610116824977278	0.866507256894021
74.824715442603	-53.3943044982336	0.187745142986288	0.327103189198382	0.0483870967741935	0.630651797869649	0.92
74.8162086011531	-53.3830812408447	0.173078956276374	0.306942226278238	0.0392156862745098	0.617475580999119	0.846742919555357
74.8077635912225	-53.3719675571894	0.0812038767540994	0.122606758483323	0.0398009950248756	0.600527942863646	0.704094265140758
74.7992882094269	-53.361202890117	0.121291987805883	0.213172210905884	0.0294117647058823	0.616440610509195	0.87128049981362
74.7907380258151	-53.3504912661706	0.145843387789392	0.25835344224545	0.0333333333333333	0.610037788315161	0.92
74.7644798915591	-53.3296789171332	0.261917028268697	0.423205125719784	0.10062893081761	0.63239800722052	0.92
74.7555938360413	-53.3242299784283	0.248043352328398	0.400848609418701	0.0952380952380952	0.624449301641745	0.86016309702068
74.7467465722354	-53.3195262342131	0.169332447575818	0.291045847532588	0.0476190476190476	0.62961595801665	0.867888948082877
74.729077169651	-53.3080058832401	0.136571712769379	0.248452067514067	0.0246913580246914	0.614315984736981	0.787885760346389
74.7202576563564	-53.3026688628288	0.117118531739318	0.212014841256413	0.0222222222222222	0.621923498187761	0.856746760328971
74.7114075168898	-53.2980786944328	0.177451547198485	0.299347538841415	0.0555555555555556	0.631725237306287	0.92
74.702544205225	-53.2921896787835	0.196712290940365	0.339370527826675	0.0540540540540541	0.661186193781646	0.903725888285192
74.6936915351407	-53.2860666878841	0.110372029098443	0.195103032555859	0.0256410256410256	0.614127057077534	0.92
74.6848510276003	-53.2811825190009	0.149179447922482	0.254880634975398	0.0434782608695652	0.623064091090103	0.879175939539736
74.6759652235408	-53.2757984246862	0.168537007035797	0.273855623266997	0.0632183908045977	0.619065527228308	0.84969975937116
74.6671507587066	-53.270304717289	0.197898221810643	0.327168992640895	0.0686274509803921	0.625717806844539	0.92
74.6583233315483	-53.2651214269351	0.141126233970835	0.242451472916794	0.0398009950248756	0.617164869656333	0.867555495412463
74.6495000200048	-53.2598353644223	0.120108819277426	0.201001952280342	0.0392156862745098	0.609128910972681	0.876016252553723
74.6406199078352	-53.2542868544592	0.118511472618813	0.202709219747429	0.0343137254901961	0.606880779815841	0.906720894580445
74.631801699044	-53.2488829710852	0.129796345914917	0.209841448048739	0.0497512437810945	0.608700520652728	0.901930538333212
74.6229777443003	-53.2436167645874	0.112460923260308	0.195510081814734	0.0294117647058823	0.611268495673086	0.883878950625003
74.6140933619532	-53.2381747989662	0.108795166462984	0.188178568220086	0.0294117647058823	0.607469472571703	0.840681708970442
74.6052763298968	-53.232751657385	0.172101598454831	0.289476828750458	0.054726368159204	0.619517224476935	0.859703010474684
74.5964533766955	-53.2274700415471	0.0904279110735307	0.16614993979412	0.0147058823529412	0.603865016845092	0.889736814099905
74.5875655880883	-53.2221243464342	0.183588521614803	0.357373121660979	0.00980392156862745	0.628854423705823	0.92
74.5787544185914	-53.2165827778099	0.139268984263601	0.248687222258545	0.0298507462686567	0.60384118397168	0.889285127295961
74.5699394967739	-53.2111263999175	0.185073826374082	0.316226084120714	0.053921568627451	0.6246899474222	0.904683529990866
74.5610444421842	-53.205955123173	0.185416000410707	0.317801697791112	0.053030303030303	0.621079416450562	0.90961435427404
74.5521600538682	-53.2005377996793	0.18255303384967	0.346587549180821	0.0185185185185185	0.615458734776104	0.92
74.5433418580709	-53.1951721448221	0.232111181802537	0.359744751664774	0.104477611940299	0.620693239430937	0.92
74.534512242907	-53.1900808033601	0.179982143441974	0.310944679040811	0.0490196078431373	0.618475739074379	0.912182183924388
74.5256217494174	-53.1848225315696	0.170511211753534	0.277296933310989	0.0637254901960784	0.621154297691547	0.884733033943702
74.5168064416412	-53.1793971899391	0.2156401517293	0.401429557189944	0.0298507462686567	0.669935570932043	0.92
74.5080452033169	-53.174223618411	0.201168477983225	0.357560836563464	0.0447761194029851	0.633621027453754	0.92
74.4990679649606	-53.1690911032024	0.205504214281587	0.341356687269641	0.0696517412935323	0.63546740677955	0.92
74.4902498653612	-53.1637347853445	0.228908422939362	0.369581551761076	0.0882352941176471	0.645632465256371	0.92
74.4814367700332	-53.1582647362821	0.23637008381465	0.422988923848206	0.0497512437810945	0.656510547683798	0.92
74.4726089818966	-53.1531427104702	0.26510099627061	0.432162776854946	0.0980392156862745	0.667462161028116	0.92
74.4637135809546	-53.1480189093302	0.234397796740366	0.359952056065766	0.108843537414966	0.637247339905681	0.92
74.4548314139097	-53.1425949802716	0.243668439254439	0.389297662822603	0.0980392156862745	0.657493808479488	0.92
74.4460156522944	-53.1372080237797	0.214938775136047	0.365200933356671	0.0646766169154229	0.645143683836875	0.92
74.4371865938055	-53.1321298258518	0.192547637390413	0.321369784584747	0.0637254901960784	0.630074322388643	0.92
74.428286126204	-53.1271303717086	0.142241997861172	0.258168206248659	0.0263157894736842	0.622987658097983	0.92
74.4194729898418	-53.1216877533321	0.338879842677103	0.441200545569259	0.236559139784946	0.658171014451195	0.92
74.4106674549157	-53.1160810329405	0.237111097512194	0.398750496911179	0.0754716981132076	0.64619316232145	0.92
74.4017595001528	-53.1112822850695	0.278669993589136	0.434532969634411	0.12280701754386	0.646104692005797	0.919922496288721
74.3841174459704	-53.1008325058297	0.2465271675252	0.370505315442557	0.122549019607843	0.625704217598658	0.913661944894608
74.3752354383841	-53.0954282382267	0.269731921056465	0.40153280763017	0.137931034482759	0.664692632077175	0.92
74.3663219516511	-53.0908448345777	0.271787918640335	0.403224960087689	0.140350877192982	0.648753121231025	0.92
74.3575132455902	-53.0854940538907	0.167027397409019	0.267388128151372	0.0666666666666667	0.623932269630137	0.92
74.3487283600342	-53.0795666315095	0.249639809121192	0.392612951575717	0.106666666666667	0.657431526349241	0.92
74.3398219678789	-53.0748298651389	0.23364783597467	0.389281487552178	0.0780141843971631	0.65516774469176	0.92
74.3309800405184	-53.0700846844858	0.179518575766242	0.322000114495447	0.037037037037037	0.637425116594706	0.92
74.3220742776531	-53.0642277307944	0.103487155458253	0.193368868739636	0.0136054421768707	0.6	0.92
74.3133172291026	-53.0591193569376	0.167715575403732	0.32061633599265	0.0148148148148148	0.633617675214146	0.92
74.295595852613	-53.0490114517988	0.199296489701674	0.365259646070015	0.0333333333333333	0.654727244039664	0.92
74.2867855488406	-53.0435721067847	0.245572325997486	0.424477985328306	0.0666666666666667	0.668756237476807	0.92
74.2779341495715	-53.0391058410832	0.282949076452027	0.448251094080524	0.117647058823529	0.672240718647931	0.92
74.2690476139301	-53.0338432837923	0.355235909542264	0.519995628608337	0.19047619047619	0.650969714374363	0.92
74.2601750960827	-53.0282606986584	0.291187860372307	0.441750720744615	0.140625	0.662150127302353	0.92
74.2513329210785	-53.0235640213476	0.278710694391606	0.508810277672102	0.0486111111111111	0.676869518813462	0.92
74.2424970827459	-53.0187201969461	0.30851583085188	0.499384602880231	0.117647058823529	0.665157644715772	0.92
74.2336224802135	-53.0131865130002	0.228770881762368	0.393816273328657	0.0637254901960784	0.638319777895347	0.92
74.2247982869649	-53.008058306027	0.317427698261133	0.485601665178982	0.149253731343284	0.654600935064811	0.92
74.2070714551848	-52.9980671816972	0.205963684375496	0.37169748369352	0.0402298850574713	0.639411287774059	0.92
74.1982571487846	-52.9927181958661	0.24097481004232	0.372496883766232	0.109452736318408	0.6340224692375	0.916432742719998
74.189417478232	-52.987962432879	0.275655875640421	0.427017965970109	0.124293785310734	0.661889064115535	0.92
74.180523597403	-52.9828800737792	0.238556181031246	0.410445695395826	0.0666666666666667	0.647642053865594	0.875685782176836
74.1717075860599	-52.9775697680748	0.26606380691243	0.402774379994015	0.129353233830846	0.651880885207374	0.92
74.1628742830467	-52.9726655110967	0.278213784564461	0.45541746811882	0.101010101010101	0.654866275652085	0.907507289963012
74.1540343781294	-52.967850937875	0.287991396107569	0.475982792215139	0.1	0.667509281941624	0.92
74.1450901085443	-52.962414097828	0.260018441952378	0.420534396342568	0.0995024875621891	0.645050015969112	0.92
74.1362677598612	-52.957264799554	0.24188349846124	0.415139545942088	0.0686274509803921	0.643417853427041	0.912289989557532
74.1274259772555	-52.9525788386802	0.188501368930878	0.338541199400218	0.0384615384615385	0.628830525778347	0.92
74.1186020242409	-52.9474685827882	0.20079322102895	0.357468794999076	0.0441176470588235	0.635784788081095	0.92
74.1097163271406	-52.9422155785833	0.140145294109582	0.226369019591712	0.053921568627451	0.614795200176992	0.919534315222062
74.1008774380475	-52.9374649400782	0.211898896211165	0.350627060715013	0.0731707317073171	0.634329741296066	0.855580531215657
74.0920497514299	-52.9324518185443	0.206284578776834	0.336545765740803	0.0760233918128655	0.631552145451284	0.92
74.0831619553171	-52.9272555324534	0.247047736349181	0.371546453090519	0.122549019607843	0.641645485154872	0.916022660828716
74.0742580107191	-52.9224403634953	0.233139478934513	0.345711581982501	0.120567375886525	0.637793870277773	0.92
74.0654323849227	-52.9173813157457	0.237180000988584	0.379832638793089	0.0945273631840796	0.640994534344401	0.92
74.056610512778	-52.9122368060004	0.222152629907401	0.365873887265783	0.0784313725490196	0.643834075998685	0.92
74.0477134406248	-52.9072632984177	0.287752346125694	0.418641947153349	0.156862745098039	0.634298401113032	0.907862178044562
74.0388757621866	-52.9024973407777	0.256139257856543	0.385841734103891	0.126436781609195	0.638696623052559	0.92
74.0300527798822	-52.8973875589009	0.262706505273822	0.373452226233918	0.151960784313726	0.631544029202533	0.915489065878254
74.0211623087953	-52.8922702314775	0.192195274700799	0.35988074548003	0.0245098039215686	0.61351588815539	0.92
74.0123256611836	-52.8874864346265	0.178224690096307	0.2967478876553	0.0597014925373134	0.61676719207931	0.911484822495389
74.0034997368944	-52.8824523420995	0.222099240122864	0.385374950833963	0.0588235294117647	0.635413901946145	0.92
73.9946090381502	-52.8773454517401	0.195290117311081	0.28273709736726	0.107843137254902	0.618367294407387	0.901840263354408
73.9857711991877	-52.8725985568413	0.189567027220622	0.32938281066015	0.0497512437810945	0.626862577963949	0.92
73.9769362242209	-52.867748114231	0.182798277088731	0.292067142412756	0.0735294117647059	0.618833319013012	0.914102179143024
73.9680120627702	-52.8625582463086	0.220874002577023	0.347220641969966	0.0945273631840796	0.625184522390686	0.911307960246504
73.9591805792245	-52.8576675740917	0.236211134807863	0.389088936282393	0.0833333333333333	0.646764146954615	0.92
73.9503392010711	-52.8530163254517	0.223916564351228	0.401856117208203	0.0459770114942529	0.647169840578325	0.92
73.9415165757981	-52.8479284397051	0.215001828495415	0.39078797071632	0.0392156862745098	0.662331750454499	0.92
73.9326306167003	-52.8427364753118	0.185879450873108	0.317837333118764	0.053921568627451	0.640343050034774	0.92
73.9237857416145	-52.8381832762762	0.236063633663095	0.420845216044139	0.0512820512820513	0.671142971889561	0.92
73.9149498194975	-52.833414931175	0.201660960364328	0.328491988755868	0.0748299319727891	0.643931965618379	0.92
73.9060690822035	-52.8281132235291	0.16262867033259	0.290943615174983	0.0343137254901961	0.628818331422318	0.909216575800053
73.897172550091	-52.8231815452457	0.208809066940897	0.324480878979833	0.0931372549019608	0.65316557151555	0.902335266213381
73.8883272864003	-52.8186492666173	0.238861935447141	0.452082845253257	0.0256410256410256	0.657620706080093	0.92
73.879507420655	-52.8135167966119	0.292897941489035	0.419129216311402	0.166666666666667	0.649469826249772	0.92
73.8706182080085	-52.8084173097938	0.238694330676984	0.384251406452007	0.0931372549019608	0.659171653823929	0.92
73.8617722866905	-52.803903882814	0.244192884021991	0.364202761508034	0.124183006535948	0.651003540219003	0.905585930764209
73.852937857262	-52.7991197058866	0.211094659856968	0.391886289410907	0.0303030303030303	0.650612772109964	0.92
73.8440585716513	-52.7938081994563	0.298844353667833	0.529061256355274	0.0686274509803921	0.667216551605194	0.92
73.835221707949	-52.7890929695898	0.168725547921707	0.302625225196647	0.0348258706467662	0.631497540363987	0.902525369574881
73.8263772030868	-52.7845624723485	0.182793493984473	0.345979144831692	0.0196078431372549	0.639865229773476	0.92
73.8174926967668	-52.7793742405337	0.223103130569627	0.40100852102626	0.0451977401129944	0.671189531021595	0.92
73.8086608082042	-52.7745407696949	0.193258026162526	0.361640430434505	0.0248756218905473	0.632745724807246	0.89812298285692
73.7998141805322	-52.7700211009202	0.249921007723753	0.435325886415247	0.0645161290322581	0.655108712399542	0.92
73.7908866839447	-52.7649724007376	0.256768674594634	0.428960234761408	0.0845771144278607	0.672466373118068	0.92
73.7820657058444	-52.7598870884986	0.253253915544746	0.447684301677727	0.0588235294117647	0.668944108899404	0.92
73.7304705337584	-52.7100493577838	0.277068392968384	0.416881883975983	0.137254901960784	0.626163087540656	0.858713204693764
73.7224013811391	-52.6958317609373	0.226212542915178	0.417942327209667	0.0344827586206897	0.678960783031043	0.92
73.7143372009683	-52.6821232764108	0.250899000465825	0.399233898367548	0.102564102564103	0.665103843046659	0.92
73.7061717906298	-52.6692096032007	0.210942970212823	0.380860299400005	0.041025641025641	0.648991366172816	0.92
73.6899023351635	-52.6423723841572	0.234884908809637	0.446514003665786	0.0232558139534884	0.6187407411738	0.92
73.6818252346487	-52.6287935571739	0.137750833050621	0.203037897985301	0.072463768115942	0.627011177540392	0.92
73.6736132784557	-52.6156814305975	0.232852428012825	0.452884343205138	0.0128205128205128	0.64064033334373	0.92
73.6655408923431	-52.6020720536064	0.256528277996491	0.408481392594288	0.104575163398693	0.657620576263463	0.92
73.6574894582973	-52.5883127935409	0.255023787098468	0.408352658942699	0.101694915254237	0.655233014178118	0.91194310213057
73.6493031347572	-52.5750182201937	0.240725498470728	0.40800466925784	0.0734463276836158	0.665350860495906	0.92
73.6411897201298	-52.5617387129952	0.204516678444452	0.393160341015888	0.0158730158730159	0.658896103675053	0.92
73.6331338759632	-52.5480150207718	0.216643780251595	0.39407187422868	0.0392156862745098	0.643833682616984	0.92
73.6249267415342	-52.5344403797598	0.233759763953317	0.422743408503648	0.0447761194029851	0.662130209531146	0.92
73.6167887429	-52.5213697431627	0.246438021826873	0.411575230645615	0.0813008130081301	0.662998274671463	0.92
73.608698976605	-52.5079368259917	0.187304218237531	0.336146898013524	0.0384615384615385	0.647481167354945	0.92
73.6006437849828	-52.4942499544558	0.224459900784513	0.394998232941575	0.053921568627451	0.651121328368302	0.92
73.5924628577067	-52.480960679745	0.234716295371268	0.400805139762145	0.0686274509803922	0.656941415214044	0.914851291369809
73.5843274008936	-52.4678954523021	0.252316183636318	0.437965700605969	0.0666666666666667	0.638529846632601	0.92
73.5762540138886	-52.4543632926245	0.226093590854733	0.408069534650643	0.0441176470588235	0.668455559077328	0.92
73.5681218199792	-52.440721880941	0.232669217180652	0.38200510102797	0.0833333333333333	0.673527196438195	0.92
73.5599800723903	-52.4277247596663	0.225423665724739	0.391145838912164	0.0597014925373134	0.673112633724366	0.92
73.5518378843891	-52.4147375491822	0.211661415349094	0.386285793661152	0.037037037037037	0.654588167988301	0.92
73.5437204607136	-52.401008601917	0.216831260474884	0.392636879924127	0.041025641025641	0.640555225448812	0.912586881059646
73.5356393586173	-52.3875713612553	0.207004181755435	0.389132741620323	0.0248756218905473	0.645325974894322	0.92
73.5274805861802	-52.3747345496171	0.234505741430605	0.410187953449444	0.0588235294117647	0.66271009933133	0.92
73.5193193564697	-52.3613536626535	0.239823372525618	0.432771745051237	0.046875	0.664851600648267	0.92
73.5111857562913	-52.3477695134778	0.247335257568742	0.455454828862974	0.0392156862745098	0.661423694956706	0.92
73.5030547349133	-52.33473301188	0.243906746632622	0.43308712510604	0.054726368159204	0.651470032060987	0.92
73.4949203345495	-52.3217278071173	0.215050823834544	0.373191078563398	0.056910569105691	0.667168180494353	0.92
73.4867700961351	-52.3082855095423	0.234112232438026	0.443714660954484	0.0245098039215686	0.694550973361979	0.92
73.4786692314063	-52.2950357137915	0.261677842474787	0.478579565546588	0.0447761194029851	0.660632124472045	0.92
73.470538310049	-52.2820092094758	0.233094870933365	0.441679937945162	0.0245098039215686	0.673559122158116	0.92
73.4623172871169	-52.268841325133	0.262326430649283	0.501397047345077	0.0232558139534884	0.644662343393105	0.92
73.4542191221196	-52.2555909396961	0.253882858260134	0.448942187108503	0.0588235294117647	0.664976806627234	0.92
73.4461021696087	-52.2424915760329	0.231637727792779	0.403573963048244	0.0597014925373134	0.659050303608945	0.92
73.4379852090318	-52.2293977560214	0.260584050115918	0.457442610035758	0.0637254901960784	0.68618256328966	0.92
73.4298054145083	-52.2162235939009	0.296238193900473	0.494437172114671	0.0980392156862745	0.687208249398748	0.92
73.4216830582507	-52.2031819648576	0.427189727540086	0.704379455080172	0.15	0.728413491365157	0.92
73.4135776509555	-52.1900167630027	0.353177343414458	0.608315471142641	0.0980392156862745	0.698944654006076	0.92
73.4054010600533	-52.1768367028408	0.345644982797341	0.558937024418211	0.132352941176471	0.71794008619051	0.92
73.3972479435928	-52.1640494123278	0.283463020394753	0.497960523548126	0.0689655172413793	0.705605371720131	0.92
73.3891377062972	-52.1509401985161	0.233876266857458	0.408051041177603	0.0597014925373134	0.662983010531164	0.92
73.3809830759803	-52.1376125485408	0.280707327800374	0.394747988934081	0.166666666666667	0.654905120381353	0.92
73.3727694884415	-52.1247424451844	0.302619217569845	0.479555375030401	0.12568306010929	0.682259325930914	0.92
73.3646136718811	-52.1120024163337	0.272105439327358	0.47754421198805	0.0666666666666667	0.67187806174064	0.92
73.3565381045307	-52.0986587693005	0.243074376784728	0.425542692963396	0.0606060606060606	0.676931439789985	0.92
73.3483707534489	-52.0854597434049	0.14367807893404	0.271095995266454	0.016260162601626	0.625379207108409	0.92
73.3401831111536	-52.0729958690344	0.240645532317891	0.39038197372669	0.0909090909090909	0.659439644358124	0.92
73.3320747223202	-52.0599243587211	0.273536047880338	0.442310190998771	0.104761904761905	0.679245696502901	0.92
73.3239493526513	-52.0464297834497	0.245153335903155	0.446828410936744	0.0434782608695652	0.693477697836041	0.92
73.3157719006716	-52.0338980976312	0.261851581060058	0.46709938853521	0.0566037735849057	0.701363270545629	0.92
73.3076059918386	-52.0212647050841	0.345021168909128	0.567235320274395	0.12280701754386	0.704249676383628	0.92
73.2994099111787	-52.0078021270443	0.295351619031349	0.506126123634837	0.0845771144278607	0.668459100943111	0.92
73.2913345258877	-51.9950668829631	0.261211239654641	0.428855227847295	0.0935672514619883	0.663665355307901	0.92
73.2831539829045	-51.9825794453219	0.340357226298017	0.451547785929367	0.229166666666667	0.691878973992439	0.92
73.275000776453	-51.9693282096332	0.217897729693469	0.355795459386939	0.08	0.643960464725231	0.902509522864934
73.2668505261948	-51.95606513477	0.165763428109969	0.289860189553272	0.0416666666666667	0.629295988686207	0.92
73.2586373315182	-51.9438617441627	0.166504578727889	0.263564713011333	0.0694444444444444	0.62425496455137	0.92
73.2504901683134	-51.9311483327749	0.246715108373086	0.390866114182068	0.102564102564103	0.668464754643114	0.92
73.2423783883525	-51.9176164832995	0.31058130170794	0.479748462001739	0.141414141414141	0.691318049540006	0.92
73.2342120732054	-51.9050657885644	0.307098127088916	0.546014435996013	0.0681818181818182	0.713383867170792	0.92
73.2178887004826	-51.8793523631411	0.279066291988395	0.474799250643457	0.0833333333333333	0.695390093022695	0.92
73.2097809062827	-51.8663719606166	0.417381443752611	0.677900142407183	0.156862745098039	0.694258601101037	0.92
73.2015627165842	-51.8542457736538	0.463549392035984	0.83820989518308	0.0888888888888889	0.685759552795791	0.92
73.1933805780222	-51.8412777290921	0.287195866444916	0.517248875746974	0.0571428571428571	0.6983574944508	0.92
73.1853068542705	-51.8280585259181	0.360160582990099	0.701802647461679	0.0185185185185185	0.745554849785409	0.92
73.1771021700264	-51.8158441912105	0.26263520574416	0.462770411488319	0.0625	0.676720207210833	0.92
73.1688730478252	-51.8032502901612	0.294516809032349	0.50079832394705	0.0882352941176471	0.657108106918573	0.92
73.1607171834228	-51.790100977665	0.227284192014763	0.42025465853933	0.0343137254901961	0.68425833240539	0.92
73.1525715620357	-51.7774379662287	0.318841458188867	0.503354558168778	0.134328358208955	0.687965385787834	0.92
73.1444500398333	-51.7651615976967	0.338671689879964	0.517086969503518	0.16025641025641	0.688624065825365	0.92
73.136205221081	-51.752349954108	0.357014099348397	0.51958375425235	0.194444444444444	0.698108834569524	0.92
73.1280942404209	-51.7394278059922	0.286256522230493	0.468035432520688	0.104477611940298	0.684016202081343	0.92
73.1199262517241	-51.7269601299302	0.331706404816371	0.537729749523453	0.12568306010929	0.699931916051395	0.92
73.1116897592505	-51.7144592844798	0.386089051038847	0.522178102077694	0.25	0.705216170141805	0.92
73.103518051371	-51.7014702278195	0.293309940858644	0.46897282289376	0.117647058823529	0.680180547977276	0.92
73.0953901881561	-51.6887142122182	0.305730890362679	0.467183173760183	0.144278606965174	0.690009666382394	0.92
73.0871948274884	-51.6764827741339	0.312928835828834	0.509578601890226	0.116279069767442	0.677456776571698	0.92
73.0789813429458	-51.6638296625815	0.348826157901077	0.519357742158743	0.178294573643411	0.682456662734113	0.92
73.0708705926587	-51.6509621206982	0.279441556301654	0.484256246931667	0.0746268656716418	0.671245357573029	0.92
73.0626861651231	-51.6386641102397	0.348827832977482	0.5340193023186	0.163636363636364	0.688927442262026	0.92
73.0103847524386	-51.3427388274071	0.419755212961047	0.650321236732906	0.189189189189189	0.68577146800375	0.92
73.0104622965743	-51.3121792149077	0.314656744486467	0.516568390933718	0.112745098039216	0.699100492578837	0.92
73.0105714624566	-51.2813907104263	0.262705348115793	0.393057755055114	0.132352941176471	0.649201855485221	0.92
73.0107100248109	-51.2508333868422	0.338520857869861	0.463111367481016	0.213930348258706	0.652328310712062	0.92
73.0109045754671	-51.2202799682142	0.323446015912956	0.401277996738194	0.245614035087719	0.640419761601202	0.92
73.0218656813088	-51.0725807646082	0.234486341001519	0.400345231022645	0.0686274509803921	0.649416002729738	0.92
73.0251869702095	-51.0441953383863	0.259223769074525	0.438845548099299	0.0796019900497512	0.662005505886916	0.92
73.0285760269043	-51.0159008124163	0.228946322445173	0.42357891940015	0.0343137254901961	0.650067336825378	0.92
73.0320229719822	-50.9874326864139	0.252327445796176	0.406615675906078	0.0980392156862745	0.657611320947328	0.92
73.0354847809686	-50.9592288220602	0.331180232509265	0.606804909462975	0.0555555555555556	0.712842449448979	0.92
73.1647557829262	-50.7778337377687	0.542030529313825	0.71671411985214	0.36734693877551	0.741058931009198	0.920000000000001
73.1726833919193	-50.79254630601	0.555555555555555	1	0.111111111111111	0.81732028400582	0.92
73.1880337071958	-50.8241146503172	0.276787720527624	0.344051631531438	0.20952380952381	0.635948694840097	0.919920712033091
73.195658298003	-50.8406478274567	0.222264789117942	0.34523879809404	0.099290780141844	0.624974560168019	0.907330851803392
73.2112948163193	-50.8704269541376	0.22855617905006	0.367022268010029	0.0900900900900901	0.63983995373711	0.92
73.2194241984631	-50.883799622432	0.200255141175965	0.36129459607742	0.0392156862745098	0.607004555257681	0.905635110818969
73.2276363541772	-50.8968501029314	0.17039601002926	0.312056387874611	0.028735632183908	0.6	0.92
73.235773391347	-50.9091241833901	0.207923832548988	0.369870653603723	0.0459770114942529	0.617217019257412	0.92
73.243977399581	-50.9213835739081	0.393705523574487	0.687411047148974	0.1	0.73406497468965	0.92
73.2522828654464	-50.9334142972437	0.446220350142347	0.797202605046599	0.0952380952380952	0.727940002656244	0.92
73.2605930843527	-50.9447985266214	0.326952646114105	0.582476720799639	0.0714285714285714	0.714305834337874	0.92
73.2688800889314	-50.9563886363615	0.438060487776493	0.78088288031489	0.0952380952380952	0.747772356665199	0.92
73.2771753277795	-50.9685286104433	0.333194821685385	0.563448466900182	0.102941176470588	0.70726604088714	0.92
73.2854934015099	-50.9804839805825	0.454458441810544	0.844814319518525	0.0641025641025641	0.766701405913374	0.92
73.3018276361814	-51.0056575524646	0.397536530006307	0.677789109395329	0.117283950617284	0.72252157743045	0.92
73.3100480763584	-51.0184141289301	0.472081295805883	0.819162591611767	0.125	0.763196047822532	0.92
73.3183018055578	-51.0303207685115	0.352410685083664	0.514345179691137	0.19047619047619	0.672902320048095	0.92
73.3265148820998	-51.0425656891348	0.200028276284123	0.363019515531208	0.037037037037037	0.624788847954801	0.92
73.3347078723823	-51.0555586539403	0.269473245191409	0.476446490382817	0.0625	0.672740276186725	0.92
73.3428717491974	-51.0682099974094	0.242370587332015	0.379478016769293	0.105263157894737	0.63070829824536	0.92
73.3511078768936	-51.0802877436371	0.307748140075029	0.526065385841116	0.0894308943089431	0.687151817021372	0.92
73.3593796897829	-51.0926755919044	0.398245971112436	0.591363737096666	0.205128205128205	0.702134142761759	0.92
73.3675276122122	-51.1054725097716	0.273576846430834	0.422775583408932	0.124378109452736	0.654361408305808	0.92
73.3756875130946	-51.1181817300251	0.242908996499403	0.417190542018413	0.0686274509803921	0.659266411030627	0.92
73.3839665386681	-51.1305302887402	0.248550972941004	0.423655618198392	0.0734463276836158	0.654771443450003	0.92
73.392245035037	-51.1429209335682	0.244846167632602	0.335846181419051	0.153846153846154	0.609104616077939	0.92
73.400352267398	-51.1556038142198	0.257679188705265	0.387907397018373	0.127450980392157	0.639703628279111	0.92
73.4085721384814	-51.1684448470023	0.272664002433536	0.412975063690601	0.132352941176471	0.654477168398918	0.92
73.4167708885361	-51.180876011625	0.311635269692422	0.513817803066436	0.109452736318408	0.682357197577921	0.92
73.424972297448	-51.1932915995208	0.290269449043852	0.457989878479861	0.122549019607843	0.665158454985387	0.92
73.4332009909574	-51.2060809164675	0.263064904818072	0.413384711596929	0.112745098039216	0.649869320203697	0.92
73.4414152292458	-51.2189903262291	0.226905302391589	0.385183153802785	0.0686274509803922	0.641805630354483	0.92
73.4496014065143	-51.231545349727	0.224416913288803	0.344356214637308	0.104477611940298	0.622831684752487	0.92
73.4578009244547	-51.2439914178199	0.178591488536245	0.322869251582295	0.0343137254901961	0.62068212231179	0.92
73.4660344485794	-51.2567524599018	0.146380407513831	0.253545128753152	0.0392156862745098	0.602766482978023	0.92
73.4741889126357	-51.2695616817754	0.21492514301917	0.355223420366699	0.0746268656716418	0.624742131351037	0.92
73.482362197147	-51.2822288655705	0.215888532879868	0.348443732426402	0.0833333333333333	0.629883279096361	0.92
73.4906030396372	-51.294956160193	0.267204099317772	0.387349375106131	0.147058823529412	0.641607643271761	0.92
73.4987713894181	-51.3076825152259	0.248002329455329	0.371626549457923	0.124378109452736	0.632513005435037	0.92
73.5069412242168	-51.3204062875898	0.185707384761938	0.332199083249367	0.0392156862745098	0.62610171882677	0.919173326275883
73.5151803361006	-51.3331735606234	0.251899249804738	0.376347519217318	0.127450980392157	0.637230550390932	0.92
73.5234144127482	-51.3459876430984	0.220577506527456	0.392135405211775	0.0490196078431373	0.642321067486492	0.92
73.5315765221902	-51.3587956922089	0.237250138513397	0.374997789464606	0.099502487562189	0.638323015067409	0.92
73.5397361951827	-51.3716293079659	0.277021369774593	0.38737607288252	0.166666666666667	0.642284563210159	0.92
73.5479657337221	-51.3844964111106	0.229464133842067	0.400104738272368	0.0588235294117647	0.646759441427265	0.92
73.5562252040307	-51.397286197808	0.284731373376586	0.468452645743072	0.101010101010101	0.670975622958777	0.92
73.5643534923606	-51.4099323574562	0.348591272192272	0.530515877717878	0.166666666666667	0.687796381276309	0.92
73.5725094223971	-51.4228177162215	0.457402548235085	0.715800121345793	0.199004975124378	0.742909684702306	0.92
73.5806696496012	-51.4356761603943	0.432025676940852	0.731698412705234	0.132352941176471	0.760227680092158	0.92
73.5889081352558	-51.4485024562865	0.578123753777997	0.80820829186972	0.348039215686275	0.768522717165784	0.920000000000001
73.5971448299402	-51.4613487812989	0.445961568074492	0.759570194972514	0.132352941176471	0.751064199267387	0.92
73.6052959385226	-51.4742976802994	0.477598816301847	0.815894150016629	0.139303482587065	0.775691833841274	0.92
73.6134455182609	-51.4872657563467	0.418438038832859	0.77315058746964	0.0637254901960784	0.73053615895411	0.92
73.6216838507456	-51.5001193793744	0.466146187337378	0.81954727663554	0.112745098039216	0.771479541187286	0.92
73.6298604937039	-51.5128849989375	0.415433290044527	0.696538221880099	0.134328358208955	0.739854738503656	0.92
73.638002805896	-51.5259301822848	0.447682419357938	0.743404054402152	0.151960784313725	0.746923565325755	0.92
73.6462062987053	-51.5390803022452	0.428646033047784	0.607292066095569	0.25	0.728745020034452	0.920000000000001
73.6543790870157	-51.5518961137722	0.438721409214649	0.75803983335467	0.119402985074627	0.743628270650686	0.92
73.6625492628359	-51.5647392650737	0.350793987162468	0.618254640991602	0.0833333333333333	0.729900259248629	0.92
73.6707581348741	-51.5778666582402	0.371014279913004	0.565557971590713	0.176470588235294	0.714721466995	0.92
73.678902122687	-51.5909310175233	0.425560698547344	0.746643785154388	0.104477611940299	0.737678866392959	0.92
73.6870681040037	-51.6038261564209	0.387914870626506	0.604261113802032	0.17156862745098	0.721889165541929	0.92
73.6953031878914	-51.6167615198587	0.341838958412214	0.619952426628349	0.0637254901960784	0.715031298394776	0.92
73.7035156295409	-51.6298859058147	0.384056118788057	0.645563217968271	0.122549019607843	0.735214084810651	0.92
73.7116530273235	-51.6430279925203	0.345009974794662	0.63031845705201	0.0597014925373134	0.722314834779015	0.92
73.7198155126262	-51.6561402697999	0.318651074189854	0.552725033951847	0.0845771144278607	0.699584883927392	0.92
73.7279903946547	-51.6690840637305	0.363118689685968	0.628198163685662	0.0980392156862745	0.724612871455027	0.92
73.7362067910261	-51.6822021280581	0.345682555613465	0.617835699462225	0.0735294117647059	0.726593679399871	0.92
73.744348193208	-51.6953370966532	0.298164950876853	0.521703036082065	0.0746268656716418	0.678159669397382	0.92
73.7524870576029	-51.7084988468439	0.317070826014603	0.536102436342932	0.0980392156862745	0.710050598121219	0.92
73.7607009304307	-51.7216564787759	0.329354784684179	0.55576839289777	0.102941176470588	0.710364181186609	0.92
73.7688529768412	-51.7347267385834	0.355768012106947	0.582182790383047	0.129353233830846	0.721676938242289	0.92
73.7769893053922	-51.7479278797451	0.306397290362555	0.539265168960404	0.0735294117647059	0.706423627049475	0.92
73.7851848913357	-51.7612489576122	0.229255187915218	0.399686846418672	0.0588235294117647	0.65588503933866	0.92
73.7933441047127	-51.7742795601125	0.219426821506607	0.364226777341572	0.0746268656716418	0.630844887991561	0.92
73.8015136395773	-51.7872326198184	0.181583459910505	0.328079200522765	0.0350877192982456	0.625680766914088	0.92
73.8270140578063	-51.8167636318597	0.195546242706251	0.377203596523613	0.0138888888888889	0.634064536538107	0.92
73.8357550274426	-51.8244485204149	0.298416852146104	0.434671542130046	0.162162162162162	0.665878868478557	0.92
73.8444478229016	-51.8328337972267	0.280599360434041	0.477865387534749	0.0833333333333333	0.652819141546921	0.92
73.8531615245936	-51.8398906647589	0.23606210857566	0.366433160240751	0.105691056910569	0.637768169200887	0.92
73.8619406865384	-51.8458104316675	0.130482231748191	0.198464463496382	0.0625	0.6	0.902438283170753
73.879726889924	-51.8538547376387	0.241709163468076	0.352983544327457	0.130434782608696	0.639962510651013	0.912465115595649
73.8886753029776	-51.8570499930356	0.302166969442651	0.385428466248486	0.218905472636816	0.644530400968794	0.92
73.8975810744177	-51.860165582051	0.27182690301823	0.357379296232537	0.186274509803922	0.628380450490061	0.92
73.9064748400524	-51.8631852589293	0.303425962837656	0.397896701794714	0.208955223880597	0.654394067793475	0.920000000000001
73.915371270508	-51.8661152611655	0.393151261418511	0.413753503229179	0.372549019607843	0.65407693489212	0.916740006128531
73.9243357796965	-51.8690291623716	0.403134313806544	0.423915686436616	0.382352941176471	0.659766366263479	0.920000000000001
73.933299642245	-51.8719724792952	0.339639299233364	0.464589332930006	0.214689265536723	0.668982516496224	0.92
73.9421900476336	-51.8751401454171	0.353287271906567	0.404987242225832	0.301587301587302	0.652059647941453	0.92
73.9510686235736	-51.8787042496887	0.36229004333535	0.391246753337368	0.333333333333333	0.653871437922132	0.92
73.9599651558243	-51.8836034577367	0.360888860989182	0.408852551910338	0.312925170068027	0.652117072597494	0.92
73.9687856208046	-51.8887167505177	0.332687168415237	0.365374336830473	0.3	0.628207161295697	0.92
73.9776495424733	-51.892734912947	0.471937312260525	0.478465819489602	0.465408805031447	0.671074623359033	0.920000000000001
73.9865800367953	-51.8967897716331	0.413387380122428	0.493441426911523	0.333333333333333	0.671392899757746	0.92
73.9954131029673	-51.9016187348516	0.240310876517987	0.386094389851894	0.0945273631840796	0.645995234101798	0.92
74.0042527158849	-51.9062830464584	0.282995517595299	0.365010643033734	0.200980392156863	0.625018315312611	0.92
74.0131832874569	-51.9103465226962	0.323255874517926	0.461326563850667	0.185185185185185	0.673459181632689	0.92
74.0220361838955	-51.9146839465537	0.421046633304938	0.495939420456031	0.346153846153846	0.67521015782534	0.92
74.0308679357377	-51.9195722169866	0.39873833394934	0.42982960907515	0.367647058823529	0.659736389150227	0.920000000000001
74.0397833677662	-51.9240631164019	0.27183938489188	0.401521907038662	0.142156862745098	0.6487492540122	0.92
74.0487159639644	-51.9280923745901	0.193262840640893	0.333192347948453	0.0533333333333333	0.626994370563018	0.92
74.0575655483434	-51.9325401545615	0.271758579550934	0.427238089334426	0.116279069767442	0.636141029154354	0.92
74.0664177940006	-51.9373781137871	0.250162787063583	0.37594746467443	0.124378109452736	0.630496635409892	0.92
74.0752756644048	-51.9418779380299	0.282911286767608	0.408959828437176	0.156862745098039	0.648457771867731	0.92
74.0842027563087	-51.9460766172827	0.355884958257519	0.471573838083665	0.240196078431373	0.665049793455467	0.92
74.0930558164972	-51.9504480649526	0.520682998435897	0.53390331030463	0.507462686567164	0.686410792287742	0.920000000000001
74.1018962959192	-51.9551510985789	0.38186843813111	0.445109425281827	0.318627450980392	0.660891206508002	0.920000000000001
74.1108081577509	-51.9597648570778	0.316999509811683	0.398704901976306	0.235294117647059	0.64875216132153	0.917663060641477
74.1196668108481	-51.9639930386294	0.287108638766929	0.442141805835746	0.132075471698113	0.656237319247769	0.92
74.1285187260741	-51.9684049065732	0.429070918742512	0.49759761979795	0.360544217687075	0.680592616006489	0.92
74.1374242755858	-51.9731883529055	0.358766902378636	0.511651451816096	0.205882352941176	0.681415456801939	0.92
74.1462653483243	-51.9778879251762	0.408966652740671	0.509475594038556	0.308457711442786	0.680131102409103	0.920000000000001
74.155121046645	-51.9822044574711	0.472707696542382	0.587572255829861	0.357843137254902	0.702522327377311	0.920000000000001
74.1640481742735	-51.9864222071377	0.478430421263573	0.490194175860479	0.466666666666667	0.678587223695382	0.92
74.1729600935955	-51.9910504338984	0.4890641156556	0.603769256952226	0.374358974358974	0.711781939355827	0.920000000000001
74.1817980218512	-51.9958397955245	0.434359712324068	0.505535345046146	0.36318407960199	0.684831986950496	0.920000000000001
74.1906449558546	-52.000398920258	0.405354443100934	0.521493199927358	0.28921568627451	0.689109139383788	0.920000000000001
74.1995708209948	-52.0046610235284	0.423308085233563	0.478969111643598	0.367647058823529	0.675335595209178	0.920000000000001
74.2084234349086	-52.0090747557524	0.477640284443387	0.482643752966375	0.472636815920398	0.678766056338459	0.920000000000001
74.217266216899	-52.0137514947707	0.563009467464122	0.576999327085107	0.549019607843137	0.701328893431369	0.920000000000001
74.2261758296376	-52.0184570629656	0.547467372093769	0.560621018697343	0.534313725490196	0.695164996459791	0.920000000000001
74.2350253637552	-52.0229622584869	0.420382439354887	0.492506172242111	0.348258706467662	0.677666522249961	0.920000000000001
74.243915947094	-52.0274199358974	0.373357063705034	0.483032535370267	0.263681592039801	0.669829512989236	0.920000000000001
74.2527759888607	-52.0319819712608	0.353585810071291	0.432661816221013	0.274509803921569	0.661859370797546	0.920000000000001
74.2616873740373	-52.0366510364665	0.410416509640911	0.472793803595547	0.348039215686275	0.669618143996671	0.920000000000001
74.2705369315098	-52.0411647940783	0.475617656804816	0.503474119579782	0.447761194029851	0.681941377342156	0.920000000000001
74.2793873763603	-52.0456570446211	0.565623548448086	0.557717685131467	0.573529411764706	0.694637235799287	0.920000000000001
74.2882996580285	-52.0503093738429	0.43005383710361	0.497362576168003	0.362745098039216	0.673730810343575	0.920000000000001
74.2971416374828	-52.0550285667927	0.373097126886801	0.472562412977583	0.27363184079602	0.669903146039568	0.920000000000001
74.3059914101559	-52.0595462846337	0.541794910964914	0.48064864545924	0.602941176470588	0.670529344719725	0.920000000000001
74.3149067614711	-52.0641261370457	0.406986371593741	0.495345292207091	0.318627450980392	0.685306528164414	0.920000000000001
74.3237502297341	-52.068814601323	0.371985192535203	0.485263917408715	0.258706467661691	0.676527417876992	0.920000000000001
74.3325960150817	-52.0734445582174	0.450299099023362	0.469225649027116	0.431372549019608	0.663444731355805	0.920000000000001
74.3415172366133	-52.077871804317	0.484033504164648	0.453447125288361	0.514619883040936	0.65320700429791	0.920000000000001
74.3504353817525	-52.082383797962	0.460852375947633	0.436856267046781	0.484848484848485	0.650336976230543	0.920000000000001
74.3592790738577	-52.087075522154	0.397805078084915	0.412525579055403	0.383084577114428	0.644616670992837	0.917195102189694
74.3681241803304	-52.0917316022925	0.49736830775718	0.440815046886909	0.553921568627451	0.652535169437122	0.920000000000001
74.3770338804128	-52.0964741115792	0.483568389049856	0.418117170256575	0.549019607843137	0.645156224388817	0.920000000000001
74.3858778981366	-52.1011643643909	0.482271767977829	0.417279854363618	0.54726368159204	0.644462407584987	0.912914086605682
74.3947266513228	-52.1057323020469	0.433657263169481	0.382020408691902	0.485294117647059	0.632513591891671	0.910611308780214
74.4036420390259	-52.1103328576838	0.361890337839002	0.395349303128985	0.32843137254902	0.63156471353849	0.920000000000001
74.4124843931945	-52.1150696372933	0.362744530226941	0.372255229608111	0.353233830845771	0.630497790680069	0.918294240316754
74.4213729030744	-52.1197873760994	0.334905348397788	0.391203731621447	0.278606965174129	0.637899077795335	0.920000000000001
74.4302350769359	-52.1243561972701	0.443513728034566	0.367419612931878	0.519607843137255	0.632552659517476	0.919879633708969
74.4390828102711	-52.1289624609098	0.351661491899942	0.389890147978988	0.313432835820895	0.632602563060969	0.919941849715318
74.4479234059099	-52.1337589303319	0.380780263291621	0.369403663838145	0.392156862745098	0.627924741667689	0.920000000000001
74.4568297756104	-52.13861108875	0.308743668774382	0.36258537676445	0.254901960784314	0.629691955594748	0.91797923423749
74.4657447140603	-52.1432420115405	0.278834063802667	0.332177931526903	0.225490196078431	0.617308414701408	0.916317526526592
74.4745958652522	-52.1477665692514	0.235431855855939	0.292702792171648	0.17816091954023	0.600651643232722	0.911105378529618
74.4834369922424	-52.1525582213111	0.215786062499278	0.274709379900516	0.156862745098039	0.605790241767818	0.878989551925594
74.4923449558014	-52.1573703846896	0.25662076701929	0.30245722031309	0.21078431372549	0.603349953192303	0.884821584313074
74.5011913248722	-52.161998321197	0.155632506564493	0.206787401188686	0.104477611940299	0.603698810382258	0.872467470837083
74.5100286735735	-52.1668403520877	0.163545850129135	0.204542680650427	0.122549019607843	0.605637277508441	0.836017880756326
74.5189392608065	-52.1715344291781	0.146651044329085	0.219772676893463	0.0735294117647059	0.602490795002537	0.904895490676478
74.5277967688761	-52.1758618556919	0.170992236822758	0.262619394280436	0.0793650793650794	0.6	0.92
74.5366373323885	-52.1806603206842	0.163087638647307	0.238455979049	0.087719298245614	0.602358147658565	0.905777102128279
74.5455356659865	-52.1857256051031	0.201445230456681	0.28034144130552	0.122549019607843	0.603390740070799	0.92
74.5544478085411	-52.1904435888034	0.175303308882668	0.281979166784943	0.0686274509803922	0.610539536357356	0.919389168531336
74.5633007309203	-52.1949278144965	0.173109681798591	0.219782581987987	0.126436781609195	0.6	0.872421516788683
74.5721412620215	-52.1997321122944	0.196253347803763	0.181722381882035	0.21078431372549	0.600418933019437	0.891212707913214
74.5810400737824	-52.2047748396292	0.20008622471472	0.248211665115715	0.151960784313725	0.6	0.863514586981114
74.5898878571553	-52.2093764070533	0.243998323655943	0.249190677162632	0.238805970149254	0.6	0.89370952466249
74.5987860911733	-52.2138982044447	0.187135407658984	0.244917581487123	0.129353233830846	0.601449580199898	0.890775073783273
74.6076393649078	-52.21873906158	0.308969453355678	0.348331063574101	0.269607843137255	0.623016348888884	0.909193471606796
74.6164756495936	-52.223686173838	0.411322056035561	0.37985804241938	0.442786069651741	0.631367150876745	0.920000000000001
74.6253222177614	-52.2283662516419	0.523017449501658	0.433289800964101	0.612745098039216	0.646277749325587	0.920000000000001
74.6342361454628	-52.233066901322	0.486880250095079	0.414936970778394	0.558823529411764	0.643524247959066	0.920000000000001
74.6431424980916	-52.2379737895332	0.47578261951224	0.480977003730362	0.470588235294118	0.652357443980815	0.907814367656388
74.6519824681961	-52.2428399292835	0.447626558239328	0.40271580304582	0.492537313432836	0.635224404219809	0.912924723223507
74.6608272494964	-52.2475799763712	0.335473580942793	0.283692259924803	0.387254901960784	0.60533160327106	0.915645734812443
74.6697395813664	-52.2523291815886	0.43156298240177	0.338616160881972	0.524509803921569	0.617469250234713	0.920000000000001
74.6785817325022	-52.2571417914997	0.505270389237221	0.443376599369963	0.567164179104478	0.657351959683395	0.920000000000001
74.6874207888578	-52.2620393267398	0.428782095298709	0.386975955303301	0.470588235294118	0.629234288648994	0.920000000000001
74.6963299901248	-52.266883198182	0.381208378717443	0.355554012336847	0.406862745098039	0.62315316776484	0.909805769578911
74.7051749876542	-52.2716334030233	0.437207551182032	0.431629032712322	0.442786069651741	0.649047509534839	0.909538955945432
74.7140155429712	-52.2765055708224	0.247176663083735	0.303176855579236	0.191176470588235	0.611749945837284	0.910161545147872
74.7229185752476	-52.2815204454873	0.388946198101761	0.371029651105484	0.406862745098039	0.61032070831306	0.883835725842921
74.7318302350887	-52.2863123512969	0.365939765617537	0.364232472411544	0.367647058823529	0.608110154420528	0.897862310978931
74.7406779239262	-52.2910034443089	0.405637760083384	0.358539201758809	0.45273631840796	0.62117672635847	0.907087108144095
74.7495194414664	-52.2958617944842	0.419315780184731	0.392553128996913	0.446078431372549	0.621001838936848	0.89636003034734
74.7584238231711	-52.3008528323329	0.389198721804069	0.337220973019903	0.441176470588235	0.61527267179844	0.900676217777653
74.7672639682389	-52.3057508476327	0.394960167122262	0.357084513349002	0.432835820895522	0.619619887047508	0.908672724391759
74.7761556807031	-52.3105574132626	0.509481977688628	0.377172910601138	0.641791044776119	0.629357745255331	0.914922947641372
74.7850101459137	-52.315439088435	0.613996078790686	0.453482353659803	0.774509803921568	0.656970548196032	0.920000000000001
74.793846425809	-52.3204407551618	0.587129171715468	0.467790681739395	0.706467661691542	0.660705175763557	0.920000000000001
74.8026913248264	-52.3252175999788	0.792336066415861	0.618985858321918	0.965686274509804	0.716861191402747	0.919981638007505
74.8116021144962	-52.3300520980718	0.894517792913365	0.784133625042421	1.00490196078431	0.775853699646223	0.920000000000001
74.8204354792805	-52.3351394255445	0.873236637569695	0.783510312176427	0.962962962962963	0.773635822131988	0.920000000000001
74.8549503239837	-52.3708665683664	0.69480922937732	0.563531502232902	0.826086956521739	0.673005022938697	0.920000000000001
74.8632679844612	-52.3833359571939	0.666837964365883	0.43843783349367	0.895238095238095	0.645340856410576	0.92
74.8717630068685	-52.3946755244084	0.66288790311545	0.455405435860529	0.87037037037037	0.658078211344935	0.92
74.880360299371	-52.4039592267543	0.730240225035157	0.555007813254395	0.90547263681592	0.690832099311944	0.920000000000001
74.8889661050149	-52.4131444762872	0.698005161204777	0.544158470557701	0.851851851851852	0.686991606318813	0.920000000000001
74.8976059611424	-52.4228162621162	0.478030700172634	0.318806498384483	0.637254901960784	0.619529191915739	0.915080292964964
74.906186943929	-52.4323437764068	0.526447743084458	0.350514533787965	0.702380952380952	0.619311171659565	0.919382552551451
74.9147171468129	-52.4425067284343	0.578891769053666	0.422151354199285	0.735632183908046	0.632195930009006	0.92
74.9232314313301	-52.4537116820431	0.652996299058677	0.560894558901667	0.745098039215686	0.667254898564336	0.920000000000001
74.9316739315027	-52.4649287285946	0.70022071643197	0.508968564646886	0.891472868217054	0.671473061331403	0.919979058394637
74.940085281603	-52.4764967578502	0.736058923677218	0.530941376766201	0.941176470588235	0.682279478760871	0.920000000000001
74.9485747535957	-52.4882419655967	0.697533072556025	0.424916891380706	0.970149253731343	0.649058073196795	0.920000000000001
74.957044265686	-52.4993003302308	0.621454660341151	0.448791673623479	0.794117647058823	0.653361826080665	0.920000000000001
74.9655907802448	-52.5101728661206	0.704513009744033	0.515692686154732	0.893333333333333	0.673218343969266	0.913887802883484
74.9740340928106	-52.521418046014	0.763594118898222	0.660521571129778	0.866666666666667	0.741216593985291	0.920000000000001
74.9824580462661	-52.5328848756165	0.733872107169249	0.604999116299282	0.862745098039216	0.690943107413267	0.916464074732904
74.9909796324278	-52.5440604388053	0.758249702295075	0.643950384982308	0.872549019607843	0.708476768459022	0.912931242361837
74.9994469424136	-52.5550512375186	0.685697999351308	0.50572435691157	0.865671641791045	0.671099067735642	0.920000000000001
75.0078850201359	-52.566377858465	0.666700093216526	0.451047245256582	0.88235294117647	0.653070197203899	0.920000000000001
75.0163918086503	-52.5777362825968	0.569234103294316	0.368860363451377	0.769607843137255	0.629574794250806	0.903273904912157
75.0248541814352	-52.588795167403	0.520367396801968	0.344217380668613	0.696517412935323	0.610729483174721	0.902589245674893
75.033316329779	-52.5998607252472	0.644763769998181	0.500311853721851	0.78921568627451	0.641640428523441	0.897428567984553
75.0418301731612	-52.611155852702	0.537629691208395	0.457612323593262	0.617647058823529	0.622217062688879	0.910666734692999
75.0502712380588	-52.6224779481864	0.636913908650599	0.547459658097217	0.72636815920398	0.650750440003412	0.919833638390476
75.0587194812694	-52.6337272478938	0.684051256581255	0.598494670025254	0.769607843137255	0.687974955277607	0.901902490040147
75.0672466502553	-52.6448948788553	0.791994228032928	0.618302181556052	0.965686274509804	0.719115102293958	0.919968605885196
75.0757579271741	-52.6562473900758	0.707028030886092	0.546409002948655	0.867647058823529	0.688479118391779	0.919945387083179
75.0841970973908	-52.6676149932111	0.501898688933852	0.342105835579147	0.661691542288557	0.618226460661947	0.916291299809409
75.0926515830052	-52.6788153972308	0.590635797715415	0.431271595430831	0.75	0.639739932039239	0.896077749012371
75.1011720747689	-52.6900790089037	0.678715232038004	0.587822620938753	0.769607843137255	0.685673013463535	0.919803101585765
75.1096060473157	-52.7015259649603	0.57456537188325	0.447638206453066	0.701492537313433	0.657370604173908	0.915983070516586
75.1180563354733	-52.7130075274176	0.652464132999507	0.511594932665681	0.793333333333333	0.65508898433725	0.907197528039528
75.13466914635	-52.7392328752692	0.766825532774986	0.644762176661082	0.888888888888889	0.695081462452372	0.92
75.1426597423779	-52.7547965301151	0.593044611125774	0.40831144447377	0.777777777777778	0.637134432359112	0.92
75.1507348600206	-52.769666202582	0.581701432942213	0.330069532551094	0.833333333333333	0.617176461717468	0.92
75.1590706614675	-52.7828968272687	0.767552554271357	0.663892987330593	0.871212121212121	0.736037253574448	0.920000000000001
75.1837365449078	-52.8244239674319	0.570905524867197	0.465885123808468	0.675925925925926	0.64810612351982	0.92
75.1919497031107	-52.8388024155825	0.263977240419622	0.233836833780422	0.294117647058823	0.6	0.782339591724152
75.2002219965755	-52.8519872674461	0.401709960417236	0.383130065762008	0.420289855072464	0.631105406114686	0.851437850862183
75.2084382116751	-52.8656980775124	0.212675241876964	0.314239372642816	0.111111111111111	0.6	0.92
75.216604831566	-52.8805094397033	0.444515820869076	0.317603070309579	0.571428571428572	0.612427314978542	0.896784044224926
75.2247618404684	-52.8947685599187	0.67421282628219	0.499940804079532	0.848484848484848	0.68008467664472	0.92
75.2330191511797	-52.9081263133604	0.631519139315712	0.550917066510211	0.712121212121212	0.689545621828121	0.92
75.2412874392157	-52.9220628840565	0.726938954594678	0.501496956808404	0.952380952380952	0.706674723776645	0.92
75.2494011729763	-52.9367276395743	0.610749599112116	0.479360833444359	0.742138364779874	0.665732798228534	0.914651685545381
75.2575550813036	-52.9510483986641	0.57429788875173	0.460423734492706	0.688172043010753	0.670148873219235	0.92
75.265854726543	-52.9647248360664	0.628918112045904	0.526354742610327	0.731481481481481	0.678362099267058	0.92
75.2740628844257	-52.9785786578613	0.398826807936861	0.369082187302293	0.428571428571429	0.6	0.81576478995208
75.2822645683505	-52.993115104919	0.377204564403137	0.346448929801299	0.407960199004975	0.620642287486165	0.91430224192393
75.2904312761003	-53.0075067652402	0.348730973576967	0.334716849114719	0.362745098039216	0.620846935527955	0.910291889524064
75.2986296091038	-53.0214749624321	0.610221789716496	0.523926166497668	0.696517412935323	0.684048639166358	0.920000000000001
75.306829256981	-53.0354382964316	0.776223566679715	0.635780466692763	0.916666666666667	0.717990383423031	0.920000000000001
75.3150511561729	-53.04986850461	0.58967015239012	0.576399128309653	0.602941176470588	0.698100990847167	0.920000000000001
75.3232662491278	-53.0643672183023	0.608346322152503	0.510810291363829	0.705882352941176	0.676462726015453	0.920000000000001
75.3314536882213	-53.0784651521952	0.721926057382724	0.622956592377388	0.82089552238806	0.713709883978125	0.920000000000001
75.339653698419	-53.0924566484424	0.698656310908188	0.548827773331528	0.848484848484849	0.692222060723565	0.920000000000001
75.3478841508542	-53.1068420634438	0.739555307228953	0.675189045830456	0.803921568627451	0.73213719774027	0.920000000000001
75.3560258461337	-53.1213705832787	0.682136563679333	0.622979595020357	0.741293532338308	0.7142759237325	0.920000000000001
75.3641857675213	-53.1357456184968	0.647811627181132	0.550525215146578	0.745098039215686	0.685700921440438	0.920000000000001
75.3724320230883	-53.150013287217	0.570021662464895	0.424357050419985	0.715686274509804	0.645491562096384	0.920000000000001
75.3806166153666	-53.164183725797	0.741636694197544	0.572825627201058	0.91044776119403	0.697017025059794	0.920000000000001
75.3887814500111	-53.1785382103414	0.568977698597783	0.441876965823018	0.696078431372549	0.657229457662106	0.920000000000001
75.3970016813492	-53.1930602568724	0.610544375665266	0.436775025840337	0.784313725490196	0.653062830379123	0.919960408625677
75.4051820862828	-53.2072897430005	0.521522567485517	0.276875980742178	0.766169154228855	0.607793031878815	0.904285990631052
75.413360015734	-53.2215497643915	0.55842896721957	0.40607362071365	0.71078431372549	0.647230041324622	0.908610251600278
75.4215756717422	-53.2361377403447	0.622144097198683	0.518797998318934	0.725490196078431	0.680206611949751	0.920000000000001
75.4297833702044	-53.2508046625492	0.643364116883579	0.590649802394609	0.696078431372549	0.699719955335548	0.920000000000001
75.4379403865855	-53.2652758128132	0.765411098019949	0.685051051761292	0.845771144278607	0.744384530932874	0.912148634097078
75.446153834533	-53.2796038479359	0.761223980180196	0.641850945435018	0.880597014925373	0.727436031767892	0.916808896565346
75.4543413530323	-53.2939374165082	0.686048208757385	0.533861123397124	0.838235294117647	0.68397945634774	0.920000000000001
75.4624958645014	-53.3084569992556	0.593276482932074	0.415408687257183	0.771144278606965	0.648512812306251	0.917908386160641
75.4706429242048	-53.3230507592913	0.655738318941377	0.502653108470991	0.808823529411764	0.671250060709556	0.920000000000001
75.4788667114983	-53.337624122044	0.512424858525862	0.456222266071331	0.568627450980392	0.657832004191245	0.920000000000001
75.4870977625661	-53.3521404782322	0.605621418274305	0.466144797332924	0.745098039215686	0.655583641709251	0.920000000000001
75.4952500366929	-53.3667118764222	0.707333184791692	0.524119105901793	0.890547263681592	0.680687008499653	0.920000000000001
75.5033925843422	-53.3813777455685	0.67290237377853	0.468353767164903	0.877450980392157	0.66408212234367	0.919917922993722
75.5116107560479	-53.3960334060213	0.613825627989167	0.482553216762647	0.745098039215686	0.664058702721804	0.920000000000001
75.5197831767285	-53.4104477217011	0.699208130751072	0.567570490357866	0.830845771144279	0.693838880076535	0.920000000000001
75.5279398537086	-53.4250113430237	0.776385560976373	0.709633867050784	0.843137254901961	0.747341682415407	0.920000000000001
75.5361347035147	-53.4398987413937	0.787527396326958	0.677995969124505	0.897058823529412	0.742314210388813	0.920000000000001
75.5442719767328	-53.4546513920449	0.696395469045884	0.477368052519629	0.915422885572139	0.660697512002907	0.920000000000001
75.552435931792	-53.4691738956121	0.730779980327016	0.633128588105013	0.828431372549019	0.719609236003257	0.920000000000001
75.5606634604938	-53.4837939641697	0.865014849793647	0.74963754272455	0.980392156862745	0.758880120995708	0.920000000000001
75.5688076797925	-53.4985095587458	0.88424770115236	0.76849540230472	1	0.776728450917527	0.920000000000001
75.5769396020466	-53.5133423934091	0.812824801382163	0.699179014529032	0.926470588235294	0.742377430118034	0.920000000000001
75.5851442984969	-53.5281911156772	0.78478365675933	0.633292803714738	0.936274509803922	0.720728126368228	0.920000000000001
75.5933746828548	-53.5428172899015	0.827272904003725	0.709272176166654	0.945273631840796	0.741977300148148	0.920000000000001
75.601526287922	-53.557498221339	0.71466799128607	0.586743389979547	0.842592592592593	0.696165235268034	0.920000000000001
75.6096956620049	-53.5725393930946	0.72975687048931	0.524190357894043	0.935323383084577	0.679236361532588	0.920000000000001
75.6178429131667	-53.5874120249474	0.692061031254611	0.516475003685693	0.867647058823529	0.675771814633204	0.919975056272496
75.6260004439256	-53.6020641141684	0.646049345757542	0.461252920370806	0.830845771144278	0.657816861762421	0.91993522847603
75.6341523312171	-53.6167702146175	0.645106107532258	0.395475372959252	0.894736842105263	0.641908637370384	0.919861174343108
75.6423346368476	-53.6318709008776	0.820512263873753	0.665534331669076	0.975490196078431	0.732171654047511	0.920000000000001
75.6504566237418	-53.6468609648525	0.864751676530002	0.729503353060004	1	0.756361378236672	0.920000000000001
75.658609417614	-53.6615869454428	0.729945122135121	0.548125538387888	0.911764705882353	0.666907935596593	0.905664722382592
75.6668336956276	-53.6763404468244	0.68023125721654	0.517325259531119	0.843137254901961	0.680565972956371	0.919837156236331
75.6749620062043	-53.6913026449838	0.848303757546589	0.721483136983726	0.975124378109453	0.755404606030516	0.920000000000001
75.6830768164005	-53.7063928978884	0.8614207640352	0.747351331991969	0.975490196078431	0.769049667633823	0.920000000000001
75.6912713572368	-53.7214393068536	0.871039417605691	0.742078835211382	1	0.761817318145683	0.920000000000001
75.699475905188	-53.7364049166065	0.811674097726332	0.721387411138938	0.901960784313725	0.747958620373073	0.920000000000001
75.7076110717021	-53.7513401716964	0.715653117842587	0.620360962053333	0.810945273631841	0.662191184687981	0.903563504132632
75.7157426324798	-53.7663159533194	0.750951063321301	0.624451146250446	0.877450980392157	0.672660679818757	0.913676742314367
75.7239306722821	-53.7814538758507	0.638022406271001	0.511338930189061	0.764705882352941	0.676159215731884	0.910320025117283
75.7320525735948	-53.7965316303235	0.673424011096664	0.575703743586364	0.771144278606965	0.618651292404591	0.908070294575954
75.7401794460634	-53.8115731764831	0.705285778185175	0.606649987742899	0.803921568627451	0.643999708018656	0.901129975753275
75.7483715956408	-53.8266996362538	0.769768111195795	0.613065634156295	0.926470588235294	0.71018754773007	0.919695087555562
75.7565035760509	-53.8417134606411	0.776416788475704	0.652336064513596	0.900497512437811	0.705908711039125	0.913816511789953
75.7646372015982	-53.8567209764128	0.825958561450929	0.710740652313623	0.941176470588235	0.752645124708128	0.920000000000001
75.7728752978217	-53.8719691414897	0.905507747873957	0.806040371369805	1.00497512437811	0.78162947274756	0.920000000000001
75.7809524386909	-53.8869747061997	0.877268242712457	0.77941210731546	0.975124378109453	0.768764485649056	0.920000000000001
75.7890739218226	-53.9021156607381	0.836823035672658	0.737371561541394	0.936274509803922	0.758116484052203	0.920000000000001
75.7972598269456	-53.9173489213313	0.829392794110781	0.663687549005876	0.995098039215686	0.729151423911537	0.920000000000001
75.8054476581466	-53.9325733800874	0.810827886791232	0.636361655935404	0.985294117647059	0.723685261790639	0.920000000000001
75.8135570409508	-53.9478468104958	0.852832373689077	0.740490618024919	0.965174129353234	0.765184990052709	0.920000000000001
75.8216848256853	-53.9629645152206	0.778343973021168	0.605707553885473	0.950980392156863	0.708764925771639	0.920000000000001
75.8298845606351	-53.9781065615996	0.815956697241688	0.680933002326513	0.950980392156863	0.741475308289397	0.920000000000001
75.8379909591406	-53.9934314043954	0.82806514212958	0.681005906149706	0.975124378109453	0.734212079715792	0.920000000000001
75.8460922898565	-54.0088103231329	0.726854263255936	0.512532055923636	0.941176470588235	0.674374692384716	0.919900332179147
75.8542722734959	-54.0241561336059	0.759194031319373	0.518388062638746	1	0.68084091651453	0.920000000000001
75.8623963585832	-54.0393500418458	0.789463342835373	0.603802307561292	0.975124378109453	0.707346487514812	0.920000000000001
75.8705005837285	-54.0547290731335	0.781970317656974	0.627666125510027	0.936274509803922	0.713929169819932	0.920000000000001
75.878661937798	-54.0702661133947	0.757865407224833	0.613770030135941	0.901960784313726	0.714867396817025	0.920000000000001
75.8867775085566	-54.0855615352045	0.804698651952419	0.649198298929714	0.960199004975124	0.726684591901994	0.920000000000001
75.8949142953953	-54.10067527388	0.871352643273347	0.742705286546695	1	0.761717414474028	0.920000000000001
75.9030867673507	-54.116139554663	0.810936484755508	0.675794538138467	0.946078431372549	0.734977411790422	0.91830649522694
75.9112388260057	-54.1317935823601	0.64250241603862	0.618338165410572	0.666666666666667	0.716407227484754	0.920000000000001
75.9193393569756	-54.1472565977614	0.739451831547529	0.568455901901028	0.91044776119403	0.700881376027537	0.920000000000001
75.9274743736305	-54.1624192072907	0.70537989281601	0.577426452298686	0.833333333333333	0.697223530471148	0.920000000000001
75.9356705729857	-54.1779905129847	0.702336238953086	0.596030502597531	0.808641975308642	0.701429270870338	0.920000000000001
75.9437522035765	-54.1937539768895	0.628594536742843	0.37973809309353	0.877450980392157	0.63428071863925	0.919976503926835
75.9518542701473	-54.2092374312262	0.514425415063667	0.282582173410917	0.746268656716418	0.611539967333841	0.894875425393044
75.9599857028212	-54.2244673294265	0.590457194468783	0.376566562850611	0.804347826086956	0.633440581628259	0.920000000000001
75.9681403095826	-54.2401583488401	0.523259130016591	0.460311363481459	0.586206896551724	0.653716129249272	0.920000000000001
75.9761716114917	-54.2562805050065	0.524141038235668	0.410351041988577	0.637931034482759	0.639159676497928	0.916386771768939
75.9842215517686	-54.2722394524316	0.54674620999976	0.388730515237614	0.704761904761905	0.638635799197662	0.920000000000001
75.9924338540427	-54.2874322397431	0.500761909824304	0.380311698436486	0.621212121212121	0.628268389875129	0.92
76.0082776737526	-54.3214399413263	0.433637979711035	0.405737497883608	0.461538461538462	0.648609413161712	0.92
76.0158938560061	-54.3412425684331	0.529629539372019	0.325925745410704	0.733333333333333	0.607763317048032	0.92
76.0232094833551	-54.3624437468711	0.442972909459041	0.385945818918081	0.5	0.642959877292703	0.906756718979858
76.0381858246895	-54.4031994666329	0.348469955284792	0.374717688347363	0.322222222222222	0.631563969641586	0.89543379914087
76.0458020262107	-54.4230538113166	0.344173978714485	0.355014624095638	0.333333333333333	0.62455181915007	0.92
76.0531720425878	-54.4439764003704	0.471346409746088	0.395684272483628	0.547008547008547	0.636628059121685	0.912788731555308
76.0606361174367	-54.4643161485215	0.314648648496805	0.286704704401018	0.342592592592593	0.608731768885842	0.908915777919569
76.0756844767501	-54.5047574002046	0.238841063183427	0.100870532163957	0.376811594202898	0.6	0.762894952519646
76.0830660851164	-54.5256444105235	0.265683465318219	0.184144708414215	0.347222222222222	0.613259319822959	0.803940479925682
76.0906539164674	-54.5460109117932	0.242799230837807	0.245832379804269	0.239766081871345	0.602790553437482	0.896533852278538
76.098153457305	-54.5662711788127	0.228760548942442	0.261442666512335	0.196078431372549	0.609247050813583	0.882322662552916
76.1055502027275	-54.5871025852574	0.351772376459409	0.310509927048172	0.393034825870647	0.617304930791597	0.905735899688624
76.1129737528597	-54.6077814169574	0.464854031495555	0.424806102206796	0.504901960784314	0.647571997353354	0.919859837342119
76.1205088667658	-54.6282766097738	0.29917457238948	0.34834914477896	0.25	0.629543905450484	0.913208759484183
76.1279668891063	-54.6487620329962	0.415711205199798	0.438387584528948	0.393034825870647	0.647163160334529	0.920000000000001
76.1353737557179	-54.669575548255	0.277706312925772	0.329922429773113	0.225490196078431	0.61951612573293	0.92
76.1428566023527	-54.6904278440725	0.236423944279462	0.306181221892256	0.166666666666667	0.610558042693272	0.909512867614139
76.1503217123124	-54.7108985399606	0.27171516537719	0.344425355630001	0.199004975124378	0.621194681040613	0.92
76.1577852085608	-54.7313945639313	0.308115467518076	0.42995642523223	0.186274509803922	0.658323846897332	0.909552028946246
76.1652683073594	-54.7522846548812	0.248975190964979	0.321479793694663	0.176470588235294	0.617710654477772	0.92
76.1727254576284	-54.7733462360177	0.244319613792052	0.292560796211554	0.196078431372549	0.607186653065517	0.912482539714409
76.1801647649858	-54.7940229625746	0.212024305811959	0.349421745952276	0.0746268656716418	0.617734070632134	0.91972462688692
76.1876213746133	-54.8146007422213	0.268873374351981	0.31225655262553	0.225490196078431	0.61128464924495	0.893815708751069
76.1950986662604	-54.8355688349943	0.238459035215273	0.310251403763879	0.166666666666667	0.607119664546303	0.908627765600104
76.2024989282795	-54.8565279155353	0.25531724184067	0.291729011044524	0.218905472636816	0.611483482347674	0.884549062037936
76.2099163738553	-54.8773902759237	0.320280959393358	0.344265622490419	0.296296296296296	0.623725871444423	0.919637378634261
76.2318775590193	-54.942283354544	0.159339783811354	0.261536710479852	0.0571428571428571	0.62368407585826	0.879862247524024
76.2393509634794	-54.9638278713569	0.222359850064923	0.316514571924717	0.128205128205128	0.613560064676974	0.891557958227051
76.2538501792874	-55.0077981050059	0.50632806048661	0.445989454306553	0.566666666666667	0.652359817942134	0.92
76.2607768727357	-55.0315258884544	0.419814095592051	0.476444111582112	0.36318407960199	0.664804626249304	0.919966564377819
76.2676642100813	-55.0554661602368	0.380038685785866	0.323802861767811	0.436274509803922	0.616019820127857	0.91517823892302
76.2745985406524	-55.0796215504143	0.416865618242401	0.294515550210292	0.53921568627451	0.617286911500265	0.919492488542743
76.2815759766623	-55.1031110825753	0.288639960809163	0.386803731142137	0.19047619047619	0.636446424389781	0.92
76.2886395939939	-55.1261493111647	0.536992888201917	0.428152443070502	0.645833333333333	0.651687588145079	0.92
76.2956655925257	-55.1498550593323	0.182452161873732	0.198237657080796	0.166666666666667	0.6	0.852796653635785
76.302582422939	-55.1741452542266	0.366270313143449	0.244978437232172	0.487562189054727	0.601010217620823	0.903314340780328
76.3095126764673	-55.1979338396078	0.316235539540413	0.255112588514789	0.377358490566038	0.605561138123318	0.912175069487303
76.3165492120617	-55.2211753117999	0.313506513098862	0.387882591415116	0.239130434782609	0.63407501991353	0.92
76.3305159496718	-55.2687157049618	0.26401911242609	0.333166429980386	0.194871794871795	0.619796718947431	0.92
76.3374252337683	-55.2926667630144	0.248135079073576	0.275681922853034	0.220588235294118	0.606024239831864	0.898735210258748
76.3444695567611	-55.3163744210844	0.280528668580854	0.296351454808766	0.264705882352941	0.612457029783813	0.92
76.3514696164104	-55.3398730703638	0.205711547967766	0.278089762602199	0.133333333333333	0.608104507562148	0.905101480661708
76.358407054623	-55.3637142857082	0.302304957171074	0.325198149636266	0.279411764705882	0.614429958144812	0.919906310855214
76.3653652109546	-55.3879107055817	0.235751331128478	0.295032074021662	0.176470588235294	0.611326321246434	0.915200312360652
76.3723060326864	-55.4117578439721	0.215792122193501	0.247504642396951	0.18407960199005	0.6004873709947	0.905120628876405
76.3793718793791	-55.4355983671281	0.182150912670975	0.230968492008616	0.133333333333333	0.60041510131135	0.878324669266491
76.3862943445041	-55.4592399517559	0.266870597412719	0.303582464666708	0.23015873015873	0.614551756642176	0.919740184713757
76.3931971276503	-55.4833220474075	0.214754404184914	0.267744102487475	0.161764705882353	0.609676246808158	0.919202866623181
76.4001764954959	-55.5074682729343	0.297257014388902	0.261180695444472	0.333333333333333	0.602930384361393	0.903153174881187
76.4072083161231	-55.531350572249	0.235505653453291	0.25889009478537	0.212121212121212	0.604678426120417	0.918888597618817
76.4141589217156	-55.5552178862024	0.229328367036072	0.256902348107232	0.201754385964912	0.605632152908676	0.919757260909635
76.4210453573237	-55.5794319612264	0.248993942388966	0.326419257326951	0.17156862745098	0.615426429180073	0.901092835492935
76.4280021675606	-55.6037433486663	0.319697928354285	0.276650758669354	0.362745098039216	0.602290320602159	0.869162968735668
76.4349625118256	-55.6275948632564	0.299619880948102	0.345508418612623	0.253731343283582	0.622962341709285	0.91998541909452
76.4419106431733	-55.6515228150296	0.347049158001571	0.262725766983534	0.431372549019608	0.606383026054599	0.886967802192891
76.4488697676474	-55.6758593505065	0.263050826354017	0.231984005649209	0.294117647058824	0.601709209725326	0.909421823697347
76.4557773589392	-55.7000240729027	0.243638381511792	0.313147409789753	0.174129353233831	0.618325695470574	0.919900183990454
76.4627207891235	-55.7240121227402	0.299487390683464	0.314661055876733	0.284313725490196	0.614093392034069	0.906818425797229
76.4697046550172	-55.7482560511682	0.338664227313949	0.231250023255349	0.446078431372549	0.606994054221809	0.874599194532561
76.4765939644882	-55.7725483381439	0.365077391887105	0.257517967853812	0.472636815920398	0.608522882506382	0.904264691584783
76.4834895694673	-55.7968183181633	0.331919495612856	0.286388010833554	0.377450980392157	0.607760890426206	0.915784291444833
76.4904765536091	-55.8210784735133	0.35587036932239	0.280368189625173	0.431372549019608	0.60833292383126	0.916958825774471
76.4974484740608	-55.8454325691229	0.299019671697485	0.230392284571439	0.36764705882353	0.603614278547383	0.883787631330545
76.5043234918723	-55.8698519218316	0.278373774899053	0.263215211489648	0.293532338308458	0.605620325821689	0.904252959388724
76.5112176052524	-55.8941845235697	0.378813727254437	0.340960787842207	0.416666666666667	0.62823170733003	0.916666529250517
76.518240620313	-55.9186594601548	0.461642911965071	0.321295774178899	0.601990049751244	0.614251852866407	0.914291199632242
76.5251130212903	-55.9427662856559	0.345138302452877	0.26739103276645	0.422885572139304	0.604393818117294	0.907670346674226
76.5319895230916	-55.9672211348742	0.296763546178763	0.206272190396742	0.387254901960784	0.601313596152491	0.88546522719949
76.5389199271082	-55.991861000044	0.233556484480417	0.207309047392206	0.259803921568627	0.600442440686656	0.86491556859681
76.5458097255944	-56.0162720093732	0.198632690976331	0.158459411803408	0.238805970149254	0.6	0.815676920288796
76.5527009072333	-56.0406898176927	0.211070606085388	0.147631408249206	0.274509803921569	0.600203847576949	0.801008809335839
76.5596545659495	-56.0652505568836	0.201534801257473	0.23640293584828	0.166666666666667	0.602462695112022	0.871939126776362
76.5666085384835	-56.089822089076	0.138807531241463	0.179575846796652	0.0980392156862745	0.615425389413532	0.822670740303745
76.5734874192699	-56.1143330665677	0.174716896361636	0.140478568842676	0.208955223880597	0.606308851191464	0.830355454819182
76.5803655818724	-56.1388579218216	0.267834455637467	0.153315970098464	0.382352941176471	0.614849840063574	0.787109757495232
76.5873042957413	-56.1635395205073	0.25932023981681	0.165699303163031	0.352941176470588	0.605724641979168	0.8199214122817
76.59419600733	-56.1880277596345	0.413561650409604	0.190307380421198	0.63681592039801	0.603194194963493	0.848827563265774
76.6010615423406	-56.2126671897662	0.489418398546062	0.34158189513134	0.637254901960784	0.623291397470169	0.91462680854324
76.6079352959907	-56.2377303423871	0.461074248799515	0.417246536814716	0.504901960784314	0.645825126669636	0.920000000000001
76.6147778488073	-56.2625156107821	0.538134757891491	0.344926232200893	0.731343283582089	0.625501977573081	0.919978648960017
76.6216690279437	-56.2870608285232	0.440583371304786	0.253715762217414	0.627450980392157	0.606388214629167	0.876635301253447
76.6286024604387	-56.3118491627233	0.311828410742833	0.162872507760176	0.46078431372549	0.600945737175552	0.831885077101084
76.635505641742	-56.336807172251	0.418925467956634	0.239811720226993	0.598039215686274	0.60825232451551	0.884103252556625
76.6423575611913	-56.361590278485	0.42616982085674	0.354827203902535	0.497512437810945	0.62729683153159	0.920000000000001
76.6492228243351	-56.3863181475228	0.365655334701026	0.353859689009895	0.377450980392157	0.627935767788756	0.920000000000001
76.6561572726726	-56.4112945100331	0.335155252073573	0.327026922057594	0.343283582089552	0.620420487415836	0.920000000000001
76.6630309374887	-56.4360761649369	0.368934107184525	0.321201547702382	0.416666666666667	0.616031155005511	0.914260699121285
76.6698865170321	-56.4608954541653	0.34427089247714	0.310432332217961	0.378109452736318	0.61668263903092	0.919877504405643
76.6767203521412	-56.485839700855	0.261460517869376	0.292528878876007	0.230392156862745	0.608508297350414	0.91907440012642
76.683595415626	-56.5110362015728	0.32156350491111	0.29998975492026	0.343137254901961	0.606903511718075	0.916556686256857
76.6904321929103	-56.5359897273037	0.281330320604969	0.318879546682574	0.243781094527363	0.618372755127515	0.92
76.6972804716143	-56.5608963923842	0.428735434675108	0.411392437977667	0.446078431372549	0.639141274895794	0.920000000000001
76.7041783441381	-56.5860133112153	0.462817155278317	0.406026467419379	0.519607843137255	0.638231490853603	0.915146629027728
76.7110070190465	-56.611047527578	0.437847808367475	0.3234568107648	0.552238805970149	0.619317058198378	0.89908088306662
76.7178498521043	-56.6360206842347	0.299929987637323	0.295938406647195	0.303921568627451	0.609823797064593	0.893445247048627
76.7247520966047	-56.6611531923737	0.326042746031679	0.308948237161398	0.343137254901961	0.617654901827324	0.907424762546484
76.7315682181757	-56.6862871581707	0.234498889151261	0.21029131064083	0.258706467661692	0.605184049159733	0.866930128367865
76.7383474323333	-56.7116132520315	0.268280008129128	0.149305114297472	0.387254901960784	0.600159030390555	0.818350671621544
76.7452057377967	-56.7369987257792	0.359285555261527	0.198963267385798	0.519607843137255	0.606301368018561	0.84082829334242
76.7521133320423	-56.7621439693597	0.436276488203149	0.191180427386689	0.681372549019608	0.606256400505897	0.807819982720803
76.7589560162479	-56.7871827552117	0.260781745636202	0.183255033560961	0.338308457711443	0.6	0.838517577290506
76.7657512722902	-56.812477432972	0.286747062831435	0.200945106055026	0.372549019607843	0.600531957931748	0.871531941556251
76.7725885162654	-56.8380237049173	0.349369475515072	0.306582088285047	0.392156862745098	0.614787543627943	0.915386602280643
76.7794022423899	-56.8632590976356	0.272823645560606	0.242164704056535	0.303482587064677	0.600202399330452	0.900350385714482
76.7862316767674	-56.888425290194	0.25548952881471	0.158037881158831	0.352941176470588	0.604551256337414	0.848434654377598
76.7931041257719	-56.9141160494286	0.189134256897177	0.094686424242116	0.283582089552239	0.6	0.778842003039483
76.7998948976524	-56.939580504311	0.184953094810666	0.159121875895843	0.21078431372549	0.604611567160522	0.837274494088273
76.8066958012805	-56.9649217436136	0.26042259122666	0.15766110285133	0.36318407960199	0.600609990261399	0.826632008861304
76.8135098545142	-56.9902121453437	0.182341466258578	0.148996658007351	0.215686274509804	0.600997615071423	0.767444602370121
76.8203748196312	-57.0157100982416	0.205290669410507	0.239012711370034	0.17156862745098	0.6093160930566	0.904870239862467
76.827175779082	-57.0411013795192	0.347367967229742	0.336526979235603	0.358208955223881	0.610379634139416	0.911801526601403
76.8339728257027	-57.0665270625134	0.342952741482234	0.283944698650743	0.401960784313725	0.603119802559462	0.91983298360835
76.8407973461946	-57.092277626358	0.352703006386225	0.210307973556763	0.495098039215686	0.606053889906325	0.858736842132873
76.8475428146154	-57.1179843320835	0.477684522523669	0.288702378380671	0.666666666666666	0.606983466111427	0.877780500725736
76.8543182377742	-57.1435474109834	0.381446190223629	0.292304145153139	0.470588235294118	0.609212123914045	0.918585177383841
76.8611884731588	-57.1690935015458	0.317175643633092	0.330429718638733	0.303921568627451	0.616593655321015	0.920000000000001
76.8680302285572	-57.1948049612703	0.384621339843044	0.391791699293931	0.377450980392157	0.640643467873717	0.920000000000001
76.8747714441862	-57.220592897395	0.348417182261918	0.358525906812393	0.338308457711443	0.627685329284262	0.920000000000001
76.8815284770844	-57.2463140252033	0.441895156387659	0.349476587285123	0.534313725490196	0.621334637794039	0.913675011143135
76.8883674892819	-57.2720823044478	0.477372125454504	0.361606996007047	0.593137254901961	0.626771418602935	0.920000000000001
76.8951391349631	-57.2977555951344	0.488849938309014	0.445361568160318	0.532338308457711	0.636232592264126	0.915771132983517
76.9019108814623	-57.3234415681872	0.419084147923313	0.446011433101529	0.392156862745098	0.650152648797348	0.920000000000001
76.9087368030318	-57.3493167557559	0.553939711198451	0.513284827802306	0.594594594594595	0.678460008918944	0.920000000000001
76.9209814875281	-57.4064973281478	0.416324104885525	0.434500061622901	0.398148148148148	0.654545995772476	0.92
76.936640549439	-57.5028797943206	0.524848970847987	0.471266569146954	0.57843137254902	0.660679972013913	0.92
76.9414166889015	-57.53661487414	0.525759979281013	0.409544649920052	0.641975308641975	0.643058906426222	0.920000000000001
76.94610760863	-57.5705985209537	0.398181418174554	0.379696169682442	0.416666666666667	0.634092431414236	0.920000000000001
76.950804797616	-57.6042278479874	0.585575360665369	0.439807437748649	0.731343283582089	0.652596810566697	0.920000000000001
76.9555262251945	-57.637802756422	0.625816775029833	0.526143353981235	0.725490196078431	0.678390099522236	0.920000000000001
76.9602682829014	-57.6716828012456	0.671007640942968	0.493976066199662	0.848039215686274	0.671399393344289	0.920000000000001
76.9650690258756	-57.7050589412605	0.647965140960509	0.475034759532957	0.82089552238806	0.663214119926611	0.920000000000001
76.9698757248377	-57.7384307022491	0.624902923247902	0.516472513162471	0.733333333333333	0.677348812845012	0.92
76.9746071242813	-57.7723765717776	0.660301903843595	0.536290082196995	0.784313725490196	0.682355710908808	0.920000000000001
76.9793366083913	-57.8059885934752	0.678093718290032	0.515391416679567	0.840796019900497	0.677735393011856	0.920000000000001
76.9841623966645	-57.8393430105758	0.655268686785914	0.501713844160063	0.808823529411765	0.672831832027345	0.920000000000001
76.9889799244984	-57.8730860420885	0.670470702645411	0.541921797447685	0.799019607843137	0.687226887091911	0.920000000000001
76.9936756562286	-57.9068284612485	0.702461747912205	0.603928470948787	0.800995024875622	0.707135126983973	0.920000000000001
76.9983975615838	-57.940510381654	0.586946716104469	0.497422843973644	0.676470588235294	0.674813748916531	0.920000000000001
77.0032192060843	-57.9742787575319	0.591905618347505	0.526948491596971	0.656862745098039	0.675968827251917	0.920000000000001
77.0080004524611	-58.0081723052269	0.556508565463484	0.485566150534812	0.627450980392157	0.663252359245424	0.920000000000001
77.0126931731604	-58.0419716350292	0.689830760134957	0.578666495394293	0.800995024875622	0.696267550310013	0.920000000000001
77.0174321853067	-58.0756545531846	0.657083556208605	0.583774955554466	0.730392156862745	0.700401738615386	0.920000000000001
77.0222598125802	-58.1096993876198	0.704773962160686	0.603577775067641	0.805970149253731	0.708546925183336	0.920000000000001
77.0269117547245	-58.1433643835527	0.712306257637575	0.638542863533857	0.786069651741293	0.718959020065653	0.920000000000001
77.0315604874935	-58.1773318764866	0.680032005272793	0.561044402702449	0.799019607843137	0.690835620271986	0.920000000000001
77.0363260787426	-58.2113419223977	0.641701800997031	0.636344778464651	0.647058823529412	0.719190952062533	0.920000000000001
77.0410697465702	-58.2450725128357	0.801865860284157	0.683333710618066	0.920398009950249	0.737969151125365	0.920000000000001
77.0457696048869	-58.2789365466812	0.715764552663364	0.657019301405159	0.774509803921568	0.728906655844226	0.920000000000001
77.0504827022529	-58.3131281781768	0.658622546253361	0.6309705827028	0.686274509803922	0.716312215967138	0.920000000000001
77.0552386224746	-58.3472139173516	0.675168242709547	0.629748250124977	0.720588235294117	0.716623868359621	0.920000000000001
77.0599356779316	-58.3811220322726	0.690993945951121	0.66556998145448	0.716417910447761	0.729668569350871	0.920000000000001
77.0645892002418	-58.415161825392	0.755060752396461	0.730709740087039	0.779411764705882	0.751853215090665	0.920000000000001
77.0692672944534	-58.4494980860205	0.702165263689883	0.634722684242511	0.769607843137255	0.723694841659919	0.920000000000001
77.0739546371969	-58.4834693269568	0.709482994838312	0.657771959825878	0.761194029850746	0.73237992511002	0.920000000000001
77.0786530449772	-58.5174223042939	0.703792564082327	0.647781206596027	0.759803921568627	0.726131141609205	0.920000000000001
77.0833530908332	-58.5517353589036	0.70312920504446	0.685670174794802	0.720588235294117	0.742575477697783	0.920000000000001
77.0879978876589	-58.5858596186347	0.748058762681248	0.690147376108765	0.805970149253731	0.742123571123159	0.920000000000001
77.0926500189446	-58.6199758610241	0.717844272491164	0.710198348903897	0.725490196078431	0.747883521643586	0.920000000000001
77.0973266963332	-58.6543891928121	0.831707562001968	0.781062182827466	0.88235294117647	0.773395978877832	0.920000000000001
77.1019768604023	-58.6885350094315	0.831156252581658	0.81654136088471	0.845771144278607	0.78514257572371	0.920000000000001
77.1066337376348	-58.7226746317905	0.807610032234861	0.752474966430508	0.862745098039215	0.767232952946007	0.920000000000001
77.1112888689367	-58.7571828288243	0.681524665834028	0.613049331668056	0.75	0.71611716244547	0.920000000000001
77.115932248255	-58.7919203730589	0.722889498811256	0.674634719015547	0.771144278606965	0.734152945618714	0.920000000000001
77.1205376122197	-58.8259467364451	0.877042798863184	0.803836841507462	0.950248756218906	0.790644081457234	0.920000000000001
77.1252260229307	-58.8600478245327	0.848241225286982	0.711188332926904	0.985294117647059	0.747082594609674	0.920000000000001
77.1298946195453	-58.8945680816832	0.747369086422172	0.636895035589442	0.857843137254902	0.722017377532551	0.920000000000001
77.1344861762243	-58.928956306381	0.803149424454528	0.705801336471244	0.900497512437811	0.751446687089491	0.920000000000001
77.1390891180669	-58.9633270273697	0.721556768018192	0.713228478565118	0.729885057471265	0.75039478656222	0.920000000000001
77.1436891365328	-58.9980692719909	0.844010840618277	0.805668740060083	0.882352941176471	0.788819343002438	0.920000000000001
77.1483039622635	-59.032431810309	0.795833490481602	0.800622204843802	0.791044776119403	0.787743821248769	0.920000000000001
77.1529446038697	-59.0667362450649	0.884835869690114	0.794181543301796	0.975490196078431	0.785059753304895	0.920000000000001
77.1575601274095	-59.1014726335735	0.802088612904206	0.790451735612333	0.813725490196078	0.782603947403736	0.920000000000001
77.1621453299636	-59.1363033867129	0.851143002618208	0.800325220922691	0.901960784313725	0.777810044078382	0.920000000000001
77.166716693247	-59.1708319681317	0.804994910763664	0.759243552870611	0.850746268656717	0.767236079500602	0.920000000000001
77.1713142042446	-59.2053024950578	0.859205473893904	0.821352124258397	0.897058823529412	0.790933544351592	0.920000000000001
77.1759160884398	-59.2401256491226	0.869163234817336	0.82656176375232	0.911764705882353	0.797415080254469	0.920000000000001
77.1804829522791	-59.2747028089913	0.921468443785845	0.892688131352784	0.950248756218905	0.817570382673692	0.920000000000001
77.1850847895848	-59.3091975377684	0.874822817985486	0.828077008519993	0.92156862745098	0.787729982557742	0.920000000000001
77.1896869274409	-59.3440561190631	0.865782143456995	0.80999565946301	0.92156862745098	0.792648240462571	0.920000000000001
77.1941943496624	-59.3788277731897	0.848324630851121	0.79615174926443	0.900497512437811	0.788149822979353	0.920000000000001
77.1987153458842	-59.4135752556854	0.857933579657869	0.83841617892358	0.877450980392157	0.79785714150357	0.920000000000001
77.2033550427557	-59.4483693150855	0.913184499247279	0.866368998494558	0.96	0.826791385557241	0.920000000000001
77.2079751863612	-59.4834125059073	0.832369849947249	0.81817885333365	0.846560846560847	0.796675590243205	0.920000000000001
77.2124475003167	-59.5180366450351	0.770360338254443	0.734750527255155	0.805970149253731	0.767008117120563	0.920000000000001
77.2169733971771	-59.5528198173769	0.774154463408325	0.754191279757827	0.794117647058823	0.766898011650111	0.920000000000001
77.2215634809203	-59.5877966791956	0.732876301933265	0.740262407788099	0.725490196078431	0.762291346358739	0.920000000000001
77.2260877491182	-59.6226089529663	0.626477097129109	0.690765139531849	0.562189054726368	0.742614948906156	0.920000000000001
77.2305759038534	-59.6575288400084	0.825515642160034	0.753972460790657	0.897058823529412	0.769883053897764	0.920000000000001
77.2350614673622	-59.6928176812299	0.790658959379695	0.733278703073116	0.848039215686274	0.7588131586636	0.920000000000001
77.239507097954	-59.7278690409849	0.758708129851701	0.592246191676191	0.925170068027211	0.705300907196794	0.920000000000001
77.2441218841969	-59.76248062741	0.798887384254978	0.764441435176623	0.833333333333333	0.773906017855902	0.92
77.2519965230599	-59.8354757467492	0.681504400320051	0.553484991116292	0.80952380952381	0.692411506139932	0.920000000000001
77.2550898221395	-59.8734359260783	0.823713589523679	0.794093845714025	0.853333333333333	0.779860346009246	0.920000000000001
77.2606419992673	-59.9506435877168	0.735151684992141	0.729562629243542	0.740740740740741	0.759128290677821	0.92
77.2630683242069	-59.989611434949	0.688468941370665	0.651937882741329	0.725	0.724727631667972	0.920000000000001
77.2655233070131	-60.0285510819132	0.813241452890894	0.747050281668313	0.879432624113475	0.763099014152974	0.920000000000001
77.2678620570275	-60.0679610791031	0.805306142170065	0.72825934316366	0.88235294117647	0.752130943852148	0.920000000000001
77.2701440518732	-60.1071307785377	0.778507211190472	0.628442993809516	0.928571428571429	0.717966788790349	0.920000000000001
77.2726476151565	-60.146024894507	0.747197666681817	0.701602540570842	0.792792792792793	0.753795753575026	0.920000000000001
77.2751692369646	-60.1852207532784	0.641671072095352	0.616675477524038	0.666666666666667	0.717554732179994	0.92
77.2774407964181	-60.224895887632	0.655963797685709	0.516605957944519	0.7953216374269	0.673585618027043	0.920000000000001
77.27976111745	-60.2637852685914	0.597237386355486	0.633071263939042	0.56140350877193	0.719700123007701	0.920000000000001
77.2823055276728	-60.3026581010445	0.640637632182277	0.624709607798896	0.656565656565657	0.719227017039342	0.920000000000001
77.2847576962477	-60.3419758130464	0.693198403948392	0.617166038666014	0.769230769230769	0.707849710181746	0.92
77.2870289682823	-60.3812106849366	0.711094078598469	0.670944376102412	0.751243781094527	0.733627381055143	0.920000000000001
77.2894048868213	-60.420322890898	0.765053851530837	0.667362605022458	0.862745098039216	0.728102127035658	0.920000000000001
77.2919166608014	-60.4595867176801	0.747361650482809	0.6765414827838	0.818181818181818	0.731239981282027	0.92
77.2942959342339	-60.4990268382549	0.677046795548833	0.591130628134704	0.762962962962963	0.695812603866883	0.920000000000001
77.2965729327296	-60.5382841514621	0.700713136211736	0.550680003766755	0.850746268656716	0.690688562048154	0.920000000000001
77.2989608510745	-60.577411470444	0.644982566003828	0.579180818282166	0.71078431372549	0.69513926580599	0.920000000000001
77.3014037193848	-60.6167936461283	0.571626800920456	0.481488895958559	0.661764705882353	0.659948196614731	0.920000000000001
77.3037509968325	-60.655986838374	0.713430986570572	0.586065953240648	0.840796019900497	0.694800097775448	0.920000000000001
77.3060545980708	-60.6952411269636	0.690993003254892	0.612378163372529	0.769607843137255	0.703804475530504	0.920000000000001
77.3084065304065	-60.7347594001804	0.72943889690754	0.640250342834689	0.818627450980392	0.716182190373425	0.920000000000001
77.3107531066173	-60.7739743394945	0.592901873403746	0.548987826409481	0.63681592039801	0.680771931737261	0.920000000000001
77.3130423997052	-60.8132667151915	0.645027164150698	0.554760210654336	0.735294117647059	0.685252322372412	0.919896345389199
77.3153885660792	-60.8528133164015	0.817979829136899	0.763410638665956	0.872549019607843	0.759186539886224	0.920000000000001
77.3177566303788	-60.8920235764157	0.863050321674883	0.760926513996532	0.965174129353234	0.764698739592569	0.920000000000001
77.3200568678549	-60.9313243848242	0.760903669942067	0.678670084982173	0.843137254901961	0.732303912136596	0.920000000000001
77.3223665745625	-60.9709374331453	0.71650447401022	0.594773653902793	0.838235294117647	0.697783078919173	0.919857613936097
77.3247094615576	-61.0107078775103	0.713700100615874	0.571678808196921	0.855721393034826	0.688289304204573	0.920000000000001
77.3269664412285	-61.0498243829433	0.711110955074732	0.685903502189264	0.736318407960199	0.738217615124692	0.920000000000001
77.3292346833598	-61.0891913352569	0.649426646281666	0.568461135700587	0.730392156862745	0.688043056542349	0.920000000000001
77.331570403387	-61.1288002177225	0.698824083612309	0.691765814283442	0.705882352941176	0.740373440660173	0.920000000000001
77.3338822694568	-61.1681290130895	0.791682737264743	0.677892837713565	0.90547263681592	0.726898648209926	0.920000000000001
77.3361355442384	-61.2075355252737	0.736625425327532	0.635015556537417	0.838235294117647	0.711965751394837	0.920000000000001
77.3383955263808	-61.2472575036443	0.710741111959964	0.602854772939537	0.818627450980392	0.704703750097423	0.920000000000001
77.3406807261603	-61.2866397616682	0.596308943238737	0.540876592945135	0.651741293532338	0.676194962102263	0.920000000000001
77.3429466653946	-61.326051990113	0.545714062286543	0.483584987318185	0.607843137254902	0.651375429790967	0.920000000000001
77.3451648750501	-61.3658439772535	0.503917431196594	0.493128980040247	0.514705882352941	0.661840241897906	0.919966228838087
77.3474070535513	-61.4056145571945	0.56388968334015	0.490524464719516	0.637254901960784	0.660247068398922	0.920000000000001
77.3496691789056	-61.4450513199489	0.628217111037251	0.72409591361679	0.532338308457711	0.745663228005345	0.920000000000001
77.3519245582712	-61.4845033161634	0.784099547814613	0.940748115237068	0.627450980392157	0.835471614629046	0.920000000000001
77.3541529409804	-61.5243110157167	0.795077975477162	0.933293205856284	0.656862745098039	0.835024621196541	0.920000000000001
77.356349954523	-61.563845530466	0.74334681672965	0.949380200623479	0.537313432835821	0.833683078138626	0.920000000000001
77.35859720258	-61.6033280461529	0.719694562717407	0.9344871646505	0.504901960784314	0.815585163968173	0.920000000000001
77.3608350120222	-61.6431453495824	0.683897046008451	0.951127425350235	0.416666666666667	0.833086046453167	0.920000000000001
77.3630039979373	-61.6827273200275	0.376166189468086	0.478700538140152	0.27363184079602	0.675074924946101	0.900643768813923
77.3651718221154	-61.7222931797714	0.0922133640499803	0.110897316335255	0.0735294117647059	0.6	0.797966661672733
77.3674040335016	-61.7620953412043	0.183094837042322	0.17501320349641	0.191176470588235	0.600503622824871	0.791160910523901
77.3696335650932	-61.8020355143501	0.244443047868537	0.185403508672397	0.303482587064677	0.601519710978258	0.835137184132006
77.3717964535495	-61.8416776531087	0.287151184164697	0.255674917349003	0.318627450980392	0.620114026923539	0.873170397816785
77.3739418427864	-61.8812948704807	0.463714745990558	0.584145909891564	0.343283582089552	0.703714155157413	0.91205171787285
77.3761139760644	-61.9209050394928	0.669840443245983	0.824975004139024	0.514705882352941	0.773366258914729	0.920000000000001
77.3783072938808	-61.9608250386212	0.708015287416879	0.847403123853365	0.568627450980392	0.766871275311322	0.920000000000001
77.3804547732149	-62.0004884328578	0.397816993624912	0.507076773319476	0.288557213930348	0.69332478166474	0.916054286766578
77.3826003755593	-62.0401420877633	0.316444454520394	0.397594791393728	0.235294117647059	0.666901662136466	0.920000000000001
77.384777398072	-62.080086107492	0.299175787671806	0.456194712598514	0.142156862745098	0.677090204359734	0.92
77.3869249468096	-62.1200799227196	0.327250137721835	0.507441451914258	0.147058823529412	0.698883809895158	0.90683958185051
77.389044630891	-62.1598000468978	0.409246379434046	0.684164400659137	0.134328358208955	0.740182992747047	0.92
77.3911503597304	-62.1995463258123	0.460206912083044	0.812570686911187	0.107843137254902	0.773339239982868	0.92
77.393283036354	-62.2395856144461	0.493211888999465	0.790345346626381	0.196078431372549	0.771753012083305	0.92
77.395436725776	-62.2792896258209	0.389199028574083	0.65401994769543	0.124378109452736	0.729917049009195	0.92
77.3975596882335	-62.3190321906905	0.263979145848211	0.351487703461128	0.176470588235294	0.622047138927823	0.908497886619109
77.3996343296026	-62.3591487639117	0.26531263825191	0.344350766699899	0.186274509803922	0.609464665096586	0.910005120545996
77.4017106922239	-62.3992659748956	0.183500697658618	0.273864140415275	0.0931372549019608	0.623714386684281	0.890752603608898
77.4038494278839	-62.4389949503234	0.307492765184928	0.47568204778279	0.139303482587065	0.66799483667124	0.92
77.4059679640634	-62.4787546189084	0.359603494925842	0.508422676126194	0.21078431372549	0.6775755557214	0.92
77.4080121988146	-62.5189259191463	0.356893426149242	0.517708420925935	0.196078431372549	0.666831385846344	0.914942395135195
77.4100501762336	-62.5587967208792	0.409777205636181	0.526022072963904	0.293532338308458	0.649415997724313	0.914621570422011
77.4121882381253	-62.5989706689713	0.46567730205185	0.533344653854944	0.398009950248756	0.642852409413815	0.920000000000001
77.4142557648376	-62.6385953582966	0.311975091060716	0.400069585106507	0.223880597014925	0.631240476243596	0.916549448280255
77.4162735156247	-62.6785167238094	0.409866716918048	0.496204022071389	0.323529411764706	0.647222881373923	0.908410561142722
77.4183242080399	-62.7187256998896	0.323282458144696	0.430878641779588	0.215686274509804	0.655264933133595	0.92
77.4204272480758	-62.7588836680861	0.324939054379115	0.495557121103909	0.154320987654321	0.67526293348664	0.92
77.422473005909	-62.7987931466233	0.37310970018108	0.596965669018877	0.149253731343284	0.665844915306209	0.92
77.4244679284063	-62.8387633660131	0.377973471161176	0.628495961930196	0.127450980392157	0.669858147067897	0.906718112145798
77.426492463347	-62.8790252835815	0.344264560998713	0.463038925918994	0.225490196078431	0.66270903928179	0.917229581799195
77.4285418243839	-62.9189510413721	0.308496010468105	0.452812916458597	0.164179104477612	0.629793278458368	0.894375983526041
77.4305613594824	-62.9589155630301	0.204361883965083	0.310684552243892	0.0980392156862745	0.618440698497489	0.92
77.4325630962795	-62.9992217319249	0.213430635035018	0.368037740658271	0.0588235294117647	0.624517299523452	0.92
77.4345724117036	-63.0392088249488	0.216902165689151	0.36415259008477	0.0696517412935323	0.63011956494981	0.92
77.4365837257932	-63.0791973211185	0.245436246379613	0.373225433935698	0.117647058823529	0.630976128956746	0.913297661862966
77.4385343301188	-63.1195697957218	0.239131129574665	0.394928925815996	0.0833333333333333	0.632205234245695	0.92
77.4404501188918	-63.1596681564033	0.208962267108745	0.318422046655301	0.099502487562189	0.621458091347913	0.92
77.4424894688537	-63.1996438007261	0.225263408755128	0.283860150843589	0.166666666666667	0.619596278672287	0.91186012424415
77.4445693839298	-63.2398973708387	0.337302475208683	0.407938283750698	0.266666666666667	0.626811045354019	0.92
77.4464621458833	-63.280349902478	0.282039929562337	0.368001427752125	0.196078431372549	0.630408918257793	0.905908407374303
77.4483729189896	-63.3204731935436	0.260108235585377	0.395838361718018	0.124378109452736	0.651704671660078	0.92
77.4504325880797	-63.3604489472047	0.378081578772965	0.434734586117358	0.321428571428572	0.660096479507246	0.92
77.4524243812498	-63.4010203142705	0.234556546060606	0.333977956986077	0.135135135135135	0.623008069514771	0.92
77.4542628344698	-63.4409833990416	0.286305872997098	0.423358014650913	0.149253731343284	0.634237839499193	0.91557074272966
77.456189617681	-63.4811196557928	0.281445069224004	0.455047001193106	0.107843137254902	0.627593941537981	0.919732487463992
77.4582297404707	-63.5214624848106	0.267050046090562	0.415052473133505	0.119047619047619	0.63342556097874	0.92
77.4601773522371	-63.5619089584673	0.315880821224952	0.426633437321699	0.205128205128205	0.669531198744106	0.92
77.4619898876169	-63.6021778260929	0.27079759981196	0.420383078411799	0.121212121212121	0.65069768416321	0.92
77.4638829591979	-63.6423681860816	0.249047139897922	0.369062021731328	0.129032258064516	0.638079961114181	0.92
77.4659989714954	-63.6826547945404	0.114303180440482	0.190144822419426	0.0384615384615385	0.618638864027199	0.840583491516962
77.468094457032	-63.7226526325819	0.119301125208754	0.205268917084175	0.0333333333333333	0.611806511333186	0.92
77.4699227354731	-63.7629338474246	0.227186026041391	0.357880824012606	0.0964912280701754	0.647935424975042	0.911940792432335
77.4716125653865	-63.8036659400531	0.27600736368686	0.41247984365279	0.13953488372093	0.657065624582593	0.92
77.4734456780713	-63.8439490594096	0.199416347590476	0.319467615815872	0.0793650793650794	0.62803668132169	0.92
77.4755128052626	-63.8840026505056	0.231241684237048	0.347900035140763	0.114583333333333	0.628158019585945	0.92
77.4774760601536	-63.924483354396	0.00362653292992732	0.00160334834573035	0.00564971751412429	0.6	0.711835372161588
