# Supplementary material for: Extreme melt season ice layers reduce firn permeability across Greenland
Source: Nat Commun. 2021 Apr 20;12:2336. doi: 10.1038/s41467-021-22656-5 (PMC8058076; doi:10.1038/s41467-021-22656-5)
Supplement: Supplementary file 3 — Source Data [file 41467_2021_22656_MOESM3_ESM.zip › FinalData/DetectionsByTransect/20170413_01_CleanResults.txt]

Latitude	Longitude	LayerProminence	ProbImperm	LayerConnectivity	MinDensity	MaxDensity
81.3473058474188	-44.4530698834355	0.112772053735986	0.191230381981775	0.0343137254901961	0.607042794514507	0.92
81.3384109845634	-44.4441472113929	0.270017846878809	0.510623929051736	0.0294117647058823	0.692289718263683	0.92
81.3295359787232	-44.4346531333539	0.21015295020194	0.346776488639175	0.0735294117647059	0.648923795999938	0.90010497805996
81.3207338598778	-44.4252309736254	0.219811796739093	0.290369862134903	0.149253731343284	0.635898224491852	0.902820505559836
81.3119328150252	-44.4153671207159	0.143303319245702	0.198371344373756	0.0882352941176471	0.617665665145924	0.841373467341687
81.3031001383566	-44.4040481098241	0.216357029827634	0.378792491027816	0.053921568627451	0.660282870320609	0.92
81.2944196259494	-44.3921196562505	0.273994321990324	0.446539368618328	0.101449275362319	0.680016164883909	0.92
81.2855141564846	-44.3809777600705	0.321656549714798	0.53664643276293	0.106666666666667	0.706765244373303	0.92
81.2767051078786	-44.3713215028202	0.418816580296463	0.743105797408846	0.0945273631840796	0.757348808426654	0.92
81.2678882771853	-44.362012170803	0.538505203427751	0.876030014698639	0.200980392156863	0.788924651621156	0.92
81.2590137228395	-44.3522680284633	0.362451074359114	0.656274697737836	0.0686274509803921	0.740134182604211	0.92
81.2502032833204	-44.3426960104992	0.287392023883135	0.495182057716518	0.0796019900497513	0.699639177946917	0.92
81.2413857550426	-44.3335502254483	0.42844755298409	0.459836282438769	0.397058823529412	0.677248994420704	0.920000000000001
81.2325118852842	-44.3241619769556	0.219371480133664	0.334576293600661	0.104166666666667	0.632033466513555	0.92
81.1940238796277	-44.1854349324163	0.282878403267017	0.320142771446314	0.245614035087719	0.624322181576122	0.92
81.1876028897652	-44.1449775101171	0.141456748936881	0.208839423799688	0.0740740740740741	0.6	0.92
81.1809777001387	-44.1054343703627	0.338683219726617	0.242583830757581	0.434782608695652	0.60433147744477	0.852782456687558
81.1741922083703	-44.0670638911952	0.42317804050657	0.260990227354604	0.585365853658537	0.6	0.805441650961412
81.1673306681748	-44.0298769589173	0.395348744286895	0.265444963321265	0.525252525252525	0.601736050778224	0.792189884808713
81.1603807659565	-43.9933824888168	0.524157155270338	0.518552405778771	0.529761904761905	0.651301077590226	0.901158936219454
81.1533465837656	-43.956904437241	0.613834344229063	0.590413786497343	0.637254901960784	0.674780344497745	0.919836242513752
81.1463176760563	-43.9211119751913	0.69222259317207	0.762554639080459	0.621890547263681	0.728855083797793	0.920000000000001
81.1393636663105	-43.8854010228034	0.51097227810903	0.519456994029004	0.502487562189055	0.623814474020746	0.91996725598132
81.1322248019862	-43.8490814596217	0.507716980340279	0.512946398491502	0.502487562189055	0.635477547806834	0.909909632709913
81.1251436787058	-43.8138284512634	0.672383690844189	0.604571303257006	0.740196078431372	0.645484161035223	0.920000000000001
81.1180656647572	-43.7779035333892	0.523392293487948	0.571294390897464	0.475490196078432	0.664593088196483	0.907333644556733
81.111098868623	-43.7417837484939	0.596917970751473	0.537119523592499	0.656716417910448	0.646984182858464	0.913210942979073
81.1041733347322	-43.7053335912178	0.375699494815112	0.373948009238067	0.377450980392157	0.606041986987708	0.872093148577514
81.0972536736889	-43.6681688231758	0.476996691180089	0.512816911771943	0.441176470588235	0.659264119360395	0.920000000000001
81.0903721192766	-43.631416028441	0.457540971558291	0.536972490380265	0.378109452736318	0.672401435377675	0.920000000000001
81.0834224793798	-43.5952317736501	0.525985289158627	0.540859467206143	0.511111111111111	0.692697269966574	0.920000000000001
81.0763653311368	-43.5592511971526	0.430455847313444	0.478558753450417	0.382352941176471	0.623920879221853	0.919651975173768
81.0693209408967	-43.5232036039137	0.290777953701355	0.336457868187025	0.245098039215686	0.62779085092305	0.92
81.0622907388569	-43.487778879804	0.323902823824608	0.423925050634292	0.223880597014925	0.629168883737284	0.91723905631483
81.0552697905906	-43.4523094121034	0.463585490407197	0.593837647481061	0.333333333333333	0.673657110326012	0.92
81.0483607076426	-43.4152799635089	0.274264339328011	0.3263064564338	0.222222222222222	0.613322195551764	0.908799434779127
81.0415423190765	-43.3782482909047	0.332243657131146	0.45337620315118	0.211111111111111	0.656739443238154	0.92
81.0276011177816	-43.3060033012421	0.226578704751894	0.305870587798361	0.147286821705426	0.623199359272338	0.92
81.0204239314976	-43.2719624348449	0.178550014177766	0.320062991318495	0.037037037037037	0.605766025709522	0.92
81.0131193304492	-43.2390803232047	0.437809025702987	0.71772331456387	0.157894736842105	0.698457922249481	0.92
81.0056503315284	-43.2070045402395	0.487984035734798	0.773587119088644	0.202380952380952	0.733597499949189	0.92
80.9766458907988	-42.9955158230917	0.258865943758901	0.406620776406691	0.111111111111111	0.613530417649541	0.92
80.9731125153926	-42.9427940090211	0.206690869010833	0.294863219503147	0.118518518518519	0.618022435060214	0.907563404693718
80.9696165267673	-42.8904568659997	0.225486588187735	0.372025807954418	0.0789473684210526	0.614930366863277	0.92
80.9662655743835	-42.8377611360859	0.226489898112386	0.364744502107125	0.0882352941176471	0.612310301999847	0.92
80.9630391261013	-42.7843060428647	0.260947651593466	0.448365891422225	0.0735294117647059	0.645073494405348	0.92
80.9599047718848	-42.7306453790134	0.240824031103745	0.370536951096379	0.111111111111111	0.619738919213075	0.915756398014389
80.9527528730625	-42.508841242406	0.142504237256391	0.178947868452176	0.106060606060606	0.6	0.882648097400176
80.9523210406118	-42.395018263317	0.191987885279192	0.305850770558385	0.078125	0.6	0.92
80.9525429485661	-42.3378680271382	0.138951276123654	0.214177062051229	0.0637254901960784	0.6	0.89860624103087
80.9528069147715	-42.2811490034803	0.155071996239941	0.255417624320678	0.054726368159204	0.6	0.902259408088832
80.9530521306775	-42.2244076931433	0.203088314642052	0.371862903793908	0.0343137254901961	0.630046698874701	0.92
80.9532787754969	-42.167222782328	0.191174079829906	0.372544238091184	0.00980392156862745	0.61447431913859	0.92
80.9534769995863	-42.1104588442326	0.246744701066751	0.42881278521808	0.0646766169154229	0.633049498397564	0.92
80.9536340356503	-42.0534160188686	0.307358588383098	0.535115186716445	0.0796019900497512	0.68148328862481	0.92
80.953764804968	-41.9966312239333	0.21392033421511	0.400813641403193	0.027027027027027	0.621045910399074	0.92
80.9541010244743	-41.9394719565756	0.350620954006469	0.520686352457382	0.180555555555556	0.667410445744292	0.92
80.9547480866424	-41.8828393606343	0.30407943963484	0.508656391707491	0.099502487562189	0.660451294895235	0.92
80.9555366643501	-41.8262723846731	0.245416623420724	0.432009717429683	0.0588235294117647	0.634444825176081	0.92
80.9563910157201	-41.7693094558184	0.273114594339446	0.502111541620069	0.0441176470588235	0.656006322638023	0.92
80.9572498378402	-41.7127728808138	0.170507654059949	0.326089934985571	0.0149253731343284	0.6	0.92
80.9581080543657	-41.6562306549992	0.191187906988525	0.348062088486853	0.0343137254901961	0.613917764895828	0.92
80.9589611620321	-41.599251052077	0.313022908832704	0.601536013743838	0.0245098039215686	0.71893443705681	0.92
80.9597867743922	-41.5426788622402	0.252758824641511	0.470691778636256	0.0348258706467662	0.671235808073793	0.92
80.9605931518373	-41.4860905126574	0.144553421819641	0.274292028824468	0.0148148148148148	0.6	0.92
80.9651624528718	-41.3173908219875	0.182775182973358	0.315799122165621	0.0497512437810945	0.609045283599159	0.92
80.9671973207832	-41.2620295889335	0.199403192423814	0.330178933867237	0.0686274509803921	0.614826187072511	0.92
80.969327659993	-41.2063608103635	0.161404583786166	0.313005246003704	0.00980392156862745	0.603816185978654	0.92
80.9714785994729	-41.1511514555443	0.184032669500947	0.338214592733238	0.0298507462686567	0.610847094394679	0.92
80.9736402215264	-41.09594584638	0.200870933008004	0.37723206209444	0.0245098039215686	0.613368299476957	0.92
80.975814076327	-41.0403055550825	0.168484060774521	0.322262239196101	0.0147058823529412	0.604992215427677	0.92
80.9779421470182	-40.985020982452	0.242945737539258	0.475941226322298	0.00995024875621891	0.637115590841002	0.92
80.9800758422946	-40.9290489695897	0.185507758332573	0.346139894774598	0.0248756218905473	0.65163258277952	0.914901714787288
80.9821539960626	-40.8740848129788	0.185614976115033	0.351329454717628	0.0199004975124378	0.62216582116237	0.92
80.984232351401	-40.8186848519228	0.239767943481008	0.425614318334565	0.053921568627451	0.624032582775696	0.92
80.9863082847017	-40.762828188821	0.259140482026121	0.498673120914988	0.0196078431372549	0.695023074880536	0.92
80.9883683109402	-40.7069348110137	0.229865196922655	0.420514707570801	0.0392156862745098	0.647830336214995	0.92
80.9904094887701	-40.6514409053597	0.297088912953231	0.589202701528352	0.00497512437810945	0.667404486851803	0.92
80.9924490788483	-40.5959320791982	0.260497890007982	0.47687813295714	0.0441176470588235	0.67050056125661	0.92
80.9944898186915	-40.5399721496161	0.256401541035591	0.488293278149614	0.0245098039215686	0.63783211987216	0.92
80.9965045083281	-40.4844013737359	0.163463070650861	0.316975892545503	0.00995024875621891	0.6	0.92
80.9985181247153	-40.4288167760366	0.269597301721972	0.495076956385121	0.0441176470588235	0.664373534022544	0.92
81.000550334825	-40.3728071500758	0.212122641225697	0.40463743931414	0.0196078431372549	0.655703328075251	0.92
81.0025729131651	-40.317211459713	0.333728782256967	0.582880450086074	0.0845771144278607	0.697836876614342	0.92
81.0045928098485	-40.2616000298933	0.261586193032968	0.444741013516917	0.0784313725490196	0.646186195229683	0.92
81.0066249520971	-40.2055540309679	0.208611192998256	0.392712582074943	0.0245098039215686	0.611436841901848	0.92
81.0086469055473	-40.149479758154	0.262349737478392	0.456072023976392	0.0686274509803921	0.646853316743695	0.92
81.0106441297485	-40.093797192856	0.313913655209904	0.518374574101401	0.109452736318408	0.661968668549784	0.92
81.0126360232642	-40.0380948518458	0.377890069671237	0.63323111973463	0.122549019607843	0.719026657427479	0.92
81.0146369808287	-39.9819531286358	0.5880928150175	0.999715041799707	0.176470588235294	0.882147866624221	0.92
81.0166121654412	-39.9262040590969	0.596470600283119	0.99393622544186	0.199004975124378	0.879014679740835	0.92
81.0185653362087	-39.8704124208635	0.628227558753422	0.991749235153902	0.264705882352941	0.892503166207283	0.920000000000001
81.0205325659339	-39.8139109735205	0.661861865038105	0.995440901793383	0.328282828282828	0.888300672093824	0.920000000000001
81.0224536887844	-39.7584732963795	0.620519328848419	0.966528853775268	0.274509803921569	0.873439053274233	0.920000000000001
81.0243992936866	-39.7021954968707	0.683603879262152	0.97995285656352	0.387254901960784	0.878979298936962	0.920000000000001
81.026321252865	-39.6463131766057	0.597292179139154	0.995579383153929	0.199004975124378	0.896486021763726	0.92
81.0282208801807	-39.590390811869	0.62635933748319	0.934091223985988	0.318627450980392	0.82517629705798	0.920000000000001
81.0301391963756	-39.5340460202058	0.680706039002536	0.932840649433642	0.428571428571429	0.804054266089373	0.92
81.0351800073772	-39.4238094261143	0.558295258278528	0.912886812853352	0.203703703703704	0.808230181186557	0.92
81.0381710767231	-39.3698328044828	0.571575317237686	0.814719261926352	0.32843137254902	0.783401082387756	0.920000000000001
81.0412742119118	-39.3156471583569	0.214412864420927	0.374904160214402	0.053921568627451	0.659372486991633	0.92
81.0442331367678	-39.2615787833092	0.588303693701167	0.873124800337657	0.303482587064677	0.805705715753763	0.920000000000001
81.0470818532357	-39.2072220774781	0.741596672542524	0.939075698026225	0.544117647058823	0.837197126135208	0.920000000000001
81.0499861493696	-39.1525138992902	0.530914817913926	0.762810027984715	0.299019607843137	0.768646112073536	0.920000000000001
81.0529646644936	-39.0979626098713	0.302235327685615	0.545647125959464	0.0588235294117647	0.706667183025431	0.92
81.0559210171764	-39.0437946893211	0.667870148976562	0.967581093973025	0.3681592039801	0.87001588840303	0.920000000000001
81.0588769717195	-38.9896044320738	0.664722264559333	0.986307274216706	0.343137254901961	0.889598835225841	0.920000000000001
81.0619197935309	-38.9351354806128	0.737162943148147	0.974325886296293	0.5	0.878184667557744	0.920000000000001
81.0650298256363	-38.881277308759	0.48704469077769	0.785034655187221	0.189054726368159	0.775771119261214	0.92
81.0682358136655	-38.8276403481215	0.623124507208415	0.932523524220751	0.313725490196079	0.824060803956123	0.920000000000001
81.071558861481	-38.7737967535001	0.783734514556593	0.989037656564167	0.57843137254902	0.890270928266124	0.920000000000001
81.075043422152	-38.7201760695288	0.78153897549479	0.896411284322912	0.666666666666667	0.816913854560589	0.92
81.0831473128409	-38.6176365967106	0.680816574124237	0.94721873383406	0.414414414414414	0.84149284513089	0.92
81.0925527385476	-38.5197208956197	0.551060537260963	0.874848347249199	0.227272727272727	0.797925225662142	0.92
81.0977549522143	-38.4723397638622	0.768781665242278	0.917050509971735	0.62051282051282	0.82567088935549	0.920000000000001
81.103042458589	-38.4258446853725	0.801744328561932	0.971647861103964	0.631840796019901	0.859465803760306	0.920000000000001
81.1083851430395	-38.3795786067168	0.804739948526188	0.977126955875905	0.63235294117647	0.879216549862098	0.920000000000001
81.1137913585186	-38.333046465948	0.797877571949402	0.978108085075274	0.617647058823529	0.86921384846645	0.920000000000001
81.1191770953018	-38.286393642676	0.593418124556542	0.868208798132692	0.318627450980392	0.803944216518235	0.920000000000001
81.1245702955354	-38.2403025223867	0.765981179450332	0.924997184771312	0.606965174129353	0.85454002682605	0.920000000000001
81.1299557344577	-38.1941322739332	0.768854228629619	0.959092105057981	0.578616352201258	0.844995006977989	0.920000000000001
81.1354641152566	-38.1480005286954	0.572692263825479	0.733619821768605	0.411764705882353	0.745611180804934	0.915159047327771
81.140956549754	-38.1023238953304	0.302971022774263	0.205942045548526	0.4	0.6	0.872082009362277
81.1461922102537	-38.0553638916447	0.565457882146346	0.532876548606417	0.598039215686274	0.687406287036431	0.913596028789954
81.1514446296963	-38.0079067430918	0.473184799613362	0.519286265893391	0.427083333333333	0.670085235649405	0.920000000000001
81.1566030297835	-37.9605340182143	0.562325302151617	0.541317270969901	0.583333333333333	0.682263378201056	0.913905597292215
81.1616635606443	-37.9126829066157	0.688703505959909	0.593093286429622	0.784313725490196	0.702475997650443	0.915555423532563
81.1667748343078	-37.8645027202687	0.656542298787922	0.563084597575844	0.75	0.69155448244566	0.919868227926815
81.1718493817755	-37.8161259415735	0.479945003653867	0.478408525826253	0.481481481481481	0.655636751384288	0.92
81.1767124111026	-37.7669306309127	0.699138857167148	0.635457201513783	0.762820512820513	0.71690535607003	0.920000000000001
81.1814034847288	-37.7179004008469	0.711352061450104	0.589370789566875	0.833333333333333	0.696811096317717	0.92
81.1863563229503	-37.6689114205479	0.659529384662382	0.499614324880319	0.819444444444445	0.663032815775493	0.920000000000001
81.1914560782819	-37.6210699263433	0.560400275366962	0.518236448169822	0.602564102564103	0.675038988671217	0.913280603140045
81.1966416899883	-37.5735919136361	0.707026325962179	0.781699710747889	0.63235294117647	0.781856578747068	0.920000000000001
81.2018360672613	-37.5255877048761	0.72964716889756	0.728902180932374	0.730392156862745	0.764876012497143	0.920000000000001
81.2069685971264	-37.4778135019631	0.881985504159491	0.96297598344336	0.800995024875622	0.882184777706302	0.920000000000001
81.2120874376761	-37.4299548401459	0.852254842300979	0.974117527739212	0.730392156862745	0.890961436702791	0.920000000000001
81.2172247829741	-37.3816119320207	0.832542983445479	0.924889888459586	0.740196078431372	0.852464883161554	0.920000000000001
81.2222912599797	-37.332916181321	0.755492272260196	0.883533564128235	0.627450980392157	0.823977992114903	0.920000000000001
81.2272570333465	-37.284276800657	0.948150356723866	0.990828076631811	0.90547263681592	0.90402807489965	0.920000000000001
81.2321612645761	-37.2353442158618	0.877015120953886	0.984422398770517	0.769607843137255	0.896657856898803	0.920000000000001
81.2370518256388	-37.1858035034657	0.853793002309831	0.977193847756917	0.730392156862745	0.886783756723509	0.920000000000001
81.2418772290855	-37.1364863247451	0.878758473272337	0.981397543559598	0.776119402985075	0.877360514667052	0.920000000000001
81.2467210065621	-37.0872168932958	0.872877855302984	0.824187083154988	0.92156862745098	0.825173534819427	0.920000000000001
81.251669098563	-37.0378374507311	0.647329273953346	0.71132521457336	0.583333333333333	0.749106171178086	0.916001643066927
81.2566418181164	-36.9890652896737	0.624874234469587	0.607957424163054	0.641791044776119	0.708398164595329	0.911715701666046
81.2616674641068	-36.9405005123738	0.849479596303954	0.836214094568693	0.862745098039215	0.798484076022532	0.920000000000001
81.2667782291516	-36.8917612958999	0.723285054794911	0.672060305668252	0.774509803921569	0.737087211198621	0.919992035569054
81.2718123547266	-36.84318373619	0.877174077577674	0.83892526958321	0.915422885572139	0.815479278704896	0.920000000000001
81.2768439952494	-36.7940338192755	0.730915207780218	0.755362753868894	0.706467661691542	0.783328670073813	0.91702820053089
81.2819022483162	-36.7454716835228	0.626107325722697	0.629665631837552	0.622549019607843	0.729709607365133	0.91997648220741
81.2869441121657	-36.6963053085253	0.70321194795007	0.68093369982171	0.725490196078431	0.738246441812405	0.916945236660242
81.2919016130783	-36.6472715205445	0.787739383502601	0.749608120239033	0.825870646766169	0.76161749187733	0.920000000000001
81.2967564574781	-36.5977625891599	0.857813049604532	0.784253550189456	0.931372549019608	0.78204416207159	0.920000000000001
81.3015779388905	-36.5475584309958	0.830828827200035	0.774402752439285	0.887254901960784	0.768327621292926	0.920000000000001
81.3063425555809	-36.4976300007487	0.658226606212227	0.609985550732912	0.706467661691542	0.710952850784358	0.920000000000001
81.3110641328715	-36.4475068281838	0.737327159509548	0.641320985685763	0.833333333333333	0.720285211526696	0.920000000000001
81.3158691157453	-36.3971600848681	0.769438660891807	0.636916537469889	0.901960784313725	0.718611765401478	0.920000000000001
81.3207401485744	-36.3475881038561	0.56672090393338	0.49165076309064	0.641791044776119	0.673557476128821	0.920000000000001
81.3256762892032	-36.2982712272209	0.458407439518492	0.460404622626728	0.456410256410256	0.676899780774209	0.91877848363789
81.3393665735454	-36.1451686250703	0.555325713532426	0.395499911913337	0.715151515151515	0.628248921672532	0.920000000000001
81.343485623912	-36.0920532267133	0.58928446456658	0.418765007564532	0.759803921568627	0.634979069213046	0.920000000000001
81.347692815371	-36.0392329175318	0.503944751939008	0.400046366623114	0.607843137254902	0.62393161403568	0.920000000000001
81.3518357165967	-35.9866707838411	0.465918375003918	0.364672570903359	0.567164179104477	0.618768572643664	0.920000000000001
81.3558859140272	-35.9337523872679	0.739177573460796	0.571492401823553	0.906862745098039	0.692931080314385	0.920000000000001
81.3599708787661	-35.8804120330021	0.86088610250497	0.957066322656999	0.764705882352941	0.866363688955372	0.920000000000001
81.3640740245283	-35.8276115568192	0.891288276703643	0.949243220073953	0.833333333333333	0.852652624930302	0.92
81.0075773647884	-30.4298719035328	0.713498252620144	0.931898466024602	0.495098039215686	0.864040058693476	0.920000000000001
80.9994524028831	-30.4545834009815	0.85399812377162	0.91878056126873	0.78921568627451	0.855715252282416	0.920000000000001
80.9913863972961	-30.4790627032708	0.59102126297239	0.346221630422393	0.835820895522388	0.639994919443846	0.898637103818677
80.9832913174086	-30.5031268694653	0.25057222996153	0.300164067766197	0.200980392156863	0.633747799223421	0.82618096870564
80.9750663392229	-30.5263784889183	0.162863302694144	0.173765821074562	0.151960784313726	0.609539845565623	0.872550856117655
80.9668068546316	-30.5490972466008	0.413102886546866	0.399735184858437	0.426470588235294	0.646562172033349	0.913417210431288
80.9586145103358	-30.5716268439832	0.331269238834745	0.414919430050443	0.247619047619048	0.670633096102338	0.900884449445309
80.9504977821112	-30.5949897817764	0.324494111646944	0.428475402781067	0.220512820512821	0.672911773854972	0.92
80.9422562327644	-30.6175889190539	0.591891851956705	0.82746186483295	0.35632183908046	0.768333477737721	0.92
80.9339202283343	-30.6388917680944	0.257528664527318	0.454451268448576	0.0606060606060606	0.701929369241109	0.92
80.9257350661592	-30.6614553802842	0.390750969064557	0.698168604795781	0.0833333333333333	0.745350577207622	0.92
80.9176450997988	-30.685360655374	0.332995218474656	0.467065705766517	0.198924731182796	0.696853706303359	0.92
80.9095002765339	-30.7094942558411	0.443613354959195	0.66173651383996	0.225490196078431	0.738824688422397	0.920000000000001
80.9013385428157	-30.7334242608412	0.659308565398529	0.911754385699019	0.406862745098039	0.845823511908307	0.920000000000001
80.8931843017172	-30.7564310116396	0.852695465789671	0.988973021131581	0.716417910447761	0.876773797225319	0.920000000000001
80.8849676710724	-30.7785065210468	0.704240764630046	0.986912901809111	0.421568627450981	0.88464335764733	0.920000000000001
80.8766546235832	-30.8001806625759	0.687605050581094	0.973249316848461	0.401960784313726	0.885142719699278	0.920000000000001
80.8684124981157	-30.8217875024048	0.493106098910261	0.836212197820522	0.15	0.785228858191461	0.92
80.8602002395866	-30.8438304711073	0.700058161776716	0.963841813749511	0.436274509803922	0.870265847581222	0.920000000000001
80.8519185000938	-30.8653313937854	0.720294062148694	0.903274691461567	0.537313432835821	0.83719223515908	0.920000000000001
80.8436022508292	-30.8869654478653	0.492252760979929	0.440061077515414	0.544444444444444	0.652244580610222	0.912628341208623
80.8354122546739	-30.9093044005816	0.408862733954953	0.435372526733435	0.382352941176471	0.636260459540399	0.919321004564612
80.8271420421522	-30.9315251893087	0.449535448192309	0.477502268933637	0.42156862745098	0.654043601866206	0.920000000000001
80.8188959152627	-30.9530092963547	0.502385375417354	0.480079392810016	0.524691358024691	0.648453698073232	0.920000000000001
80.8106673618188	-30.9747416465684	0.494535726827449	0.448190950510244	0.540880503144654	0.645066582370599	0.920000000000001
80.8024141366829	-30.997157196958	0.555825672199668	0.579487601709277	0.532163742690059	0.689968672499208	0.920000000000001
80.7942318085043	-31.0195155924994	0.70542394484222	0.987962317545136	0.422885572139304	0.883272232993627	0.920000000000001
80.7860358168495	-31.0416492400775	0.774237157898384	0.98474882560069	0.563725490196078	0.881537016089567	0.920000000000001
80.7777519743363	-31.0635443285974	0.777846475063876	0.977261577578732	0.57843137254902	0.887941469258063	0.920000000000001
80.7695023267468	-31.0848600434033	0.759433388937001	0.976578220660072	0.542288557213931	0.8815713787149	0.920000000000001
80.7612617692038	-31.106284012	0.537666504799584	0.977293793912894	0.0980392156862745	0.862286467808784	0.92
80.7529770605039	-31.1281075796149	0.671652960069769	0.980560822100321	0.362745098039216	0.877586976345078	0.920000000000001
80.7447093093778	-31.1501740809226	0.588162142800502	0.754755658150024	0.42156862745098	0.764803415362286	0.920000000000001
80.7364975344471	-31.1719749840898	0.454406189526784	0.640155662635658	0.26865671641791	0.714047153578973	0.920000000000001
80.7282917338025	-31.1938452531766	0.438776619124992	0.558925787269592	0.318627450980392	0.682678759043198	0.913932128986213
80.7200603331868	-31.2163720625629	0.527320894804774	0.618367279805626	0.436274509803922	0.705853889106833	0.920000000000001
80.7119132886338	-31.2390344369782	0.525392691894195	0.607999314136648	0.442786069651741	0.699335754276982	0.920000000000001
80.7037638859608	-31.2616444761669	0.528893965435769	0.562689891655853	0.495098039215686	0.692059569859841	0.920000000000001
80.6955337050439	-31.2841331788356	0.610820201449324	0.623601187212374	0.598039215686274	0.707200540585094	0.920000000000001
80.6873323366036	-31.3062653642556	0.36330285895825	0.398247508961276	0.328358208955224	0.624304205452962	0.920000000000001
80.6791122135793	-31.3281276487403	0.474596276267141	0.546207477907416	0.402985074626866	0.680189768603286	0.920000000000001
80.6709046176212	-31.3498316394378	0.411915011679651	0.479385578914859	0.344444444444444	0.657675839621958	0.92
80.6626973033927	-31.3725501885053	0.582289862466678	0.55183462689414	0.612745098039216	0.680073385323429	0.920000000000001
80.6545217818306	-31.3946751132121	0.659011536578303	0.671764569755244	0.646258503401361	0.726013995385397	0.920000000000001
80.6463584788168	-31.4169442787664	0.600486862593005	0.854307058519344	0.346666666666667	0.791189907218802	0.920000000000001
80.6381951596246	-31.4401948210981	0.732607819344708	0.920997951614586	0.54421768707483	0.821756219568739	0.920000000000001
80.6301075060043	-31.463448074535	0.653996672970281	0.868599406546623	0.439393939393939	0.807316507520065	0.920000000000001
80.6220548967224	-31.4871361218512	0.781038666387645	0.906710101136873	0.655367231638418	0.813243536648049	0.920000000000001
80.6139724063352	-31.5113766687549	0.866438692554257	0.945521063269435	0.78735632183908	0.840839790141443	0.920000000000001
80.6059700954116	-31.5356605929773	0.794117647058823	1	0.588235294117647	0.872228235884928	0.92
80.59807437204	-31.5611942345059	0.872508830506126	0.995017661012251	0.75	0.892507058327882	0.920000000000001
80.5900990150511	-31.5866668689142	0.856579183261942	0.99747209201408	0.715686274509804	0.879810695363997	0.920000000000001
80.5820796268357	-31.6116019830597	0.799602059448897	0.986459020858578	0.612745098039216	0.869221619181089	0.920000000000001
80.5741149875177	-31.6362689136043	0.80998932402996	0.983615011696284	0.636363636363636	0.861825555665048	0.920000000000001
80.5661742179775	-31.6611986025211	0.8183606359692	0.979858526840361	0.656862745098039	0.861025690256619	0.920000000000001
80.5581805910596	-31.6863621741708	0.710979681882057	0.912155442195487	0.509803921568628	0.8131666329633	0.920000000000001
80.5502782048353	-31.7116806788353	0.711989768479361	0.940646203625388	0.483333333333333	0.83268117965977	0.920000000000001
80.5424223156953	-31.7375180096383	0.783789378898404	0.979343463679161	0.588235294117647	0.848438581920798	0.920000000000001
80.5345096069007	-31.7635563831167	0.740986668652417	0.940306670638168	0.541666666666667	0.809003811134421	0.92
80.5267755150684	-31.7901176520453	0.592823243492042	0.872515173852771	0.313131313131313	0.78521411460813	0.920000000000001
80.5189884252813	-31.817132758381	0.749964646080392	0.955811645101961	0.544117647058823	0.853169503627379	0.920000000000001
80.511179349354	-31.8442448540562	0.723798356587132	0.957400634742891	0.490196078431373	0.848453166125018	0.920000000000001
80.5034372436186	-31.8712243476756	0.775748105625327	0.991496211250654	0.56	0.865051608747588	0.920000000000001
80.4957814121861	-31.8990625461625	0.688239683316218	0.876479366632436	0.5	0.780656681435528	0.92
80.4881976936698	-31.9283495415953	0.62404902657843	0.841235308058821	0.406862745098039	0.786056266324893	0.920000000000001
80.4805985959304	-31.9574537658109	0.607791641505322	0.798916616343976	0.416666666666667	0.770326463741523	0.920000000000001
80.4730265984493	-31.9860360560625	0.585566456497465	0.819781561643579	0.351351351351351	0.781306706166453	0.92
80.4655181421069	-32.0152099168441	0.703105352054185	0.979740115873076	0.426470588235294	0.844187527733817	0.920000000000001
80.4579851396937	-32.0448915583231	0.791752113986877	0.970759129934538	0.612745098039215	0.861022005701262	0.920000000000001
80.4505350787874	-32.0745724888725	0.645276057116428	0.94844685107496	0.342105263157895	0.83759630808597	0.92
80.4431713692736	-32.105004449623	0.692384932955098	0.987711042380784	0.397058823529412	0.857714345843726	0.920000000000001
80.4357109992817	-32.1352758660701	0.820124622842844	0.973582579019021	0.666666666666667	0.845677327855839	0.920000000000001
80.4283449137362	-32.1656372952636	0.699967562548853	0.978551477298965	0.421383647798742	0.857471586621102	0.920000000000001
80.4210509685521	-32.1966032559311	0.687656724055394	0.98315658536569	0.392156862745098	0.84989897711783	0.920000000000001
80.4136828650906	-32.2276127696348	0.6294419964525	0.977838241271013	0.281045751633987	0.850248085570828	0.92
80.406389457388	-32.2592157855237	0.673434102344157	0.955563856862226	0.391304347826087	0.831195301607737	0.92
80.3993141414171	-32.2918865948924	0.748314259119619	0.969265334159635	0.527363184079602	0.848276158117739	0.920000000000001
80.392218307692	-32.3243741651387	0.72909973109753	0.987611226900943	0.470588235294118	0.88005070507515	0.920000000000001
80.3850895152459	-32.3572399569107	0.680321905856775	0.978290870537078	0.382352941176471	0.854457503745286	0.920000000000001
80.3780312415964	-32.3901506851617	0.526497222839888	0.874423017108348	0.178571428571429	0.807885529581769	0.92
80.3710893438189	-32.423891910335	0.565704943474359	0.808493220282051	0.322916666666667	0.779727681972961	0.920000000000001
80.364176646611	-32.4576660172786	0.679486961484535	0.952194261952122	0.406779661016949	0.832869764764333	0.920000000000001
80.3572597097505	-32.4920186953033	0.771998020724063	0.955760747330479	0.588235294117647	0.851736242431484	0.920000000000001
80.3503757772842	-32.5259546735066	0.708479979474496	0.981062523051557	0.435897435897436	0.853389921764828	0.920000000000001
80.3435271133061	-32.5601207903756	0.684235210589901	0.961607676081763	0.406862745098039	0.844583158013269	0.920000000000001
80.3366741707877	-32.5948549743786	0.686811304776238	0.927081729049332	0.446540880503145	0.826369551334251	0.920000000000001
80.3299431759424	-32.6297923422403	0.538556282141544	0.921557008727532	0.155555555555556	0.800849620624253	0.92
80.323259946275	-32.6650330634561	0.616469071596403	0.915998252482424	0.316939890710382	0.813600534418995	0.920000000000001
80.3165612855684	-32.7007421806338	0.702573101661396	0.768782566959157	0.636363636363636	0.766746284416095	0.92
80.3100516118928	-32.7370564717515	0.420940897956182	0.680591473331718	0.161290322580645	0.743472329057344	0.92
80.3035927558321	-32.7736573810843	0.308832298579446	0.322210051704346	0.295454545454545	0.60507646031912	0.92
80.2971587888358	-32.810974514136	0.517349344923208	0.848424180042494	0.186274509803922	0.801185459617612	0.92
80.290681229651	-32.84800403281	0.564010346160719	0.936844221733204	0.191176470588235	0.814010212365382	0.92
80.2842669630953	-32.8848239391588	0.449950248283106	0.82029850651646	0.0796019900497512	0.782589050462933	0.92
80.2779095460966	-32.9219638494702	0.46077779754565	0.835348698539576	0.0862068965517242	0.775097893435565	0.92
80.2715855515416	-32.9598332430539	0.449220680626524	0.714533315276037	0.183908045977011	0.747123686675514	0.92
80.2654421530577	-32.9981629579203	0.472075102732875	0.844647717903562	0.099502487562189	0.795978108894351	0.92
80.2593065811621	-33.0365137908678	0.508869271129916	0.851071875593165	0.166666666666667	0.786680417946865	0.92
80.2531234083203	-33.0751123941335	0.52526349911414	0.888762292345927	0.161764705882353	0.800053171409521	0.92
80.2469856704045	-33.1130610547676	0.577785414098069	0.892944565569874	0.262626262626263	0.80202061316952	0.920000000000001
80.2407712777381	-33.1514164967428	0.445365088803014	0.80545885977657	0.0852713178294574	0.768199850984146	0.92
80.2346553204217	-33.1903179572148	0.499111050996235	0.872435938470456	0.125786163522013	0.803525287846722	0.92
80.2286959388623	-33.229503368562	0.40817321912824	0.771570318853495	0.0447761194029851	0.78954920343637	0.92
80.2227161178785	-33.2685462617955	0.375009793637398	0.660275997531207	0.0897435897435897	0.732279230785823	0.92
80.2167763817794	-33.308308791103	0.540826823220092	0.836555607224499	0.245098039215686	0.776431244865033	0.920000000000001
80.2108988505569	-33.3478538509384	0.581387947047724	0.894119177677537	0.26865671641791	0.806121537019666	0.920000000000001
80.2050528681778	-33.3875257133356	0.436328510798306	0.745206041204455	0.127450980392157	0.75348405406602	0.92
80.1992071371251	-33.4276755053968	0.314833576219832	0.565941662243586	0.0637254901960784	0.712138365853737	0.92
80.1933636487787	-33.4678250219138	0.512414830921141	0.956202210861891	0.0686274509803921	0.827702287937785	0.92
80.1875780187917	-33.5077341372306	0.588667663951133	0.955113105680045	0.222222222222222	0.843335810951728	0.92
80.1819203078026	-33.5482529930551	0.517613123146897	0.927383109038893	0.107843137254902	0.807654784786238	0.92
80.1762065787897	-33.5889889389768	0.559169805356206	0.936967061692804	0.181372549019608	0.837763231829264	0.92
80.1705369545023	-33.6294030085614	0.526761673419401	0.912898346838803	0.140625	0.819038657779599	0.92
80.1649317971158	-33.6700958414755	0.462990480424272	0.783123817991401	0.142857142857143	0.768488410279121	0.92
80.1594533177118	-33.7118494054699	0.599061072093314	0.963149466591	0.234972677595628	0.835510462962744	0.92
80.1540867460544	-33.7535919626543	0.585170603683759	0.976311356621248	0.194029850746269	0.857846721804642	0.92
80.1486430842162	-33.7949681139995	0.359355636735411	0.586358332294351	0.132352941176471	0.713124010038227	0.92
80.1430820164869	-33.8362860960558	0.206575019973996	0.341721468519421	0.0714285714285714	0.622509408637747	0.92
80.1376750045394	-33.8777753708795	0.174001226968869	0.218750753257466	0.129251700680272	0.601662147439337	0.900268132425981
80.1324022965095	-33.9194705882591	0.0747678012188669	0.0939800468821782	0.0555555555555556	0.60447818347585	0.870022980131103
80.1268708736899	-33.9610504313344	0.350913848634725	0.430032825474577	0.271794871794872	0.642584097380348	0.909228692286543
80.1212761988937	-34.0021226193341	0.347874312367959	0.352611369833958	0.343137254901961	0.608706017189468	0.919211072640472
80.1157079215355	-34.0427852492115	0.255340926469218	0.429873772130355	0.0808080808080808	0.649721712893283	0.92
80.1102750195188	-34.0840270169268	0.170092845511703	0.245982792472682	0.0942028985507246	0.619249439324283	0.817142606811233
80.1049363777387	-34.1261485390968	0.261646882077705	0.361529058273058	0.161764705882353	0.620864456455735	0.910387846310401
80.0997076117115	-34.1687320905977	0.331759480349006	0.408616999913697	0.254901960784314	0.623657059822265	0.918998590077399
80.0944597575662	-34.2107339153715	0.580092536974946	0.936304476934966	0.223880597014925	0.848406855850458	0.92
80.0891395280687	-34.252402106304	0.595303792078529	0.925901701804117	0.264705882352941	0.810730041945248	0.920000000000001
80.0837558233912	-34.2942510964915	0.330137424631797	0.552930216495232	0.107344632768362	0.71181227138419	0.92
80.07848371094	-34.3360707860722	0.613460685400219	0.908513410601433	0.318407960199005	0.812766505975583	0.920000000000001
80.0732367869439	-34.3779819818058	0.663188979006494	0.830882462517494	0.495495495495495	0.784693676832717	0.92
80.0680477157582	-34.4205748650214	0.367880942936677	0.583801101559628	0.151960784313726	0.728632685966541	0.92
80.0628519163135	-34.4631095120199	0.563555655828055	0.852601507734541	0.274509803921569	0.79139087214099	0.920000000000001
80.0576883843454	-34.5052984534417	0.688046079464611	0.967001249838314	0.409090909090909	0.855791805367953	0.92
80.052633996189	-34.547915574598	0.636156833159301	0.963490136906838	0.308823529411765	0.856464343524555	0.920000000000001
80.0475024619069	-34.5906717971535	0.650025636905493	0.932404214987458	0.367647058823529	0.819764485572548	0.920000000000001
80.0423599105159	-34.6328875619686	0.666352622710806	0.929720170794747	0.402985074626866	0.822988392855255	0.920000000000001
80.03720328516	-34.6750283567373	0.633454568111223	0.987339243749327	0.279569892473118	0.886200275815061	0.92
80.0320029259725	-34.7174436126933	0.659972236237059	0.986611139140785	0.333333333333333	0.874754815988115	0.920000000000001
80.0269540436033	-34.759671413681	0.720731100688735	0.93571507494069	0.505747126436781	0.825888033028885	0.92
80.0220145508944	-34.8029941972079	0.651450565969926	0.969567798606519	0.333333333333333	0.88053819203439	0.920000000000001
80.0170816340567	-34.8463954603259	0.710752910811523	0.990133272603438	0.431372549019608	0.888883343398395	0.920000000000001
80.0120199202723	-34.8888090635339	0.715704467765968	0.970624621806446	0.46078431372549	0.867491462660928	0.92
80.0068053001312	-34.9305833982257	0.705965345422252	0.960950298687642	0.450980392156863	0.848534469311074	0.920000000000001
80.0015273006768	-34.972552256538	0.683334606447588	0.98921823250302	0.377450980392157	0.876498434698348	0.920000000000001
79.9963064931248	-35.0142592104056	0.685137744110013	0.972127340071878	0.398148148148148	0.846601198206575	0.92
79.9911945211685	-35.0563890641605	0.712530752041312	0.956807535828657	0.468253968253968	0.827711919659211	0.920000000000001
79.9861821648601	-35.0993551771109	0.714547979647149	0.950308080506418	0.478787878787879	0.8489717080307	0.920000000000001
79.9812260131128	-35.1425184830006	0.388108909863316	0.408570760903102	0.367647058823529	0.63159041465528	0.912674792282044
79.9762914412744	-35.18527913133	0.412798819814201	0.302520716551479	0.523076923076923	0.615572048097987	0.902355061735003
79.9714658451152	-35.2284266422682	0.303410561951747	0.322507398413299	0.284313725490196	0.614932699283788	0.916310780906024
79.9665815922785	-35.2717894540716	0.189152032692219	0.206735437933458	0.17156862745098	0.608003433746763	0.863117049318325
79.9616995725615	-35.3146767122981	0.338052059498868	0.285078477972095	0.391025641025641	0.612174401590929	0.906090521075375
79.9567098964269	-35.3571371757834	0.330925570943891	0.3797998598365	0.282051282051282	0.625182897718199	0.90902425848091
79.9515567274644	-35.3994068355189	0.263220819312139	0.364676932741925	0.161764705882353	0.613207295421581	0.911104839660201
79.9464347562218	-35.4413106494435	0.455843841836439	0.394446304362532	0.517241379310345	0.625467828469563	0.919174789100131
79.941360475258	-35.4833835236086	0.320661008642116	0.386420056499918	0.254901960784314	0.632901386760838	0.918691210570179
79.9363282480074	-35.5260638746671	0.437808646947209	0.402890021167144	0.472727272727273	0.638256312673706	0.904327007154641
79.9314294069026	-35.5687706505644	0.470006583790872	0.447475854148908	0.492537313432836	0.643432719744534	0.920000000000001
79.9265296263153	-35.6111344674203	0.358945771812056	0.354707464022122	0.36318407960199	0.625584001818394	0.912037217697751
79.9214761321394	-35.6539257337518	0.440919184639012	0.350306837746492	0.531531531531532	0.615642281788001	0.897284121597885
79.9163076382234	-35.6959874851251	0.321270379157489	0.338619189687527	0.303921568627451	0.617640237231456	0.900985001642471
79.9111778573435	-35.7377158150588	0.388796755108713	0.344969396742249	0.432624113475177	0.628738806083193	0.909494732899286
79.9061349898413	-35.7797621421657	0.434616848250549	0.432725759993163	0.436507936507936	0.64323442957534	0.910928488252904
79.901125577364	-35.8223837150165	0.35716966005576	0.312978775893833	0.401360544217687	0.617451271005311	0.903457510196356
79.8961942972205	-35.8648199864494	0.308748026334357	0.363872864262917	0.253623188405797	0.622819349932647	0.918552770681198
79.8913248084468	-35.9074695111062	0.419446209956192	0.378108106186895	0.46078431372549	0.628125264010071	0.908347323396783
79.8863947047949	-35.9503299984753	0.400188946188904	0.359201421789571	0.441176470588236	0.623977493029108	0.903151969244709
79.8814433711916	-35.9926308832536	0.420993047741458	0.404175150209283	0.437810945273632	0.647247126432721	0.909662875756452
79.8764419854139	-36.0347166688218	0.370956074125369	0.305637638446816	0.436274509803922	0.615395179375169	0.904526856579078
79.8714163576052	-36.0771519414369	0.3068499323439	0.290170452923095	0.323529411764706	0.619437308842108	0.899649973498168
79.8664497169066	-36.1197903610666	0.272168421008944	0.28453292044926	0.259803921568627	0.623708306463193	0.881526168772259
79.8614877204336	-36.1619658179186	0.241919794510961	0.235083370116448	0.248756218905473	0.618645265609399	0.873701572883658
79.8564785821353	-36.2039429850642	0.377169584214782	0.307672501762896	0.446666666666667	0.613604515726758	0.904863461727064
79.851464695143	-36.2463368349446	0.26249802738138	0.202773832540538	0.322222222222222	0.616969967179304	0.874077030963179
79.8464652189973	-36.2883015355017	0.263811516410868	0.268916565160044	0.258706467661691	0.636942045057505	0.856863040961685
79.8413588848025	-36.3298282167206	0.232998091605762	0.211094222427211	0.254901960784314	0.613597189871093	0.872610627887665
79.8362565578961	-36.3718191954188	0.242748791786231	0.261138609213488	0.224358974358974	0.612485174912529	0.895254220724565
79.8312747511801	-36.4137985035894	0.294837992317797	0.321019268217684	0.26865671641791	0.619334959746256	0.910366247395044
79.8263555199622	-36.4556768201939	0.254573914819241	0.24632731681797	0.262820512820513	0.609782471712462	0.878968642495018
79.8214103415422	-36.4984625581793	0.275789147946082	0.242754766480399	0.308823529411765	0.601758766992713	0.901888048449319
79.816455430437	-36.5409321031232	0.139202276561892	0.121541808025744	0.156862745098039	0.64369438426418	0.744139354292098
79.8115875034044	-36.5832446570101	0.30740593856357	0.221777051256492	0.393034825870647	0.61423437926049	0.875706335463611
79.8066725978809	-36.6253711794577	0.431205973832053	0.32809822217391	0.534313725490196	0.633462396668452	0.875135868431316
79.8017053476496	-36.6677396479286	0.402498531370999	0.290291180389057	0.514705882352941	0.622124502501399	0.890779020156653
79.796753426427	-36.70968379427	0.381563175282936	0.245713415242488	0.517412935323383	0.619923105921523	0.868642229625117
79.7917447000205	-36.7513915770667	0.294373989953159	0.221100921082788	0.367647058823529	0.645887353559621	0.847580510928406
79.7866447462489	-36.7931907472953	0.367222136811135	0.342287410877172	0.392156862745098	0.617273965503315	0.903740735899661
79.7815508355956	-36.8345360949792	0.308801838358539	0.284270343383745	0.333333333333333	0.621342046937173	0.891978135510739
79.776451333606	-36.8758312330751	0.219219081367139	0.188438162734277	0.25	0.618403675104962	0.877751278282013
79.7713742501512	-36.9176372515081	0.141331731247904	0.0228595409271811	0.259803921568627	0.628511473113389	0.840467837920634
79.7663615512902	-36.9596720040752	0.321438368552888	0.299739482203816	0.343137254901961	0.614873787515333	0.892681751968228
79.7613601564904	-37.0012918049211	0.288926570156722	0.24949493135822	0.328358208955224	0.632571940436085	0.856285781726777
79.7563564505113	-37.0428769708541	0.20164421537031	0.177798234662189	0.225490196078431	0.656656905897821	0.81642019061712
79.7513034632371	-37.0847076198677	0.259395917293559	0.20506634439104	0.313725490196078	0.637997529318724	0.853128122069337
79.7462272269888	-37.1259626738962	0.231990714005421	0.145573467811838	0.318407960199005	0.629720964485019	0.808094745144128
79.7411558288331	-37.1672093636885	0.15930792706133	0.137243305103052	0.181372549019608	0.637370111460289	0.829576409212904
79.7360968035091	-37.208949258286	0.247940723538568	0.231175564724194	0.264705882352941	0.638195014575254	0.836703801602282
79.7309402026048	-37.2503015053626	0.205475771459235	0.249840431807359	0.161111111111111	0.61965063193037	0.863328024964893
79.7257602968142	-37.290780056395	0.139747865315987	0.161440175076417	0.118055555555556	0.717256931913705	0.746449804534279
79.720567566724	-37.331873261109	0.206022793131283	0.147339703909624	0.264705882352941	0.645841541605902	0.82541489540203
79.7154044289876	-37.3731389056742	0.30445011203828	0.206939439762834	0.401960784313726	0.622720285917473	0.871131823739692
79.6951375377047	-37.5380225990395	0.172406712544221	0.185609444988941	0.159203980099502	0.649488990896493	0.829234893168513
79.6900776142433	-37.5791342594421	0.21677478247185	0.232569172786837	0.200980392156863	0.616745598966402	0.874874349373868
79.6849534741585	-37.6204336813722	0.173475340863552	0.15577421113887	0.191176470588235	0.679981170211821	0.792336451718082
79.6798209656958	-37.6616740761381	0.145670890971691	0.164675115276715	0.126666666666667	0.679149542381832	0.803669817818265
79.6746244534582	-37.7021832491749	0.257601528348934	0.22167071838941	0.293532338308458	0.607832139503221	0.89742661378428
79.6694178388395	-37.7426377499176	0.242460533497441	0.215313223857628	0.269607843137255	0.628533164647746	0.860818757815877
79.664178950619	-37.7833966073856	0.229239765925737	0.22808737498873	0.230392156862745	0.632484338139371	0.853496398566897
79.6589496594674	-37.8237138229522	0.27224780892925	0.2808140258187	0.263681592039801	0.639867224351318	0.857069966195645
79.6537053281838	-37.8639566409768	0.264258136552128	0.219692743692491	0.308823529411765	0.636891313852832	0.859055661630153
79.6485022717939	-37.9048036745455	0.254962250147606	0.250120578726584	0.259803921568627	0.628899985364752	0.882885253637512
79.6328656118836	-38.0261356828853	0.305360787637204	0.221832686385519	0.388888888888889	0.636241036801973	0.85387010274811
79.6276199475097	-38.0667209223172	0.183668511190171	0.181062512576419	0.186274509803922	0.628880478582144	0.834447312697305
79.6170632493619	-38.146731576649	0.341777479904064	0.254983531236698	0.428571428571429	0.606916444748525	0.898215147085609
79.6115272777413	-38.1860557631961	0.266412561717835	0.20439375088665	0.32843137254902	0.6372392544828	0.874075890385546
79.6061084353995	-38.225395369097	0.235879226333145	0.188176363114051	0.283582089552239	0.637618386555762	0.839352728441523
79.5955390612008	-38.3055591898358	0.176799012172083	0.13642630717245	0.217171717171717	0.661949289592336	0.800146545168607
79.5904450143254	-38.3461486282917	0.273753805921076	0.219149402886927	0.328358208955224	0.64055677274156	0.841229931627552
79.585357818491	-38.3867443869741	0.219617326395016	0.165160578715959	0.274074074074074	0.647784020115753	0.840288962473987
79.5744461354518	-38.4657653360263	0.396810117174883	0.21391008942223	0.579710144927536	0.628527770260358	0.87913089338043
79.5686501748732	-38.5032863332285	0.239757673184866	0.172325803886071	0.30718954248366	0.645632577510992	0.830006468669676
79.5629713645247	-38.5413189273169	0.298248015002645	0.221496030005291	0.375	0.665957176738437	0.8022908566667
79.5574854598357	-38.5806580291042	0.314287189465413	0.187397908342589	0.441176470588236	0.626714673204011	0.865170029722599
79.5520760297921	-38.6198327542318	0.212212846643667	0.135868479356985	0.288557213930348	0.65935868233878	0.79727584226139
79.5467347999354	-38.6592712004947	0.379647433651934	0.278902710441123	0.480392156862745	0.623920324414092	0.890393670910836
79.5413718453709	-38.699063145946	0.411989237954118	0.265154946496471	0.558823529411765	0.626561606143308	0.871543472787741
79.5305516758005	-38.777245474941	0.333816043235249	0.262503881342293	0.405128205128205	0.634246302684166	0.870965942780085
79.5249118103223	-38.8158009982902	0.201067586709637	0.249754221038322	0.152380952380952	0.619136942324363	0.871297929762543
79.5191182832164	-38.8536394106713	0.304804563961607	0.218583486897573	0.391025641025641	0.641780609629333	0.858510159459384
79.5133565634275	-38.8907991352096	0.502346447641549	0.268581784171987	0.736111111111111	0.635893794500395	0.86304500970729
79.5077154476953	-38.9291274260792	0.337681927830442	0.283206992915786	0.392156862745098	0.62858379146638	0.895963613012694
79.5020446977102	-38.9674637237863	0.321769519383781	0.255479337275024	0.388059701492537	0.619875669323563	0.891072441347082
79.4964535120986	-39.0056563122189	0.244203554136842	0.275444145310721	0.212962962962963	0.631724187924916	0.872535674504905
79.4909658086629	-39.0442809710689	0.340305568843821	0.259042510236662	0.42156862745098	0.629768978232681	0.868691657598197
79.4853987459782	-39.0830130761255	0.35313731867608	0.279804049116866	0.426470588235294	0.63371874543154	0.852625062012461
79.4798117862624	-39.1211650189702	0.298562346542102	0.205311827587128	0.391812865497076	0.631647680446406	0.859028270504555
79.4741175716076	-39.1588133880631	0.219677628986473	0.180095998713687	0.259259259259259	0.629534872486789	0.842619581827647
79.4682694867772	-39.1962162519943	0.282662665690606	0.210486621703794	0.354838709677419	0.6391163330659	0.861012430717133
79.4623695400356	-39.2333542634621	0.29031832063794	0.178675856962154	0.401960784313726	0.654293663168306	0.834882407260682
79.456484164469	-39.2700432683158	0.306294971060001	0.197955795778538	0.414634146341463	0.67334544553278	0.786432644816582
79.4504881915436	-39.3061758088756	0.144880102539815	0.167537982857407	0.122222222222222	0.660881235225012	0.81201168798689
79.4445308992467	-39.3429782822843	0.303895709940143	0.230340439488129	0.377450980392157	0.645814649506466	0.84682188905746
79.4386358778124	-39.3795754293847	0.370474843379587	0.208611378301464	0.532338308457711	0.635250742160171	0.858657175651474
79.4328067645948	-39.4164638598243	0.280438266031662	0.222641237945678	0.338235294117647	0.6433774616011	0.83145088907555
79.426973860322	-39.4537966689118	0.323855055422984	0.162415993198909	0.485294117647059	0.63753139789335	0.834072453126636
79.421126075361	-39.4905515009031	0.181804117453303	0.184503757294665	0.17910447761194	0.6529548137476	0.829037460064262
79.4152123082734	-39.5269733375823	0.29353124732355	0.209611514254942	0.377450980392157	0.624623290001626	0.861955499410932
79.4092087047065	-39.5634318525799	0.317717126434251	0.228571507770463	0.406862745098039	0.631416012710488	0.885128325411771
79.3972269458735	-39.6355653388696	0.193155048449795	0.148936359525853	0.237373737373737	0.654976626310571	0.822473532261975
79.3911235114251	-39.6714256761072	0.261907741125979	0.200286070487252	0.323529411764706	0.644029373819766	0.835730888404165
79.3849861591065	-39.7071374680961	0.3005485112653	0.164822512726677	0.436274509803922	0.654620942855725	0.799840347325913
79.3788583238003	-39.7423732451554	0.249745927538853	0.15522955999574	0.344262295081967	0.666656793733028	0.792871452869204
79.3726501148113	-39.7771628189194	0.209955970593288	0.0933813289416784	0.326530612244898	0.614731708963162	0.830397811126018
79.3664927476476	-39.812703262928	0.297784244604174	0.184854203494061	0.410714285714286	0.655006882908289	0.783687040409801
79.3604035984882	-39.8480785248235	0.172673041545132	0.234234971979153	0.111111111111111	0.6	0.92
79.3541840196586	-39.8827644971269	0.274391253625436	0.220351134701853	0.32843137254902	0.655624415690445	0.843321658868209
79.3479451570901	-39.9178259574446	0.216823344819341	0.110117277873975	0.323529411764706	0.627792771372878	0.902104738375511
79.3354449394994	-39.98673372366	0.2822361683878	0.224603055729849	0.339869281045752	0.660386480941677	0.825423983996904
79.3292150718543	-40.0217836179909	0.262061933556005	0.226251526686478	0.297872340425532	0.635527457222972	0.830090893915532
79.3228765199885	-40.0562435392091	0.233977222917363	0.192822170702451	0.275132275132275	0.629846683542471	0.852323682965006
79.3036604193417	-40.1573202503659	0.249369943306552	0.219828321987254	0.27891156462585	0.640076599979445	0.857227555902102
79.2972199673908	-40.1906253555732	0.300182356979275	0.151089351639709	0.449275362318841	0.662881919858049	0.798352914829354
79.290940602829	-40.2247885956729	0.229086595402491	0.180395413027205	0.277777777777778	0.64504778365119	0.811354510024825
79.2845920214959	-40.2590714236701	0.231162388721727	0.222014699924073	0.24031007751938	0.6	0.90086527781822
79.2781511208462	-40.2928376720806	0.269911937649787	0.201199536675235	0.338624338624339	0.638417672729852	0.87015641934438
79.2717367826309	-40.3258644112678	0.398150577330616	0.262967821327898	0.533333333333333	0.63574359214369	0.848524003803185
79.2651567848734	-40.3586160717075	0.340340502769365	0.224798652597552	0.455882352941177	0.639624445113031	0.871251169737733
79.2584604076671	-40.3908526074955	0.268164374116841	0.180006909153223	0.35632183908046	0.638780591063309	0.842950432191459
79.2517246042665	-40.4222873973955	0.228858189402709	0.148192569281609	0.309523809523809	0.670061248431396	0.792953258315673
79.2450579221194	-40.4541251700694	0.376318091698435	0.257538144181184	0.495098039215686	0.641010407513759	0.842297736936398
79.2383532966108	-40.4862578812551	0.402287514726479	0.182026009845115	0.622549019607843	0.633771636328657	0.849301268124602
79.2317215154017	-40.5182637797373	0.255455751835837	0.150911503671673	0.36	0.680502153638928	0.774412712625815
79.2250908744725	-40.5502527912619	0.355411515101451	0.178771748151619	0.532051282051282	0.664764520591082	0.819027443852228
79.218378927499	-40.582275589038	0.178734433278613	0.11237082734154	0.245098039215686	0.682604911225667	0.781778492038194
79.2117133187651	-40.6145547560643	0.240938351058132	0.197926084832313	0.283950617283951	0.639839908189674	0.865045656181587
79.2050007208553	-40.6459964813519	0.257525974876278	0.175545776913049	0.339506172839506	0.657000521162651	0.81993020621309
79.1982300656995	-40.6770645512771	0.186932610218927	0.128767181222169	0.245098039215686	0.661770640041941	0.817732858320216
79.191431616653	-40.70848428719	0.299608858654449	0.14333536436772	0.455882352941177	0.682017033281468	0.777266963324885
79.1846417710218	-40.7393921329162	0.293163936469556	0.227353513964753	0.358974358974359	0.639090682592277	0.81654332302276
79.1777445024365	-40.7695927970909	0.295455164391405	0.172609675188039	0.418300653594771	0.64190982148004	0.83925237498896
79.1707220573609	-40.7995257066998	0.257801124592486	0.167563033498698	0.348039215686275	0.645131236516883	0.832321094418721
79.1637676971982	-40.8293141014927	0.190253506211551	0.106875171627083	0.27363184079602	0.710454214590557	0.744010632502741
79.1568432534884	-40.8592712887635	0.153420460775446	0.0911546470410885	0.215686274509804	0.678091325360067	0.782698859330724
79.149861200957	-40.8894039113235	0.322649032009216	0.223729436567453	0.42156862745098	0.626944407024222	0.858571847794159
79.1428989147328	-40.9196581294726	0.271854638667882	0.190768100865177	0.352941176470588	0.651853968325668	0.83612014402933
79.135991170962	-40.9493218065665	0.299450814793395	0.189810720495881	0.409090909090909	0.653697737610203	0.836226819485732
79.1289305512573	-40.978769030799	0.249492348128635	0.193429140701714	0.305555555555556	0.629616516735627	0.867514652577508
79.1218028532817	-41.0078614321411	0.296129358900194	0.157915283456953	0.434343434343434	0.655629331114157	0.818392991009941
79.1146619822521	-41.0362564725132	0.198981252740561	0.198957530356745	0.199004975124378	0.634838598695916	0.84432958586965
79.107512253069	-41.0645696433961	0.204200498812841	0.16501475423944	0.243386243386243	0.658555234523497	0.806839099771079
79.1002874063115	-41.0929264522286	0.190303134664555	0.160018034034991	0.220588235294118	0.650411016637998	0.824207585461049
79.0931356926371	-41.1211906777898	0.235615926490525	0.207550260941249	0.263681592039801	0.655400105870142	0.807200260861922
79.0860567244012	-41.1499421820414	0.275785397358899	0.218237461384465	0.333333333333333	0.640733000161385	0.834024713796179
79.0788967121703	-41.1786908091134	0.28346406334274	0.16006538158744	0.406862745098039	0.644911626233463	0.82713237420439
79.0646575614945	-41.2354955752229	0.165558967058273	0.118996721995334	0.212121212121212	0.695307807344013	0.757727787570667
79.0353026569751	-41.3437285084619	0.129941653361596	0.0294911498604478	0.230392156862745	0.659815428898463	0.910349174464377
79.0279497650925	-41.3709629024727	0.245921469491485	0.192992364270326	0.298850574712644	0.63777786194154	0.846444254428282
79.013226631514	-41.4239816102522	0.169328230114491	0.176891754346629	0.161764705882353	0.658386077227227	0.748306043256748
78.9981668098289	-41.4755442424352	0.14974968070458	0.0994993614091596	0.2	0.719048229271273	0.744510126366231
78.9905932354435	-41.499904932513	0.214933801827593	0.152089825877409	0.277777777777778	0.654658716704394	0.7933605849156
78.9829865307506	-41.5250483552989	0.134029125945692	0.135705310714914	0.132352941176471	0.651273770196547	0.810784551036599
78.975499705473	-41.5504941229524	0.0981229956974825	0.037042011295463	0.159203980099502	0.679359209480543	0.763743444731156
78.9605364383842	-41.6020420227572	0.281162046267156	0.184873112142155	0.377450980392157	0.64776809651419	0.835307415848231
78.9530706255409	-41.6282466578501	0.290886754185246	0.204322527978336	0.377450980392157	0.64118307885434	0.848174993083104
78.9456526526694	-41.654173999413	0.291442998105163	0.141709525622091	0.441176470588235	0.671408568383026	0.759268478378898
78.9304078971453	-41.7032632549354	0.221018814624279	0.177331746895617	0.264705882352941	0.650724939667515	0.830141448068419
78.9226966223039	-41.7267042079682	0.310458913249159	0.230980719580079	0.389937106918239	0.624519202759442	0.862834272311558
78.91495383847	-41.7498448076119	0.210309015132601	0.189435234566278	0.231182795698925	0.648149485045021	0.840764219016576
78.907177697322	-41.773361249244	0.275861160809998	0.198781145149408	0.352941176470588	0.638137028515044	0.83799609707315
78.8995579992114	-41.7975472197134	0.289626199142656	0.179252398285312	0.4	0.637551956707886	0.849550832371183
78.8919065067993	-41.8214410991046	0.1356523560698	0.110385171909716	0.160919540229885	0.63901522013023	0.807796616828536
78.8841104942736	-41.8447375340787	0.234743459545301	0.155761428894523	0.313725490196078	0.642422992302932	0.852039667466039
78.8762906420634	-41.8678019847898	0.284079076934727	0.156393447987101	0.411764705882353	0.661273700432736	0.815579793770246
78.8684738181556	-41.8901642581126	0.251932140455446	0.180481196333778	0.323383084577115	0.649476142025426	0.828530441706267
78.8606542657626	-41.9124765559913	0.290316134180231	0.183573444831049	0.397058823529412	0.658767801280594	0.774877916816549
78.8527619353397	-41.9348073226545	0.324238009713286	0.172285543236095	0.476190476190476	0.64548909261041	0.830782811475384
78.8449833314763	-41.9574698769151	0.292769671851014	0.212990324094185	0.372549019607843	0.637377797247725	0.854498402644173
78.8373471748401	-41.9809126494361	0.231213647009479	0.21456404615571	0.247863247863248	0.661401365381792	0.826334962025683
78.8295216067291	-42.0041867418495	0.333597311546578	0.188933753527938	0.478260869565217	0.656134951749634	0.790486791599086
78.8216039375013	-42.0262246796375	0.398722836567878	0.189602535880854	0.607843137254902	0.636011752014868	0.845967252555102
78.8136537026954	-42.0471851673205	0.358579322906305	0.272714201368165	0.444444444444445	0.628720872366655	0.859291164274625
78.8056686042523	-42.0677787252966	0.273754453415514	0.174959887223185	0.372549019607843	0.625422845544094	0.866194418987401
78.7976528159418	-42.0888124120551	0.259270345366856	0.199913239753321	0.318627450980392	0.642076487084627	0.842642351151537
78.7897037629307	-42.109745232456	0.207722108952018	0.166687998998564	0.248756218905473	0.653306715025131	0.838129709543758
78.7817440751102	-42.1305555113634	0.261720727819096	0.229323808579369	0.294117647058823	0.646849264916161	0.838499224690391
78.7737024553812	-42.1512817445432	0.211825041476416	0.154042239815577	0.269607843137255	0.643012153510508	0.83645233574404
78.7656926630961	-42.1715490791199	0.239522751002681	0.205413661209342	0.27363184079602	0.621499997737393	0.874536858018118
78.7576455643184	-42.1914075872451	0.166841319593348	0.137604207814147	0.196078431372549	0.658855486916662	0.786271600151959
78.7494867034793	-42.2108419347232	0.226581883005765	0.159046118952706	0.294117647058824	0.631937412509926	0.845406195663167
78.667267371109	-42.1423337701105	0.183893728689084	0.137018226608937	0.230769230769231	0.651093700071821	0.829831205035023
78.6601892312472	-42.1146472711969	0.311199737554768	0.191026926089928	0.431372549019608	0.651236567702498	0.828367961790393
78.6530478933078	-42.0868306289241	0.292825930993309	0.242514607084657	0.343137254901961	0.632867531879515	0.866033828473938
78.6459552589513	-42.0587125804065	0.357979447917739	0.215958895835479	0.5	0.64591515818023	0.843078052737897
78.6389626891751	-42.0305170913849	0.260427774585723	0.19747246459433	0.323383084577115	0.631162266678941	0.876038193159803
78.631990914287	-42.0022057693385	0.377172490878899	0.215129295483288	0.53921568627451	0.642059806856512	0.850643399704554
78.6249729512897	-41.9736592669477	0.344612214436032	0.257851879852456	0.431372549019608	0.622872906114463	0.871839908212982
78.6180061743403	-41.9453509248604	0.326051175874746	0.209316282097751	0.442786069651741	0.637759928980334	0.840780995050522
78.6110286676642	-41.9171272840215	0.316691516984628	0.231422249655529	0.401960784313726	0.635847812075268	0.849192395025711
78.6039866881359	-41.8887845393947	0.313767441953736	0.181456452534923	0.446078431372549	0.630899441112146	0.870854039210211
78.59698524143	-41.8607467483837	0.339253619265807	0.210845546989325	0.467661691542289	0.631816524527622	0.868541070929835
78.5899696690387	-41.8328162794476	0.293064611071444	0.198874320182105	0.387254901960784	0.647337722147426	0.824583348123091
78.5828908743772	-41.8047601117118	0.363689848236124	0.193065970982052	0.534313725490196	0.642115586788296	0.83348338898195
78.5758557961694	-41.776988905662	0.349733590139905	0.271606483762396	0.427860696517413	0.628095087136078	0.884706198950902
78.5688142978986	-41.7492759877317	0.317515019194573	0.237971214859734	0.397058823529412	0.636449521781896	0.830701988050262
78.5617145938508	-41.7214056873474	0.286735377540027	0.186215853119269	0.387254901960784	0.650977741019272	0.83800556586562
78.5546070779263	-41.6936030281641	0.354485794734152	0.233481393389873	0.475490196078431	0.636762793657572	0.866156620123939
78.5475486206933	-41.6660504101791	0.357805642425699	0.223073971418562	0.492537313432836	0.634521928638589	0.869878766852697
78.5404852627243	-41.6385463547837	0.415484511695668	0.232929807705062	0.598039215686274	0.631700265407825	0.862362610839844
78.5334007266957	-41.6110350538133	0.313054072490298	0.238048443488059	0.388059701492537	0.624610017799848	0.866850688963379
78.5262808929903	-41.5834419471054	0.363261696062243	0.23398607869165	0.492537313432836	0.623101942538303	0.875918448105501
78.5192067487645	-41.5560582218949	0.382348615307456	0.269599191399225	0.495098039215686	0.624959133331459	0.888471643928544
78.512078810653	-41.5284893072958	0.324344514422753	0.217316479825898	0.431372549019608	0.625040123547764	0.873490893300683
78.5049900708753	-41.501236055357	0.273667208216709	0.190191559290562	0.357142857142857	0.625308288527116	0.867233426558156
78.4375277633568	-41.4662175454927	0.370249307988019	0.144539020016442	0.595959595959596	0.669366666369266	0.80744595934675
78.429348044604	-41.4840755850391	0.330656690842301	0.154646715017936	0.506666666666667	0.655390013863721	0.828649616843131
78.4210847646794	-41.5009310843224	0.423912941556927	0.158936994224964	0.688888888888889	0.681223419072792	0.787386709653244
78.4126744680082	-41.5168424328491	0.320206751608187	0.194335071843825	0.446078431372549	0.634135989710096	0.859249218353572
78.4043181334452	-41.5325117265941	0.262466519933524	0.196574830911824	0.328358208955224	0.643133854983963	0.858275745258863
78.3959550416574	-41.548081751562	0.195014950121982	0.140029900243963	0.25	0.668355138288533	0.797185672646731
78.3875405235718	-41.5639079460994	0.204155887348849	0.177919617834952	0.230392156862745	0.658971621144983	0.796347147087222
78.3791495139435	-41.5800281721883	0.298977946250976	0.171485304266657	0.426470588235294	0.661897046802492	0.808990256124839
78.3708611705404	-41.595841130604	0.275525492535591	0.182364116384314	0.368686868686869	0.657409705429753	0.815758798650149
78.3624497382478	-41.6118114749284	0.270311151447724	0.182779165640545	0.357843137254902	0.632049662175805	0.856955622079425
78.3541075061506	-41.6275992891505	0.270033873405967	0.161958294075616	0.378109452736318	0.654933585702626	0.831170638101591
78.3457629980959	-41.6433468102614	0.32656756114064	0.236468455614614	0.416666666666667	0.637576006265676	0.843640198520913
78.3373538452249	-41.6591770921001	0.310310299854919	0.174542168337289	0.446078431372549	0.651208814618693	0.831108872948417
78.3289463549202	-41.6750180206177	0.309558774139489	0.222058724749567	0.397058823529412	0.641396124253256	0.838009767997112
78.3206005803321	-41.6907148129189	0.225325307094547	0.13224265399009	0.318407960199005	0.661381517761559	0.805422558613843
78.3122496794588	-41.7063301749928	0.295238589040293	0.159104629060978	0.431372549019608	0.653834228118836	0.819946976936026
78.3038389195821	-41.7220904005043	0.26236134010279	0.161977582166363	0.362745098039216	0.650512043915347	0.828999696363403
78.2954901175422	-41.7377120541632	0.300809643300309	0.163808341326985	0.437810945273632	0.643561127961443	0.841327699102114
78.287138294469	-41.7532839193011	0.342633810591272	0.214679385888426	0.470588235294118	0.630710763221699	0.845907133336094
78.2787179579575	-41.76888778024	0.377765214036749	0.221216702583302	0.534313725490196	0.638015576247081	0.852189570960093
78.2703636669387	-41.7844065247896	0.419162901254822	0.201509882111635	0.63681592039801	0.650010652667286	0.823595232227909
78.2620133556235	-41.7999675662408	0.316391086381638	0.216115506096609	0.416666666666667	0.633024463071166	0.849389277467602
78.2535956095634	-41.8155751424161	0.365359233146443	0.225816505508572	0.504901960784314	0.638548209471713	0.837033793747263
78.2451779715619	-41.8311730744804	0.297705363193788	0.232665628348361	0.362745098039216	0.628972978744582	0.843065031670245
78.2368222135299	-41.8466314863407	0.381124532021098	0.229910755584485	0.532338308457711	0.64359968962126	0.854677168815643
78.2284657482057	-41.8620698331306	0.435316237815023	0.199063848179066	0.67156862745098	0.628818997640027	0.8559930474828
78.2200439977055	-41.8775814226945	0.334931519824349	0.209078725923208	0.46078431372549	0.634048245068521	0.854099611205174
78.2116841448019	-41.8929541203863	0.457991646373092	0.229416128567079	0.686567164179104	0.636850996496227	0.85826143567291
78.2033669986148	-41.9082051576922	0.460750624685529	0.229958960813844	0.691542288557214	0.619529010083865	0.88261101826804
78.1949147354778	-41.9237157963238	0.428145276819986	0.169723389460868	0.686567164179104	0.649649249074819	0.838663503230197
78.1865569777288	-41.9390790960395	0.402566061929156	0.202190947387724	0.602941176470588	0.651593689367378	0.830997115520316
78.1781310922483	-41.954479823358	0.330671654055819	0.166245268895952	0.495098039215686	0.636345677711441	0.854624504231933
78.1697670723657	-41.9697428816805	0.448929212580942	0.246117131629546	0.651741293532338	0.640296598555658	0.832711483493097
78.1614057101198	-41.9850308163748	0.460354556772288	0.185414995897517	0.735294117647059	0.637854511869534	0.846084309608207
78.1529800039442	-42.0004045971868	0.421145264038707	0.200133665332315	0.642156862745098	0.641460764800738	0.856907070660985
78.1445517872002	-42.015734771287	0.425578752784393	0.179588878117805	0.67156862745098	0.653674972425848	0.826841224313544
78.1361872519667	-42.0309258385977	0.325970109405702	0.174328278512896	0.477611940298508	0.658251185678429	0.805608830520333
78.1193955829164	-42.0613645573619	0.23582261825076	0.0990962168936771	0.372549019607843	0.700055794764732	0.760364922330265
78.1110244962315	-42.0764568944888	0.310366137612958	0.202821827464722	0.417910447761194	0.651382610278983	0.822809607928864
78.1026494777103	-42.091491079884	0.359033224584229	0.19355664524689	0.524509803921569	0.678033037508377	0.769799758472039
78.0942127943421	-42.1066385364406	0.365062238342657	0.171300947273549	0.558823529411765	0.672026561855491	0.744592253137532
78.085779436764	-42.1218186788647	0.329392489024108	0.198000664322726	0.46078431372549	0.639901760625521	0.815440247253883
78.0774107878205	-42.136900427945	0.33684732110559	0.171207080022126	0.502487562189055	0.661792649383741	0.797406269680268
78.0690406368531	-42.151954216951	0.306953183874082	0.192337740297184	0.42156862745098	0.649042617692341	0.803994618292864
78.0606067264103	-42.1671049928698	0.361700645012221	0.198891486102874	0.524509803921569	0.642349426216483	0.831262190280784
78.0522330789373	-42.1820986807658	0.332752094307046	0.192867372693695	0.472636815920398	0.647972697913314	0.858224066314441
78.0438586405195	-42.1970595443898	0.335863784273523	0.117805999919596	0.553921568627451	0.65839595283791	0.841646165919015
78.0354674253468	-42.2120053252579	0.298925752107476	0.194866429588087	0.402985074626866	0.668493493184438	0.801894496153656
78.0270181414984	-42.2270394720302	0.325444452805849	0.223028209094285	0.427860696517413	0.614980741624666	0.830934072873615
78.0186401261798	-42.2419190182422	0.285469068980349	0.139565588941089	0.431372549019608	0.664637772371922	0.811968370916243
78.0101974399719	-42.2568901322904	0.334629955790171	0.174161872364655	0.495098039215686	0.655533880660417	0.825798181292392
78.0018177351984	-42.27174113973	0.344380149674798	0.171347364026214	0.517412935323383	0.650323875460023	0.827959239765731
77.9934365144213	-42.2865625919774	0.340328852169837	0.180657704339674	0.5	0.649401630165058	0.837165358338111
77.9849915928801	-42.3014757021609	0.322032649417851	0.202888828247466	0.441176470588235	0.661451299619012	0.808126298157877
77.9766116674573	-42.3162843109028	0.313641827866987	0.174547337326015	0.45273631840796	0.697121585286769	0.726354062767602
77.9682297820499	-42.3310522701218	0.285679798332827	0.10567332215585	0.465686274509804	0.694113429975459	0.781598378057624
77.9597817434731	-42.3458832762414	0.351634879065747	0.154250150288356	0.549019607843137	0.667218376682668	0.784292106840769
77.9513370294448	-42.3607550990973	0.300499175214077	0.169625801408546	0.431372549019608	0.650523254373339	0.818440114869255
77.9429572330129	-42.3755350780099	0.276551482580063	0.165043263667589	0.388059701492537	0.651615027627875	0.819179291278031
77.9345814530669	-42.3903572211514	0.305041570077695	0.173808630351467	0.436274509803922	0.63414634222092	0.861452830008841
77.9261391989882	-42.4052353197202	0.319489540401652	0.183096727862127	0.455882352941177	0.634117750176529	0.862684526188151
77.9177590762642	-42.4199750770742	0.285154224453438	0.197174120548668	0.373134328358209	0.64421606804663	0.850013899831371
77.892497099697	-42.4642712185616	0.282287425507148	0.177319949053512	0.387254901960784	0.644160823326481	0.850804875970597
77.8841070127675	-42.4788351090879	0.333824284331987	0.195011752743576	0.472636815920398	0.658416973828089	0.820467191424742
77.8757109731471	-42.4933171162229	0.338160207828509	0.2057321803629	0.470588235294118	0.643951593124084	0.840307751833009
77.8673653437496	-42.5077113788892	0.357154560311555	0.189056595370585	0.525252525252525	0.644822624141619	0.831410861983208
77.8589016437922	-42.52229940742	0.267735469616749	0.211941527468791	0.323529411764706	0.631352577255345	0.843511997969238
77.8504466407448	-42.5369173726339	0.364710983946897	0.204912163972225	0.524509803921569	0.657503156556767	0.816408166810435
77.8419984622354	-42.5516107622042	0.337080375375982	0.183964672320591	0.490196078431373	0.657285770450285	0.809173169920304
77.8336181398822	-42.5662407391921	0.321309402728635	0.120230745755777	0.522388059701492	0.649054033431281	0.849830283272448
77.816783406915	-42.5954274307093	0.376305272080276	0.120257602984082	0.63235294117647	0.669260855649582	0.788608634031729
77.8083919019813	-42.6098812905691	0.349477482600886	0.126815661719184	0.572139303482587	0.67916158986955	0.784388790290416
77.7915269305406	-42.6386302663915	0.208212489648454	0.0830916459635757	0.333333333333333	0.659993090342978	0.839134563963457
77.7830597785487	-42.6530077724139	0.252626759459717	0.137606460095904	0.367647058823529	0.668192661800915	0.821089406054756
77.7746605561968	-42.6673284214319	0.315073706829763	0.172435970873456	0.45771144278607	0.671659032702293	0.785728281357683
77.7410529322745	-42.7250903806639	0.193082749237133	0.214596871023287	0.17156862745098	0.667412301701629	0.802915350573126
77.7325900081857	-42.7394597924468	0.303859306058281	0.181248023881268	0.426470588235294	0.634737935656618	0.854927374094868
77.7241176949284	-42.7537010541893	0.248224053158622	0.182722616121167	0.313725490196078	0.631086403069571	0.868763063285012
77.7157037481016	-42.7677630537306	0.250576968658203	0.172795728361183	0.328358208955224	0.678810367771961	0.796619495785034
77.6735470891452	-42.8385992955004	0.303509712334585	0.102117463884855	0.504901960784314	0.659082155458335	0.841346878350003
77.6650943753167	-42.853023619151	0.200309066365001	0.12120636802412	0.279411764705882	0.673408837413275	0.773891147417417
77.6567074062847	-42.8673659303718	0.271218828287547	0.20412919886365	0.338308457711443	0.62205605779456	0.863468523812581
77.6483201070626	-42.8816982656471	0.229141855665612	0.208283711331224	0.25	0.638580371671431	0.875807037343404
77.6145112225577	-42.9372325568011	0.255571571773953	0.138594123940064	0.372549019607843	0.648737792635193	0.85067492222038
77.6060108440147	-42.9509547928004	0.309615805250066	0.19766298304915	0.421568627450981	0.646913074646119	0.822213246406488
77.5975887392551	-42.9647825233618	0.31338575042342	0.183985431195099	0.442786069651741	0.662596150574133	0.791064763877061
77.5891971719848	-42.9789981313148	0.26090963290993	0.193387893270839	0.32843137254902	0.65657769078326	0.822330935984398
77.5807498168706	-42.9934028203752	0.274936839678691	0.19203054210248	0.357843137254902	0.650209740745894	0.822219789714165
77.5723595178655	-43.0076146833285	0.249021327849315	0.154759073609078	0.343283582089552	0.65890552611248	0.80965986753766
77.5639554142562	-43.0216402008331	0.320340656336649	0.219112685222317	0.421568627450981	0.635393378810635	0.846130758504393
77.5554762274429	-43.0356076883183	0.395213958350449	0.231604387289133	0.558823529411765	0.636505845497118	0.86369397906563
77.5470515843362	-43.0493472659625	0.302636207372891	0.222187837631354	0.383084577114428	0.624476496024699	0.859163834734784
77.5386217800043	-43.0630098392345	0.289227953442685	0.161789240218703	0.416666666666667	0.652043011097598	0.828176508134398
77.53023980899	-43.0765802451216	0.305683911344342	0.192175903496765	0.419191919191919	0.666135223569928	0.814831976113532
77.521723929681	-43.0903950579735	0.173963666001296	0.20086850847318	0.147058823529412	0.634743571754035	0.870402167233801
77.5132408052666	-43.1042665741055	0.248132686638758	0.207049687003006	0.28921568627451	0.633097324786107	0.8652611933528
77.5047630536442	-43.118198357671	0.261191526823802	0.208657563451526	0.313725490196078	0.649601999718009	0.82510876406671
77.4963502210017	-43.1320390537905	0.332494461106159	0.217227728182466	0.447761194029851	0.635725690255954	0.852025914014268
77.4879390638114	-43.1458925469834	0.37310819113561	0.221706578349651	0.524509803921569	0.633165174097502	0.854020299654157
77.4794608362061	-43.1597914832293	0.361641952686171	0.198774101450773	0.524509803921569	0.634151720954329	0.861611143373409
77.4710418119451	-43.173524885857	0.285203152056053	0.237072970778773	0.333333333333333	0.629961420847107	0.846135968497348
77.4626200255745	-43.1872133106914	0.241416353797459	0.178911138967467	0.303921568627451	0.646459246082531	0.845149471671928
77.4541337754228	-43.2009807977094	0.247385089594445	0.19084861056144	0.303921568627451	0.631910160524791	0.845233421942693
77.4457079120864	-43.2145981463652	0.159288428388984	0.189223622947123	0.129353233830846	0.642472277360003	0.826666197804654
77.4372846061623	-43.2282400200498	0.216859218477101	0.188620397738517	0.245098039215686	0.640136145719328	0.842581764511256
77.428802028358	-43.242028334737	0.265429070717669	0.153407161043182	0.377450980392157	0.662609304901024	0.822983148129808
77.4203173210894	-43.2557798658748	0.208325855871292	0.176455633311211	0.240196078431373	0.64738588131942	0.851205622990228
77.4118909285265	-43.2693545999863	0.186147254851609	0.208115405225607	0.164179104477612	0.641368193089417	0.833687256952765
77.4034625452133	-43.282894369983	0.221571277023078	0.271573926595177	0.17156862745098	0.66195829694519	0.83416677074572
77.3949736721698	-43.2965634782165	0.233767820424079	0.188123876142276	0.279411764705882	0.653156901190813	0.829729701776861
77.3865489002094	-43.3101314185952	0.0548890184556768	0.0948526637770251	0.0149253731343284	0.657264830418656	0.748075646000432
77.3781235095764	-43.3236825649768	0.109430555912788	0.135527778492244	0.0833333333333333	0.669914952492236	0.802174735476713
77.3696344332292	-43.3373220872792	0.171471601588994	0.215492222785831	0.127450980392157	0.649105959960252	0.81050654737736
77.3612556028087	-43.3507087436866	0.233515679840278	0.219556612205809	0.247474747474747	0.629749292691591	0.846077135542554
77.3527685902902	-43.3642467707243	0.237153450692709	0.175287293542281	0.299019607843137	0.642202741105465	0.828644453940641
77.3442729024805	-43.3777728957725	0.189242854877532	0.167701396029574	0.21078431372549	0.666166572115672	0.817032579798981
77.3357773437662	-43.3912921068699	0.150630088123474	0.188515078207732	0.112745098039216	0.615586690682568	0.884182224137555
77.3273452905048	-43.4047030910494	0.211690524804007	0.209450701349308	0.213930348258706	0.643187100568792	0.845385330826006
77.318912529989	-43.4180960597674	0.154125888133077	0.190604717442625	0.117647058823529	0.650148528705311	0.830756273860538
77.3104195478664	-43.4316221634289	0.274368696117653	0.26442366674511	0.284313725490196	0.634283336212078	0.857139924844376
77.3019944142908	-43.4450954513571	0.172259282824848	0.150488714903426	0.194029850746269	0.638310809692956	0.829729467047696
77.2935685210967	-43.4585493603624	0.201770090652553	0.227069593069812	0.176470588235294	0.634767018400733	0.852821295966722
77.2850750792375	-43.4720407753598	0.176536610274486	0.201112436235248	0.151960784313725	0.665782795184415	0.817472644899053
77.2766392352195	-43.485349101681	0.26717836520473	0.220923894588564	0.313432835820896	0.637933696085769	0.844268458692238
77.2681984651716	-43.4985855458918	0.18949908762775	0.202527587020207	0.176470588235294	0.619595218628901	0.866765488363676
77.2596917793161	-43.5118806562474	0.191696506699511	0.177510660457846	0.205882352941176	0.664496688157464	0.813963652737035
77.2511856310891	-43.5251741640622	0.193499383014361	0.176214452303232	0.21078431372549	0.658843943987708	0.778716283502342
77.2427458942974	-43.5383979130667	0.221888611841952	0.229846875425198	0.213930348258706	0.631103453325974	0.865379376540006
77.2343095862237	-43.5516571931362	0.145774114264401	0.1837050912739	0.107843137254902	0.647533568545093	0.825384682105222
77.2258115120106	-43.5650289090995	0.225735382048711	0.230882528803305	0.220588235294118	0.626731886681516	0.86951291497681
77.2173759272463	-43.5782797692827	0.222372209510601	0.176087702603292	0.26865671641791	0.640603326988266	0.840096705843634
77.2089382531034	-43.5914945420728	0.192375829521057	0.169065384532311	0.215686274509804	0.62296318575214	0.866773618759682
77.2004342803743	-43.6047625112578	0.125918987592599	0.134190916361669	0.117647058823529	0.62706395512018	0.864163163248379
77.1919814564242	-43.6179204871056	0.158367749456563	0.167481767569842	0.149253731343284	0.664071707128598	0.802751656026584
77.1835088236375	-43.631084815669	0.201586013227682	0.219092424465314	0.18407960199005	0.62308598134952	0.859927065121609
77.1750633683462	-43.6441644290092	0.145073878234788	0.172500697646048	0.117647058823529	0.672268337003112	0.801114203431712
77.1665523176999	-43.6573073610677	0.173508321011203	0.219565661630249	0.127450980392157	0.638141723884364	0.866413421452914
77.1581030691265	-43.6703216098906	0.084305536608319	0.133785202569872	0.0348258706467662	0.629377296580142	0.834815974601071
77.1496568822838	-43.6833677642567	0.159130045992783	0.190809111593409	0.127450980392157	0.643390959684434	0.827169087460674
77.141148626245	-43.6965224235298	0.194910118511082	0.291781021335889	0.0980392156862745	0.622352857260553	0.916032760230334
77.1326408378144	-43.7096747697275	0.169327557958967	0.221008057094405	0.117647058823529	0.641816187570545	0.881747077514338
77.1241978249011	-43.7227373172273	0.160772694609201	0.231993150412431	0.0895522388059701	0.622824840251427	0.898029171753902
77.1157524607418	-43.7357608115899	0.162346464158159	0.226653712630044	0.0980392156862745	0.614487136227755	0.882989748872974
77.1072402737061	-43.7488303566155	0.156841459613495	0.230349585893656	0.0833333333333333	0.621533899790057	0.883484749714089
77.098792270698	-43.7618026687865	0.211242820760593	0.303082656446559	0.119402985074627	0.610125449166449	0.902143524937818
77.0903425778425	-43.7747445410745	0.154444995433917	0.230458618318815	0.0784313725490196	0.63654442468323	0.854759345195164
77.0818254222408	-43.7877237355784	0.125042135406901	0.22067250610792	0.0294117647058824	0.609851180511674	0.916858710740528
77.0733707899248	-43.8005841174219	0.194603651867936	0.294679940551793	0.0945273631840796	0.61170116637229	0.891680466881867
77.0649194965523	-43.8134798689719	0.167797432058301	0.242457609214642	0.0931372549019608	0.610692939221879	0.893493983780054
77.0564055134167	-43.826475509416	0.155319103130597	0.192991147437665	0.117647058823529	0.635408719063924	0.863694426373971
77.0478911749607	-43.8394581070935	0.157751642177617	0.241973872590528	0.0735294117647059	0.613075034494353	0.894379243433184
77.0394371891484	-43.8522939516333	0.219535224396325	0.279866468693148	0.159203980099502	0.616341487934677	0.901962173612592
77.0309813181586	-43.8650968434228	0.223918496514489	0.305680130283879	0.142156862745098	0.621659000905645	0.900070312128956
77.0225124210552	-43.8779278552835	0.231740788957203	0.289352224680574	0.174129353233831	0.630325152120616	0.88718574098629
77.0140009202119	-43.8908303600451	0.176009615709276	0.262466992612582	0.0895522388059701	0.60748375884601	0.896594352658928
77.0055508066526	-43.9036838711946	0.169969205418613	0.241899195150952	0.0980392156862745	0.629181559871228	0.884227420136486
76.9970379752402	-43.9166365736973	0.151737531091382	0.244651532771	0.0588235294117647	0.630189050928011	0.847056521283711
76.9885855420374	-43.9294437884889	0.21498617946196	0.350370368874169	0.0796019900497512	0.634069170541186	0.900004082974277
76.9801319198875	-43.9422273569742	0.173841099931604	0.210427297902424	0.137254901960784	0.635245986974078	0.845429209600647
76.9716125594654	-43.9550704169118	0.17424251549555	0.289661501579336	0.0588235294117647	0.6	0.91579765852914
76.9631535885536	-43.9677678657221	0.191788743945118	0.259199378437499	0.124378109452736	0.611372249855328	0.900049518255923
76.9546917436148	-43.9804194558723	0.186246210237015	0.249943400866187	0.122549019607843	0.632289508292791	0.884788378966974
76.9461660754184	-43.9931554977339	0.181232304632879	0.225209707304973	0.137254901960784	0.628079174814876	0.873486865844293
76.9376401137657	-44.0058794560647	0.162228396792336	0.250927381819965	0.0735294117647059	0.616739848901492	0.899860514158189
76.9291818970106	-44.0185544446159	0.211409591618785	0.25366495438185	0.169154228855721	0.612939725358386	0.894723894192179
76.9207241959231	-44.0312283311118	0.224847903915596	0.30263698430178	0.147058823529412	0.622784983678434	0.891346583745567
76.912203624708	-44.0439990182876	0.196224716466755	0.250292570188413	0.142156862745098	0.621918489579712	0.897124850955448
76.9037489566183	-44.0566966418465	0.243374174237913	0.287743373351449	0.199004975124378	0.617421413319662	0.896014337318195
76.8952911972911	-44.0693461560385	0.198989190270927	0.309743086424207	0.0882352941176471	0.613933937327232	0.897522045594194
76.8867672859193	-44.082049297821	0.170205209723058	0.208057478269645	0.132352941176471	0.620465759273724	0.87885773873261
76.878303593784	-44.0946053748515	0.119561728560602	0.189372213340109	0.0497512437810945	0.626019825979675	0.873974273966077
76.8698420391816	-44.1071815495983	0.124129103445132	0.194336638262814	0.053921568627451	0.62430222899815	0.85448233823143
76.8613168909764	-44.1198447308134	0.198854432293613	0.284963766548009	0.112745098039216	0.614584524126345	0.892673110250991
76.8528404363147	-44.1324106533509	0.221599526804356	0.323796068534084	0.119402985074627	0.614479971490007	0.898677055393202
76.8443227999945	-44.1450185089051	0.19731368294175	0.275224380808872	0.119402985074627	0.615953584794056	0.889628877935122
76.8358584144082	-44.1575266753268	0.227805190684671	0.259531949996794	0.196078431372549	0.623428694017868	0.873257281005862
76.8273306883668	-44.1701200392116	0.181651315377261	0.206439885656482	0.156862745098039	0.630380368090505	0.844285408246808
76.8188639841397	-44.182570341568	0.170121309209543	0.230789882100678	0.109452736318408	0.631652823346813	0.857050193666371
76.8103949143717	-44.1949840518794	0.183703466219713	0.25466183440021	0.112745098039216	0.611309114569523	0.885329470556641
76.8018630662912	-44.2074972996271	0.196432142550069	0.240903500786411	0.151960784313726	0.628530438324973	0.87213090903055
76.7933951529387	-44.2199139404419	0.222415387758979	0.270701422284127	0.174129353233831	0.624072451670245	0.889299641419939
76.7849262376651	-44.232312375567	0.176845382055664	0.309573117052505	0.0441176470588235	0.629125664321096	0.860128165604492
76.7763921541494	-44.2447777287531	0.190849665520845	0.249346389865218	0.132352941176471	0.6234157642893	0.875405204181669
76.7678575213734	-44.257228875058	0.139384754879465	0.229749901915793	0.0490196078431373	0.635768860429043	0.874726388099629
76.7593862563595	-44.2695745021395	0.144063634973368	0.253301399299969	0.0348258706467662	0.621764508973409	0.868857268443622
76.7509159806335	-44.2819242739295	0.19416294851345	0.255972955850429	0.132352941176471	0.609013825197301	0.89313924707824
76.7423828948896	-44.2943707168838	0.175939414635683	0.332270986134112	0.0196078431372549	0.619825870053402	0.913516200833259
76.7339115350902	-44.3066917541862	0.16209885292573	0.22469521828927	0.099502487562189	0.624958908832432	0.86733850499441
76.7254378827225	-44.3189755907549	0.150049589557682	0.270687414409481	0.0294117647058824	0.614270835005318	0.877122630165768
76.7169007038528	-44.3313465323591	0.185487554122362	0.292543735695704	0.0784313725490196	0.618895944077614	0.894493794062777
76.70842678441	-44.3436120493853	0.168552988861493	0.287354733941891	0.0497512437810945	0.658859863402478	0.818355071319332
76.6999538690067	-44.3558833905355	0.173053720416553	0.272578029068401	0.0735294117647059	0.614636140851644	0.852358312822748
76.6914173057971	-44.368240291597	0.168435755026333	0.302557784562469	0.0343137254901961	0.604757787269641	0.9060306438096
76.6829284558359	-44.3804810396524	0.177088430785884	0.334276364059331	0.0199004975124378	0.60643764134777	0.92
76.6744030639905	-44.3927634036914	0.0870684505243243	0.139311030401882	0.0348258706467662	0.629097243336055	0.866299573356587
76.6573838482223	-44.4171841822385	0.0547293383600938	0.0996547551515602	0.00980392156862745	0.704499079693658	0.717567917872043
76.6489032626901	-44.4293025629498	0.10784388446016	0.205737520164101	0.00995024875621891	0.644688977855129	0.792660863661096
76.6404215171575	-44.441399385591	0.172630469216775	0.315849173727668	0.0294117647058823	0.626866979013231	0.862559708634625
76.6318760608836	-44.4535814506783	0.141909275074758	0.278916589365202	0.00490196078431373	0.6	0.92
76.6233972007734	-44.465703378676	0.0960064769130044	0.17708758069168	0.0149253731343284	0.6	0.906588796717554
76.6149185042754	-44.477822660707	0.184066215976896	0.343622628032223	0.0245098039215686	0.605613507088117	0.92
76.5893546522768	-44.5143082746458	0.0819258673462416	0.158876610314374	0.00497512437810945	0.6	0.863519520732694
76.5638374674796	-44.5503910805044	0.0244997409429871	0.0290989843735363	0.0199004975124378	0.65862600926923	0.82543387376612
76.5553536112563	-44.5623838361363	0.0314937938288746	0.0433797445204943	0.0196078431372549	0.629148229453329	0.910538312264917
76.5468060796308	-44.5744663048472	0.114430434815343	0.189645183356177	0.0392156862745098	0.640923501627392	0.836401661356115
76.5382555270969	-44.5865035935545	0.102905225909963	0.17149672632973	0.0343137254901961	0.6022976261959	0.85770946483731
76.529762904801	-44.5983663526667	0.126054688766222	0.238776044199111	0.0133333333333333	0.6	0.92
76.5471622301867	-44.5204019229813	0.102601158511605	0.185594473885956	0.0196078431372549	0.604651008017263	0.822391309679889
76.5477636869851	-44.5586898275086	0.100181116345709	0.18543685955709	0.0149253731343284	0.628502960237205	0.860552544685204
76.5483191900778	-44.596992641628	0.0975764940013918	0.19025102721847	0.00490196078431373	0.6	0.893442026124683
76.5488135823382	-44.6356010474071	0.108217927632585	0.188658077487392	0.0277777777777778	0.643938188633036	0.768687768103466
76.6208079776332	-44.9244982847284	0.138359757073045	0.256819016633652	0.0199004975124378	0.614586268259577	0.831251735833775
76.6367795193967	-44.9603415400721	0.0371076146779781	0.0644113077873287	0.00980392156862745	0.703258838542841	0.742608699599403
76.6609843255865	-45.0107342314895	0.0392241644542823	0.0686444073399371	0.00980392156862745	0.704463958420973	0.717208708807183
76.6848352490834	-45.0642521662296	0.0572897397603482	0.104775557952069	0.00980392156862745	0.718441002706711	0.744929348168813
76.7435063799776	-45.2420836504979	0.0282936727683981	0.0416619724024678	0.0149253731343284	0.605940118564168	0.634022914135139
76.7880936419425	-45.433682929148	0.0838774679869012	0.147854438461365	0.0199004975124378	0.67815912699939	0.795690914144245
76.7940866825215	-45.4626502047403	0.0868592306135764	0.149208657305584	0.0245098039215686	0.658663381061453	0.900905851437898
76.8125895741616	-45.5478954239021	0.1361028648431	0.264075648385387	0.00813008130081301	0.6	0.92
76.8247270015011	-45.6057295430646	0.0623956708926805	0.114841093029142	0.00995024875621891	0.718644196660988	0.745252656162037
76.8305910919144	-45.6352778289762	0.157198585927378	0.306063838521424	0.00833333333333333	0.6	0.92
76.8366036426818	-45.6646508225204	0.14972527222955	0.246818965511731	0.0526315789473684	0.6	0.92
76.8428253887968	-45.6931892470154	0.0429960510594587	0.0614822981973487	0.0245098039215686	0.673995544736644	0.814479731078672
76.8491157179443	-45.7210356772699	0.0353004729083196	0.0556755726823108	0.0149253731343284	0.719910007156491	0.743318484096594
76.8555654614585	-45.7481808466065	0.12140368490976	0.203591683545011	0.0392156862745098	0.639633642407599	0.852585208602732
76.8689827827507	-45.8004652335219	0.0472459968977391	0.0795666206611499	0.0149253731343284	0.671865730738752	0.82871269164897
76.8758707128886	-45.8254823646053	0.0718333008159007	0.109352876141605	0.0343137254901961	0.668887133768822	0.801696514505063
76.8829971434954	-45.8502240180062	0.137091244611198	0.24433174295374	0.0298507462686567	0.6	0.906294034940067
76.8900488647161	-45.8739688216631	0.0964042818185896	0.167932941746632	0.0248756218905473	0.6	0.871214239953447
76.8971777860957	-45.8976831007153	0.116621411373035	0.179321254118619	0.053921568627451	0.639372396105359	0.816334970408047
76.9044182741287	-45.9212442842595	0.0217633501052014	0.00921297472020667	0.0343137254901961	0.685990130428263	0.910078772736935
76.9117171572326	-45.9439537829654	0.0982605726222204	0.191546020866331	0.00497512437810945	0.6	0.863390203126891
76.9190698986839	-45.9663372780015	0.101864622728622	0.193925323888616	0.00980392156862745	0.6	0.894171804922269
76.9264392905743	-45.9891463742914	0.0818007733865315	0.153797625204435	0.00980392156862745	0.614088058061428	0.9152780786735
76.9337160681832	-46.0125411223812	0.0932251643514841	0.171744446350027	0.0147058823529412	0.679589377336909	0.802900159859854
76.9408593303502	-46.0362493446269	0.0808221483146337	0.131793550360611	0.0298507462686567	0.695122659547294	0.729563557612867
76.947952807508	-46.0602610546696	0.17243469781959	0.281143905443101	0.0637254901960784	0.612505368464577	0.886258663715237
76.955047007169	-46.084767668491	0.187442047946482	0.355276252755709	0.0196078431372549	0.672387484706203	0.917038409052586
76.9620632103739	-46.1092461786442	0.0936457300648994	0.132565091970595	0.054726368159204	0.673349310431206	0.805314380748657
76.9691166114014	-46.1335263281296	0.103219612194583	0.196635302820539	0.00980392156862745	0.659096713061115	0.832603083827678
76.976267277868	-46.1577477003612	0.11068159375993	0.187049462029664	0.0343137254901961	0.644005371145167	0.833224938754713
76.9833763366762	-46.1817326527105	0.0884017134535615	0.167279617383313	0.00952380952380952	0.657248555856751	0.910483770799493
76.997241140426	-46.2321852881068	0.104037946255395	0.193370010157849	0.0147058823529412	0.6	0.878165474605244
77.0039806313581	-46.2582269213993	0.119845808157718	0.224766243181108	0.0149253731343284	0.6	0.834430696593597
77.010701397468	-46.2843774974991	0.124668315038289	0.210120943802068	0.0392156862745098	0.6	0.904238838087235
77.0175051510607	-46.310571594838	0.138921079881218	0.263136277409495	0.0147058823529412	0.629850337287207	0.843390796484318
77.0243766909746	-46.3364416959177	0.149096326775867	0.272940128299209	0.0252525252525252	0.650536536205957	0.832254675543505
77.0311865492557	-46.3617853453367	0.1190469862636	0.184172403899749	0.053921568627451	0.61166269749115	0.877370579605256
77.0381072747423	-46.3874061583818	0.131343156915789	0.189156902066871	0.0735294117647059	0.634993055800384	0.85496749711013
77.0449763781166	-46.4133129238307	0.125030367178631	0.214346448642976	0.0357142857142857	0.611404357126774	0.871028899363987
77.0516762486658	-46.4396483940192	0.108206886858432	0.161687405557661	0.054726368159204	0.653566508292083	0.856189736859555
77.058250551112	-46.4666198656746	0.160295286032328	0.287257238731323	0.0333333333333333	0.6	0.92
77.0647508453718	-46.4943958132649	0.157651793243683	0.269326574993113	0.0459770114942529	0.678041506993041	0.814612153847237
77.071164705954	-46.5221551919869	0.100448136597302	0.176020651304057	0.0248756218905473	0.6	0.852809483729609
77.0776704332115	-46.5494964507552	0.134710828004461	0.24000989130304	0.0294117647058823	0.623297665839431	0.874096234370688
77.0843095127144	-46.576651363024	0.130758500289703	0.237007196657837	0.0245098039215686	0.628903164353081	0.844445939445503
77.0909121326942	-46.603550748024	0.116769286461359	0.177983017367163	0.0555555555555556	0.6	0.893744399829398
77.1036006966697	-46.6602226056701	0.210031501054642	0.269269351315633	0.150793650793651	0.616870450357704	0.895033235479034
77.1155136270614	-46.7202407592173	0.200376279611002	0.321805190800952	0.0789473684210526	0.628860830170318	0.92
77.1212207119318	-46.7510432064966	0.126232779853121	0.218151834216046	0.0343137254901961	0.629776708855385	0.869889729550327
77.1269434589465	-46.7821921612956	0.169143721327866	0.259856070106713	0.0784313725490196	0.63065711021588	0.874522474831593
77.1325900668305	-46.8132450962682	0.164571708104242	0.244566301780624	0.0845771144278607	0.639747650631902	0.874093604837132
77.1382031141073	-46.8444337965879	0.175281281301345	0.213307660641905	0.137254901960784	0.622438499960387	0.858963509117008
77.1438280305687	-46.8759801018938	0.173921853538863	0.254706452175765	0.0931372549019608	0.605014407159017	0.913312559109792
77.1494503835698	-46.9075076619963	0.15127416862871	0.211639246348329	0.0909090909090909	0.652437207689874	0.85085799177842
77.1550678078516	-46.9383914361122	0.184552257910992	0.295575104057278	0.0735294117647059	0.602971522612637	0.914305859872833
77.1608436849186	-46.9694220574154	0.196457442066071	0.294875668445868	0.0980392156862745	0.618382349112973	0.864185833778924
77.1667010699296	-47.0001558226719	0.170436658059833	0.213422335727509	0.127450980392157	0.629930981558944	0.830214389588151
77.1725601348716	-47.0304978986467	0.169294025050347	0.265860777373421	0.0727272727272727	0.624380693695562	0.918385824940992
77.1839362538586	-47.0929018832261	0.144772235059502	0.237256888419657	0.0522875816993464	0.646963604407493	0.850433294078583
77.1894091444805	-47.1247133208724	0.161348480025104	0.249780293383541	0.0729166666666667	0.612923165475751	0.897744210414553
77.2008305104377	-47.1870129600149	0.172689783918803	0.238236710694748	0.107142857142857	0.6	0.911811173803773
77.2069007344368	-47.2165764129222	0.184004908310574	0.328208821596272	0.0398009950248756	0.643051871215009	0.876525311422842
77.2130722601691	-47.245725925362	0.183531898788328	0.259220660321754	0.107843137254902	0.637857341312737	0.881926098965735
77.2192937098936	-47.2750935560293	0.138040251263987	0.207453051547582	0.0686274509803922	0.6411328105225	0.822085205716557
77.225574782258	-47.304214159182	0.140399942512705	0.221976355613645	0.0588235294117647	0.615957807752795	0.886401480688913
77.2318595159498	-47.3329076675546	0.131474733449896	0.193297725606261	0.0696517412935323	0.63570306196002	0.879790520976381
77.2381584636272	-47.3615512049012	0.0914703776024842	0.133921147361831	0.0490196078431373	0.634129758164278	0.826091369053865
77.244566697527	-47.3901416472098	0.181528691907896	0.314037775972654	0.0490196078431373	0.620469730971159	0.895038695057604
77.2510260748104	-47.4180705252568	0.127303605949076	0.175005221848402	0.0796019900497512	0.650011098259262	0.811051686630241
77.2575843465172	-47.4455364745035	0.204720448604177	0.291793838384826	0.117647058823529	0.606344946991324	0.894537496934802
77.2642843186391	-47.4727631453168	0.197361155581082	0.286879173907261	0.107843137254902	0.628412624162088	0.885363620431712
77.2710099767644	-47.499816476792	0.171870537434663	0.273034004162256	0.0707070707070707	0.621323219814218	0.896831903112855
77.277617186902	-47.5266979432187	0.162808767876496	0.214506424641881	0.111111111111111	0.617164639471569	0.876393841158234
77.2841970216633	-47.5545609172994	0.187457940012076	0.299647062819851	0.0752688172043011	0.609004715122372	0.92
77.2906589069639	-47.5830039703441	0.190986764896147	0.283934314106019	0.0980392156862745	0.624774007655518	0.856917040062686
77.2970635664244	-47.6112910914175	0.224519762434704	0.329636539794782	0.119402985074627	0.607718704984931	0.908090952072353
77.3035538624776	-47.6391850110671	0.172090523225674	0.241239869980761	0.102941176470588	0.623901948517561	0.887519457614754
77.3101933609029	-47.6668119856012	0.173430063919649	0.273330716074591	0.0735294117647059	0.632995914477962	0.87484507888988
77.3168625088745	-47.6938483350031	0.221201357401201	0.278223610324791	0.164179104477612	0.643859098469568	0.88676024511999
77.3235932110657	-47.7205808578613	0.244114277074783	0.301954044345645	0.186274509803922	0.62381436390428	0.894449480636476
77.3304354267107	-47.7472070214563	0.231760635841708	0.282148722663807	0.181372549019608	0.641597435012707	0.869692483807973
77.3372911182264	-47.7732995704196	0.170008983647707	0.244779872057319	0.0952380952380952	0.641972698324953	0.858012611377601
77.3515757883199	-47.8226847350785	0.181894431401546	0.294344418358648	0.0694444444444444	0.6	0.92
77.3590384464979	-47.8456373625747	0.188387266490527	0.288539238863407	0.0882352941176471	0.622728368648771	0.875737247540557
77.3665356739819	-47.8678094051744	0.145493176381137	0.261135606493617	0.0298507462686567	0.602340201580833	0.868671537229592
77.3741128284485	-47.8894191071953	0.184439072722074	0.24142716505199	0.127450980392157	0.637060817020266	0.858112930340839
77.3818317621101	-47.9105694887974	0.212359831668955	0.287464761377126	0.137254901960784	0.614410888844012	0.897163584456692
77.3895775969767	-47.9309148429107	0.180670522857982	0.281739055666214	0.0796019900497513	0.622783496612358	0.895068125361963
77.39740923094	-47.950571731709	0.128251532841115	0.207483457839093	0.0490196078431373	0.616679725813953	0.88905453895048
77.4053475406644	-47.9699860504174	0.153675605946991	0.248527682482216	0.0588235294117647	0.64579015570528	0.848516690067509
77.4132495419183	-47.9896536043349	0.145449882856124	0.225243200055683	0.0656565656565656	0.604826689478959	0.906533307256021
77.421029247662	-48.0092425979691	0.170520808810265	0.23206725864617	0.108974358974359	0.636794712621755	0.865296186335614
77.4652816543534	-48.1486631684729	0.13688551031677	0.218215465077985	0.0555555555555556	0.648345086441699	0.803365474731818
77.471731431328	-48.177121868575	0.172960917435738	0.247436986386627	0.0984848484848485	0.613144529217654	0.911208361038971
77.4781210650744	-48.2063230005358	0.216480663557351	0.306524545505507	0.126436781609195	0.674295022263148	0.870717673601504
77.4843421119824	-48.2358726148157	0.22130232234076	0.26847529144769	0.174129353233831	0.640921556240266	0.894589220463544
77.4905249145469	-48.2656081319635	0.231838312676779	0.301911919471206	0.161764705882353	0.609030572844721	0.916894682562953
77.4968086865034	-48.2953381694624	0.13068775270796	0.217257858357097	0.0441176470588235	0.641558915543176	0.883277407927312
77.5031178343528	-48.3245310632963	0.197633012114521	0.231086919751429	0.164179104477612	0.614217703507551	0.896697300879008
77.5095426679035	-48.3531932358461	0.170820284715639	0.243601353745003	0.0980392156862745	0.623032049387407	0.886477455390893
77.5538013382484	-48.4928464408918	0.313075792237551	0.343542888822928	0.282608695652174	0.613688655291481	0.91394381613791
77.5619186132871	-48.5094886990515	0.189489594723184	0.246626248269897	0.132352941176471	0.612534943620491	0.9015353032532
77.5702285675141	-48.5255010215655	0.201702818369359	0.165310398643481	0.238095238095238	0.617597032360824	0.902771488132187
77.5785887037674	-48.5400784376369	0.178241961748229	0.200233923496459	0.15625	0.618476592249523	0.886281401257249
77.5870523707273	-48.5533188299983	0.14739667576777	0.240871782908089	0.053921568627451	0.612142605879395	0.886930708802346
77.5956313920976	-48.5659391713469	0.184053629131271	0.323989611203719	0.0441176470588235	0.614518098130789	0.895483218373928
77.6041772571766	-48.5780041255209	0.155782306274588	0.268086351679612	0.0434782608695652	0.64491517140889	0.861982479517401
77.6128118818905	-48.5885959926239	0.0937472252552104	0.0977508607668312	0.0897435897435897	0.614688021569797	0.902480998186616
77.6215946736516	-48.5976967607707	0.202862023233627	0.288076987643725	0.117647058823529	0.606375267830708	0.914895694803752
77.6304085106846	-48.6061393179365	0.149878443092395	0.236031395988711	0.0637254901960784	0.655504730617332	0.854847400020155
77.6391497797398	-48.6146777657204	0.229639334885587	0.315000062806	0.144278606965174	0.628706757836639	0.896206155497155
77.6478903721295	-48.6232373292766	0.17755120487173	0.257063194057186	0.0980392156862745	0.631457609374046	0.867223162959165
77.6567104883734	-48.6315529488102	0.208331913096419	0.313722649722251	0.102941176470588	0.625848119441941	0.905711069213836
77.6654729738649	-48.6396206819953	0.194051828015107	0.268700670955588	0.119402985074627	0.618862228905882	0.902779378513966
77.6742411050566	-48.6475556205475	0.230295154771563	0.256886605839423	0.203703703703704	0.609218661845744	0.89992486667988
77.6831060722485	-48.6547396891219	0.174582850316766	0.219913999953259	0.129251700680272	0.6	0.913990821468979
77.6919537011113	-48.6603904545001	0.169254751209472	0.209156268588098	0.129353233830846	0.621028714686753	0.870477435619129
77.700828976236	-48.6650264835516	0.219670568081426	0.313415210236926	0.125925925925926	0.640188389378986	0.882685724945482
77.7097616119311	-48.6700763906216	0.230419760680665	0.367506188027996	0.0933333333333333	0.618074926600794	0.92
77.7186707761767	-48.6759620737129	0.145726432089026	0.230228374382133	0.0612244897959184	0.617127232333563	0.872813109130886
77.7275890993043	-48.6822683158949	0.174738522377866	0.309073004351692	0.0404040404040404	0.606669186381576	0.912909644454111
77.7363698115652	-48.6883747401328	0.170987000211979	0.254542306434887	0.0874316939890711	0.622783063848162	0.876987212326585
77.8042115167434	-48.7908723295723	0.197136110453339	0.250682477316934	0.143589743589744	0.607564055556464	0.888948445942112
77.8122060558553	-48.8097101170005	0.150494758244056	0.237264026292033	0.0637254901960784	0.621435499419463	0.852448309999232
77.8202980824931	-48.828344604778	0.145897277943683	0.267985032077843	0.0238095238095238	0.615575034930768	0.834393394596312
77.8282800633463	-48.8473279946569	0.120567658634533	0.221234819756629	0.0199004975124378	0.6	0.899346876367497
77.8362175238097	-48.8667394000922	0.131816392008412	0.24402494087957	0.0196078431372549	0.629386906897803	0.870172522059198
77.844177409312	-48.8866487064669	0.151637519608872	0.278765235296176	0.0245098039215686	0.6	0.92
77.8520890296748	-48.9063202640112	0.126936224565989	0.219046578485212	0.0348258706467662	0.629457470225565	0.883447963546314
77.8600809079757	-48.9252556127826	0.152359893085464	0.255700178327791	0.0490196078431373	0.6	0.909097732973159
77.868220327608	-48.9434888326038	0.131796557786371	0.209671546945292	0.053921568627451	0.611874231350259	0.889516238739705
77.8764218252718	-48.9610957048956	0.177741017236633	0.281952622708559	0.0735294117647059	0.656723610297534	0.855845572338264
77.8845617113774	-48.9785862263771	0.139869902321696	0.244652085345147	0.0350877192982456	0.6	0.906361261942324
77.9081204217969	-49.0393550551279	0.402963861135574	0.321079237422664	0.484848484848485	0.617357546224528	0.918622049032082
77.9156970565689	-49.0625192061673	0.187879461898889	0.270997019035872	0.104761904761905	0.628957142713878	0.885276872791942
77.9231648998508	-49.0864892971677	0.283349293736162	0.404793825567561	0.161904761904762	0.628252506358259	0.900085495316723
77.9304805990108	-49.1109689324095	0.259226072068545	0.370303995988942	0.148148148148148	0.618221542988039	0.900994487532683
77.9447345908101	-49.1629507702856	0.227735120295944	0.425167210288858	0.0303030303030303	0.61898482293094	0.92
77.9515793023313	-49.1904131057616	0.205899728128718	0.307321844317138	0.104477611940298	0.612583521570023	0.893699122562131
77.9583920027271	-49.2180746294088	0.114777563294437	0.190339440314363	0.0392156862745098	0.60156216915725	0.873783672207104
77.9652482232423	-49.2460032793345	0.182930963474328	0.248214868125128	0.117647058823529	0.617815142765204	0.887487546588318
77.9720430241229	-49.2737968444487	0.201681017288381	0.348635666417557	0.054726368159204	0.624373178268663	0.894558979129268
77.9788304854668	-49.301647232457	0.198921145573221	0.285097193107225	0.112745098039216	0.61332304264017	0.90953295116545
77.9856606487964	-49.3297694120671	0.235813806750868	0.314764868403696	0.156862745098039	0.62637698266301	0.907183927142868
77.9924830463845	-49.3579507819364	0.199583990902232	0.27661896219662	0.122549019607843	0.626417831693202	0.858864159418817
77.9992807484471	-49.3857887379352	0.227177038401083	0.33495109172754	0.119402985074627	0.614957460694922	0.89165384572832
78.0062004918841	-49.4129364197276	0.190113488243758	0.282187760801242	0.0980392156862745	0.627977176945354	0.874444311206503
78.0133079926908	-49.4394831122955	0.200650162023894	0.2983591475772	0.102941176470588	0.606362268868285	0.90002092556205
78.0204828327629	-49.4650843912854	0.216595450749118	0.298862543289281	0.134328358208955	0.611918202925837	0.915529546707305
78.0277242873709	-49.4902637344759	0.22508672259463	0.352134229502986	0.0980392156862745	0.610099584053609	0.917725051634693
78.0351172505081	-49.5155076105217	0.180489444416322	0.31159617278326	0.0493827160493827	0.619345328135921	0.916714311286932
78.0423664904857	-49.5402123922655	0.203557425134461	0.266763973075939	0.140350877192982	0.603917727439594	0.903597015243024
78.0496103548785	-49.5654211274947	0.253091511569771	0.34441831725719	0.161764705882353	0.61336279541454	0.919770093463928
78.0569579886278	-49.5904983979184	0.228485952720722	0.324618964264974	0.132352941176471	0.616635403540565	0.914408161522108
78.0643672143159	-49.614586729087	0.213721636036483	0.288139789485901	0.139303482587065	0.6	0.906161916470014
78.0718964090001	-49.6378046208703	0.188219387134833	0.273497597799078	0.102941176470588	0.611878543139215	0.90269812963242
78.07959830938	-49.6603066958053	0.210895089435465	0.304143120047402	0.117647058823529	0.607137101165915	0.901125241939147
78.0873655920348	-49.6822937209095	0.154393286910231	0.142119907153794	0.166666666666667	0.639952055232306	0.80488259646345
78.102368093597	-49.729214356215	0.205863084245191	0.28950394626816	0.122222222222222	0.616220753345186	0.912406062021097
78.1096925070733	-49.7545576128306	0.18956041194171	0.356898601661198	0.0222222222222222	0.616390509519213	0.92
78.1168267160131	-49.7806265728804	0.209456730357917	0.320874245029559	0.0980392156862745	0.613357412944065	0.92
78.1439896364889	-49.8936823136833	0.240732260609717	0.34938904952132	0.132075471698113	0.615511398948182	0.917275769495952
78.1503876173784	-49.9244735362551	0.161938102363422	0.265052675315079	0.0588235294117647	0.617030734935356	0.895094162083292
78.1568638383473	-49.9548894434179	0.268705659202376	0.311921122326321	0.225490196078431	0.618545010587684	0.877523587409689
78.1634119978	-49.9844758072096	0.242074120015688	0.275193016150778	0.208955223880597	0.617993552073116	0.8785566290127
78.1700108987085	-50.0138109978209	0.232611227306534	0.32306559186797	0.142156862745098	0.609754065030918	0.909247111337508
78.1766983320944	-50.0435984916481	0.20563302013886	0.306788428337421	0.104477611940299	0.604598383379171	0.915649119702866
78.1832975575948	-50.0725654323778	0.207907703541521	0.266561675739759	0.149253731343284	0.614484803320729	0.880224341778406
78.1899647199463	-50.1015796256262	0.282211075468343	0.353637837211196	0.21078431372549	0.612827900618279	0.911868149852149
78.1967339905382	-50.1305391451978	0.213475517671966	0.255382407892953	0.17156862745098	0.607723130848127	0.898908142745984
78.2035312637842	-50.1588554947253	0.246603722164828	0.258639543095088	0.234567901234568	0.611357733456081	0.894649274473372
78.2232224701105	-50.2481436046365	0.243837704232457	0.265453186242692	0.222222222222222	0.619160593689087	0.906830475036791
78.2294881641904	-50.2793212739297	0.277226813335155	0.358375195297762	0.196078431372549	0.622719116942996	0.92
78.2358550727473	-50.3104864120201	0.213082491964035	0.26930223883003	0.156862745098039	0.61248346077888	0.891164727030851
78.2422801850836	-50.3413796231972	0.273561811432015	0.35104519149148	0.196078431372549	0.613049772027639	0.918659065659238
78.2487675738958	-50.3714919750851	0.188756098864056	0.321956642172557	0.0555555555555556	0.614733486538026	0.831003554175604
78.2555498610398	-50.3999956768841	0.204900011461965	0.270911134035041	0.138888888888889	0.6	0.92
78.2626659773432	-50.4270409162987	0.25723995480213	0.328205399800338	0.186274509803922	0.613038081384439	0.900382727387515
78.2697655634277	-50.4536711779164	0.289939598856581	0.336098103185799	0.243781094527363	0.61859719715566	0.900799401850109
78.2768366369483	-50.480497625682	0.290430674909079	0.311253506680903	0.269607843137255	0.609246126063553	0.912821059429336
78.2839631113646	-50.5075262897163	0.203421368401452	0.295731625691793	0.111111111111111	0.604946742193963	0.92
78.290851851538	-50.5355000305662	0.29956637260894	0.323770426377301	0.27536231884058	0.609585345754798	0.908981780914597
78.2975988606179	-50.5643277021281	0.271532620672926	0.317575045267421	0.225490196078431	0.613143239387857	0.917833860845962
78.3044417964015	-50.5931283474686	0.233415351761382	0.256046389797274	0.21078431372549	0.617665626809468	0.874411939710216
78.3114586231597	-50.6212890450263	0.29810114737685	0.31759532957957	0.278606965174129	0.610755152190933	0.908728146860571
78.3184896148977	-50.6480141771331	0.313950787036569	0.329394111386571	0.298507462686567	0.612425541888851	0.919878660106935
78.3257097170108	-50.6739673728637	0.394358068854509	0.367147510258038	0.42156862745098	0.612586709744236	0.919238049626083
78.333110729016	-50.6992517592383	0.409396189090308	0.358008064455126	0.46078431372549	0.62407247699989	0.901996971639774
78.3405507668257	-50.7236763759822	0.520834345231055	0.442710357128777	0.598958333333333	0.644192133129221	0.912528154349989
78.3480134483487	-50.7479476752065	0.541765789976341	0.490035644993332	0.59349593495935	0.669650253390991	0.911185684609938
78.3554809176635	-50.7728000599607	0.489245603081881	0.385353951261802	0.593137254901961	0.622942867674771	0.919936192258866
78.3628630469329	-50.7976995476231	0.433479829427685	0.42417358920363	0.442786069651741	0.637034708676852	0.919325664666407
78.3702186925004	-50.822806487965	0.561786314105781	0.452004000760582	0.67156862745098	0.646523829097158	0.920000000000001
78.3776561957759	-50.8479203777979	0.535121731747075	0.348021241271927	0.722222222222222	0.671222007190886	0.845192372579128
78.385300654286	-50.8714595900468	0.459383247625114	0.347337923821657	0.571428571428572	0.619897985886854	0.908200943549416
78.3930578763015	-50.8934323011781	0.492687207890818	0.343583371005516	0.641791044776119	0.615734996631598	0.904543863536607
78.4009373060862	-50.9143194512139	0.403646340952477	0.347292681904955	0.46	0.614847630140916	0.912927726136633
78.4312108293569	-51.0095310526397	0.379133844260936	0.375754027319686	0.382513661202186	0.622600898890333	0.913641829266667
78.4383910786115	-51.0360101483582	0.503409671272985	0.409804417172835	0.597014925373134	0.633648659751586	0.920000000000001
78.4455466609692	-51.0626711084958	0.453385916565424	0.401869872346534	0.504901960784314	0.634068215296591	0.918518644414281
78.4527176663111	-51.0898026335379	0.590611545414484	0.551593461199337	0.62962962962963	0.675558157064761	0.92
78.4664570138265	-51.1468696379034	0.299281680132912	0.226014340657981	0.372549019607843	0.607126497547037	0.877211375435897
78.4731604399382	-51.1768703484919	0.259596776295057	0.161350415335211	0.357843137254902	0.605305540814733	0.849219904227201
78.4797997979999	-51.207245469795	0.253044543333733	0.202167518040016	0.303921568627451	0.611481700264311	0.879364461359548
78.4863214168537	-51.2377864055676	0.295804379044755	0.273200797890504	0.318407960199005	0.605383577376873	0.900542991273085
78.4928045764657	-51.2685552429526	0.26886434296659	0.317140450639061	0.220588235294118	0.610579681372522	0.912019952634372
78.4993768908552	-51.2993577374241	0.378860444227808	0.306740496298752	0.450980392156863	0.607953516210562	0.908012903094255
78.5060172286732	-51.3293060155723	0.375223636453475	0.306002828462505	0.444444444444445	0.618750814099656	0.880157765019241
78.5200765761099	-51.3850478574582	0.360678018244051	0.35576463863864	0.365591397849462	0.607817979015743	0.919175607404177
78.5274184645624	-51.4105917078036	0.458198839124099	0.418885240437253	0.497512437810945	0.639326731066109	0.917509035476872
78.534785781926	-51.4359686809402	0.448294927518246	0.386785933467864	0.509803921568628	0.619242270724587	0.919415943880548
78.5421472777327	-51.4619966708998	0.468428701419039	0.406245157940119	0.530612244897959	0.631966727121994	0.909585198507626
78.5634498337051	-51.5443412134878	0.368268544678187	0.408331961151245	0.328205128205128	0.645343070491931	0.914396272439184
78.5703953148654	-51.5731894584594	0.35704848855126	0.415077369259383	0.299019607843137	0.644441629479889	0.912507611198618
78.5773287897671	-51.601590770156	0.311313239738109	0.304218519277213	0.318407960199005	0.61507450148368	0.898767276791598
78.5844086672164	-51.6290716886566	0.413381620793633	0.370880888646088	0.455882352941177	0.616688156798148	0.910566582210035
78.5916198686762	-51.6562593096157	0.379899153083977	0.37254340420717	0.387254901960784	0.62924471794	0.919722583391876
78.5988863533882	-51.6828727872994	0.44437233441797	0.415060458309624	0.473684210526316	0.634509380114822	0.91927418213064
78.6060940597569	-51.7090627688342	0.511272275147885	0.461568940539672	0.560975609756098	0.65115151629598	0.913611874748759
78.6133168052108	-51.7362219330683	0.372336555815626	0.393482635440775	0.351190476190476	0.619052418081636	0.914333833318585
78.6205088868421	-51.7636069496686	0.297318482915928	0.369146769753426	0.225490196078431	0.62053693518311	0.9162052697439
78.6277579665028	-51.7900380057394	0.242225888811562	0.335198046279841	0.149253731343284	0.609332866470534	0.92
78.6351661968686	-51.8153215747214	0.314982002297101	0.296630671260868	0.333333333333333	0.616909965623449	0.92
78.6428372696244	-51.8391728004382	0.343807354067936	0.339129859651024	0.348484848484849	0.609298884819699	0.91906546185284
78.650608632194	-51.8615101152894	0.351071894534998	0.314084087577458	0.388059701492537	0.615587614899494	0.916895618912874
78.6585033250094	-51.8827203599812	0.430825565845825	0.403317798358316	0.458333333333333	0.624476190340169	0.92
78.6664441044737	-51.9042337548666	0.346995584628154	0.377606988465349	0.31638418079096	0.647422693189437	0.904969420250565
78.6742948495392	-51.9258952717374	0.402943632360245	0.365887264720489	0.44	0.615470465323868	0.92
78.6820584464468	-51.9483644187403	0.411828479566779	0.385561721038321	0.438095238095238	0.637127403811579	0.910345830852391
78.6897845904453	-51.9718618895804	0.419286022311177	0.405238711289022	0.433333333333333	0.641046243139097	0.919028942898014
78.6973903261172	-51.9957264995784	0.340738402979195	0.348143472625058	0.333333333333333	0.609478474433292	0.918248158993215
78.7049074308501	-52.0203253201687	0.351451751580181	0.517718317975178	0.185185185185185	0.639218305319619	0.92
78.7194884278751	-52.0741184015088	0.384321306573662	0.379753724258435	0.388888888888889	0.614557898794446	0.92
78.7264145661662	-52.1029379066587	0.431993888477371	0.341599717253249	0.522388059701492	0.621053910968291	0.919211962180691
78.7333029675864	-52.1320118251893	0.451048516652833	0.382489190168411	0.519607843137255	0.630181968393254	0.919269732979549
78.7402051390128	-52.1615560718209	0.436865379248047	0.4472601702608	0.426470588235294	0.646067763963067	0.920000000000001
78.7470551924199	-52.1912955235098	0.291496055217742	0.345618373061746	0.237373737373737	0.615683282391332	0.916117093909024
78.7537857632684	-52.2209411699844	0.360771939365745	0.344092898339334	0.377450980392157	0.612480609753898	0.915520644158379
78.7605685002717	-52.25125651781	0.382490622604127	0.363466093693102	0.401515151515151	0.617936934319324	0.918821180023938
78.7733118144982	-52.3153946028259	0.214334227641238	0.253229858791248	0.175438596491228	0.6	0.855143843166124
78.779381742933	-52.3495030258257	0.20363480631749	0.186681377340862	0.220588235294118	0.60273524824713	0.846389890819709
78.7855609894898	-52.3830926730586	0.133488372472732	0.16893752925919	0.0980392156862745	0.601985197645909	0.770284944601557
78.7919103361505	-52.4153557744994	0.148337537456904	0.152396467948634	0.144278606965174	0.600879723689462	0.80995794805138
78.7983858677185	-52.4469727970724	0.16163893157191	0.117395510202644	0.205882352941176	0.604366187211844	0.802578152123727
78.8049994148853	-52.478364688917	0.305733247884499	0.351662574200371	0.259803921568627	0.613173327359293	0.910798092607494
78.8116874364095	-52.5088337475465	0.266167879846231	0.223878048249677	0.308457711442786	0.609941217889962	0.873450169056063
78.8184760496402	-52.5387139682654	0.224323197450002	0.231715177968787	0.216931216931217	0.60049678792571	0.903626860424363
78.8252933990213	-52.5689750615973	0.305955736525107	0.314810023774852	0.297101449275362	0.621717942994359	0.898523472221442
78.8320494562851	-52.5996265818166	0.212926312655967	0.264087919429582	0.161764705882353	0.631246429160953	0.893428495486937
78.8387573868092	-52.6300597637714	0.342113541138014	0.345918624564586	0.338308457711443	0.621602653571599	0.915133224231187
78.8455296677431	-52.6601302090906	0.187560597730092	0.232964332715087	0.142156862745098	0.601512916901231	0.864523624041007
78.8524382759336	-52.6899167698879	0.177879353394128	0.193994000905903	0.161764705882353	0.601303630376004	0.84930903472364
78.8593142085587	-52.7193817316972	0.243989287801586	0.264097978588247	0.223880597014925	0.605349543862363	0.891052633100416
78.8661946769819	-52.7488401945603	0.282141413418947	0.314282826837893	0.25	0.607361188221886	0.907585844357331
78.8731412326968	-52.7784529138046	0.331288183834472	0.319439112766983	0.343137254901961	0.613804362633466	0.906022604549695
78.8802191595555	-52.8072831307054	0.323977468505367	0.334823623879422	0.313131313131313	0.612831439345375	0.919128102728993
78.8872781172986	-52.8351876387863	0.251574567214308	0.248247173644301	0.254901960784314	0.601250443845404	0.898491751530633
78.8945232401421	-52.8628579910662	0.267727326918456	0.285454653836912	0.25	0.604678896191719	0.901612308906759
78.9018124560542	-52.8896344488808	0.365086263909087	0.272461085032103	0.45771144278607	0.61897604522894	0.901878437742897
78.9091626533009	-52.9159738676775	0.360390739399147	0.30901677291594	0.411764705882353	0.613329286675034	0.912977013575492
78.9165924720714	-52.9423485717584	0.360817789249908	0.353988519676287	0.367647058823529	0.624625044288527	0.901621117358844
78.924055267689	-52.9684866782819	0.388247034863225	0.325513677569586	0.450980392156863	0.608320191770248	0.920000000000001
78.9314912192893	-52.9942245036791	0.39186012704414	0.365809806327087	0.417910447761194	0.619010222875781	0.920000000000001
78.9389772023325	-53.0195880634056	0.424499364487289	0.373508532896146	0.475490196078431	0.633925225992859	0.91546517337657
78.9465931697594	-53.0445613309261	0.441716039396473	0.36382423565569	0.519607843137255	0.62135977473573	0.916789293205446
78.9541909491543	-53.0690389890026	0.374513127248656	0.31121530922368	0.437810945273632	0.615468773525071	0.914701274551525
78.9618144656567	-53.0933144789822	0.347151209660306	0.370773007555907	0.323529411764706	0.636429044484983	0.908101973490605
78.9695135008033	-53.1176348199081	0.386255066597388	0.365843466528108	0.406666666666667	0.629736869918353	0.917089223655265
78.9770973907621	-53.1422789451504	0.477108166547027	0.380882999760721	0.573333333333333	0.634525954733402	0.92
78.9845654848118	-53.1678902825411	0.647778514032151	0.741635459436852	0.553921568627451	0.764696371826378	0.920000000000001
78.9920105547042	-53.1943339819617	0.683968984808072	0.946369342165163	0.42156862745098	0.846911749147858	0.920000000000001
78.9994006819794	-53.2205901953151	0.626390753203634	0.919448173073935	0.333333333333333	0.82493141394241	0.920000000000001
79.0068322097613	-53.246541184189	0.582500861654416	0.939511527230401	0.225490196078431	0.846969432379501	0.92
79.0143410886117	-53.2725359329159	0.594628869701225	0.953963621755392	0.235294117647059	0.82688715265926	0.92
79.0218249070954	-53.2987435408569	0.526939994247248	0.88721332182783	0.166666666666667	0.776546772784258	0.92
79.0291306914677	-53.3261932931094	0.371009613779935	0.346185894226538	0.395833333333333	0.607633825822861	0.92
79.0362428045618	-53.3540909540129	0.336162205723889	0.348794999683071	0.323529411764706	0.61780371283054	0.91914892454775
79.0435561210948	-53.3816471672319	0.33550039043762	0.362177251463476	0.308823529411765	0.625771580769427	0.916379123160988
79.0509306593932	-53.4081468641252	0.284176729230738	0.294721617665456	0.27363184079602	0.602320857299733	0.91805621253042
79.0584122895361	-53.4338198824349	0.278413399004377	0.311728758793068	0.245098039215686	0.610842194982934	0.911401030462698
79.0660410652357	-53.4589540582374	0.352775620077683	0.337904181331838	0.367647058823529	0.616146820881578	0.920000000000001
79.0736955342285	-53.4832073822888	0.289671835525803	0.310686954633697	0.26865671641791	0.608807611174513	0.911269875856736
79.0813995236032	-53.5070390337209	0.350448350112428	0.333249641401327	0.367647058823529	0.621359387766641	0.919323161170169
79.0891232440164	-53.5314068761736	0.393390528622059	0.370114390577452	0.416666666666667	0.61671661160752	0.915629048402912
79.0967320156007	-53.5561071506243	0.361954013973307	0.385599570235171	0.338308457711443	0.631715119481237	0.919232698880456
79.1042553080739	-53.5815446152326	0.40106028217225	0.43447350552097	0.36764705882353	0.640851720442842	0.918466852104708
79.1117795557629	-53.6076475068859	0.469058173690605	0.389096739538073	0.549019607843137	0.63184530295352	0.919411277753438
79.1193589333966	-53.6333172418913	0.520029694832429	0.373392722998191	0.666666666666667	0.625757504477643	0.915865762073088
79.1269566907072	-53.6581809647591	0.474359740787757	0.401455799983475	0.54726368159204	0.626887720801226	0.919464334158206
79.1345736601522	-53.6828955515092	0.569787296787075	0.472907926907484	0.666666666666667	0.649957909321617	0.92
79.1421124666003	-53.7089425546537	0.56618014499497	0.37967211794693	0.752688172043011	0.621042525835322	0.920000000000001
79.1494566624517	-53.7359167335653	0.491618909168269	0.43099901236639	0.552238805970149	0.639613082574112	0.920000000000001
79.1567602444268	-53.7632194419089	0.479511898107567	0.449219874646507	0.509803921568628	0.649939444708711	0.920000000000001
79.1641183595998	-53.790748002277	0.539882661149063	0.418000616415774	0.661764705882353	0.628115128833122	0.920000000000001
79.1714146364531	-53.8181423328934	0.494359078659764	0.401653480702613	0.587064676616915	0.636752559073605	0.919804551730325
79.1786849394962	-53.8461003159576	0.450063686079641	0.392664685592117	0.507462686567164	0.622435287931062	0.920000000000001
79.1858697429479	-53.8744637207121	0.505297961233138	0.412556706780002	0.598039215686274	0.628633399358193	0.920000000000001
79.1931735806889	-53.9024686883997	0.492033825798239	0.346812749635694	0.637254901960784	0.61701243097949	0.914561592272434
79.2005573602288	-53.9292581591984	0.46579937580772	0.427094247110936	0.504504504504504	0.629513401138135	0.920000000000001
79.2078717977733	-53.9565883691509	0.444461167209362	0.397694264243285	0.491228070175439	0.622326494692914	0.92
79.2150386041687	-53.9856414738437	0.457426550346708	0.400147218340474	0.514705882352941	0.626742056862316	0.919470210796573
79.2221399495601	-54.0145829424557	0.455370186522598	0.398302562099922	0.512437810945274	0.627848258265924	0.919481727953169
79.2293082261147	-54.0430671607245	0.502543680973009	0.436459910965626	0.568627450980392	0.635910210948417	0.920000000000001
79.2365675776068	-54.0715153842303	0.513231268118745	0.443129202904156	0.583333333333333	0.640397657071889	0.920000000000001
79.2437480703453	-54.0999454150537	0.627632104353955	0.727901024628308	0.527363184079602	0.747672038316064	0.920000000000001
79.2508992779709	-54.1286050993768	0.728872661581075	0.952843362377836	0.504901960784314	0.84648265764168	0.920000000000001
79.2581326623632	-54.1572968047299	0.673573333612949	0.935381961343544	0.411764705882353	0.847641491140305	0.920000000000001
79.2654299305575	-54.1855402118059	0.774457982150237	0.941072827045571	0.607843137254902	0.843360838226399	0.920000000000001
79.2727121464801	-54.2132938649647	0.710972230380492	0.909506649815711	0.512437810945274	0.828384673333948	0.920000000000001
79.2800340948174	-54.2407633065544	0.838763197913692	0.975772009862473	0.701754385964912	0.853768688794917	0.920000000000001
79.2874060902317	-54.2684981972463	0.720662320153235	0.949799216577657	0.491525423728814	0.83261950905727	0.920000000000001
79.2946904081054	-54.296294082604	0.758823823461457	0.975359089708984	0.54228855721393	0.855431716207947	0.920000000000001
79.3019815854447	-54.3240565302196	0.789251729126064	0.985366203350167	0.593137254901961	0.870134855539496	0.920000000000001
79.3093604584504	-54.35179471972	0.480205338878175	0.489822442462232	0.470588235294118	0.662232408065998	0.913200580980675
79.3167362134384	-54.3789358467509	0.454864128537942	0.3923153217525	0.517412935323383	0.619942836930305	0.920000000000001
79.3242486522744	-54.4052517691117	0.530731830986362	0.45947361222148	0.601990049751244	0.649763526926004	0.920000000000001
79.3318390007708	-54.4307658587532	0.560131670855471	0.502616282887412	0.617647058823529	0.659715233553953	0.920000000000001
79.3394512002393	-54.4566814080878	0.554236004025023	0.500628870795145	0.607843137254902	0.659848563474617	0.920000000000001
79.3469837382407	-54.4826172926414	0.511192328445051	0.455220477785624	0.567164179104478	0.649120239789958	0.920000000000001
79.3545051049208	-54.5086655593383	0.582442322947993	0.547237587072456	0.617647058823529	0.682122377011254	0.920000000000001
79.3620772103747	-54.5349779042523	0.784586566413156	0.961329995571409	0.607843137254902	0.850104695591679	0.920000000000001
79.3696479659201	-54.5606395145864	0.854671042302491	0.977998801022892	0.73134328358209	0.872704410585932	0.920000000000001
79.3772369401204	-54.5861617480829	0.90604746668137	0.98366356081372	0.82843137254902	0.877216016328845	0.920000000000001
79.3848677218345	-54.6120257350507	0.895101324574072	0.986281080520694	0.803921568627451	0.880311477398923	0.920000000000001
79.3923999761094	-54.6380729588309	0.871929735873504	0.98764056627437	0.756218905472637	0.886120341941927	0.920000000000001
79.3998527523063	-54.6648030693966	0.829149478622105	0.996534251361856	0.661764705882353	0.882825650065203	0.920000000000001
79.4072831566528	-54.6923887266421	0.894849097479043	0.990678587114948	0.799019607843137	0.880036952154357	0.920000000000001
79.414672538538	-54.7203181701677	0.908704555009703	0.97917381590176	0.838235294117647	0.880964254079472	0.920000000000001
79.4220297097423	-54.7478765878776	0.879926028736878	0.99865802762301	0.761194029850746	0.896713419610465	0.920000000000001
79.4294668277009	-54.7748085973464	0.89069536421422	0.987273081369616	0.794117647058823	0.882727197621362	0.920000000000001
79.4370376275043	-54.8013141100362	0.878418713580773	0.97252370167135	0.784313725490196	0.877121918947371	0.920000000000001
79.44461185849	-54.8271267337072	0.943598709412385	0.991675030765069	0.895522388059701	0.899088868251124	0.920000000000001
79.4521876091868	-54.8529427670268	0.956699085688645	0.986927583141996	0.926470588235294	0.891583889521294	0.920000000000001
79.459814383967	-54.8790242594578	0.907412068046032	0.986392763543045	0.828431372549019	0.899048043321896	0.920000000000001
79.4673861627945	-54.9049148487284	0.835456158579305	0.989320277357615	0.681592039800995	0.898157085903273	0.920000000000001
79.4750008111015	-54.9307591707411	0.944346927503765	0.993171466947829	0.895522388059701	0.891942462611086	0.920000000000001
79.48265047694	-54.9561111711963	0.983546294600927	0.991602393123423	0.975490196078431	0.902994306241183	0.920000000000001
79.4903624684636	-54.9815073023702	0.915000886942847	0.986864518983733	0.843137254901961	0.896719244460122	0.920000000000001
79.4980454115123	-55.0064671411235	0.944337839556466	0.98817816667512	0.900497512437811	0.884645824599089	0.920000000000001
79.5058267993496	-55.0305098344933	0.910082613959499	0.996635816154293	0.823529411764706	0.892444772720544	0.920000000000001
79.5137463455228	-55.0539591753205	0.889977926732005	0.985838206405188	0.794117647058823	0.882105768951502	0.920000000000001
79.5216423731063	-55.0768855939378	0.879930580690858	0.909114892725001	0.850746268656716	0.823658820403593	0.920000000000001
79.5295435442762	-55.0997772907721	0.798383669813839	0.885983025902188	0.71078431372549	0.825063337193887	0.920000000000001
79.5375495168114	-55.1223747969716	0.770310908495059	0.849445346401884	0.691176470588235	0.804828004069243	0.920000000000001
79.5455564668634	-55.144156940716	0.852113184023705	0.838554726256364	0.865671641791045	0.799435572477899	0.920000000000001
79.5536104911441	-55.1654236988966	0.890627843669001	0.928314510867413	0.852941176470588	0.846709395694979	0.920000000000001
79.5617174088979	-55.1869533963649	0.906852985596419	0.941156951584996	0.872549019607843	0.840629280008177	0.920000000000001
79.5697760398812	-55.2090443632825	0.877117191658481	0.945410853905197	0.808823529411764	0.858660730381641	0.920000000000001
79.5777284552805	-55.2314945232374	0.796867404699159	0.912142769597324	0.681592039800995	0.845589267906598	0.920000000000001
79.5856319595549	-55.2544814745717	0.796650389059977	0.867810582041524	0.725490196078431	0.822075790657939	0.920000000000001
79.5935817782345	-55.2777961374019	0.83883364134428	0.800216302296404	0.877450980392156	0.785405055797536	0.920000000000001
79.6015431326906	-55.3001941878017	0.8299386205038	0.819081221107102	0.840796019900497	0.802483842512427	0.920000000000001
79.6095873015918	-55.3216838096725	0.761778899311188	0.734342112347866	0.78921568627451	0.766681836223701	0.920000000000001
79.617700317729	-55.3432551804523	0.821882308325775	0.814935787822722	0.828828828828829	0.788563803731866	0.914768907117458
79.6256708094041	-55.3656022650417	0.829530831471161	0.77670872176585	0.882352941176471	0.792874010175189	0.920000000000001
79.6413055101311	-55.4139428788092	0.778314331235111	0.788110143951703	0.768518518518519	0.772439998229114	0.920000000000001
79.6490507419648	-55.4394098922107	0.78599965962541	0.72886206434886	0.84313725490196	0.765153332556107	0.920000000000001
79.6568285968676	-55.4638295185646	0.752078496595257	0.688236595180564	0.81592039800995	0.749479225444811	0.920000000000001
79.6647063901614	-55.4872588187376	0.757027245604832	0.82287802062143	0.691176470588235	0.799004544540216	0.920000000000001
79.6726874623973	-55.5104172066075	0.798094079470427	0.792266590313403	0.803921568627451	0.780248473389068	0.920000000000001
79.6806323897131	-55.5331684491219	0.651489176800915	0.636311686935164	0.666666666666667	0.736578565894296	0.92
79.6961571951674	-55.5831988165408	0.608023859477535	0.458471961379314	0.757575757575757	0.65435816693196	0.92
79.7037701830023	-55.6100151758323	0.681686511721276	0.608471062658237	0.754901960784314	0.704202364171535	0.920000000000001
79.7113434425702	-55.636499641602	0.749258986913602	0.792050312135663	0.706467661691542	0.784207221452515	0.920000000000001
79.7189578363986	-55.6626286415772	0.661835437983824	0.622690483810786	0.700980392156863	0.712644491966175	0.920000000000001
79.7267106516369	-55.6882186033359	0.591912896531707	0.531865008749689	0.651960784313726	0.683094801455084	0.920000000000001
79.7343820825995	-55.7138588529528	0.627630178684215	0.52391707378634	0.731343283582089	0.668485195120585	0.920000000000001
79.7420059651206	-55.7399596858492	0.591534237970462	0.50659788770563	0.676470588235294	0.666054361436539	0.920000000000001
79.7496637292093	-55.7664836506693	0.627039008737162	0.611921154729227	0.642156862745098	0.673140025607311	0.920000000000001
79.7572584178354	-55.7928863356341	0.66200097860653	0.68718603681505	0.63681592039801	0.73741540588601	0.920000000000001
79.7648492635097	-55.8193430351266	0.766239840734358	0.684440465782443	0.848039215686274	0.728001127679531	0.920000000000001
79.7725083832753	-55.8459172780127	0.763886678444789	0.63561649414448	0.892156862745098	0.717861251219852	0.920000000000001
79.7802319945545	-55.8711590238502	0.81166445427406	0.800412241881454	0.822916666666667	0.800366587544827	0.920000000000001
79.78810079227	-55.8957504481567	0.884055120595027	0.960029433109247	0.808080808080808	0.856317971556259	0.920000000000001
79.7958761435219	-55.9199828287633	0.844047599084044	0.928291276599461	0.759803921568628	0.840588857788924	0.920000000000001
79.8037481102587	-55.9445748117217	0.839257770778199	0.921758784799641	0.756756756756757	0.817365873600077	0.920000000000001
79.8115424609824	-55.9699557957601	0.85429997057096	0.955513521388833	0.753086419753087	0.83566200030878	0.920000000000001
79.8192011708889	-55.9959197381567	0.809923199488132	0.98651306564293	0.633333333333333	0.850632908980149	0.92
79.8342560805678	-56.0509791624129	0.762819660437212	0.953312276849266	0.572327044025157	0.846938332044936	0.920000000000001
79.8416433861987	-56.0794105812991	0.753325181625292	0.964361806036653	0.54228855721393	0.8424576868574	0.920000000000001
79.8490067623174	-56.1080656329961	0.678222821134147	0.949582897170255	0.406862745098039	0.828121375593104	0.920000000000001
79.8563872444207	-56.1372720523956	0.810399831815542	0.973740840101671	0.647058823529412	0.844647967311274	0.920000000000001
79.8636777750339	-56.1665631452274	0.846827727164138	0.972262419502405	0.72139303482587	0.860312439343042	0.920000000000001
79.8709265678754	-56.1962081279285	0.761249419702187	0.958773349208296	0.563725490196078	0.835020343969492	0.920000000000001
79.8782416013627	-56.225999583069	0.614987574875588	0.963308483084509	0.266666666666667	0.843474661368664	0.92
79.8856542852935	-56.254340146553	0.730391879149772	0.971200424966211	0.489583333333333	0.848464133925249	0.920000000000001
79.8930863720943	-56.2825399563595	0.904119164168722	0.974904995004111	0.833333333333333	0.841617575429554	0.920000000000001
79.9004903521932	-56.3116775706201	0.817564225003609	0.955128450007218	0.68	0.833279572831747	0.92
79.9077418086011	-56.3414042135988	0.739665401899004	0.979330803798008	0.5	0.873944800942122	0.92
79.9148972093424	-56.3719031735486	0.661829476141688	0.872678560126513	0.450980392156863	0.811970345418832	0.920000000000001
79.922060256967	-56.4030034857932	0.744827019664026	0.872006980504523	0.617647058823529	0.800887308956305	0.920000000000001
79.929191712612	-56.4343619320933	0.751633105771359	0.880717191934876	0.622549019607843	0.79883121639348	0.920000000000001
79.9363717739286	-56.4652115553462	0.786740133668786	0.841157035014339	0.732323232323232	0.774780294278249	0.920000000000001
79.9436028948824	-56.4946634271926	0.768395663765284	0.938752111844293	0.598039215686274	0.82145532184758	0.920000000000001
79.9510303380824	-56.5237521324361	0.633937268433195	0.962318981310835	0.305555555555556	0.86712793024103	0.92
79.9583559284928	-56.553023221692	0.532745350904819	0.919657368476305	0.145833333333333	0.796975300628481	0.92
