# Supplementary material for: Extreme melt season ice layers reduce firn permeability across Greenland
Source: Nat Commun. 2021 Apr 20;12:2336. doi: 10.1038/s41467-021-22656-5 (PMC8058076; doi:10.1038/s41467-021-22656-5)
Supplement: Supplementary file 3 — Source Data [file 41467_2021_22656_MOESM3_ESM.zip › FinalData/DetectionsByTransect/20170414_01_CleanResults.txt]

Latitude	Longitude	LayerProminence	ProbImperm	LayerConnectivity	MinDensity	MaxDensity
77.8466266372259	-65.6644638059785	0.124398188165032	0.1899728469183	0.0588235294117647	0.621173481822669	0.862663174763913
77.855417435912	-65.6570327081245	0.0947030787544445	0.154580286862123	0.0348258706467662	0.612853925413582	0.851424026331048
77.8642126292564	-65.6497614725675	0.118890377152145	0.218172911167036	0.0196078431372549	0.613453479303627	0.847334308748312
77.8730620376018	-65.6420650282483	0.185661845065386	0.332108003856263	0.0392156862745098	0.653667566935172	0.888094004766807
77.8818365005237	-65.6341369478147	0.0977969795955788	0.17071833730061	0.0248756218905473	0.616163665983517	0.853842576717776
77.8906211481759	-65.6264519924179	0.181021371247519	0.259012439464736	0.103030303030303	0.62113445817755	0.888206246821982
77.8994865769302	-65.6191097667916	0.170496750555479	0.291973893267821	0.0490196078431372	0.630124151637961	0.92
77.9083496034608	-65.6117066265319	0.200434549423887	0.293025961592872	0.107843137254902	0.64230607160436	0.92
77.917123637426	-65.6037562343652	0.217949236343646	0.376196980149979	0.0597014925373134	0.643534244360718	0.92
77.9258351380292	-65.5959465870067	0.165480424026858	0.277389419482288	0.0535714285714286	0.632455810175273	0.912692085756969
77.9347222495395	-65.588523667259	0.199762858356805	0.325996304948903	0.0735294117647059	0.626035676047355	0.9075819144358
77.9435724620377	-65.580958222518	0.124512501566817	0.224515199212065	0.0245098039215686	0.613123191391799	0.92
77.95233132566	-65.5726495313367	0.164714815215458	0.302402603403888	0.027027027027027	0.632397886603912	0.92
77.9611089459087	-65.5647713683081	0.233177643364059	0.445521953394785	0.0208333333333333	0.695446551719663	0.92
77.9699885284604	-65.5577752344072	0.152247140449424	0.290309883735727	0.0141843971631206	0.636174805739677	0.92
77.9787766738996	-65.5501484825671	0.177599062780336	0.315198125560672	0.04	0.638389412733539	0.905371254786016
77.9875349062454	-65.5417455478652	0.154297254516613	0.291050649384104	0.0175438596491228	0.627031173647216	0.92
77.9963931530448	-65.5341548387749	0.211479993017069	0.41502347809763	0.00793650793650794	0.681748463346935	0.92
78.005270757308	-65.5270888213543	0.204903960461753	0.39465640577199	0.0151515151515152	0.65662069705197	0.92
78.0140449978557	-65.5190769763692	0.183382946064599	0.349222032480075	0.0175438596491228	0.651159204268524	0.92
78.0228114777124	-65.5108493332834	0.44222855692416	0.801123780514987	0.0833333333333333	0.679733501494468	0.92
78.0404608999036	-65.4956295501661	0.409997771664223	0.700592558253819	0.119402985074627	0.660962728774694	0.92
78.0492261416317	-65.4873566464183	0.277074350652222	0.494319641475384	0.0598290598290598	0.702439662589157	0.92
78.0580804123051	-65.4796013260342	0.34883416663625	0.624138921507794	0.0735294117647059	0.675770981936294	0.92
78.0668710764026	-65.4719629948751	0.368250443117386	0.691724766831787	0.0447761194029851	0.680942929763546	0.92
78.0756476449683	-65.4639563829881	0.291641634707865	0.529361700788279	0.053921568627451	0.670237611762634	0.92
78.0844871178748	-65.4558116754146	0.24861474255856	0.462915759626923	0.0343137254901961	0.694203231203118	0.92
78.0932664643165	-65.4479324213612	0.337768947812253	0.620811527465303	0.054726368159204	0.722222879368104	0.92
78.1019926706333	-65.4403585367606	0.392759199372094	0.611389045510357	0.174129353233831	0.721690180855338	0.92
78.110937112285	-65.4325732571001	0.441822444764182	0.712076262077383	0.17156862745098	0.737590913386343	0.92
78.1197178842354	-65.4246599721881	0.604298409976034	0.905114232887391	0.303482587064677	0.758929887730348	0.92
78.1284894073604	-65.4164946280075	0.43986268348742	0.668941053249349	0.21078431372549	0.707067605520738	0.92
78.1373442339863	-65.4087419008099	0.355144633624428	0.543622600582189	0.166666666666667	0.678633019746786	0.92
78.1461337484632	-65.4010665482638	0.416915016708256	0.565173316998603	0.26865671641791	0.690444964791006	0.92
78.1549060408989	-65.3929298897966	0.382545872411084	0.529797627175109	0.235294117647059	0.675291217476557	0.92
78.1637428053863	-65.3846884932231	0.348648282250938	0.550237740972464	0.147058823529412	0.688491307162691	0.92
78.1725919206865	-65.3767636570821	0.317892088901514	0.47892143270499	0.156862745098039	0.651376853739078	0.92
78.1813775702929	-65.368963188708	0.447570705239161	0.656335440329069	0.238805970149254	0.730031280089491	0.92
78.1901554078108	-65.3609221940139	0.74787733339252	0.907519372667393	0.588235294117647	0.810751110715965	0.920000000000001
78.1989899840282	-65.3525913887074	0.538534231992946	0.755856342773771	0.321212121212121	0.751712925250909	0.920000000000001
78.2077657634532	-65.3445690157454	0.317851603320844	0.506349972810841	0.129353233830846	0.684660000957208	0.92
78.2165532470992	-65.3368442686386	0.66923584413499	0.750236394152333	0.588235294117647	0.752509188648997	0.920000000000001
78.2253957944211	-65.3287376540447	0.531678606949273	0.631984664878938	0.431372549019608	0.706022912578423	0.920000000000001
78.2341668405099	-65.3205456692835	0.711139386654823	0.804994822692361	0.617283950617284	0.776367173553041	0.920000000000001
78.2429551969607	-65.3127713923262	0.772379084916685	0.956105687563867	0.588652482269504	0.836238995536651	0.920000000000001
78.2518139539407	-65.3050477778799	0.830502272556429	0.984533956877564	0.676470588235294	0.862954995160334	0.920000000000001
78.2606453958951	-65.2965819536163	0.767301920873501	0.967937175080335	0.566666666666667	0.883690187487153	0.920000000000001
78.2694114113352	-65.2881846394763	0.492485588350421	0.818304510034176	0.166666666666667	0.758635698586742	0.92
78.278142320109	-65.280620263595	0.739232817135617	0.936177077057305	0.54228855721393	0.828785301907286	0.920000000000001
78.2870472101603	-65.2727142920002	0.779454239794427	0.916751616843756	0.642156862745098	0.820955446545857	0.920000000000001
78.2958030950637	-65.2640537322215	0.856197918997732	0.94816819571904	0.764227642276423	0.8656337285552	0.920000000000001
78.3045756372391	-65.2558127735936	0.800978166861299	0.968623000389264	0.633333333333333	0.85512588712785	0.92
78.3134466304434	-65.2483802066415	0.769311242519064	0.958622485038128	0.58	0.841631241720074	0.920000000000001
78.3222882729026	-65.2401551492421	0.851856750965788	0.985764783982858	0.717948717948718	0.855810575394899	0.920000000000001
78.3310337207524	-65.2312131786391	0.924947602451963	0.979524834533556	0.87037037037037	0.874474248232822	0.92
79.6717649081407	-58.7089320321367	0.756127743022754	0.956699930489952	0.555555555555556	0.855762748500713	0.92
79.6719306348148	-58.658778460734	0.750586490393002	0.895112374725398	0.606060606060606	0.832184677220409	0.92
79.6723970046834	-58.559241825811	0.87580056884315	0.989696375781539	0.761904761904762	0.887818749031467	0.920000000000001
79.6728504741932	-58.5091290840941	0.555882303125547	0.806209050695538	0.305555555555556	0.765543723565214	0.92
79.6729770996553	-58.459330315165	0.717220374966645	0.887177068341251	0.54726368159204	0.817398599171518	0.920000000000001
79.6730711454127	-58.4095249742137	0.68369459277164	0.660318478472574	0.707070707070707	0.729078032276992	0.920000000000001
79.6732871572659	-58.3593563835835	0.616794205615227	0.824497502139545	0.409090909090909	0.797875489987825	0.920000000000001
79.6735535471524	-58.3095680234569	0.780194102061882	0.943472781238192	0.616915422885572	0.839441597376911	0.920000000000001
79.6737998641023	-58.2597757732361	0.730941331846043	0.909970095386075	0.551912568306011	0.826062547071164	0.920000000000001
79.6738800014539	-58.2095933954303	0.825998633330158	0.969457584120632	0.682539682539683	0.8683483837942	0.920000000000001
79.6738108551055	-58.1594080960701	0.748788890632967	0.973067977344365	0.524509803921569	0.864971125418915	0.920000000000001
79.673663748505	-58.1096031688492	0.730767442778233	0.955582504604084	0.505952380952381	0.865554418663275	0.920000000000001
79.673509128498	-58.0598000634913	0.637464203719157	0.927410676941861	0.347517730496454	0.823843269852158	0.92
79.6734204428633	-58.0096172530748	0.61248994187535	0.876940668064426	0.348039215686274	0.800237384605236	0.920000000000001
79.6732888557597	-57.9598126261278	0.658045870069507	0.923056914268367	0.393034825870647	0.825772702594984	0.920000000000001
79.6731004945357	-57.9103892576216	0.559353740008762	0.919989531299575	0.198717948717949	0.834054618263147	0.92
79.6729569008487	-57.8598526760043	0.719509698800774	0.913378371960522	0.525641025641026	0.827406516796812	0.920000000000001
79.6728776542817	-57.8100403722861	0.570788184356893	0.848044030405329	0.293532338308458	0.812024803365178	0.920000000000001
79.6727186995946	-57.7602448824263	0.624078965115917	0.860903028271049	0.387254901960784	0.802294604680002	0.920000000000001
79.6724526025471	-57.7100875761817	0.653947682096838	0.923279979578292	0.384615384615385	0.833352567126926	0.92
79.6722950039581	-57.6602925037651	0.769183012947559	0.973740175554982	0.564625850340136	0.861384299027753	0.920000000000001
79.6722333759273	-57.6104903442335	0.78515109161973	0.919508532445809	0.650793650793651	0.825838154454521	0.92
79.6719526884128	-57.5603397762784	0.740435777435888	0.933701743551021	0.547169811320755	0.825638449634008	0.920000000000001
79.6716767037291	-57.5105639590024	0.644488042948176	0.895036691956957	0.393939393939394	0.786051399742071	0.92
79.6716125177011	-57.4607647248129	0.752215221785352	0.921097110237372	0.583333333333333	0.826685113643649	0.920000000000001
79.6714499766855	-57.4106005171829	0.682466201425909	0.893387687404663	0.471544715447155	0.806039586577654	0.920000000000001
79.6711033824966	-57.3604644834794	0.708022991251588	0.929934871392064	0.486111111111111	0.825083215636847	0.92
79.6708653484195	-57.3106848414845	0.804648766947304	0.911861636458711	0.697435897435897	0.824557181402902	0.920000000000001
79.6706725098856	-57.2608989275484	0.661420927241963	0.881665383895691	0.441176470588235	0.8083273156814	0.920000000000001
79.6704582513854	-57.2107430589847	0.634563213349437	0.849126426698873	0.42	0.803235153719757	0.920000000000001
79.6702286031373	-57.160965041471	0.741118915124338	0.875272656119324	0.606965174129353	0.825722598321161	0.920000000000001
79.6699456476287	-57.1111963600871	0.692520917458862	0.870335952564782	0.514705882352941	0.827231864554829	0.920000000000001
79.6696226597878	-57.061061914921	0.752660130066793	0.961202613074764	0.544117647058823	0.875278013585867	0.920000000000001
79.6693454335189	-57.0112955990511	0.655110122807803	0.912370783250016	0.397849462365591	0.830525542205372	0.92
79.6691698092234	-56.9615154150727	0.692253931115556	0.845292175956603	0.53921568627451	0.801121203171233	0.920000000000001
79.6688688613758	-56.9117561013522	0.773726476011949	0.895711658491559	0.651741293532338	0.825554877458964	0.920000000000001
79.6684779620783	-56.8614433488439	0.782084984022444	0.890700580289785	0.673469387755102	0.826377751869221	0.920000000000001
79.6681935505825	-56.8116757340618	0.782051836063302	0.869659227682159	0.694444444444444	0.816338574992764	0.92
79.6680218879629	-56.7619010008853	0.630403775747487	0.731395786789093	0.529411764705882	0.753744499578429	0.920000000000001
79.6676908054019	-56.7117795816906	0.548917469019514	0.539011408627262	0.558823529411765	0.687812982036529	0.920000000000001
79.6672329237349	-56.6620638288431	0.490182990399388	0.424810425243219	0.555555555555556	0.639584709935723	0.920000000000001
79.6668714331651	-56.612327356532	0.765752580496719	0.632280354791888	0.899224806201551	0.712260610359875	0.912160649874121
79.6666432650838	-56.5621920921872	0.870404953205118	0.833947161312197	0.906862745098039	0.801863581279519	0.920000000000001
79.6663119218235	-56.5124525682475	0.878945252033072	0.927044732921867	0.830845771144278	0.839949747799971	0.920000000000001
79.6658167665373	-56.4627552048442	0.7671188770845	0.896982852208216	0.637254901960784	0.835348664183974	0.920000000000001
79.6654224180531	-56.4126597328991	0.847897726022196	0.883295452044392	0.8125	0.835715435242904	0.920000000000001
79.665199069525	-56.3629047719648	0.84851615212893	0.817599680144384	0.879432624113475	0.786616336909743	0.920000000000001
79.6648468061065	-56.3131787364482	0.948847081855951	0.969122735140473	0.928571428571429	0.860296343256869	0.920000000000001
79.6643003431998	-56.2631303885055	0.981710250062389	0.991198277902557	0.972222222222222	0.90159513328834	0.92
79.6639324474611	-56.2130363974928	0.906552999992757	0.971439333318846	0.841666666666667	0.872561963127736	0.920000000000001
79.6636522690267	-56.1632981882588	0.800219392162645	0.917378675035672	0.683060109289618	0.839096562226458	0.920000000000001
79.6631824156165	-56.1136065613671	0.884512993266381	0.938722956229732	0.83030303030303	0.859575801641341	0.920000000000001
79.6626966921183	-56.0635469908562	0.93541777365924	0.974539251022183	0.896296296296296	0.878109908921526	0.920000000000001
79.6623417469782	-56.013829291478	0.943067415669577	0.980662194523234	0.90547263681592	0.875665684007431	0.920000000000001
79.6619487668159	-55.9641241432838	0.84217087785928	0.900716024724408	0.783625730994152	0.821166602107242	0.920000000000001
79.6613985890993	-55.9144659571741	0.599231826325092	0.531796985983516	0.666666666666667	0.685898304926825	0.919875968533146
79.6608961983659	-55.8641998368148	0.560541961308407	0.428776230309123	0.692307692307692	0.643547599557199	0.92
79.6605621464471	-55.8144783951533	0.573671883743646	0.377646797790322	0.76969696969697	0.620653966768595	0.913434816177675
79.6601427425036	-55.7647910038516	0.611340261977223	0.427358886527545	0.7953216374269	0.6397901610724	0.91341108748833
79.6595244316362	-55.7147935819087	0.741621639127104	0.498394793405724	0.984848484848485	0.654555316938158	0.92
79.6590273286362	-55.6651327098393	0.722751644543691	0.612169955754048	0.833333333333333	0.705279965252298	0.92
79.6586875470865	-55.615429545372	0.729004162029053	0.583008324058107	0.875	0.691943699791682	0.915020063965544
79.6581740281072	-55.5654030755187	0.730482672735514	0.603822488328172	0.857142857142857	0.702009425436416	0.914827976747193
79.6575844620286	-55.5157775846702	0.633509570595321	0.600352474523975	0.666666666666667	0.695702629637207	0.92
79.6571449988886	-55.4661056458325	0.765482631203184	0.648612321229897	0.88235294117647	0.729646180161834	0.917182307609747
79.6566504325718	-55.4160785700163	0.773568319309049	0.654979775873001	0.892156862745098	0.726971580032339	0.91626982044846
79.6560538392362	-55.3664627163717	0.819042060309599	0.71768611066895	0.920398009950249	0.750960284660491	0.920000000000001
79.6555014404015	-55.3168332826139	0.757248331824817	0.597829996982967	0.916666666666667	0.70170732632124	0.920000000000001
79.6550110503752	-55.2668111884623	0.766340067442211	0.718954644688343	0.813725490196078	0.746411768003574	0.920000000000001
79.6544442119647	-55.2168175304396	0.706240581308065	0.617609367744334	0.794871794871795	0.71889384307708	0.910713262049217
79.6538318899228	-55.1672177719905	0.953658000723896	0.973982668114459	0.933333333333333	0.852507676057406	0.92
79.6533541945646	-55.1175749443972	0.802931566109854	0.787235681239316	0.818627450980392	0.781275397138138	0.920000000000001
79.6528365580109	-55.0675728310415	0.813397213752065	0.798363054955111	0.828431372549019	0.755062941988434	0.917130268386566
79.6521846735107	-55.0179972176515	0.831194384915002	0.829055436496672	0.833333333333333	0.753979189514389	0.920000000000001
79.6515599595449	-54.96841437482	0.855131771882913	0.932485765988047	0.777777777777778	0.860232605279703	0.920000000000001
79.6510426232213	-54.91879415353	0.871418912424042	0.892091556191368	0.850746268656716	0.851274712487015	0.920000000000001
79.6504528250638	-54.8686348789439	0.916781013442564	0.916895360218461	0.916666666666667	0.850860461822189	0.920000000000001
79.649764296725	-54.8190766885514	0.863394414950829	0.815677718790547	0.911111111111111	0.779148148256852	0.920000000000001
79.6491401567568	-54.7695047209598	0.881454874338902	0.770001947259364	0.99290780141844	0.759183360317279	0.920000000000001
79.6485997541117	-54.7195303520213	0.869349146479632	0.738698292959264	1	0.759990334988936	0.92
79.7573602067635	-54.4744722308648	0.716773652316676	0.554759425845473	0.878787878787879	0.697722303931182	0.92
79.7631816437634	-54.5125576875186	0.793611422039481	0.635833955190072	0.951388888888889	0.68605853942334	0.90901485234564
79.7745284844049	-54.5906593915655	0.730044263818772	0.652396219945237	0.807692307692308	0.719654757143774	0.92
79.7799759736135	-54.6310017422222	0.884556356781926	0.778916635132478	0.990196078431373	0.765020379329756	0.920000000000001
79.7854150098258	-54.6709245749592	0.840097871022844	0.754822607717331	0.925373134328358	0.750178256766486	0.920000000000001
79.7908891581821	-54.7107163114466	0.837177172162021	0.806707285500512	0.86764705882353	0.772716537833809	0.920000000000001
79.7964217538814	-54.7507530327931	0.740388898979913	0.730777797959826	0.75	0.742784361798188	0.920000000000001
79.8019427649818	-54.7903810873718	0.753489408237738	0.65125742344065	0.855721393034826	0.712363583975937	0.916818612901946
79.8075449305595	-54.8296654399958	0.756942440349085	0.626629978737386	0.887254901960784	0.698660040922017	0.91873964076707
79.8132483727304	-54.8689951528852	0.788642409655632	0.753755407546557	0.823529411764706	0.738454512052095	0.920000000000001
79.8189327247755	-54.9079433330019	0.814102293696116	0.767508069979297	0.860696517412935	0.74924329631568	0.920000000000001
79.8246162229899	-54.9469164886949	0.828431278264214	0.769607654567645	0.887254901960784	0.757400170527285	0.920000000000001
79.8303365246226	-54.9862329100059	0.820969410703071	0.774291762582612	0.867647058823529	0.748437681742247	0.920000000000001
79.8360037724268	-55.0253266751383	0.750744766783129	0.730345254959293	0.771144278606965	0.73520518280173	0.920000000000001
79.8416446517005	-55.0645642017503	0.841575229897897	0.820405361756579	0.862745098039215	0.761573425168573	0.920000000000001
79.8472865669825	-55.1043079604838	0.712038103643256	0.752507579835532	0.67156862745098	0.754979020906834	0.920000000000001
79.8528110119555	-55.1441164538371	0.764723057294728	0.778202333494929	0.751243781094527	0.72794681219981	0.920000000000001
79.8582848681925	-55.1841677395567	0.656711379963407	0.617344328554265	0.696078431372549	0.69401945740058	0.915961157939178
79.8638673920817	-55.2246911316109	0.659542326552098	0.577791120765888	0.741293532338308	0.68277332972633	0.91673067293379
79.8694528991949	-55.2643747658328	0.715334488595486	0.631649369347836	0.799019607843137	0.708235921853866	0.920000000000001
79.8751395727972	-55.3035160027299	0.624726046075677	0.677312788668767	0.572139303482587	0.728466601402793	0.920000000000001
79.8809045059921	-55.3422987511845	0.596038061129835	0.692076122259671	0.5	0.731043482651531	0.920000000000001
79.8867837721675	-55.3810448506452	0.606372137523927	0.673528588773345	0.53921568627451	0.72660825564371	0.920000000000001
79.8926679218216	-55.4192865331488	0.705062864754268	0.778284933488636	0.6318407960199	0.731964624773767	0.920000000000001
79.8985785890171	-55.4574186777307	0.700238037317264	0.77302509424237	0.627450980392157	0.728233223997362	0.920000000000001
79.9045304833301	-55.4958861055911	0.749856366198318	0.818340183377029	0.681372549019608	0.764629533708485	0.920000000000001
79.910423176089	-55.5341672093039	0.776675053354495	0.896633688798542	0.656716417910448	0.814645824703162	0.920000000000001
79.9163101228228	-55.5725023281215	0.707157122172916	0.914314244345833	0.5	0.827002324983512	0.920000000000001
79.9222343962216	-55.6111830105689	0.756724723842977	0.91541023199968	0.598039215686275	0.827690395119421	0.920000000000001
79.9281018367257	-55.6496633123708	0.686303765950061	0.964647332895147	0.407960199004975	0.827740404610048	0.920000000000001
79.9339458960884	-55.6882812148155	0.614525584553701	0.934933522048578	0.294117647058824	0.819665569405849	0.920000000000001
79.9398199363538	-55.7272811048352	0.688227873430657	0.954887119410333	0.421568627450981	0.825102317121806	0.920000000000001
79.945686441294	-55.7663404481411	0.729589869264691	0.915062091470559	0.544117647058823	0.815963759684291	0.920000000000001
79.9514966425258	-55.8051918597569	0.731177259672358	0.939966459643225	0.522388059701492	0.808506602061654	0.920000000000001
79.9573022041113	-55.8440888903734	0.783179200617728	0.924201538490357	0.642156862745098	0.785277710326776	0.920000000000001
79.9631615036398	-55.8832518695075	0.744290900329808	0.895444545757655	0.593137254901961	0.774609481739207	0.920000000000001
79.9690021141006	-55.9220210196445	0.744474724839238	0.90188477306156	0.587064676616915	0.794621371636277	0.920000000000001
79.9748590852881	-55.9607313679218	0.769541405113721	0.941043594541168	0.598039215686274	0.82645279462169	0.920000000000001
79.9807899253124	-55.9999687174029	0.666325041479392	0.862953113261814	0.46969696969697	0.770782276411194	0.920000000000001
79.9866100787708	-56.0385351129531	0.568991687946671	0.765434356285499	0.372549019607843	0.74468412771959	0.920000000000001
79.9924719665391	-56.0777964851342	0.35490897831165	0.543151289956633	0.166666666666667	0.721608103468994	0.92
79.9981621665373	-56.1174026706086	0.582503827216594	0.831674321099854	0.333333333333333	0.776045226683225	0.920000000000001
80.0037396612679	-56.1575579035218	0.582638619614224	0.900571356875507	0.264705882352941	0.791434652007821	0.920000000000001
80.0092890975893	-56.1983578718081	0.632144613958126	0.916250012229977	0.348039215686275	0.835393826324583	0.920000000000001
80.0147691376652	-56.2390013018922	0.552877501918516	0.856998784931559	0.248756218905473	0.811350957040408	0.92
80.0202389816319	-56.2797113644656	0.43178104334686	0.687091498458425	0.176470588235294	0.736422674839883	0.92
80.0257501520192	-56.3207446926088	0.39575547068431	0.678765843329404	0.112745098039216	0.738658402481765	0.92
80.0312356913069	-56.3614292177704	0.242875265715776	0.455899785162896	0.0298507462686567	0.682727104995294	0.92
80.0367424169457	-56.4020451583051	0.338484732775444	0.627949857707751	0.0490196078431373	0.704933836968622	0.92
80.0422998738619	-56.4429486555147	0.232599072354112	0.430884419218027	0.0343137254901961	0.685037353001646	0.92
80.0478261780143	-56.483521580482	0.360129279977004	0.615780948013709	0.104477611940299	0.708385008933965	0.92
78.9310696791094	-62.4148044810568	0.650296767918154	0.942750398581406	0.357843137254902	0.833271641080592	0.920000000000001
78.9223211138064	-62.4241597033643	0.724686878848548	0.951861319886151	0.497512437810945	0.83319472168106	0.920000000000001
78.9135570160936	-62.4331077333128	0.778002235669525	0.97757309879003	0.57843137254902	0.860186048848179	0.920000000000001
78.9047250361801	-62.4420549218877	0.718641006313237	0.981399659685297	0.455882352941177	0.861162204468922	0.920000000000001
78.895968426263	-62.4513151555225	0.737909601980457	0.948456019881313	0.527363184079602	0.838738089558417	0.920000000000001
78.8871969895002	-62.4605764643579	0.782317192567328	0.977569708517742	0.587064676616915	0.854446596851031	0.920000000000001
78.8784350504158	-62.4695509536952	0.786572653632353	0.975106091578431	0.598039215686274	0.839354329221978	0.920000000000001
78.8695952660438	-62.4782685955864	0.698460845761406	0.970451103287518	0.426470588235294	0.845577750400957	0.920000000000001
78.8608308686579	-62.4871564971033	0.813504196795683	0.985217348815247	0.641791044776119	0.862952904062764	0.920000000000001
78.8520875758933	-62.4965863251024	0.773612604657281	0.973695797549855	0.573529411764706	0.840932535067724	0.920000000000001
78.8432616743622	-62.5056468444228	0.697372879919088	0.992784975524451	0.401960784313725	0.88364703439509	0.920000000000001
78.8344813666036	-62.5140867887896	0.75176007133036	0.981132082959228	0.522388059701492	0.864371148720863	0.920000000000001
78.8257212545244	-62.5230454748298	0.785640237687688	0.968339298904788	0.602941176470588	0.852916039197222	0.920000000000001
78.816922667302	-62.5327652386415	0.842322672581482	0.984645345162964	0.7	0.877483805808484	0.920000000000001
78.8080907129263	-62.541628969214	0.841169849685564	0.975990493021921	0.706349206349207	0.870179784803923	0.920000000000001
78.7993067218483	-62.5499410109025	0.635938172814983	0.9489596789633	0.322916666666667	0.823639997422442	0.92
78.7905617598882	-62.5592708857377	0.868953872287498	0.990781307793388	0.747126436781609	0.881932360063359	0.920000000000001
78.7817497707704	-62.5686299636163	0.560018759321866	0.953370851977064	0.166666666666667	0.813473827532978	0.92
78.7729657340275	-62.5769237634257	0.860677548803889	0.975086440891361	0.746268656716418	0.849428986080831	0.920000000000001
78.764194276045	-62.5855481667523	0.701626234743655	0.974681040915881	0.428571428571429	0.866349066238668	0.92
78.7553902865051	-62.5950879722295	0.692885791336045	0.987397598932252	0.398373983739837	0.872664495343692	0.92
78.7466265185694	-62.6038981365446	0.701574284456903	0.980262996774502	0.422885572139304	0.863551135881842	0.920000000000001
78.7378420583449	-62.6121486811712	0.632472476628151	0.94631750227591	0.318627450980392	0.827639450825839	0.920000000000001
78.7290142997378	-62.621070848017	0.697680463289455	0.978694259912243	0.416666666666667	0.84871130684822	0.920000000000001
78.7202543265378	-62.6301249226708	0.693944272195595	0.979928345386216	0.407960199004975	0.857583897452736	0.920000000000001
78.7114652707006	-62.638927091357	0.644116754869793	0.949925052028143	0.338308457711443	0.829361484052391	0.920000000000001
78.7026995932841	-62.6476606306049	0.698478545989596	0.970486503743898	0.426470588235294	0.849336274408906	0.920000000000001
78.6938721509694	-62.6565650068756	0.793120332613644	0.988201449541014	0.598039215686274	0.858337325245802	0.920000000000001
78.6851049355232	-62.6652520525262	0.732113840848365	0.981640617020113	0.482587064676617	0.872563773646859	0.920000000000001
78.6763327786954	-62.6738026270039	0.748900216143261	0.987996510717895	0.509803921568627	0.868251107596977	0.920000000000001
78.6675041220836	-62.6826565483074	0.677408118671709	0.982267217735575	0.372549019607843	0.856235755004679	0.920000000000001
78.6587465471274	-62.6915721909997	0.690804016756971	0.973647834508967	0.407960199004975	0.851926566906764	0.920000000000001
78.649974311407	-62.7000973588743	0.658497974085157	0.983662614836981	0.333333333333333	0.853443746076019	0.920000000000001
78.6411354178715	-62.7086627945151	0.633082010688501	0.918124805690728	0.348039215686274	0.813767095051164	0.920000000000001
78.6323114015729	-62.717609215775	0.670719934292216	0.929675162702078	0.411764705882353	0.832330824219133	0.920000000000001
78.6235486632878	-62.7263638148643	0.754456320358692	0.956673834747235	0.552238805970149	0.835251679798795	0.920000000000001
78.614775522129	-62.7348409179907	0.770625735790093	0.967722059815481	0.573529411764706	0.837942772516915	0.920000000000001
78.6059365138795	-62.7433782594909	0.715123160380703	0.92044239919278	0.509803921568627	0.819254256975373	0.920000000000001
78.5971760175348	-62.7521715738042	0.695716189341889	0.878994567738504	0.512437810945274	0.819377934533	0.920000000000001
78.5884117070252	-62.7608521702919	0.763138016629825	0.913530935220433	0.612745098039216	0.823250907559487	0.920000000000001
78.5795628785071	-62.7690937757151	0.840125399188103	0.895937072886011	0.784313725490196	0.832091038648442	0.920000000000001
78.5707982454863	-62.777740946114	0.818211877878959	0.915030720932048	0.72139303482587	0.835166721409941	0.920000000000001
78.5620482964345	-62.7867585591478	0.837375628115016	0.929653217014347	0.745098039215686	0.851393368831822	0.920000000000001
78.553207224268	-62.7951949820834	0.826737764276826	0.937789254043848	0.715686274509804	0.836251210355386	0.920000000000001
78.5444168527191	-62.8033303778567	0.802969504778895	0.894496223488139	0.711442786069652	0.807187768710784	0.920000000000001
78.5356242459626	-62.8121094292005	0.732909955330363	0.928506477824905	0.537313432835821	0.83119888483831	0.920000000000001
78.5268625639748	-62.8208144586906	0.813829457291688	0.955615903830687	0.672043010752688	0.84702078659756	0.920000000000001
78.5180136699699	-62.8290200891829	0.857973399357737	0.916927190872336	0.799019607843137	0.83841612449982	0.920000000000001
78.5092483801565	-62.837622569572	0.783211060455623	0.934581324891347	0.6318407960199	0.849303763052518	0.920000000000001
78.5004897761075	-62.8463908086367	0.834111665447283	0.923125291678879	0.745098039215686	0.849796057248844	0.920000000000001
78.4916478995735	-62.8547611851331	0.848900494111079	0.893879419594708	0.803921568627451	0.831868956284054	0.920000000000001
78.4828689063906	-62.8629660180137	0.864279359436973	0.922588569620214	0.805970149253731	0.826890609536822	0.920000000000001
78.4741036833557	-62.871519008712	0.866616529277475	0.909703646790244	0.823529411764706	0.832395216667657	0.920000000000001
78.4652844061457	-62.8804322775174	0.892401494222819	0.936763772759364	0.848039215686274	0.841818923835355	0.920000000000001
78.456445860874	-62.8888595533625	0.888355712132838	0.938476130148029	0.838235294117647	0.854190822407491	0.920000000000001
78.4476612102128	-62.8969070538642	0.865701126599252	0.870705735785569	0.860696517412935	0.812098316701259	0.920000000000001
78.4388975367751	-62.9054930319136	0.886909889486325	0.920878602502063	0.852941176470588	0.835296046603837	0.920000000000001
78.4300785149035	-62.9144037326713	0.891678730034335	0.925514322813767	0.857843137254902	0.850077794893066	0.920000000000001
78.4212987594791	-62.9225626070382	0.858039267770038	0.875282515639579	0.840796019900497	0.807912833601438	0.920000000000001
78.4125148607421	-62.9306069006857	0.842343781085574	0.900373836680951	0.784313725490196	0.827078990125039	0.920000000000001
78.4036852185868	-62.9392353893876	0.927124728022588	0.942484750162824	0.911764705882353	0.849149759776226	0.920000000000001
78.3949223451858	-62.9478162292151	0.909694288358895	0.938791561792417	0.880597014925373	0.853647957051853	0.920000000000001
78.386142237965	-62.9559433836568	0.896079925540826	0.953924556964006	0.838235294117647	0.856961857195278	0.920000000000001
78.3772972831589	-62.9641515361605	0.886113674385831	0.933992054654016	0.838235294117647	0.84559908751738	0.920000000000001
78.3685316757924	-62.9727913709325	0.895973987877397	0.926276333963749	0.865671641791045	0.840123885844883	0.920000000000001
78.3597363470412	-62.9811981920532	0.888473232782895	0.906299699396635	0.870646766169154	0.837631707979047	0.920000000000001
78.3509518766695	-62.9891805981887	0.88876105854644	0.949090744543862	0.828431372549019	0.853565065825883	0.920000000000001
78.3421072085402	-62.9973765754664	0.922320690108985	0.937778635119932	0.906862745098039	0.841451583565757	0.920000000000001
78.3333471149529	-63.0059809826889	0.919733785007051	0.938970057576291	0.900497512437811	0.860476673177317	0.920000000000001
78.3245790938134	-63.0143751904055	0.919883036575306	0.937805288836887	0.901960784313725	0.857770508820996	0.920000000000001
78.3157261940866	-63.0223318863874	0.919254777040123	0.970862495256717	0.867647058823529	0.875427827981494	0.920000000000001
78.3068841068905	-63.0305643287286	0.832440193053968	0.909978425323624	0.754901960784313	0.845206349531057	0.920000000000001
78.2981300148129	-63.0392862303958	0.962675127543987	0.96701692175464	0.958333333333333	0.872827351041047	0.920000000000001
78.2893501310661	-63.047340665188	0.983199964279796	0.981105810912533	0.985294117647059	0.871356680487896	0.920000000000001
78.2804923306694	-63.0551358987361	0.926541160793632	0.949856515135651	0.903225806451613	0.856421432003931	0.920000000000001
78.2717303935818	-63.0636419350386	0.922386695983336	0.969151501419407	0.875621890547264	0.860537715901196	0.920000000000001
78.2629702882945	-63.0721865860218	0.922923519564508	0.971973165255141	0.873873873873874	0.881859048473678	0.920000000000001
78.2541151661055	-63.0800397203101	0.89846585672204	0.973402301679374	0.823529411764706	0.871196718061446	0.920000000000001
78.2453299165535	-63.0879272500755	0.924221045074582	0.962869950845682	0.885572139303483	0.855886315481646	0.920000000000001
78.2365680518285	-63.0964161299699	0.895968995374864	0.983114461337964	0.808823529411764	0.87098593825455	0.920000000000001
78.227732672711	-63.1047654139	0.886276305637423	0.963028801751037	0.809523809523809	0.861771614786724	0.920000000000001
78.2189404808498	-63.1124522297489	0.886202762880874	0.966435376508017	0.805970149253731	0.861984875285936	0.920000000000001
78.2101647719134	-63.1205692865963	0.69416710794464	0.550098921771633	0.838235294117647	0.680617771092836	0.920000000000001
78.201333743111	-63.1290165008555	0.681106787529037	0.533782202509055	0.82843137254902	0.679549432950349	0.920000000000001
78.192545812531	-63.1369897316008	0.711563652157787	0.492779045609106	0.930348258706468	0.656032632592736	0.920000000000001
78.1837224875965	-63.1449475825895	0.632286031188064	0.468552161878617	0.796019900497512	0.648073665626828	0.920000000000001
78.1749461928556	-63.1530310512235	0.61631010677844	0.5610515861059	0.67156862745098	0.681736971311384	0.920000000000001
78.166107082664	-63.1612507556548	0.760572151435391	0.62408547934137	0.897058823529412	0.707963975268067	0.920000000000001
78.157329787068	-63.1692978483169	0.671403844437919	0.586588783403201	0.756218905472637	0.695349653314702	0.920000000000001
78.1485471333857	-63.1771992652962	0.695246188119051	0.615982572316533	0.774509803921569	0.709934637936128	0.920000000000001
78.1396994066215	-63.1851792099499	0.820443394274699	0.734024043451359	0.906862745098039	0.754570057298507	0.920000000000001
78.130924748971	-63.1932755120064	0.769157343790514	0.712444040814859	0.825870646766169	0.737586196423056	0.920000000000001
78.1221463659676	-63.2012693226637	0.860558477264537	0.784842444725153	0.936274509803921	0.767532000091825	0.920000000000001
78.1133005901567	-63.2092821205882	0.852846796923115	0.798830848748191	0.906862745098039	0.78560474781207	0.920000000000001
78.1044592697158	-63.2174035965654	0.912503034835967	0.888731559868012	0.936274509803922	0.815826845371712	0.920000000000001
78.095679056599	-63.2253330358007	0.892337722974347	0.82945156535168	0.955223880597015	0.792160528840371	0.920000000000001
78.0868941709927	-63.2331344643692	0.864507793053822	0.807446958656664	0.92156862745098	0.778769991333917	0.920000000000001
78.0780500045488	-63.2411619795625	0.9448037585408	0.889607517081601	1	0.811326073649868	0.920000000000001
78.0692782097513	-63.249286904761	0.891819537964486	0.868216190356833	0.915422885572139	0.808276517612564	0.920000000000001
78.0604929449988	-63.2570581670487	0.85468126698474	0.724068416322421	0.985294117647059	0.749500873391875	0.920000000000001
78.0516395894445	-63.2648275095508	0.810607860810494	0.67513729024844	0.946078431372549	0.730308864328508	0.920000000000001
78.0428683453494	-63.2729496910446	0.869173022231815	0.803022661379053	0.935323383084577	0.780842618038903	0.920000000000001
78.0340920754146	-63.280939536413	0.892475153538182	0.814362071782246	0.970588235294118	0.784214941976291	0.920000000000001
78.0252331864809	-63.2885478453881	0.786936751982483	0.706226445141435	0.86764705882353	0.739010818602857	0.920000000000001
78.0164420883046	-63.2963117139458	0.718085857675535	0.590400571072463	0.845771144278607	0.70191135012744	0.920000000000001
78.0076420012086	-63.3046090125123	0.789132941245048	0.682743494430395	0.895522388059701	0.729577084243789	0.920000000000001
77.9988603462049	-63.3124313856784	0.613225218357896	0.559783770049126	0.666666666666667	0.689175119008037	0.920000000000001
77.9899998714464	-63.3199755335686	0.624720757261088	0.445519945894726	0.803921568627451	0.647596030169323	0.920000000000001
77.9812241966993	-63.3279412769486	0.56358332016804	0.505276093072399	0.621890547263682	0.670082461995576	0.920000000000001
77.9724607169523	-63.3362011940122	0.457332977533064	0.400380240780414	0.514285714285714	0.624577145386699	0.92
77.9636074766133	-63.3438912472957	0.508885474744999	0.434437616156665	0.583333333333333	0.635959212096112	0.914506603669646
77.9547449608199	-63.3513369334256	0.578896475477255	0.515636088209412	0.642156862745098	0.628719727418183	0.920000000000001
77.9459711952005	-63.3593149134207	0.508960973117661	0.520409508424377	0.497512437810945	0.627211384585444	0.92
77.9372099797398	-63.367606400869	0.388886514354967	0.375474178135221	0.402298850574713	0.62233130519555	0.92
77.9283539014324	-63.3752201891915	0.24576862525737	0.364086270122584	0.127450980392157	0.626862798543219	0.92
77.919555338445	-63.3825448716346	0.31510458942248	0.35160221367083	0.278606965174129	0.62591536168991	0.919871816879134
77.9107818585009	-63.3905170973013	0.35299486328575	0.392264236375423	0.313725490196078	0.639414621698252	0.920000000000001
77.9019484015556	-63.3986942780805	0.302050186781633	0.378610177484835	0.225490196078431	0.635185053287476	0.910593892314167
77.8931570661837	-63.4061930110377	0.346203339589298	0.433700211516905	0.258706467661691	0.639279975380291	0.92
77.884358193829	-63.4134876472623	0.272555843429881	0.393150902546036	0.151960784313726	0.63614106598743	0.914829097956416
77.8755166181026	-63.4214455383367	0.313936335180703	0.412186395851601	0.215686274509804	0.653027722592228	0.92
77.866750876174	-63.4295881893076	0.30362280253218	0.43809137620864	0.169154228855721	0.650192241354088	0.92
77.8579596280862	-63.4370768927997	0.223064664622155	0.323580309636468	0.122549019607843	0.624922011291456	0.91528648016176
77.8490929688323	-63.4443699497347	0.211944776722127	0.30134053383641	0.122549019607843	0.620974398133886	0.907171443107454
77.8403128648659	-63.4522856496201	0.248945977515252	0.343663099309112	0.154228855721393	0.62773311725141	0.92
77.8315278574509	-63.4605368236794	0.224263962592107	0.331861258517546	0.116666666666667	0.629080871034139	0.92
77.8227354607557	-63.4679667202209	0.214016759557671	0.344700185782008	0.0833333333333333	0.626764709420862	0.92
77.813860245691	-63.4749905158646	0.190156897711258	0.346980462089182	0.0333333333333333	0.609183209692905	0.822265161258573
77.8050205679621	-63.4829319495406	0.163581951429833	0.277983574990813	0.0491803278688525	0.601182037936179	0.92
77.7874683576104	-63.4985592108458	0.17011592478026	0.304770856652718	0.0354609929078014	0.619750137406453	0.92
77.7698185203701	-63.5134031358304	0.121617219049712	0.186630664514519	0.0566037735849057	0.600951570359614	0.885186687216711
77.7610594541275	-63.5216389505794	0.182183420443618	0.253255729776125	0.111111111111111	0.603283850300758	0.92
77.7521946551248	-63.5289201441069	0.174462122881862	0.277028820927122	0.0718954248366013	0.608945920473726	0.92
77.7433839237914	-63.5358157106697	0.207245885068607	0.353885709531153	0.0606060606060606	0.622247271234028	0.92
77.7346096831334	-63.5436617382562	0.11030144338155	0.182351520642881	0.0382513661202186	0.616455799705445	0.863434927213313
77.7257806086016	-63.5518410653191	0.141050800001423	0.18686350476475	0.0952380952380953	0.623797148396547	0.836906145528756
77.7169859062015	-63.5591538560148	0.199625378686399	0.347968706090746	0.0512820512820513	0.646871835522971	0.919967507530688
77.7081800259045	-63.5661566375173	0.216416226952707	0.377276898349858	0.0555555555555556	0.646171730674289	0.92
77.6993405313854	-63.5740429171771	0.154754263892456	0.298209092756664	0.0112994350282486	0.647801591497943	0.92
77.6817010538702	-63.5890518137342	0.223260672678085	0.41527134535617	0.03125	0.659062479075826	0.92
77.6729002544047	-63.5961714017821	0.259927068723819	0.444096561690061	0.0757575757575757	0.641785386195155	0.92
77.6641310109817	-63.6042974323339	0.180155971731265	0.331326436216154	0.0289855072463768	0.656345072004329	0.92
77.6464787855045	-63.618630187334	0.248884972925455	0.398670846751811	0.0990990990990991	0.668430637287384	0.893394290426497
77.6376120036285	-63.6257818517212	0.284595291313808	0.542523915960948	0.0266666666666667	0.641611619048541	0.92
77.6288557703849	-63.6340066739354	0.265593101558405	0.461010764520319	0.0701754385964912	0.630416243541134	0.92
77.6200740473422	-63.641590452611	0.266573028495876	0.453780977626673	0.0793650793650794	0.698057273941076	0.92
77.6111870675932	-63.6481787910544	0.193963422961676	0.349167156000871	0.0387596899224806	0.655380614366284	0.92
77.6023924115281	-63.6553990974331	0.250742108635914	0.453865169652781	0.0476190476190476	0.698147527461767	0.92
77.5936438881274	-63.6637629243931	0.168504379872708	0.32034209307875	0.0166666666666667	0.637310327271023	0.92
77.5847859226099	-63.6711005821921	0.222686478047949	0.40833591905886	0.037037037037037	0.645721002968565	0.92
77.5671164673685	-63.6851729059237	0.163608466377841	0.236307841846592	0.0909090909090909	0.625109527034015	0.880191158626487
77.5583682497037	-63.6935371246659	0.189708053055065	0.348408354172145	0.0310077519379845	0.644796331020417	0.92
77.5407273828992	-63.7084011102127	0.366904021572403	0.564653814289086	0.169154228855721	0.699652364082363	0.92
77.5319159275055	-63.7151803585092	0.386930368897458	0.631703875049819	0.142156862745098	0.697342723492144	0.92
77.5230496417361	-63.7223154338001	0.258460821626527	0.467902035409916	0.0490196078431372	0.675894415713204	0.92
77.5142611175785	-63.7296951945854	0.21231604983039	0.41468185090456	0.00995024875621891	0.642664777741612	0.92
77.5054681165144	-63.7369435717669	0.24699120815413	0.38287130519715	0.111111111111111	0.652265291892927	0.871731075533408
77.3608026199552	-63.3492867625483	0.694360553176033	0.786157003787964	0.602564102564102	0.715657086754332	0.92
77.3581352453423	-63.3103510538003	0.694736012764913	0.732755607619379	0.656716417910447	0.724490497833987	0.920000000000001
77.3556071105748	-63.2715251640812	0.536074631786002	0.549761203870512	0.522388059701493	0.666968131983967	0.920000000000001
77.3530953592523	-63.2319807320031	0.478465410348597	0.484294004776796	0.472636815920398	0.664530888658478	0.920000000000001
77.3506330751688	-63.1927813101715	0.457364722297271	0.463749052437679	0.450980392156863	0.657405140947629	0.920000000000001
77.3481501459331	-63.1532974981346	0.508332732521775	0.487253700337668	0.529411764705882	0.652925792644723	0.920000000000001
77.3456512228971	-63.1138422696822	0.425616744925582	0.51790015651783	0.333333333333333	0.659760686439197	0.920000000000001
77.3431472972137	-63.0747205556543	0.398087171014413	0.467816133073602	0.328358208955224	0.649365861527565	0.920000000000001
77.340625848519	-63.0356298930602	0.457149296725029	0.448612318940254	0.465686274509804	0.652301060382255	0.913649114585796
77.338067304031	-62.9962774616736	0.472006840931117	0.497935250489685	0.446078431372549	0.663335076121821	0.920000000000001
77.3355072393001	-62.9572546425131	0.46940950181983	0.496032933987919	0.442786069651741	0.651583274595437	0.920000000000001
77.3329321087118	-62.9182604197273	0.581816377001585	0.614613146160032	0.549019607843138	0.673681225971149	0.920000000000001
77.3303251558563	-62.8789986545469	0.665655262704144	0.586212486192602	0.745098039215686	0.661133105640647	0.906826395330286
77.3277341011183	-62.8400452630018	0.383193575892059	0.258924465216955	0.507462686567164	0.608342540547695	0.86939749970208
77.325150196376	-62.8010915212796	0.404354716016834	0.264591784974845	0.544117647058823	0.60472407457894	0.860005371774189
77.3225352894712	-62.761872827312	0.321947663728456	0.212522778437304	0.431372549019608	0.603504463744025	0.804234554767306
77.3199720780626	-62.7229146549504	0.278165965870207	0.318236693645176	0.238095238095238	0.602407652996261	0.743098966493966
77.3803532975372	-61.9507612864771	0.846726063964364	0.967961931850297	0.725490196078431	0.829116832542988	0.92
77.3889034822095	-61.9379226913384	0.708298168574827	0.926400258718281	0.490196078431373	0.81064109503709	0.920000000000001
77.3973983864509	-61.9252876051768	0.75485307016008	0.932591712459463	0.577114427860696	0.795065094348898	0.920000000000001
77.4059151068591	-61.912958286596	0.774674651627953	0.946408126785319	0.602941176470588	0.821568524275242	0.920000000000001
77.4144632359228	-61.9010835802124	0.738539359142351	0.894989166045896	0.582089552238806	0.795957536949272	0.920000000000001
77.4231615447777	-61.8893139640413	0.532845878460837	0.413950463389336	0.651741293532338	0.637648868619837	0.916094263941658
77.4317005727076	-61.878336256314	0.457978590828702	0.448295490115116	0.467661691542289	0.642165870346576	0.920000000000001
77.4403403164773	-61.8679309183621	0.495341894233373	0.456370062976549	0.534313725490196	0.64929011531416	0.920000000000001
77.4490678695899	-61.8578480466829	0.447916354044811	0.430146433579818	0.465686274509804	0.640720784182712	0.9156456154887
77.4578094350312	-61.848018323738	0.502593884281288	0.382638748954732	0.622549019607843	0.623326288185994	0.920000000000001
77.4664925614905	-61.838385218122	0.484259697368532	0.356579096229602	0.611940298507463	0.612656264386857	0.900486032365193
77.4751960059159	-61.8291515698965	0.5625230068715	0.399555817664569	0.725490196078431	0.625373828580687	0.907311297411059
77.4840022427602	-61.8206195989748	0.421919128401513	0.412465707783418	0.431372549019608	0.630160020229033	0.920000000000001
77.4927561547841	-61.8124389021505	0.582111865660469	0.447805820873177	0.716417910447761	0.644274501015554	0.909900067950064
77.5015122256962	-61.8043059044224	0.504013649589557	0.405086122708526	0.602941176470588	0.627262757239009	0.920000000000001
77.5103313943836	-61.7960496008537	0.509526401561145	0.401405744298762	0.617647058823529	0.629778022729163	0.906075148125055
77.519076660427	-61.7876858090743	0.466003622497749	0.394693812159678	0.537313432835821	0.625711459718568	0.91973585297702
77.5278159506866	-61.7791790375909	0.510437045449396	0.402692272716973	0.618181818181818	0.624958227286573	0.912867288054633
77.5366456470584	-61.7711719511923	0.550445203114992	0.40755707289665	0.693333333333333	0.627939978656072	0.92
77.5455095636707	-61.7639982184704	0.65103122267009	0.463827151222533	0.838235294117647	0.654334677455328	0.919872458818154
77.5543091060214	-61.7569096466954	0.566238375161618	0.46083495927846	0.671641791044776	0.650228084348756	0.919830693637686
77.563098855307	-61.7495571417154	0.70474454900215	0.551645960749397	0.857843137254902	0.680405154128523	0.915864423524388
77.5719540385361	-61.7421347474296	0.635191026142318	0.490970287578755	0.779411764705882	0.650815601457163	0.916703215505948
77.5807486550224	-61.7349052034856	0.68648149146059	0.557042584911229	0.81592039800995	0.678431283960438	0.912931803233802
77.5895439994837	-61.7276885038045	0.609139727582321	0.478083376733269	0.740196078431373	0.653223140126041	0.916612009082152
77.5984250113551	-61.7203102686855	0.701057440402187	0.553630032319527	0.848484848484848	0.683880345602641	0.915260706935441
77.607160808507	-61.7131731427268	0.737405728385896	0.52383106461493	0.950980392156863	0.671473996697322	0.919882003401307
77.6160149328255	-61.705703505026	0.666541366473009	0.445827830985234	0.887254901960784	0.646445449621935	0.920000000000001
77.6248639169551	-61.6981041821052	0.700987796044583	0.504916768559754	0.897058823529412	0.666141906040594	0.920000000000001
77.6336580094359	-61.6908340537837	0.670391861191404	0.495012578104201	0.845771144278607	0.661581403100469	0.920000000000001
77.6424549817578	-61.6836253167695	0.713949904037289	0.525939023760853	0.901960784313725	0.669670640879905	0.916988408642873
77.6513006655053	-61.6759089668742	0.688806530333745	0.539377766549844	0.838235294117647	0.676727613831582	0.920000000000001
77.660092398353	-61.6685592260781	0.696376987909567	0.527082334028089	0.865671641791045	0.675531403752616	0.920000000000001
77.6688963462936	-61.6615274491801	0.653083879504112	0.507148151165088	0.799019607843137	0.665231747464703	0.920000000000001
77.6777408464127	-61.6537701378081	0.684846508390892	0.506305038639708	0.863387978142076	0.668657487263068	0.920000000000001
77.6865242096133	-61.6461920899694	0.67649483990964	0.519656346485948	0.833333333333333	0.670567383525371	0.920000000000001
77.6953335373653	-61.6392933436892	0.686588649825241	0.51533416239558	0.857843137254902	0.664712644192269	0.920000000000001
77.7041972347702	-61.6320161535945	0.676142188113254	0.518951042893176	0.833333333333333	0.673098887518702	0.920000000000001
77.7129726332401	-61.624213239289	0.712461496770429	0.6040274711528	0.820895522388059	0.700966363865493	0.920000000000001
77.7217620299992	-61.6167832571567	0.632980826958745	0.442432242152783	0.823529411764706	0.64835545201047	0.920000000000001
77.7306253013809	-61.6095252545852	0.617251042523575	0.410972673282444	0.823529411764706	0.634652247834868	0.920000000000001
77.7394734576974	-61.6018488592769	0.706775894194991	0.545904729566452	0.867647058823529	0.68333041104251	0.920000000000001
77.7482628844793	-61.5943993767175	0.780854459134476	0.67613677896547	0.885572139303482	0.734771740950484	0.920000000000001
77.757061159639	-61.5871706134001	0.753811940163861	0.654682703857134	0.852941176470588	0.725295266920411	0.920000000000001
77.7659128297033	-61.579542801498	0.69945049011657	0.550861764546866	0.848039215686274	0.684409263487994	0.920000000000001
77.7747608593136	-61.5717581628303	0.664687321430113	0.506142319627904	0.823232323232323	0.669663330812417	0.919968456744212
77.7834896197505	-61.5643655765394	0.725161769179111	0.572872557966065	0.877450980392157	0.689144777048475	0.920000000000001
77.7923526570171	-61.5570165984768	0.769606323466672	0.666663627325501	0.872549019607843	0.724808374650063	0.920000000000001
77.801139054171	-61.5494413878982	0.766182297719992	0.6467924561365	0.885572139303483	0.720256751386574	0.920000000000001
77.809916827621	-61.5416380878281	0.791420790394079	0.666174914121491	0.916666666666667	0.732130338283469	0.920000000000001
77.8187781588273	-61.5342295491062	0.695781911768297	0.592544215693456	0.799019607843137	0.695388339730022	0.920000000000001
77.8275768558974	-61.526969971383	0.739341866710681	0.563260847849223	0.915422885572139	0.684941984273048	0.920000000000001
77.8363580603191	-61.5192498341359	0.753210538876862	0.599558332655686	0.906862745098039	0.69984010124182	0.920000000000001
77.8452030281048	-61.5114077919136	0.802990743848633	0.705396692375628	0.900584795321637	0.733766639472557	0.920000000000001
77.8540673276299	-61.5040661349234	0.793320872771895	0.660171157308495	0.926470588235294	0.72444151739042	0.920000000000001
77.8628579123605	-61.4965688321894	0.853325615423877	0.751427350250738	0.955223880597015	0.754834495488353	0.920000000000001
77.8716296027785	-61.4885775785528	0.833667321344374	0.647726799551498	1.01960784313725	0.718355377326257	0.920000000000001
77.8804776682339	-61.4807895589567	0.74372507657013	0.649214859022613	0.838235294117647	0.722695567156035	0.920000000000001
77.8892738400467	-61.4734223537833	0.795975327135993	0.666577519943628	0.925373134328358	0.730466664314903	0.920000000000001
77.8980645257911	-61.4659042000384	0.732257731330717	0.601770364622219	0.862745098039216	0.700915184911044	0.920000000000001
77.906903410024	-61.4578607942775	0.684895619317496	0.580902349746103	0.788888888888889	0.689764955094692	0.920000000000001
77.9156823469507	-61.450025991475	0.717796969911319	0.629533333762031	0.806060606060606	0.717291942083645	0.920000000000001
77.9244821703272	-61.4427400806436	0.704011108349064	0.599198687286365	0.808823529411764	0.698907119260708	0.920000000000001
77.9333452985993	-61.4353286406928	0.916435989687689	0.94071511663028	0.892156862745098	0.825848048669885	0.920000000000001
77.942120659955	-61.4274013628329	0.893899295933331	0.966903069478602	0.82089552238806	0.862017193702024	0.920000000000001
77.9509439010933	-61.4195027978183	0.951373708447208	0.980525194672194	0.922222222222222	0.864848113511433	0.920000000000001
77.9597486052046	-61.4121929481265	0.890600537291181	0.987083427523539	0.794117647058823	0.874799648647674	0.920000000000001
77.968607528162	-61.4046403330545	0.896247068121376	0.983670606830988	0.808823529411764	0.874535463607441	0.920000000000001
77.9773730432177	-61.3964338270609	0.935049879922764	0.983574937150492	0.886524822695036	0.865605340737537	0.920000000000001
77.9861556739235	-61.3886675064002	0.856209551561158	0.97737636807958	0.735042735042735	0.854543603266357	0.920000000000001
77.9950240053364	-61.3813623768236	0.901976841954041	0.955914468221808	0.848039215686274	0.840162469927071	0.920000000000001
78.0038055199385	-61.37355209311	0.898998411700635	0.962175927878881	0.835820895522388	0.843868398828933	0.920000000000001
78.0125759422243	-61.3654435735063	0.919785544884031	0.984498625999947	0.855072463768116	0.863351467205335	0.920000000000001
78.0214308035332	-61.3577450252241	0.867699426719998	0.987924105965249	0.747474747474747	0.878050857984976	0.920000000000001
78.0302932354308	-61.3502417744925	0.769393400616414	0.97506131103675	0.563725490196078	0.851280502218303	0.920000000000001
78.0390707130031	-61.3422919824934	0.815631912261369	0.98449765536851	0.646766169154229	0.864476751850719	0.920000000000001
78.0478471340788	-61.3343114774298	0.886878030617269	0.977145891743012	0.796610169491525	0.856822486453307	0.920000000000001
78.056706981539	-61.3267226092382	0.944520734662693	0.967472841874406	0.92156862745098	0.858199950154063	0.920000000000001
78.06549512257	-61.3190337678916	0.785830292887043	0.979620784779062	0.592039800995025	0.862498816520575	0.920000000000001
78.0742679411587	-61.3109409093525	0.902581271030966	0.981633130297227	0.823529411764706	0.859990901132039	0.920000000000001
78.0831150276147	-61.3030003182602	0.914024575332514	0.984911895763067	0.843137254901961	0.874200350287041	0.920000000000001
78.0919093280129	-61.295466043915	0.888347530593334	0.985650285067264	0.791044776119403	0.87388542900577	0.920000000000001
78.1006933881416	-61.2876575651023	0.89690784716302	0.989894125698589	0.803921568627451	0.874397717737207	0.920000000000001
78.1095314527773	-61.279472041095	0.950420187136225	0.99397762917441	0.906862745098039	0.878456470195112	0.920000000000001
78.118308712485	-61.2714663500997	0.910753639317579	0.985686383112769	0.835820895522388	0.881278456110137	0.920000000000001
78.1271336418868	-61.2638671559718	0.870781490089015	0.975393825949173	0.766169154228856	0.855272992781632	0.920000000000001
78.1359242663919	-61.256078901146	0.826093438160947	0.951206484165033	0.700980392156862	0.836114369918128	0.920000000000001
78.1447608516256	-61.2478200715339	0.918201183607269	0.988363151528264	0.848039215686274	0.874549801734833	0.920000000000001
78.1535347175642	-61.239699486808	0.863547990746136	0.970033834599617	0.757062146892655	0.86139793396541	0.920000000000001
78.1623260312296	-61.2320335400441	0.91367416962897	0.989113045140294	0.838235294117647	0.868870832029491	0.920000000000001
78.1711827057941	-61.2242829632978	0.816865298635212	0.952358048250816	0.681372549019608	0.842123107617857	0.920000000000001
78.180019328439	-61.2160013954912	0.864937624226426	0.979875248452852	0.75	0.86566822170365	0.920000000000001
78.1887924071338	-61.2078367482718	0.89856654503419	0.981212692058431	0.81592039800995	0.85998072229898	0.920000000000001
78.1975821700489	-61.2001046511701	0.853431119990802	0.986274004687487	0.720588235294117	0.876751673416037	0.920000000000001
78.2064340891164	-61.1922054237437	0.937009688183272	0.986764474405761	0.887254901960784	0.870922066162421	0.920000000000001
78.2152078745722	-61.1840397497958	0.937308044629323	0.979093701198945	0.895522388059701	0.870960351833267	0.920000000000001
78.2239853566332	-61.1759635047602	0.893100146871498	0.982278725115545	0.803921568627451	0.872321919399865	0.920000000000001
78.2328378817444	-61.1680597005793	0.920022566835557	0.977300035631899	0.862745098039216	0.855625874647517	0.920000000000001
78.2416189232254	-61.1600653408337	0.959882861222635	0.974492090604474	0.945273631840796	0.858219454728937	0.920000000000001
78.2503893199035	-61.1517881455174	0.942864395090724	0.993571927436351	0.892156862745098	0.883114854624741	0.920000000000001
78.2592298738181	-61.1435543939094	0.93923125424759	0.989573619606291	0.888888888888889	0.873932211040578	0.920000000000001
78.2680204508748	-61.1358036271112	0.930982200249835	0.986342509952405	0.875621890547264	0.865632386551953	0.920000000000001
78.2768019080537	-61.127812640023	0.96123987392933	0.981303277270424	0.941176470588235	0.86941164923497	0.920000000000001
78.2856272426844	-61.1191871131072	0.950557982193486	0.98287697067628	0.918238993710692	0.876234843168324	0.920000000000001
78.2944675488433	-61.110932140364	0.941689173380703	0.991221484016308	0.892156862745098	0.872078808416291	0.920000000000001
78.3033011401098	-61.1031484948074	0.942067929703058	0.969994445264703	0.914141414141414	0.865306739306234	0.920000000000001
78.3120231534076	-61.0952657785849	0.962385413926696	0.983594357265158	0.941176470588235	0.861804385424815	0.920000000000001
78.3208560629046	-61.0867924556837	0.935869805791194	0.989386670405918	0.88235294117647	0.865195530971223	0.920000000000001
78.32962848011	-61.078514423379	0.892548679032448	0.95817428114182	0.826923076923077	0.846053737791145	0.920000000000001
78.3384178498906	-61.0706795759679	0.852827210329046	0.926242655952211	0.779411764705882	0.81856554174358	0.920000000000001
78.3472566791794	-61.0623389692938	0.887469861822668	0.941606390312003	0.833333333333333	0.839360302070017	0.920000000000001
78.3560894677973	-61.0538339250977	0.92076131283639	0.968973606064938	0.872549019607843	0.873080022193624	0.920000000000001
78.3648692649686	-61.04572559329	0.928783902648109	0.971995665992735	0.885572139303482	0.858109911505142	0.920000000000001
78.3736550329462	-61.0377789983563	0.911444586085318	0.925830348641224	0.897058823529412	0.833951226527018	0.920000000000001
78.3824934063069	-61.0294200370062	0.906090904951909	0.964142594217544	0.848039215686274	0.855477248630851	0.920000000000001
78.3912592368847	-61.0209329766336	0.923300075409826	0.966003135894279	0.880597014925373	0.870948570326289	0.920000000000001
78.4000358237171	-61.0127129756119	0.896360138303562	0.944681060920851	0.848039215686274	0.860845708472307	0.920000000000001
78.4088841805714	-61.0045787848758	0.852787684111433	0.965379289791494	0.740196078431372	0.852182036116773	0.920000000000001
78.4176516858023	-60.9961098581019	0.896512870705594	0.967155094645018	0.825870646766169	0.852148294297671	0.920000000000001
78.4264263127475	-60.9878255225425	0.866424684460023	0.914221917939654	0.818627450980392	0.828192537772043	0.920000000000001
78.4352773746676	-60.9797506480232	0.929060833979696	0.965964805214293	0.892156862745098	0.849387140053907	0.920000000000001
78.4440543217538	-60.9715120066197	0.817570425429899	0.958523935436913	0.676616915422885	0.865086375626757	0.920000000000001
78.4528168608775	-60.9628904781562	0.900506585485857	0.964133738347601	0.836879432624113	0.86451777601862	0.920000000000001
78.4616601569174	-60.9545933135304	0.898904109993624	0.929992128033224	0.867816091954023	0.844257154704252	0.920000000000001
78.4705137236571	-60.9465707063086	0.855779430481894	0.917441213904964	0.794117647058823	0.833649857774987	0.920000000000001
78.4793346854824	-60.9380998735966	0.796824421903705	0.881527631686198	0.712121212121212	0.818193859625585	0.920000000000001
78.4880388262306	-60.9296244626528	0.8832813433939	0.947935235807407	0.818627450980392	0.853394880775992	0.920000000000001
78.4968864466072	-60.9214254580385	0.87639076947218	0.924350166395342	0.828431372549019	0.830925062258902	0.920000000000001
78.5056676130496	-60.9132634268652	0.88666104220404	0.887749945104597	0.885572139303483	0.837643277827317	0.920000000000001
78.5144398179451	-60.904852070202	0.84612425822185	0.9422485164437	0.75	0.841831101722519	0.920000000000001
78.5232666606925	-60.8960741718462	0.866980241128124	0.949646756766053	0.784313725490196	0.851731013596215	0.920000000000001
78.5320387586767	-60.8876435352134	0.869170651985317	0.942321403473122	0.796019900497512	0.836191083639392	0.920000000000001
78.5408263344007	-60.8796236629613	0.763305016944543	0.908962975065557	0.617647058823529	0.803722057363299	0.920000000000001
78.549663277416	-60.8710915773608	0.884070189209569	0.944610966654432	0.823529411764706	0.842929324222997	0.920000000000001
78.5584839029883	-60.8621294222406	0.891417838390228	0.953378312439371	0.829457364341085	0.852738160850617	0.920000000000001
78.5672575442306	-60.8537172160941	0.839934782022723	0.918675534194699	0.761194029850746	0.838750338757863	0.920000000000001
78.5760428941248	-60.8456173840178	0.86613129171291	0.94304689715131	0.78921568627451	0.831463126720376	0.920000000000001
78.5848812677536	-60.8371003609085	0.909117394634457	0.955489691229699	0.862745098039216	0.847349085390213	0.920000000000001
78.5936397915706	-60.8282755065371	0.809653509908721	0.901792895523656	0.717514124293785	0.826783307869896	0.920000000000001
78.6024138109932	-60.8198515812559	0.890485119497046	0.928029062523504	0.852941176470588	0.840951064478907	0.920000000000001
78.6112661280074	-60.8116851165036	0.845250115481161	0.915990427040754	0.774509803921569	0.834192500661189	0.920000000000001
78.6200328715767	-60.8030521510918	0.883792399835155	0.94668927728225	0.82089552238806	0.851950518550781	0.920000000000001
78.6287906359268	-60.7941761079964	0.87149487687871	0.943970145914283	0.799019607843137	0.845822444392932	0.920000000000001
78.6376322464281	-60.7856977484658	0.903112868232796	0.948382599210689	0.857843137254902	0.845984785056806	0.920000000000001
78.6464156177294	-60.7774852467345	0.818982410205282	0.802143924888176	0.835820895522388	0.779405313989794	0.916618030818504
78.6552070585484	-60.7687549380065	0.739351108071687	0.69760768878019	0.781094527363184	0.728894890766677	0.919989500694487
78.6639669770721	-60.7597944554349	0.831930632987872	0.796214207152216	0.867647058823529	0.776650980865661	0.920000000000001
78.6728050840171	-60.7511986328559	0.717914985084498	0.646614283894486	0.78921568627451	0.718471763950169	0.920000000000001
78.6815851514856	-60.7428706616695	0.779440039640944	0.772810427540593	0.786069651741294	0.756549966992134	0.920000000000001
78.6903594490891	-60.7343844201042	0.688653252135707	0.651816308192983	0.725490196078431	0.72381731812667	0.920000000000001
78.6991829251379	-60.7253859325576	0.82383503649744	0.824140661230173	0.823529411764706	0.77957582284537	0.920000000000001
78.7080086118811	-60.7164361712631	0.881022583744695	0.860084383175665	0.901960784313725	0.796047381036022	0.920000000000001
78.7167839670405	-60.7079543825249	0.852944969494652	0.820317799685823	0.885572139303482	0.769005559983546	0.919208464359913
78.7255660482023	-60.6996484668338	0.766909393467767	0.72499525752377	0.808823529411764	0.737690962951914	0.920000000000001
78.7343962784346	-60.6907979429964	0.758980584775214	0.748353326413174	0.769607843137255	0.752411134893397	0.917877817551392
78.7431476371956	-60.6816726798743	0.743640621582715	0.653947909832097	0.833333333333333	0.725738962428626	0.920000000000001
78.7519155802925	-60.6729728591411	0.763103278527292	0.701964132812161	0.824242424242424	0.738962309338092	0.920000000000001
78.7607645655183	-60.6646103690787	0.787935336777392	0.698419693162627	0.877450980392157	0.707469304966628	0.920000000000001
78.7695340373932	-60.6559356853198	0.715472203675946	0.664775253123036	0.766169154228856	0.727377633907833	0.920000000000001
78.7782860319646	-60.6467968639567	0.661794289685742	0.696137598979327	0.627450980392157	0.702588655814127	0.920000000000001
78.7871109925719	-60.6377679504308	0.743800259591499	0.696750845980385	0.790849673202614	0.72818461885013	0.920000000000001
78.7958898113022	-60.6293224419253	0.860893299236555	0.841189583547737	0.880597014925373	0.77390484015788	0.91884794856865
78.8046621041411	-60.6206940375284	0.71091362439858	0.711042935071669	0.71078431372549	0.717435405439176	0.920000000000001
78.8134842361575	-60.6115693291316	0.803143404945398	0.78275739812609	0.823529411764706	0.774458772854065	0.920000000000001
78.8222457669213	-60.6026491602698	0.783255338195521	0.700839034599997	0.865671641791045	0.733997295871976	0.920000000000001
78.8310575799725	-60.594059594136	0.711987684729148	0.752333578413519	0.671641791044776	0.745966515974424	0.920000000000001
78.8398274471084	-60.5852456021546	0.831642872800451	0.790736725993059	0.872549019607843	0.756044714983358	0.918039936440675
78.8486376596156	-60.5758083689407	0.822914064833344	0.816768300606859	0.829059829059829	0.795265086477201	0.920000000000001
78.8573970024359	-60.566806316033	0.828904767559321	0.821552225177122	0.83625730994152	0.784579597697305	0.920000000000001
78.866175179757	-60.5582954267154	0.761451860796899	0.777805682378112	0.745098039215686	0.781553533822882	0.920000000000001
78.8750097707499	-60.549457355097	0.783961864694744	0.788511964683607	0.779411764705882	0.784408109550461	0.920000000000001
78.8838333662919	-60.5403126109988	0.774284241236472	0.832882207963139	0.715686274509804	0.804234539505777	0.920000000000001
78.8925935808668	-60.5312921211739	0.791008496980118	0.815847839731381	0.766169154228855	0.78018881737382	0.920000000000001
78.9013630761809	-60.5225155496189	0.864371407477277	0.856193795346711	0.872549019607843	0.781832275833765	0.920000000000001
78.9101944817846	-60.5135654661509	0.879453117033667	0.847141528184981	0.911764705882352	0.785913682927416	0.920000000000001
78.9189509862241	-60.5044379267187	0.848228769307388	0.805910274933184	0.890547263681592	0.76359551392463	0.920000000000001
78.9277128732071	-60.4954400637058	0.768691448821166	0.787382897642333	0.75	0.772733769408837	0.919102103592224
78.9365496452534	-60.4866042090523	0.836822338778939	0.874625069714741	0.799019607843137	0.816550881089876	0.919123923725381
78.9453151497554	-60.4776837911947	0.917646788787237	0.904945318868005	0.930348258706468	0.836706141819109	0.920000000000001
78.954075592755	-60.4686211048313	0.862372352496141	0.861999606953066	0.862745098039216	0.809677554783514	0.920000000000001
78.962907883569	-60.459644850625	0.90342479663782	0.8999868481776	0.906862745098039	0.830816772173883	0.920000000000001
78.9716676367813	-60.450563319671	0.850786814867295	0.830926863565436	0.870646766169154	0.78810780672762	0.920000000000001
78.9804220170596	-60.4413378310381	0.834449906424118	0.80615471480902	0.862745098039216	0.770379673288997	0.920000000000001
78.9892527854743	-60.4323106501939	0.862629841499449	0.818396937900859	0.906862745098039	0.794009953169455	0.920000000000001
78.9980228798639	-60.4234761639765	0.838216435019199	0.815736352625464	0.860696517412935	0.796959249743663	0.920000000000001
79.0068163608653	-60.4142771750349	0.8909018121055	0.921107106798065	0.860696517412935	0.851568490898521	0.920000000000001
79.0155724453698	-60.4049220921197	0.870293052142151	0.902350810166656	0.838235294117647	0.851103048145218	0.920000000000001
79.0243991237658	-60.3957436744883	0.864398952794821	0.900366533040624	0.828431372549019	0.843971555199708	0.920000000000001
79.0331670358337	-60.3868187051943	0.933765339299776	0.957082917405522	0.91044776119403	0.871537018106542	0.920000000000001
79.0419296915689	-60.3777441511097	0.87917063737184	0.964223627684856	0.794117647058823	0.867271006924027	0.920000000000001
79.0507484789878	-60.3683353834905	0.826689777398259	0.937693280286713	0.715686274509804	0.860856838592475	0.920000000000001
79.0595076748708	-60.3591527312622	0.822586044870295	0.90885368178039	0.736318407960199	0.842244500394437	0.920000000000001
79.0682761722327	-60.3502112710224	0.853963092447074	0.962828145678463	0.745098039215686	0.875192106589668	0.920000000000001
79.0771043338743	-60.3410281095817	0.883833151347655	0.929431008577663	0.838235294117647	0.856462211779521	0.920000000000001
79.0859202435761	-60.331514754948	0.86394216390269	0.919060798393617	0.808823529411764	0.854471705708933	0.920000000000001
79.0946748300776	-60.3221840057576	0.793630573203323	0.915619355361869	0.671641791044776	0.861307159742844	0.920000000000001
79.1034431570594	-60.3132135573298	0.640718868167664	0.830457344178465	0.450980392156863	0.803331336375425	0.920000000000001
79.1122709958042	-60.3039924418809	0.737731883398574	0.89703239424813	0.578431372549019	0.833143126247451	0.920000000000001
79.1210258566126	-60.2946428957797	0.832334098786015	0.983076157771036	0.681592039800995	0.898542554940854	0.920000000000001
79.1297823140371	-60.2853292830524	0.850062562809732	0.94522316483515	0.754901960784314	0.858660595877752	0.920000000000001
79.1386094972682	-60.2760707892694	0.712372875320278	0.86592222122879	0.558823529411765	0.82028727901378	0.920000000000001
79.1473696588738	-60.2668501595297	0.71036965082488	0.863525371301501	0.557213930348259	0.809468690109903	0.920000000000001
79.1561178335101	-60.2573093784844	0.722049092127505	0.90470424486107	0.539393939393939	0.816910964157262	0.920000000000001
79.164939354047	-60.2478866907099	0.699191133323483	0.873872462725396	0.524509803921569	0.81466654394627	0.920000000000001
79.1737065833438	-60.2388393611134	0.689987907286075	0.837687257358219	0.54228855721393	0.7875244806914	0.920000000000001
79.1824981931984	-60.2293295758433	0.770844879797589	0.934724585465826	0.606965174129353	0.831252878060036	0.920000000000001
79.1912479591925	-60.2196553351708	0.839799786612208	0.934501534008729	0.745098039215686	0.835918534082415	0.920000000000001
79.2000748446018	-60.2103342438939	0.657127939237634	0.868177447102719	0.446078431372549	0.809682750322947	0.920000000000001
79.208841753704	-60.2012349414785	0.822228050778703	0.933013315487753	0.711442786069652	0.840623827338499	0.920000000000001
79.2175902835781	-60.19164139783	0.758385634820979	0.908928132387057	0.607843137254902	0.821124772387705	0.920000000000001
79.2263962927099	-60.1817523418946	0.74110226786561	0.921598475125159	0.560606060606061	0.84093079541764	0.920000000000001
79.2351566027398	-60.1724524976068	0.736812225016984	0.941286141576255	0.532338308457712	0.850647029302701	0.920000000000001
79.2439240516608	-60.1633386662878	0.79617088463784	0.935479024177642	0.656862745098039	0.85594193786478	0.920000000000001
79.2527406591788	-60.1537015473797	0.725395602302501	0.931183361467747	0.519607843137255	0.834567115574253	0.920000000000001
79.2614803709165	-60.143838566138	0.751778245800633	0.941056491601266	0.5625	0.825217683105431	0.920000000000001
79.2702364729057	-60.1344017817691	0.796574332992706	0.936285920887374	0.656862745098039	0.82823274935308	0.920000000000001
79.2790670891566	-60.1251149282483	0.895296228613119	0.967063045461532	0.823529411764706	0.839107932976201	0.920000000000001
79.2878853811066	-60.1154903151097	0.849251813824667	0.977915392355216	0.720588235294118	0.860242213947191	0.920000000000001
79.29662846303	-60.1056818064465	0.828988322011465	0.971409479843826	0.686567164179104	0.851285340019166	0.920000000000001
79.3053801021268	-60.0960883024878	0.859427057950119	0.959050194331612	0.759803921568627	0.856942859105264	0.920000000000001
79.3142082877556	-60.0867031961597	0.781566571052634	0.96019196563468	0.602941176470588	0.874238016783912	0.920000000000001
79.3229661175794	-60.0772605605922	0.813016605363398	0.934490922169583	0.691542288557214	0.836774568120455	0.920000000000001
79.331706106287	-60.0673401449203	0.718637514744112	0.902961303998028	0.534313725490196	0.826194336446722	0.920000000000001
79.3405123947046	-60.0573547240612	0.664976502846495	0.876961552701536	0.452991452991453	0.803806177970934	0.920000000000001
79.3492745126472	-60.0480065087176	0.720648693004305	0.938809823819554	0.502487562189055	0.829808146002893	0.920000000000001
79.3580835449347	-60.0384645498928	0.766915362009346	0.971641669292323	0.562189054726368	0.871960191932207	0.920000000000001
79.3668299404549	-60.0285294022239	0.842439367725626	0.974094421725763	0.71078431372549	0.873880052894243	0.920000000000001
79.3755743158048	-60.0186829949108	0.798867621711598	0.970869571781406	0.626865671641791	0.854306822628892	0.920000000000001
79.3843308814887	-60.009155587136	0.802827390589249	0.988007722354969	0.617647058823529	0.893837123207007	0.920000000000001
79.3931478241406	-59.9994037499967	0.837323788688478	0.978569146004406	0.696078431372549	0.846243692852419	0.920000000000001
79.4019557790104	-59.98940452103	0.84328686248188	0.985593332806896	0.700980392156863	0.861076723693831	0.920000000000001
79.4107002152335	-59.9795275537294	0.914660166581472	0.978574064506227	0.850746268656716	0.865015234580263	0.920000000000001
79.4194506561965	-59.9698044957001	0.868586647953911	0.972467413554881	0.764705882352941	0.857366043417847	0.920000000000001
79.4282728896746	-59.9601637557353	0.751165688149888	0.938605886103699	0.563725490196078	0.830937305722178	0.920000000000001
79.43702775556	-59.9505451689476	0.755912143005306	0.97451085317479	0.537313432835821	0.851219380688233	0.920000000000001
79.4457720571897	-59.9406362979666	0.892155884593666	0.990194122128508	0.794117647058823	0.884041024420782	0.920000000000001
79.4545832242916	-59.9306724092943	0.827394826049001	0.988122985431334	0.666666666666667	0.886603602631081	0.920000000000001
79.4633367374122	-59.9209895664554	0.913503690027665	0.986211360154832	0.840796019900497	0.888599433804699	0.920000000000001
79.4720892115903	-59.9112702371702	0.889765408706187	0.980511209569238	0.799019607843137	0.878613044940179	0.920000000000001
79.480898092695	-59.9012182580712	0.896833675311454	0.989745781995456	0.803921568627451	0.88177170935863	0.920000000000001
79.4896421424445	-59.8912564943337	0.879413705894178	0.992658257559499	0.766169154228856	0.883796215091873	0.920000000000001
79.4983976091933	-59.8815948543092	0.781665344894075	0.945683630964622	0.617647058823529	0.836881431410742	0.920000000000001
79.5072138254193	-59.8717155040555	0.826949442460752	0.923506728058758	0.730392156862745	0.821937716401114	0.920000000000001
79.5159569977576	-59.861705518303	0.910522103994887	0.970297939333058	0.850746268656716	0.865990556291223	0.920000000000001
79.5247004343248	-59.8516941352155	0.97335213976051	0.981018005011215	0.965686274509804	0.867064837862812	0.920000000000001
79.5335388707182	-59.8416289772862	0.866157314395488	0.986045972074559	0.746268656716418	0.866756301003158	0.920000000000001
79.5422902523245	-59.8316929729613	0.844980830128405	0.988981268099948	0.700980392156863	0.878973696675369	0.920000000000001
79.5510381126273	-59.8217786446584	0.818499498277944	0.965357205511112	0.671641791044776	0.85052534917331	0.920000000000001
79.7081047471182	-58.5074960040142	0.593666375656048	0.941718716224376	0.245614035087719	0.831128704510281	0.92
79.7025128005964	-58.5138920642563	0.773369763187739	0.978112075395087	0.568627450980392	0.865861577392078	0.920000000000001
79.6937070325057	-58.5242331088364	0.747830451056542	0.97605305897583	0.519607843137255	0.851309475599573	0.920000000000001
79.6849665919667	-58.5344784957883	0.783921671189894	0.985753790140981	0.582089552238806	0.873462506612556	0.920000000000001
79.6762153653711	-58.54442372767	0.865293937691523	0.970783953814418	0.759803921568627	0.874972884877408	0.920000000000001
79.667398736732	-58.5544434576714	0.876604091112995	0.973796417520108	0.779411764705882	0.888030594162704	0.920000000000001
79.6585935423288	-58.5647656108426	0.962874094569214	0.979669757765879	0.946078431372549	0.883201794338335	0.920000000000001
79.6498481135086	-58.5748439802762	0.881916097238558	0.987712791492042	0.776119402985075	0.878667730534555	0.920000000000001
79.6410934989883	-58.5846650065141	0.8781847478475	0.962251848636177	0.794117647058823	0.87776790820935	0.920000000000001
79.6322795074453	-58.5947272503572	0.908938701974045	0.994347992183384	0.823529411764706	0.900167840660647	0.920000000000001
79.6235356338064	-58.6048231562688	0.821467121186755	0.951391953816297	0.691542288557214	0.862592938485119	0.920000000000001
79.6147846509918	-58.6147189998557	0.864082551171813	0.963459219990685	0.764705882352941	0.876495783823956	0.920000000000001
79.6059646428813	-58.6245892310127	0.954392773087546	0.977412997155484	0.931372549019608	0.864993297184062	0.920000000000001
79.5972178450861	-58.6345667320582	0.931764943064662	0.963032373691513	0.900497512437811	0.870343493110203	0.920000000000001
79.5884749575347	-58.6446438983949	0.911612995806391	0.965382854357879	0.857843137254902	0.891078957833282	0.920000000000001
79.5796561311052	-58.6545200443863	0.911727339815935	0.965611542376968	0.857843137254902	0.879765909379115	0.920000000000001
79.5708954489848	-58.6641057986654	0.912163606737644	0.963630696062352	0.860696517412935	0.869065873858072	0.920000000000001
79.5621485225462	-58.6740589313742	0.942737250456253	0.963905873461527	0.92156862745098	0.885130987482362	0.920000000000001
79.5533449463241	-58.6843179892225	0.949100197924435	0.991337650750831	0.906862745098039	0.886216012753942	0.920000000000001
79.5445907994311	-58.6940573098004	0.922974967165375	0.975303168161597	0.870646766169154	0.881260791287924	0.920000000000001
79.5359015020112	-58.7036177978977	0.97550361738606	0.97120925497414	0.97979797979798	0.877039073848559	0.920000000000001
79.5270637911372	-58.7136313912395	0.961628122027455	0.982079773466675	0.941176470588235	0.887311159607881	0.920000000000001
79.518245949139	-58.7234772630878	0.949675744550849	0.982684822435031	0.916666666666667	0.880514463750677	0.920000000000001
79.5094305789145	-58.7333800701449	0.876683008900957	0.954346409958778	0.799019607843137	0.848961944309428	0.920000000000001
79.5006851722517	-58.7433169184705	0.913944880701318	0.97216836836781	0.855721393034826	0.876844976214033	0.920000000000001
79.4919303738358	-58.7529949236018	0.940795576369912	0.960022525288844	0.92156862745098	0.854549905436153	0.920000000000001
79.4831152831449	-58.76288253194	0.954721726284159	0.95356109962714	0.955882352941177	0.852387136490519	0.920000000000001
79.4743709091843	-58.7728217068702	0.945490422443195	0.97555795931425	0.915422885572139	0.877322657371074	0.920000000000001
79.465609628862	-58.7822971296778	0.868407747946577	0.927991966481389	0.808823529411765	0.847687657539322	0.920000000000001
79.456783414143	-58.7918615263435	0.860022622707985	0.906319755219891	0.813725490196078	0.846759444182427	0.920000000000001
79.4480422631482	-58.8018536466465	0.84497092749865	0.903872203256007	0.786069651741293	0.849289160652184	0.920000000000001
79.4392934624815	-58.8116163507972	0.92471703719202	0.918061525364433	0.931372549019608	0.833614907995791	0.920000000000001
79.4304680143255	-58.8211583457293	0.904584737277348	0.921914572593911	0.887254901960784	0.85605370816454	0.920000000000001
79.4217184788487	-58.8309083458738	0.90644651904184	0.962146769426962	0.850746268656717	0.882836904967712	0.920000000000001
79.4129710678315	-58.8407129643472	0.97629611729619	0.977102038513948	0.975490196078431	0.896405859551561	0.920000000000001
79.4041468630363	-58.8502871706604	0.952262024632069	0.982955421813157	0.92156862745098	0.89591142093606	0.920000000000001
79.3953868403764	-58.8597326730504	0.939503375953831	0.978509239469851	0.900497512437811	0.877410364291352	0.920000000000001
79.3866368862181	-58.8694439660533	0.952665149049888	0.973957749080168	0.931372549019608	0.881155740898452	0.920000000000001
79.3778206662788	-58.8792090096356	0.913441161647553	0.964137225255891	0.862745098039215	0.885057734504677	0.920000000000001
79.3689948146832	-58.8886951907656	0.930297470241295	0.973340038521805	0.887254901960784	0.87905162011379	0.920000000000001
79.3602703147244	-58.8981681957229	0.953020065536913	0.986848211881907	0.919191919191919	0.891422700291812	0.920000000000001
79.3515024782374	-58.9079046307342	0.946325301206237	0.966180014177179	0.926470588235294	0.879230697093149	0.920000000000001
79.3426805230827	-58.9174852165916	0.947284297150514	0.972999966850048	0.92156862745098	0.881194941709512	0.920000000000001
79.3339127052799	-58.926667046008	0.919762124031209	0.89922574059973	0.940298507462687	0.836001223529585	0.920000000000001
79.3251561894196	-58.9361469224358	0.873804526696755	0.889765916138608	0.857843137254902	0.826439477691684	0.920000000000001
79.3163499334899	-58.9461173598528	0.935048587177028	0.938880243137124	0.931216931216931	0.863467685338257	0.920000000000001
79.3075908069893	-58.9555051907529	0.915891288489939	0.934812880010181	0.896969696969697	0.846162571973343	0.920000000000001
79.2988158935575	-58.9644385334396	0.948403684102034	0.965989758141174	0.930817610062893	0.848745838479814	0.920000000000001
79.2900052364635	-58.9742557050778	0.951485116068398	0.986303565470131	0.916666666666666	0.871525479140627	0.920000000000001
79.2811971502928	-58.9841428251782	0.819098950454603	0.886259916413083	0.751937984496124	0.847490637987572	0.920000000000001
79.2724256269154	-58.9931635883124	0.943354631807368	0.941435631773939	0.945273631840796	0.860509571867767	0.920000000000001
79.263654949791	-59.0021946851959	0.950276405802478	0.949572419448094	0.950980392156863	0.842563957022112	0.920000000000001
79.2548457586586	-59.0120284737109	0.96995904741763	0.984035741894083	0.955882352941177	0.881279983705711	0.920000000000001
79.2460974689058	-59.0216570621975	0.942281765197118	0.959190396065878	0.925373134328358	0.879934750398971	0.920000000000001
79.2373236792962	-59.0305818916061	0.943923796307422	0.9434031481704	0.944444444444444	0.873211786361395	0.920000000000001
79.2284942895191	-59.0398460889127	0.875735899010527	0.903518581646785	0.847953216374269	0.842654565928765	0.920000000000001
79.2197471597526	-59.0494830951866	0.866698113077266	0.922450952522691	0.810945273631841	0.852437266149926	0.920000000000001
79.2109796437276	-59.0585682627159	0.827041074751267	0.904082149502534	0.75	0.826235187392179	0.920000000000001
79.2021487996435	-59.0677835016129	0.930590898142589	0.949417090402825	0.911764705882353	0.845585773821886	0.920000000000001
79.1934000860422	-59.0773493434424	0.915697319281749	0.901046379857029	0.930348258706468	0.827005395974128	0.920000000000001
79.1846814511412	-59.0866607152775	0.928981321020394	0.93756463209054	0.920398009950249	0.841673696245292	0.920000000000001
79.1758321392445	-59.0954752264687	0.891724070931109	0.861879514411239	0.92156862745098	0.80095307529046	0.920000000000001
79.1670054788361	-59.1047660609498	0.831079940865365	0.760199097417005	0.901960784313725	0.758789081690184	0.919176779068159
79.158258844185	-59.1143493760199	0.825086737934639	0.819327704724999	0.830845771144278	0.787561122049334	0.920000000000001
79.1494961902963	-59.1235135893009	0.809966359052639	0.816011149477827	0.803921568627451	0.795934202142219	0.920000000000001
79.1406566241784	-59.132439978576	0.829352960786758	0.815568666671555	0.843137254901961	0.792949637341592	0.920000000000001
79.1318367051087	-59.1418696314779	0.706177318763592	0.672158559095813	0.740196078431372	0.732318085458158	0.920000000000001
79.1230831516376	-59.1512155736291	0.754094945851269	0.67734412055826	0.830845771144278	0.739192704981328	0.920000000000001
79.1143132601249	-59.1601374509975	0.860478599220304	0.823898374911196	0.897058823529412	0.799274147255104	0.920000000000001
79.1054790437962	-59.1691790250445	0.810545495596856	0.748541971585868	0.872549019607843	0.764927093554865	0.920000000000001
79.0967230355084	-59.178479750876	0.90880680827245	0.842489238435448	0.975124378109452	0.798471740111696	0.920000000000001
79.0879624782507	-59.1876527636705	0.876557226749118	0.865859551537452	0.887254901960784	0.808522675283868	0.920000000000001
79.079123489333	-59.1965466198268	0.788514230029769	0.782910813000715	0.794117647058823	0.772622986570596	0.920000000000001
79.0703601644447	-59.2056289735609	0.865096565551127	0.814770245530115	0.915422885572139	0.784421860410177	0.920000000000001
79.0616063823233	-59.214958996109	0.858249396104963	0.863557615739339	0.852941176470588	0.808846191962411	0.920000000000001
79.0527718335619	-59.2239499590997	0.811861621421461	0.819801674215471	0.803921568627451	0.781455460886583	0.920000000000001
79.0439906469042	-59.2325189789037	0.803534653007409	0.771248410492431	0.835820895522388	0.751885501993069	0.920000000000001
79.0352330764865	-59.2417129539164	0.783509622105276	0.802313361857611	0.764705882352941	0.757260838404236	0.920000000000001
79.0264184710164	-59.251195381163	0.867314396258503	0.771665829554042	0.962962962962963	0.762313909945471	0.92
79.017632832676	-59.259609195326	0.760473912606693	0.693361618316835	0.827586206896552	0.731031001372004	0.920000000000001
79.0088962063765	-59.2683418258296	0.891894468310277	0.79359285818918	0.990196078431373	0.77128319648088	0.920000000000001
79.0000825587766	-59.278102828219	0.822028483536739	0.788501411517922	0.855555555555556	0.760092272281857	0.920000000000001
78.9912498194562	-59.2870866437441	0.888040030623366	0.928040845560458	0.848039215686274	0.841822115083749	0.920000000000001
78.9824657617121	-59.2955282739165	0.946316787379726	0.962285316052985	0.930348258706468	0.852623478976296	0.920000000000001
78.9737037201172	-59.3045642709902	0.925521117682681	0.963787333404577	0.887254901960784	0.850518230353152	0.920000000000001
78.9648899924008	-59.3140341423471	0.845662996621295	0.76975736579161	0.92156862745098	0.778012918866955	0.920000000000001
78.9560565378921	-59.3229775492001	0.765357544170374	0.67777391187016	0.852941176470588	0.725502531744562	0.920000000000001
78.9472769247858	-59.3315195338346	0.730316804727719	0.659638584579816	0.800995024875622	0.711535163631941	0.912364033993833
78.9385165610595	-59.3405740551747	0.713563042677858	0.64281235986552	0.784313725490196	0.72511640692219	0.920000000000001
78.9296956597532	-59.3498314087782	0.756410330383053	0.605957915668068	0.906862745098039	0.697314990772216	0.920000000000001
78.9209242771591	-59.3585794679181	0.789405216972959	0.663387548373778	0.915422885572139	0.70298195643328	0.91566725643715
78.9121487377645	-59.36720840815	0.739742337626127	0.602033694860097	0.877450980392157	0.703362414540195	0.919910359564035
78.9033231763137	-59.3763215236002	0.707184551348974	0.60064361250187	0.813725490196078	0.697190838962784	0.920000000000001
78.8945615567541	-59.3853085732635	0.720028982583753	0.569411198998352	0.870646766169154	0.693805026589987	0.920000000000001
78.8857825319714	-59.3938202062644	0.749026518542343	0.600994213555274	0.897058823529411	0.704650062773802	0.920000000000001
78.8769400267208	-59.4024577936366	0.657371444568163	0.550037006783385	0.764705882352941	0.690630086656052	0.920000000000001
78.8681843431563	-59.4115785570538	0.752243748777048	0.603989985116286	0.900497512437811	0.702730292320084	0.917271301111104
78.8594264508564	-59.4206307501856	0.729128808374509	0.612103770595172	0.846153846153846	0.697082175129099	0.92
78.8505727443993	-59.4289328779775	0.67253569208322	0.5341261105346	0.810945273631841	0.674360362534948	0.920000000000001
78.8417969995276	-59.4374909654707	0.690711855938985	0.528090378544637	0.853333333333333	0.673436752532246	0.920000000000001
78.8330880552418	-59.4467977833337	0.708847208378553	0.528805527868216	0.888888888888889	0.672270510206298	0.920000000000001
78.8242437743413	-59.4555521034005	0.685840810466654	0.547782249864126	0.823899371069182	0.679893445540371	0.914425498287165
78.8153863049313	-59.4637195333089	0.668953417912997	0.484965659355407	0.852941176470588	0.653551567923652	0.915608634740037
78.8066221825206	-59.4725628646247	0.69198295896781	0.533219649278903	0.850746268656716	0.679198329804875	0.920000000000001
78.7978697409258	-59.4817079600226	0.667630802703426	0.580359644622539	0.754901960784314	0.69265732463424	0.91714538692986
78.7890262904049	-59.4902499907957	0.730187048991595	0.617236843081229	0.843137254901961	0.702511316041836	0.920000000000001
78.7801744581967	-59.4985553848234	0.732568273397712	0.656313017383659	0.808823529411764	0.710818245999333	0.91729106985965
78.7714088841416	-59.5073390173453	0.724982112282933	0.59424283153104	0.855721393034826	0.688431033364216	0.920000000000001
78.7626507737519	-59.5163137869376	0.707881782819413	0.582430232305492	0.833333333333333	0.692720257131416	0.908429991448784
78.7538067764703	-59.5248134726091	0.697448086583931	0.566464800618843	0.828431372549019	0.688835736207582	0.917302483475497
78.7450228194609	-59.5330754809617	0.692785653724964	0.539800163171321	0.845771144278607	0.678154740507071	0.920000000000001
78.7362635458074	-59.5419961218908	0.808277540720874	0.70969233634371	0.906862745098039	0.730254405266369	0.917065581004742
78.7274311558043	-59.5507855171813	0.722540414649019	0.660767103807842	0.784313725490196	0.69748025239146	0.905231559043442
78.7186442100262	-59.5589500123843	0.735847246408374	0.645823846050579	0.825870646766169	0.704031736811398	0.919696897918563
78.7098673348194	-59.5673821039826	0.747533135550323	0.647027055414371	0.848039215686274	0.694319871588202	0.911196655419046
78.7010474571547	-59.5764777339215	0.707790711144016	0.59695397130764	0.818627450980392	0.688338342636761	0.919870066008121
78.6922760140687	-59.5850408149496	0.766402233638089	0.632306954838366	0.900497512437811	0.714607898035834	0.920000000000001
78.6834874135164	-59.5931345200203	0.739953296474207	0.607357573340571	0.872549019607843	0.70178648547964	0.920000000000001
78.6746506953696	-59.6017696399923	0.73468835863212	0.552710050597574	0.916666666666666	0.678151485599401	0.920000000000001
78.6658879576674	-59.6105483819675	0.74826647741914	0.561209571753703	0.935323383084577	0.687516041314274	0.916960855739125
78.6571386666858	-59.6187198033658	0.795720833407726	0.601391915571672	0.990049751243781	0.695194591102079	0.920000000000001
78.6482777910323	-59.6270572401869	0.741722366083943	0.566778065501219	0.916666666666667	0.677635246136625	0.917540214944911
78.6394530862376	-59.6359833342346	0.760876523730909	0.634498145501034	0.887254901960784	0.712841160661851	0.920000000000001
78.6306771442378	-59.6443835216914	0.837596355035134	0.670217585692159	1.00497512437811	0.711008324818977	0.919883687353677
78.6218843525748	-59.6523165479676	0.755174093236542	0.627995245296614	0.882352941176471	0.694706713041772	0.920000000000001
78.6130516627623	-59.6610128640159	0.769670364163212	0.593262296953876	0.946078431372549	0.70356206142478	0.917547325731636
78.6042866764528	-59.6696878096948	0.765887627521201	0.611377245092152	0.920398009950249	0.704190696458259	0.917067578032372
78.5955009500758	-59.6778026323056	0.780108010207226	0.623941510610532	0.936274509803921	0.702489631014174	0.91989044622734
78.5866536841458	-59.6860943519806	0.761833231299761	0.616803717501483	0.906862745098039	0.70030312774034	0.917732662881383
78.577822948992	-59.694821601334	0.809634586826647	0.648680938359176	0.970588235294118	0.722066572156263	0.915787865425712
78.5690482463112	-59.7032165731756	0.788100854045053	0.601077329980653	0.975124378109453	0.699074382602341	0.920000000000001
78.56026066728	-59.7112563493	0.750039937696491	0.612824973432198	0.887254901960784	0.703911883598754	0.920000000000001
78.5514181913628	-59.7196478367331	0.742255499863781	0.562942372276583	0.92156862745098	0.682382579416144	0.920000000000001
78.5426490333053	-59.7281654208715	0.728339537811485	0.581057185075706	0.875621890547264	0.694334382313932	0.920000000000001
78.5338649812645	-59.7362802933131	0.714928672131027	0.527896559948329	0.901960784313725	0.668837509418652	0.917101982851883
78.5250145216601	-59.7444380851305	0.70820840378483	0.583083474236328	0.833333333333333	0.68618349640523	0.920000000000001
78.5162439723474	-59.7529005425913	0.726128276262755	0.571659537600137	0.880597014925373	0.693335803375313	0.920000000000001
78.5074737703501	-59.7613641110489	0.89063866698368	0.869512628085007	0.911764705882353	0.817424095029628	0.920000000000001
78.4986214271426	-59.7694518968176	0.901065159115499	0.949189141760409	0.852941176470588	0.832595934987706	0.920000000000001
78.4898397294438	-59.7775971265719	0.896997251727539	0.963148732310799	0.830845771144278	0.851401780410218	0.920000000000001
78.4811107997141	-59.7861349523056	0.910392022556835	0.975012900835064	0.845771144278607	0.871965446053945	0.920000000000001
78.4722615214445	-59.7945312763508	0.907523085880887	0.984537697185503	0.830508474576271	0.879586929439585	0.920000000000001
78.463402152774	-59.8024007293546	0.913817200485915	0.964889302932614	0.862745098039216	0.85938368992376	0.920000000000001
78.4546258763434	-59.810664571591	0.956994876147146	0.983641493587824	0.930348258706468	0.879703284622468	0.920000000000001
78.445858633582	-59.8191603256949	0.892183683285492	0.813779131276865	0.970588235294118	0.793222922445719	0.920000000000001
78.4370080138036	-59.8272552622613	0.691553966407113	0.579186364186775	0.803921568627451	0.693648966822622	0.916929432521712
78.4282249399926	-59.8353258259217	0.744497944584266	0.558647630462065	0.930348258706468	0.680731170893642	0.920000000000001
78.4194548906911	-59.8437362175341	0.671247337350122	0.504259380582597	0.838235294117647	0.6610172933756	0.920000000000001
78.4106127687784	-59.8520423444076	0.693714196911132	0.539389178135991	0.848039215686274	0.674725151455369	0.920000000000001
78.4017590618083	-59.8600322111061	0.709822015400654	0.586310697467975	0.833333333333333	0.688606616640389	0.920000000000001
78.3929810179297	-59.868213411102	0.726867943521185	0.588064245251326	0.865671641791044	0.695507585696394	0.920000000000001
78.3842077997716	-59.8765169143309	0.765417352652508	0.594560195501093	0.936274509803922	0.696058969489196	0.920000000000001
78.3753558069829	-59.8845341353482	0.68385975024533	0.549092049510268	0.818627450980392	0.67743220101521	0.920000000000001
78.3665720020286	-59.8925422518362	0.741570497035433	0.557767859742509	0.925373134328358	0.686720889815528	0.920000000000001
78.3578030584616	-59.9009371452725	0.768266833712579	0.60516111840555	0.931372549019608	0.700088986327692	0.920000000000001
78.348953597077	-59.9089997161255	0.758211320560306	0.580148131316692	0.936274509803921	0.696039890051726	0.920000000000001
78.3401580299627	-59.9166629351711	0.736649527162451	0.533000546862216	0.940298507462687	0.678190668956565	0.920000000000001
78.3313831844838	-59.9248768356127	0.761763056411073	0.587251603018226	0.936274509803921	0.696331339484093	0.920000000000001
78.3225466227546	-59.9332598173491	0.77666589539442	0.621959241769233	0.931372549019608	0.701935644001414	0.920000000000001
78.3137575079833	-59.9410862523537	0.718072341298112	0.585398413939508	0.850746268656716	0.69162874597535	0.920000000000001
78.3050109435211	-59.9490629144167	0.722165745007806	0.598560345737005	0.845771144278607	0.696707296012856	0.920000000000001
78.2961584098484	-59.9573098077361	0.761211994797246	0.522423989594491	1	0.672636131693428	0.920000000000001
78.2873070197193	-59.9652807310999	0.744582684196581	0.557792819373554	0.931372549019608	0.686651873943407	0.920000000000001
78.2785182088612	-59.9730931810061	0.72822321024871	0.585799654328266	0.870646766169154	0.700806259496964	0.920000000000001
78.269743173936	-59.9812663170896	0.743671717282085	0.555970885544563	0.931372549019608	0.677939953578678	0.920000000000001
78.2608977353892	-59.9893788346205	0.748796433578595	0.610337965196407	0.887254901960784	0.700873871731647	0.920000000000001
78.252039063607	-59.9971309779824	0.928354047675614	0.974355154174758	0.88235294117647	0.877874635631092	0.920000000000001
78.2432577167934	-60.0051200977426	0.979523230517383	0.998847456059641	0.960199004975125	0.882812698351362	0.920000000000001
78.2344793767815	-60.0131848025083	0.957384163245978	0.988297738256663	0.926470588235294	0.881502942559321	0.920000000000001
78.2256242318733	-60.0210179031694	0.943055787336885	0.969444908007103	0.916666666666667	0.865937795818676	0.920000000000001
78.2168369003707	-60.0288339894738	0.945826868507807	0.996131348955913	0.895522388059701	0.878139733171401	0.920000000000001
78.2080543193591	-60.0367709610879	0.943757316922309	0.985553849530894	0.901960784313725	0.881553283609785	0.920000000000001
78.1992085080575	-60.0448358592865	0.937125413948393	0.996799847504628	0.877450980392157	0.883337347105362	0.920000000000001
78.1904215413903	-60.0526433592426	0.899625542411354	0.988305811190866	0.810945273631841	0.874167732656731	0.920000000000001
78.1816299853696	-60.0603209477077	0.956231188943337	0.97128590729844	0.941176470588235	0.867042427831414	0.920000000000001
78.1727812513459	-60.0682906092238	0.986720792739565	0.993049428616385	0.980392156862745	0.883953487959333	0.920000000000001
78.1639961319767	-60.0761298666047	0.909650174740742	0.978504329580987	0.840796019900497	0.875162065904498	0.920000000000001
78.155213123795	-60.0840205360626	0.956489842639873	0.986509097044452	0.926470588235294	0.877712370369665	0.920000000000001
78.146363119469	-60.0919401724854	0.933625491950948	0.965290199588171	0.901960784313725	0.862828792795396	0.920000000000001
78.137508398369	-60.0997281251426	0.946907015071471	0.986951285044903	0.906862745098039	0.880375754320358	0.920000000000001
78.12875760181	-60.1074406098622	0.940587684797585	0.992286480706281	0.888888888888889	0.877930867113052	0.920000000000001
78.1199686693805	-60.1153078847559	0.916987197330666	0.985935178975057	0.848039215686275	0.883668669523216	0.920000000000001
78.1111179916449	-60.123186894855	0.932184475507439	0.99672189219135	0.867647058823529	0.891696768352866	0.920000000000001
78.1022602228264	-60.1308696501958	0.944751877982413	0.997346893219728	0.892156862745098	0.898754510890234	0.920000000000001
78.0934724012437	-60.1385924787694	0.934561860380473	0.983551581457464	0.885572139303482	0.887237636924234	0.920000000000001
78.0846926869142	-60.1465237295412	0.918181400702202	0.998127507286758	0.838235294117647	0.900430918807018	0.920000000000001
78.075836634453	-60.1542303199067	0.950182787981503	0.993502830864968	0.906862745098039	0.887460847471655	0.920000000000001
78.067039754518	-60.161686164684	0.958027436243414	0.995656862536579	0.920398009950249	0.894942037392012	0.920000000000001
78.0582571485079	-60.1695187745525	0.944958035616838	0.997759208488578	0.892156862745098	0.89652187564332	0.920000000000001
78.0494080649774	-60.1773937857026	0.996930040915143	0.9987620426146	0.995098039215686	0.905448791127377	0.920000000000001
78.0406121634736	-60.1848609046377	0.923526896606881	0.981382151422717	0.865671641791045	0.881883913003818	0.920000000000001
78.0318218371763	-60.1924741386666	0.961842119359706	0.997213650484118	0.926470588235294	0.899978057018992	0.920000000000001
78.0229714296344	-60.2002992840139	0.91850959969705	0.993881944492139	0.843137254901961	0.888317886397232	0.920000000000001
78.0141836988135	-60.2079717767071	0.912488718018089	0.999106789270008	0.825870646766169	0.900917378596061	0.920000000000001
78.0053964786429	-60.2156509039823	0.9035942151036	0.988560979226809	0.818627450980392	0.892024694825926	0.920000000000001
77.9965460331162	-60.2234574036644	0.999515085044748	0.994128209305186	1.00490196078431	0.890546126497483	0.920000000000001
77.987689232816	-60.2310915320669	0.916888653776142	0.990640052650323	0.843137254901961	0.891648010044984	0.920000000000001
77.9788975706003	-60.2386386867447	0.895934585248708	0.990874145621794	0.800995024875622	0.882856694410721	0.920000000000001
77.9701150020186	-60.2464217005112	0.951532605388376	0.996202465678713	0.906862745098039	0.895602895329005	0.920000000000001
77.961263512155	-60.2541813996201	0.914931692016818	0.986726129131675	0.843137254901961	0.890374416031118	0.920000000000001
77.9524420991364	-60.2617083097737	0.921389203241898	0.98705701344897	0.855721393034826	0.886514941763188	0.920000000000001
77.9436499155504	-60.2692553770994	0.905136598968708	0.994352799927466	0.81592039800995	0.895206111294533	0.920000000000001
77.9348632350915	-60.2769097125268	0.932092474503959	0.996537890184388	0.86764705882353	0.900625800641364	0.920000000000001
77.9260048742099	-60.2844668924357	0.921294574959538	0.994549934232801	0.848039215686274	0.883135926078046	0.920000000000001
77.9172105608815	-60.2919066806656	0.900673598673685	0.995377048093639	0.805970149253731	0.874378043446881	0.920000000000001
77.9084247433943	-60.2995667453606	0.914984760064711	0.99663618679609	0.833333333333333	0.884286508461581	0.920000000000001
77.8995721590901	-60.3072597670072	0.92891004500366	0.97546714883085	0.88235294117647	0.867144185422542	0.920000000000001
77.8907765315345	-60.3146483531752	0.832902074117491	0.810082755200156	0.855721393034826	0.79283000396257	0.920000000000001
77.8819851477267	-60.3221457845235	0.695236211587783	0.566943011410859	0.823529411764706	0.687318544401108	0.920000000000001
77.8731326087891	-60.329825265279	0.680304463002931	0.591001082868607	0.769607843137255	0.699220958435741	0.920000000000001
77.864344731702	-60.3374049053292	0.768491932522578	0.616585855094907	0.920398009950249	0.705048505970422	0.920000000000001
77.8555481966079	-60.3447484271245	0.609249634883898	0.507714956042307	0.71078431372549	0.665389059753979	0.920000000000001
77.8466902897921	-60.3522692328968	0.660620898512534	0.556535914672127	0.764705882352941	0.676823776222227	0.920000000000001
77.8378388184821	-60.3599540489701	0.648704943070858	0.513096160651521	0.784313725490196	0.667340336878001	0.920000000000001
77.8290472951266	-60.3674143448647	0.679710795364127	0.568376814608851	0.791044776119403	0.69560152519501	0.920000000000001
77.8202442091887	-60.3745586716116	0.589812789267655	0.50805695108433	0.67156862745098	0.6618603372709	0.920000000000001
77.811385688183	-60.3820407626708	0.554112377861875	0.51508750082179	0.593137254901961	0.664730572830866	0.920000000000001
77.8026049179505	-60.3897669194535	0.660000243759154	0.613532825826766	0.706467661691542	0.703203811505306	0.920000000000001
77.7938136181598	-60.3972127720004	0.673765659203674	0.622041122328917	0.725490196078431	0.708350871277832	0.920000000000001
77.7849424622958	-60.4043387413609	0.708360020768429	0.598092590556466	0.818627450980392	0.697553017128586	0.920000000000001
77.7761812351049	-60.4117820523785	0.669278609563241	0.530476411045674	0.808080808080808	0.67004695158464	0.920000000000001
77.7673786447987	-60.4196212751793	0.597935149379764	0.56841931836737	0.627450980392157	0.683697645154674	0.920000000000001
77.7585160785446	-60.426961939351	0.661624966716508	0.553642090295761	0.769607843137255	0.680578506046805	0.920000000000001
77.7496403506955	-60.4339405247723	0.65104649646693	0.542289071365232	0.759803921568627	0.676889125622855	0.920000000000001
77.7408511166055	-60.441404040218	0.616865862643617	0.497413317327035	0.736318407960199	0.660255516235937	0.920000000000001
77.7320733159887	-60.4491597118485	0.578205633951425	0.442125553617136	0.714285714285714	0.639943877293201	0.920000000000001
77.7232044233244	-60.4563106799012	0.650819083385838	0.585951892261871	0.715686274509804	0.688649321533688	0.920000000000001
77.7143967434549	-60.4632676798443	0.598158214182381	0.499799015429439	0.696517412935323	0.661896465010457	0.920000000000001
77.7056117411778	-60.4708243778264	0.676187934848601	0.55825822263838	0.794117647058823	0.685497914175531	0.920000000000001
77.6967589894193	-60.4783879878507	0.694973624614376	0.545861227723375	0.844086021505376	0.67644102903587	0.920000000000001
77.6879503912685	-60.4853058159633	0.614712229517185	0.517981672964718	0.711442786069652	0.672495362783977	0.920000000000001
77.6791544347946	-60.4925586668359	0.610578215410745	0.461352509252863	0.759803921568627	0.650161202650926	0.920000000000001
77.670309599786	-60.5003119933141	0.622288470277471	0.503836199814201	0.740740740740741	0.66362146798124	0.920000000000001
77.6615122345804	-60.5075180769406	0.598250575932935	0.490033490174327	0.706467661691542	0.659279335049167	0.920000000000001
77.6527028131258	-60.5143932064327	0.598946551567982	0.457697024704592	0.740196078431372	0.64532189894229	0.916878677433803
77.6438443958637	-60.5217798223356	0.641417982719511	0.483816357595886	0.799019607843137	0.654998963193511	0.920000000000001
77.6349876927997	-60.5292101818666	0.666062607039342	0.552713449372803	0.779411764705882	0.680658273083681	0.920000000000001
77.6261913521722	-60.5364302598424	0.633380315353447	0.545367595881022	0.721393034825871	0.681319748163828	0.920000000000001
77.6173940388137	-60.5436196616424	0.756604094279757	0.606345443461476	0.906862745098039	0.707114416067272	0.920000000000001
77.6085314312696	-60.5508809239267	0.661636403246181	0.534057120217852	0.78921568627451	0.676565726688092	0.920000000000001
77.5997645928855	-60.5579541783954	0.619043659120122	0.525966106119031	0.712121212121212	0.676455649857885	0.920000000000001
77.5909538014353	-60.5651745545281	0.677296033786001	0.580082263650434	0.774509803921569	0.697902602085879	0.920000000000001
77.5820934942047	-60.5724817164074	0.632120942718692	0.568163454064835	0.696078431372549	0.685618006664761	0.920000000000001
77.573229837409	-60.579695545889	0.67272984606729	0.541538123507128	0.803921568627451	0.686128333257964	0.920000000000001
77.5644295992728	-60.5867782637387	0.687950552128739	0.555005581869419	0.82089552238806	0.685407781818786	0.920000000000001
77.5556290717905	-60.5938483509268	0.680343346098698	0.527353358864062	0.833333333333333	0.673087944044031	0.920000000000001
77.5467676626425	-60.6011060623808	0.738817315602872	0.600183650813587	0.877450980392157	0.708807592778956	0.920000000000001
77.5379759313947	-60.6083978977622	0.722165746340381	0.608510597158373	0.835820895522388	0.701797622800254	0.920000000000001
77.5291714469803	-60.6153444612669	0.761534431580314	0.616206118062588	0.906862745098039	0.710244299339037	0.920000000000001
77.5202959676427	-60.6222081149662	0.719596739542645	0.53233073398725	0.906862745098039	0.680662282890479	0.920000000000001
77.5115064181905	-60.629537767517	0.783882640163088	0.61254139972916	0.955223880597015	0.702535804696763	0.920000000000001
77.5027224305175	-60.6370058446212	0.789173318053463	0.646974087087317	0.931372549019608	0.717869683512867	0.920000000000001
77.4938570045926	-60.6441279463944	0.782066272035527	0.671975681325957	0.892156862745098	0.731920313704097	0.920000000000001
77.4850472517447	-60.6509092611072	0.705395639525976	0.565020134773346	0.845771144278607	0.686105998924277	0.920000000000001
77.4762503094178	-60.658026461035	0.758748332331206	0.595928037211432	0.92156862745098	0.69878518853369	0.920000000000001
77.4673974879531	-60.665460430733	0.694787398843595	0.580751268275424	0.808823529411765	0.694927592795645	0.919853727472731
77.4585947869063	-60.6724145950193	0.690682961087619	0.590321146055836	0.791044776119403	0.693142628148193	0.920000000000001
77.4497849890204	-60.6791716433862	0.787391152972115	0.612877544039468	0.961904761904762	0.705238508662128	0.920000000000001
77.4409367847568	-60.6866999374061	0.750233873475504	0.635083131566393	0.865384615384615	0.716106422764316	0.920000000000001
77.4320774165248	-60.6939336998573	0.748742735420236	0.597485470840472	0.9	0.704386901232216	0.920000000000001
77.4232917706113	-60.700379353737	0.766144044223019	0.685065866223816	0.847222222222222	0.732813955577932	0.920000000000001
77.4144804547269	-60.7074472310951	0.735837811181712	0.56782946851727	0.903846153846154	0.685702350795033	0.920000000000001
77.4056357854131	-60.7150499687506	0.798321864287571	0.722569654501068	0.874074074074074	0.744651014324326	0.920000000000001
77.3968327913678	-60.7219582139966	0.754742885928679	0.629485771857357	0.88	0.718475582391391	0.920000000000001
77.3880152807239	-60.7284704428238	0.790801923651287	0.646963324426756	0.934640522875817	0.714935004932517	0.920000000000001
77.3791602415082	-60.735794137392	0.733928888906564	0.619818562126853	0.848039215686274	0.709297752121918	0.920000000000001
77.3703059397975	-60.7431330764659	0.830015460359671	0.726697587386008	0.933333333333333	0.755005684294505	0.920000000000001
77.3614897542318	-60.7496689259081	0.787250460445916	0.634202413429144	0.940298507462687	0.714312477829094	0.920000000000001
77.3526836697373	-60.7564737882535	0.804014613384528	0.691362560102391	0.916666666666666	0.736668151219968	0.920000000000001
77.3438351057413	-60.7639447734656	0.8068169728704	0.701869239858447	0.911764705882353	0.747816813333657	0.920000000000001
77.3350334412033	-60.7708611836939	0.825663103156309	0.696102325715603	0.955223880597015	0.738795333153335	0.920000000000001
77.3262161225003	-60.7773514238218	0.718432057239504	0.623138624282931	0.813725490196078	0.706776454326672	0.920000000000001
77.3173543080852	-60.7844687349728	0.843083125692933	0.686166251385867	1	0.736864382756518	0.920000000000001
77.308566381333	-60.7917299439609	0.716474036573935	0.582201804491153	0.850746268656716	0.693922003982521	0.920000000000001
77.2997564176061	-60.7984084392613	0.796171210464511	0.685479675830984	0.906862745098039	0.734420225691004	0.920000000000001
77.2908767998101	-60.8050410403521	0.793237469421132	0.704121997665794	0.882352941176471	0.745117610965952	0.920000000000001
77.2820825260036	-60.8121255443476	0.872556247240516	0.794863738262127	0.950248756218905	0.781201500627556	0.920000000000001
77.2732948581578	-60.8193751324144	0.829312185209891	0.709129420924833	0.94949494949495	0.755713048376185	0.920000000000001
77.2644185068789	-60.8260805300351	0.810346448177209	0.723634072825006	0.897058823529412	0.74489760131811	0.920000000000001
77.2555391749425	-60.8327025313841	0.719587518184492	0.605841703035651	0.833333333333333	0.705497955202187	0.920000000000001
77.2467798950744	-60.8397854598878	0.84522789428075	0.695506293612005	0.994949494949495	0.742407566169632	0.920000000000001
77.2379704118842	-60.8468549798825	0.832786234068356	0.748905801470045	0.916666666666667	0.769717563873583	0.920000000000001
77.2290905502114	-60.8534495102197	0.825376549389402	0.788008000739588	0.862745098039216	0.777958795432532	0.920000000000001
77.22027990703	-60.8600708969185	0.862532801864887	0.774816847510868	0.950248756218906	0.779990022054916	0.920000000000001
77.2114914977627	-60.867268042789	0.881140308627376	0.860319832941027	0.901960784313725	0.817049242725121	0.920000000000001
77.2026266435556	-60.8742461797347	0.850220053480915	0.877310855261149	0.82312925170068	0.822835745132035	0.920000000000001
77.1937393548005	-60.8806186742308	0.889274831708314	0.778549663416628	1	0.783759797140186	0.920000000000001
77.1849319750619	-60.8873054304356	0.837571175597343	0.774644838756875	0.900497512437811	0.776146667648216	0.920000000000001
77.1761471533073	-60.894569928737	0.907523364490094	0.821219568486361	0.993827160493827	0.80609307777772	0.920000000000001
77.1672787100022	-60.9014309921742	0.886945463578244	0.872990026255588	0.900900900900901	0.830736156538501	0.920000000000001
77.1584545789386	-60.9076461822966	0.819208453726578	0.726652201570803	0.911764705882353	0.752016466461213	0.920000000000001
77.1496547458321	-60.9145137936386	0.886620830974805	0.856574995282942	0.916666666666667	0.809107175333556	0.920000000000001
77.14079849738	-60.9216832524361	0.834095026627792	0.80294182630523	0.865248226950355	0.79075350861179	0.920000000000001
77.1319861455506	-60.9282136663082	0.885896259143777	0.826518886446758	0.945273631840796	0.797326880238692	0.920000000000001
77.1231681122148	-60.9345871451574	0.814143345816202	0.768286691632404	0.86	0.775811252134687	0.920000000000001
77.1143065370565	-60.9416067804488	0.788380814061456	0.763036137926834	0.813725490196078	0.765496966266969	0.920000000000001
77.1055109112639	-60.9485659729628	0.690795325601266	0.682665920019736	0.698924731182796	0.737593553205255	0.920000000000001
77.0966940818286	-60.9549611681307	0.781382806010983	0.788255808100397	0.774509803921569	0.78812191585748	0.920000000000001
77.0878143945148	-60.9614932356194	0.77476685100297	0.711298407888294	0.838235294117647	0.748286917267705	0.920000000000001
77.0789531943397	-60.9685078722205	0.6740317298945	0.715710518612529	0.632352941176471	0.742291989884764	0.920000000000001
77.0701898627338	-60.9753538226027	0.759457045684688	0.700732273187557	0.818181818181818	0.742691459646288	0.920000000000001
77.0613612669104	-60.9817181156881	0.612318923505196	0.592284905833922	0.63235294117647	0.705712022456939	0.920000000000001
77.0524822405005	-60.9882507556698	0.600951878838378	0.530335130225775	0.67156862745098	0.682321881747724	0.920000000000001
77.043686388757	-60.995172837383	0.576221093177793	0.57532775849489	0.577114427860697	0.698649296742358	0.920000000000001
77.0348823023853	-61.0018756690587	0.562710688590926	0.586205690907343	0.53921568627451	0.700907540086762	0.920000000000001
77.0259966648594	-61.0082166004789	0.415921246275858	0.439685629806617	0.392156862745098	0.657591814750357	0.920000000000001
77.0171268127728	-61.0149721743667	0.422179842106724	0.437496939115408	0.406862745098039	0.648927447892719	0.920000000000001
77.0083341800696	-61.021958169731	0.586264098780745	0.525762028407261	0.646766169154229	0.681464745285827	0.920000000000001
76.9995219201002	-61.02842732114	0.518821893994513	0.503330062498829	0.534313725490196	0.671962753615135	0.920000000000001
76.9906366535585	-61.0347580909638	0.549415047058285	0.388045780391081	0.71078431372549	0.63448300539411	0.920000000000001
76.9818373655438	-61.0415564322938	0.520210015045072	0.408579234070245	0.6318407960199	0.645949347137132	0.920000000000001
76.9730468105963	-61.0485758522591	0.48792277092976	0.43662985558501	0.53921568627451	0.656269434945603	0.920000000000001
76.9641673169367	-61.0550513784155	0.544320736569598	0.46119049274704	0.627450980392157	0.661563798688893	0.920000000000001
76.9553466202653	-61.0612743109369	0.450547161342873	0.393631636118581	0.507462686567164	0.643243946841846	0.920000000000001
76.9465454569565	-61.0680094248319	0.516543839976566	0.415440621129604	0.617647058823529	0.651774245112147	0.920000000000001
76.9376859982434	-61.0749934825526	0.55192641090085	0.427382233566406	0.676470588235294	0.654471173252753	0.920000000000001
76.9288746592523	-61.0814601217083	0.58170167726386	0.402209324676974	0.761194029850746	0.647468809350684	0.920000000000001
76.9200602782713	-61.0878407185899	0.478149982259712	0.392574474323346	0.563725490196078	0.643100736045347	0.920000000000001
76.9111875415416	-61.0944753802895	0.455309984355314	0.356698400083178	0.553921568627451	0.631857374934556	0.919987520816587
76.9023120576673	-61.1010351814429	0.460848702922713	0.353069954865034	0.568627450980392	0.636537706436717	0.918436089494043
76.8935338736434	-61.107476921097	0.439812020424521	0.288714949939951	0.590909090909091	0.618687211441015	0.909317087513397
76.8847144186461	-61.1141653774075	0.573494267639893	0.34796892743665	0.799019607843137	0.631052172836517	0.919014329553947
76.8758459869972	-61.120895138074	0.382698401874996	0.338926215514698	0.426470588235294	0.630586884625558	0.920000000000001
76.867025712751	-61.1270898631501	0.329043898785218	0.329729588615211	0.328358208955224	0.62105674255156	0.920000000000001
76.8582106236653	-61.1334185151535	0.32148387500956	0.280222651979904	0.362745098039216	0.613408212520656	0.917034528110687
76.849352859229	-61.1404020115373	0.481124336952745	0.310507380373153	0.651741293532338	0.616562317130089	0.916328789065408
76.8404814888674	-61.147032488828	0.323232964914227	0.263749880445739	0.382716049382716	0.614862858701846	0.905097847155953
76.8316525578428	-61.1529723804187	0.428642759251102	0.206747884093602	0.650537634408602	0.610508498565686	0.875070263876152
76.8228429154255	-61.1594252966493	0.488951983381684	0.255681744541146	0.722222222222222	0.617348520657187	0.882265851256276
76.8139896467919	-61.1664992946619	0.523345350267116	0.268912922756454	0.777777777777778	0.61185528083872	0.88554720654985
76.8051756830291	-61.1728183328886	0.567100507521739	0.328230865789747	0.805970149253731	0.626617749467708	0.916744922321087
76.7963469180876	-61.1787338651081	0.465818694763335	0.2398134901556	0.691823899371069	0.611641832940075	0.900126836756997
76.7874782396672	-61.1853951146186	0.555651998044317	0.31718634902981	0.794117647058823	0.625820009541294	0.911368483628419
76.7786843010003	-61.1922318226845	0.607410435794158	0.378999976065927	0.835820895522388	0.644002600672167	0.916366195154826
76.7698663431541	-61.1984454229108	0.551832463948078	0.338959045543215	0.764705882352941	0.635526745370414	0.918099713353922
76.7609744443702	-61.2045011560797	0.510337935639946	0.319695479123028	0.700980392156863	0.638518334815506	0.915552551057483
76.7521696370362	-61.2110485689278	0.474273442370327	0.336606586233191	0.611940298507463	0.643575894148268	0.916365263882636
76.7433758606165	-61.2178712564661	0.453506609075212	0.323679884817091	0.583333333333333	0.641904803877393	0.916265898736006
76.7344900231311	-61.2240761736799	0.320277977595504	0.253301053230224	0.387254901960784	0.625519925921966	0.893367697427696
76.7255966242208	-61.2300706290865	0.203880049120503	0.113642451182182	0.294117647058824	0.606189200030073	0.820349888805106
76.7168271163491	-61.2366380650898	0.190299093215886	0.213931519765106	0.166666666666667	0.607060641868372	0.875802487255666
76.7080172513782	-61.2434598060388	0.106947189733735	0.0926822582553485	0.121212121212121	0.6	0.803192839500207
76.6991303108782	-61.249615940267	0.0686709016065567	0.0883221953699762	0.0490196078431372	0.603683934407127	0.720953868771653
76.6902997769468	-61.2554404364198	0.0747133253039722	0.11523861641991	0.0341880341880342	0.604347427844445	0.782350697974697
76.6549329889922	-61.2810300305031	0.0876690218788098	0.130561924354634	0.0447761194029851	0.605758263041689	0.655507503727058
76.6461302963531	-61.2875670347544	0.0315175097345795	0.0336232547632767	0.0294117647058823	0.6	0.712401937505845
76.6019441450538	-61.3192187069312	0.0434143370989282	0.0392096265788087	0.0476190476190476	0.615472227181009	0.632827653113958
76.5844158954813	-59.9054542787229	0.0844380177123173	0.153724520273119	0.0151515151515152	0.6	0.919196170268285
76.5932266260609	-59.8992102298689	0.0825862973468636	0.130450372471505	0.0347222222222222	0.609334203332875	0.840550643251359
76.6109250340662	-59.8868825987236	0.0558769148545206	0.0998490678042793	0.0119047619047619	0.6	0.862167783810369
76.6197044395126	-59.8797708423361	0.0305683113319169	0.0389144004416117	0.0222222222222222	0.6	0.76061462819102
76.6285220147011	-59.8736255096503	0.112350997097782	0.14136866086223	0.0833333333333333	0.606289193200463	0.686847595309691
76.6374255312389	-59.8679535259048	0.0579429191317897	0.0206477430254842	0.0952380952380952	0.6	0.703635650092057
76.6462856548718	-59.8611371340346	0.0832970463937141	0.118975045168381	0.0476190476190476	0.600459150636306	0.765623035328488
76.6638788402091	-59.8478186184786	0.155150223809627	0.157522669841475	0.152777777777778	0.612060622464973	0.837075650682566
76.6727729547252	-59.8419260783565	0.101836991348569	0.164458296422627	0.0392156862745098	0.6	0.92
76.6815687443056	-59.8352273079599	0.111274858141173	0.128210093640837	0.0943396226415095	0.606768052757534	0.815596729994154
76.69036577306	-59.8285687823284	0.201774834412927	0.228111072334626	0.175438596491228	0.615379634988446	0.919839892723262
76.6992578640274	-59.8226536126491	0.128625528438533	0.158890401139362	0.0983606557377049	0.607243270080749	0.839320593889008
76.7080457316674	-59.8165840578035	0.0273482945026274	0.0425753768840428	0.0121212121212121	0.6	0.797689092863472
76.7169182172833	-59.8097106401877	0.244821701021125	0.348400464189144	0.141242937853107	0.652187849788014	0.92
76.7257896678727	-59.8031365587469	0.202808042571368	0.319196332056316	0.0864197530864197	0.650752913666419	0.899983112990593
76.7346113698653	-59.7970328064225	0.151464356097123	0.238252095278824	0.0646766169154229	0.625438014270014	0.87837033798136
76.7434187256129	-59.7905472766385	0.158442656041472	0.204140214043728	0.112745098039216	0.610524522983141	0.81509609078691
76.7522784136826	-59.7836535936384	0.219134342153152	0.294590523386763	0.14367816091954	0.63518642731872	0.860810920444003
76.7610861811114	-59.777168066331	0.230011513877096	0.315744420789018	0.144278606965174	0.640834916139308	0.910203370855168
76.7699065676858	-59.7710101510959	0.19947719962691	0.296013222783233	0.102941176470588	0.629279402117806	0.899527892954491
76.77877820318	-59.7644076064885	0.256184033409427	0.291779831524735	0.220588235294118	0.617407753372385	0.913733732169688
76.7875736024333	-59.7575956946215	0.221565353448734	0.26703007796665	0.176100628930818	0.61797364925296	0.905550922620067
76.7963861327684	-59.7512191925793	0.136532364263905	0.165221591272908	0.107843137254902	0.601189301466614	0.87336853611718
76.805271465698	-59.7449629385016	0.13571413942456	0.173389063162845	0.0980392156862745	0.60299948914716	0.816070436075935
76.8140723694013	-59.738291975097	0.191783656202034	0.214413083548348	0.169154228855721	0.601127401086774	0.897926340382437
76.8228663775059	-59.731456589268	0.225070507374885	0.213298909486612	0.236842105263158	0.6	0.856452395566312
76.8317499625551	-59.7251734487086	0.28147152112727	0.229609708921206	0.333333333333333	0.610847198218336	0.903131597856859
76.8405627002201	-59.7188202623079	0.377906914968003	0.238400894612623	0.517412935323383	0.604959377823579	0.912112266741985
76.8493525536043	-59.7118716047169	0.429253190175457	0.289878929370523	0.568627450980392	0.613918111067209	0.917173924692542
76.8582173988828	-59.7050860551761	0.348017637612062	0.259760765420203	0.436274509803922	0.608928115779703	0.907384983166698
76.8671052739345	-59.6988931840076	0.443866748681804	0.294596242461646	0.593137254901961	0.621870005937033	0.902617375381554
76.8759210385792	-59.6925765430375	0.118481197112319	0.077758414125136	0.159203980099502	0.604508460129976	0.729410007257461
76.8846219826641	-59.6856635355088	0.440315200652882	0.278291220019214	0.60233918128655	0.607619796474541	0.89421951605842
76.8935337211774	-59.678915034331	0.537081744884127	0.335601398264986	0.738562091503268	0.622330452481179	0.917129230644036
76.9024190283945	-59.6726278695252	0.484817516744897	0.322576209960381	0.647058823529412	0.618431368448444	0.91663718888358
76.9112200288724	-59.6659124705168	0.530509348869627	0.359526160425822	0.701492537313433	0.621633066536762	0.91569032217052
76.9200110658299	-59.6589383794536	0.444647034566244	0.345176422073664	0.544117647058823	0.6235036263501	0.916854383309403
76.9288869372896	-59.6523910531318	0.612614428287998	0.40169944481129	0.823529411764706	0.635855109850643	0.914159004831136
76.9377014147007	-59.6460139120548	0.579398916993817	0.407554052893108	0.751243781094527	0.644676116331776	0.920000000000001
76.9465011583	-59.63924498675	0.667176329966889	0.461803640325935	0.872549019607843	0.665224988774462	0.920000000000001
76.9553617811724	-59.6322850705036	0.618740599867362	0.428657670322961	0.808823529411764	0.65374983428578	0.920000000000001
76.9642389033954	-59.625744096965	0.555770132168095	0.376246146689131	0.735294117647059	0.638401632144131	0.920000000000001
76.9730490649125	-59.6192267969402	0.371555312636621	0.275448933730953	0.467661691542289	0.609176505773714	0.910926981305192
76.9818458411689	-59.6123575773215	0.576609070914404	0.422825984966063	0.730392156862745	0.645180067306625	0.920000000000001
76.990712692419	-59.6055348506605	0.550378566975161	0.463502231989537	0.637254901960784	0.661428061459081	0.920000000000001
76.9995252997118	-59.5990723785889	0.590650141279985	0.420106252709224	0.761194029850746	0.644286153004825	0.920000000000001
77.0083324296847	-59.5924604797278	0.562874014113967	0.44927743999264	0.676470588235294	0.654937377086469	0.920000000000001
77.0171918269345	-59.585436566257	0.593984736460012	0.501694963116103	0.686274509803921	0.67482085144781	0.920000000000001
77.0259893083537	-59.5785699980575	0.66840049049074	0.505955209837202	0.830845771144278	0.673826413952861	0.920000000000001
77.0347990062767	-59.5720165312245	0.641949056716878	0.47507458402199	0.808823529411765	0.662573974612735	0.920000000000001
77.0436742070101	-59.5653896926459	0.586889274591635	0.507111882516604	0.666666666666667	0.675836996593233	0.920000000000001
77.0524658422167	-59.5583710785746	0.733934253443737	0.612147113852649	0.855721393034826	0.710843491312322	0.920000000000001
77.0612197768185	-59.5514655799108	0.68851552506493	0.561110652119909	0.81592039800995	0.691158660217782	0.920000000000001
77.0701406821256	-59.5449917791585	0.637897821562062	0.463674431002911	0.812121212121212	0.660104398067477	0.920000000000001
77.079011731438	-59.5382568569748	0.652067609390251	0.55144704673749	0.752688172043011	0.69046283076836	0.920000000000001
77.0877904674049	-59.5308970212726	0.770114096670381	0.613144860007428	0.927083333333333	0.713730936972991	0.920000000000001
77.0965901018358	-59.5240592805041	0.747939032365097	0.624910322794711	0.870967741935484	0.712739366877177	0.920000000000001
77.1054796860298	-59.5177983157117	0.764201256724903	0.738279056659683	0.790123456790124	0.754985930773436	0.92
77.1142747862855	-59.5108337656773	0.876594674979812	0.796200102647796	0.956989247311828	0.786896195517372	0.920000000000001
77.1230564366849	-59.5035228478242	0.755473394823503	0.707025221019554	0.803921568627451	0.742900702317041	0.92
77.1319347449531	-59.4969444260593	0.815161250496597	0.783327965474068	0.846994535519126	0.774733968826847	0.920000000000001
77.1407547810773	-59.4906279056167	0.875825714231735	0.78290142846347	0.96875	0.775943929478138	0.920000000000001
77.1495367603506	-59.4833212828806	0.853863323150748	0.810756949331799	0.896969696969697	0.788761092155399	0.920000000000001
77.1672016633421	-59.4695663713982	0.715223070738652	0.680446141477303	0.75	0.743633304660107	0.920000000000001
77.1760196114762	-59.4631910387505	0.851312552406938	0.730402882591654	0.972222222222222	0.740762094367685	0.92
77.1848614596744	-59.4556715329964	0.78292923421225	0.823001325567357	0.742857142857143	0.811682730366664	0.920000000000001
77.1937200136185	-59.4485659164572	0.883520142727608	0.860790285455216	0.90625	0.802084784704939	0.920000000000001
77.2025427598847	-59.4423106926082	0.903406451606394	0.813479569879455	0.993333333333333	0.78719457543176	0.920000000000001
77.2113453472513	-59.4355060403961	0.913720520846315	0.862528760990876	0.964912280701754	0.828701351099484	0.920000000000001
77.2201908330464	-59.4280478623617	0.805674384544362	0.73747489521485	0.873873873873874	0.764046292636596	0.920000000000001
77.2289906684459	-59.4211636933878	0.890948258761476	0.869328211512023	0.912568306010929	0.820041247143232	0.920000000000001
77.2377606490322	-59.4147824379922	0.923011511679135	0.862283185959895	0.983739837398374	0.809362347128777	0.920000000000001
77.2466301619644	-59.4076477539047	0.872762840489505	0.799447249606461	0.946078431372549	0.790063880616915	0.920000000000001
77.2554736642307	-59.4001111861533	0.853073496582351	0.811410151059438	0.894736842105263	0.783597228779129	0.92
77.2642810032532	-59.3933944084352	0.883407082404349	0.766814164808699	1	0.772295473577643	0.920000000000001
77.2731009850455	-59.3870159584871	0.87192713317178	0.816770933010227	0.927083333333333	0.799382218218422	0.920000000000001
77.2819544798802	-59.3797189936306	0.833327312755824	0.75979188041361	0.906862745098039	0.768670146807249	0.920000000000001
77.2907349630155	-59.3722950199149	0.745660306564215	0.919892041699859	0.571428571428571	0.867216606368476	0.92
77.2995497498583	-59.3657608492953	0.781307001438364	0.781364002876728	0.78125	0.781655981056823	0.920000000000001
77.3084245830772	-59.3590056141329	0.855123318868843	0.804263731754779	0.905982905982906	0.780606300231919	0.920000000000001
77.3172714645219	-59.3515164087417	0.787209024765423	0.799908245609277	0.774509803921569	0.785565980796656	0.920000000000001
77.3260638115198	-59.3443690424124	0.840106401983418	0.819516286553902	0.860696517412935	0.795212620004201	0.920000000000001
77.3348782252622	-59.3378052494562	0.850631619350501	0.750282846544139	0.950980392156863	0.770105166223811	0.920000000000001
77.3437483194644	-59.3309045459299	0.881726051521331	0.8124717108858	0.950980392156863	0.790866498035464	0.920000000000001
77.352527781129	-59.3234198334932	0.842760638774343	0.78481205769053	0.900709219858156	0.778515248013459	0.920000000000001
77.3613197456343	-59.3162467539784	0.84886025610712	0.838746153239881	0.858974358974359	0.814700088613622	0.920000000000001
77.3702019197611	-59.3096533427316	0.811804582488696	0.74027583164406	0.883333333333333	0.753116980152932	0.920000000000001
77.3789981566884	-59.3025835668767	0.856629554518963	0.801309423503336	0.911949685534591	0.786185328274556	0.920000000000001
77.387772255271	-59.2949460331538	0.873345775607282	0.802247106770119	0.944444444444445	0.794815194841266	0.920000000000001
77.3966395175461	-59.2879419139351	0.877403442475531	0.769958400102577	0.984848484848485	0.767859885926285	0.920000000000001
77.4054544327853	-59.2813566706438	0.729083385857235	0.630580564817917	0.827586206896552	0.71320017766349	0.920000000000001
77.4141948605922	-59.2739433953758	0.840629486393462	0.795686833483442	0.885572139303483	0.792833908331911	0.920000000000001
77.4230773443631	-59.2663920260493	0.672551775368185	0.761770217403036	0.583333333333333	0.764673578896769	0.92
77.4319549346594	-59.2596440514909	0.801776780808619	0.735906502793709	0.867647058823529	0.752200347704798	0.920000000000001
77.4407608809664	-59.2528075580127	0.685125884314886	0.626662025040028	0.743589743589744	0.711455568332702	0.92
77.4495316255701	-59.2450691492052	0.726613230926914	0.639500971657751	0.813725490196078	0.714441623234973	0.920000000000001
77.4583923178173	-59.2378809670913	0.768069481590686	0.698532125574535	0.837606837606838	0.735782181982193	0.920000000000001
77.4672117505762	-59.2314021066665	0.645760990199086	0.566884299238752	0.72463768115942	0.69148510574886	0.92
77.4759941963217	-59.2239412813867	0.727894053124473	0.69478181694077	0.761006289308176	0.741401805701318	0.920000000000001
77.493638906347	-59.2093146422584	0.761021266252779	0.691977173028433	0.830065359477124	0.743326608948586	0.920000000000001
77.5024518693848	-59.2026364254124	0.766416030510098	0.650479119843726	0.882352941176471	0.730797725523798	0.92
77.5112914510185	-59.1948635035868	0.790515485500251	0.675370593642013	0.90566037735849	0.728493573197234	0.920000000000001
77.5201385011188	-59.1872725540529	0.891318205102522	0.830255457824092	0.952380952380952	0.79000174113272	0.920000000000001
77.5289521175632	-59.1805890197124	0.778595743485792	0.631265561045657	0.925925925925926	0.715575990866646	0.920000000000001
77.5377536273484	-59.1735779676471	0.752875546926218	0.59518198816138	0.910569105691057	0.704033421048666	0.920000000000001
77.5465902400866	-59.1657072328983	0.741255266297981	0.64917719926263	0.833333333333333	0.72664777288688	0.920000000000001
77.5553796223465	-59.1583635856732	0.792780717848407	0.663575620093978	0.921985815602837	0.728245673858259	0.920000000000001
77.5641906820449	-59.1515878337054	0.791131822494767	0.670498939107181	0.911764705882353	0.731320380577025	0.920000000000001
77.5730494207397	-59.1442608206019	0.780670275454776	0.654477805811514	0.906862745098039	0.721510247336815	0.920000000000001
77.5818270598383	-59.1365966910026	0.720154759090141	0.604488622657895	0.835820895522388	0.705581423772904	0.920000000000001
77.5905725729431	-59.1293479560191	0.747297227082563	0.643848185508409	0.850746268656716	0.722009201431658	0.920000000000001
77.5994571392555	-59.1223225101534	0.72474065725018	0.586736216461143	0.862745098039216	0.693087483383915	0.920000000000001
77.6083129645983	-59.1148991626157	0.690531410603736	0.572239291795707	0.808823529411765	0.689641866207125	0.920000000000001
77.6170886545677	-59.1071685675813	0.774405170831413	0.600893674996159	0.947916666666667	0.69967319838427	0.920000000000001
77.6258874832805	-59.1000296792971	0.726808783908441	0.639892077620804	0.813725490196078	0.717612973070784	0.920000000000001
77.6347597294783	-59.0930257490436	0.682691797445491	0.487932614498825	0.877450980392157	0.656864405144375	0.920000000000001
77.6436087115931	-59.085407031257	0.681993444021285	0.555163358630806	0.808823529411765	0.692679216186358	0.920000000000001
77.6523826857531	-59.0776112777821	0.70198792592859	0.511818989112082	0.892156862745098	0.67149189789918	0.920000000000001
77.6611801787248	-59.0704186369327	0.60484309263514	0.505385110001462	0.704301075268817	0.662665510732357	0.920000000000001
77.6700547797012	-59.0634614604678	0.482336490810093	0.400570417517621	0.564102564102564	0.628656603691634	0.920000000000001
77.6788364284457	-59.0558469902404	0.655621809774465	0.515223719051419	0.796019900497512	0.671060450045919	0.920000000000001
77.6876132143675	-59.0481034546624	0.700992965385025	0.506152597436716	0.895833333333333	0.66772634531466	0.920000000000001
77.6964847435006	-59.0410503841604	0.648143881613301	0.575699527932486	0.720588235294117	0.702643459657377	0.920000000000001
77.7052892361194	-59.0340230252721	0.613558915943184	0.504895609664146	0.722222222222222	0.661331808814371	0.920000000000001
77.7140641192457	-59.0262147983834	0.630830088452871	0.584240822067033	0.67741935483871	0.697202633877226	0.920000000000001
77.7229117521248	-59.0185163783454	0.559924465045377	0.453182263424086	0.666666666666667	0.650129357128225	0.92
77.7317192325444	-59.0115529789866	0.625456457028787	0.506121247390908	0.744791666666667	0.67137108079661	0.920000000000001
77.7405110816928	-59.0041685698207	0.566148536396159	0.44435381038097	0.687943262411348	0.649046352601755	0.920000000000001
77.749345544541	-58.9961211054421	0.735626365175644	0.578395587494145	0.892857142857143	0.691666641758898	0.920000000000001
77.7582068655771	-58.9887614830356	0.607545040543437	0.494659973559994	0.720430107526881	0.660950208397427	0.920000000000001
77.7669739208192	-58.9818676437966	0.5690718881974	0.460724421556091	0.67741935483871	0.654770843613491	0.92
77.7757857794488	-58.9741550039596	0.533901450986852	0.445253882365862	0.622549019607843	0.6449872587506	0.920000000000001
77.7846221097879	-58.9661346566628	0.648103586722575	0.666577543815521	0.62962962962963	0.720912331407745	0.92
77.7934245418625	-58.9590024265867	0.650823533417342	0.460851046934186	0.840796019900498	0.657475794871303	0.920000000000001
77.802226622135	-58.9518542519554	0.445307351447585	0.363341975622444	0.527272727272727	0.624396308660193	0.920000000000001
77.8110682104072	-58.9439469416966	0.479226456130473	0.375119578927614	0.583333333333333	0.619108521799867	0.920000000000001
77.8198468933061	-58.9361730104994	0.521584952748791	0.446154980124447	0.597014925373134	0.648358996416747	0.920000000000001
77.8286471447506	-58.9289600092013	0.514271590294251	0.401092200196346	0.627450980392157	0.623942630481375	0.920000000000001
77.8375105081327	-58.9216042853227	0.485965019706373	0.383694745295098	0.588235294117647	0.626492822387217	0.920000000000001
77.8463500987278	-58.9136221338359	0.582258887636469	0.473341304684702	0.691176470588235	0.655035280958994	0.920000000000001
77.8551322060778	-58.9059100426967	0.601010801081179	0.425902199177285	0.776119402985074	0.633006596340229	0.920000000000001
77.8639314519368	-58.8986451225032	0.549396468744495	0.461538035528205	0.637254901960784	0.647364339072665	0.920000000000001
77.8727876285259	-58.8910780387674	0.511277706898843	0.419614237327099	0.602941176470588	0.635150546796637	0.920000000000001
77.8815615582502	-58.8831408507592	0.592142106576761	0.457916053949543	0.72636815920398	0.64805714899403	0.920000000000001
77.890346476807	-58.8754786264684	0.556658727504668	0.471160592264238	0.642156862745098	0.655311491167646	0.920000000000001
77.8992104334048	-58.8680967256927	0.578505614268707	0.45603083638055	0.700980392156863	0.644035015081134	0.913576793472952
77.908002743713	-58.8606163950825	0.595102641425163	0.468812248024455	0.721393034825871	0.652682380724882	0.920000000000001
77.9167796715113	-58.8527302724174	0.665554179732576	0.581108359465152	0.75	0.703425490867714	0.920000000000001
77.9256282105493	-58.8449245395173	0.833868346958008	0.986364144896408	0.681372549019608	0.87518743842202	0.920000000000001
77.9344227288632	-58.8374870356177	0.874241548068829	0.987289066286912	0.761194029850746	0.871122910918849	0.920000000000001
77.9431644432325	-58.8297607465521	0.839395040468614	0.982272668001906	0.696517412935323	0.873969535783712	0.920000000000001
77.9520491867093	-58.8218213169937	0.871274996816241	0.982746072063856	0.759803921568627	0.872525406528166	0.920000000000001
77.9609113462777	-58.8143545972369	0.790135420829623	0.967525743620031	0.612745098039216	0.85374399106143	0.920000000000001
77.9696975157847	-58.8066786827132	0.79910499870057	0.97134432575935	0.626865671641791	0.862293905216104	0.920000000000001
77.9784713605328	-58.7986739800721	0.837903050793952	0.979727670215356	0.696078431372549	0.86527246222821	0.920000000000001
77.9873227426108	-58.7909025817089	0.880588449121061	0.996471015889181	0.764705882352941	0.871438120870718	0.920000000000001
77.996115270498	-58.7833741766973	0.915509463412757	0.980272658168797	0.850746268656717	0.867224392427746	0.920000000000001
78.0048988379823	-58.7756031629419	0.840572624508953	0.975262896076729	0.705882352941176	0.867957204598902	0.920000000000001
78.0137418650058	-58.7675971813341	0.905273052595528	0.972310811073408	0.838235294117647	0.862955635828648	0.920000000000001
78.0225274389405	-58.7598695414096	0.910735096463493	0.990624421782708	0.830845771144278	0.881051348619247	0.920000000000001
78.0313210097313	-58.752348859918	0.880316877651021	0.986123951380472	0.774509803921569	0.866806882153037	0.920000000000001
78.0401642522054	-58.744333835571	0.771017585821566	0.978309681447053	0.563725490196078	0.858695013678906	0.920000000000001
78.0490031593289	-58.7362024026716	0.843871956054543	0.991665480736538	0.696078431372549	0.887971688935579	0.920000000000001
78.0577958682352	-58.7286439825812	0.892165552453448	0.973385831275054	0.810945273631841	0.862428323187797	0.920000000000001
78.066582140986	-58.7209092360077	0.925126455092551	0.992409772930201	0.857843137254902	0.888614641789089	0.920000000000001
78.075418478501	-58.7126931578656	0.953719519789585	0.990772372912503	0.916666666666667	0.884906710113944	0.920000000000001
78.0841965151023	-58.7047307132314	0.90599644273025	0.99607248745055	0.81592039800995	0.87165061686821	0.920000000000001
78.0929935890918	-58.6972683832566	0.841651123982916	0.967615973456027	0.715686274509804	0.861536325350546	0.920000000000001
78.1018451303535	-58.6894325659385	0.889906821583485	0.985695996108148	0.794117647058823	0.878869534024383	0.920000000000001
78.110611733329	-58.6811591480664	0.880254897138087	0.986316245889078	0.774193548387097	0.874473255197826	0.920000000000001
78.1193439702996	-58.6732208175374	0.931656994681888	0.987496995899724	0.875816993464052	0.867833498796978	0.920000000000001
78.1282241590582	-58.6656524487824	0.873595926902679	0.967429949043455	0.779761904761904	0.85856077927795	0.920000000000001
78.1370656048506	-58.6575345701781	0.919101364343984	0.98526155221738	0.852941176470588	0.878637298793236	0.920000000000001
78.1458335037204	-58.649273418747	0.877422947881957	0.99120953212755	0.763636363636364	0.877482157292735	0.920000000000001
78.1546217870522	-58.6415344696106	0.920719417570424	0.998301580238887	0.84313725490196	0.884511531637136	0.920000000000001
78.1634751568877	-58.6337035912037	0.876472655679185	0.963729625083859	0.78921568627451	0.863687496680082	0.920000000000001
78.1722526638743	-58.6256670093686	0.899566242707174	0.988187211782509	0.81094527363184	0.869884421588764	0.920000000000001
78.1810307707656	-58.6176407368338	0.877844464902873	0.98608108666849	0.769607843137255	0.862038027460983	0.920000000000001
78.1898836478124	-58.6097792112901	0.871667176794872	0.963922588883861	0.779411764705882	0.856633768774561	0.920000000000001
78.1987365037327	-58.6019114553257	0.910055745708227	0.967170314945866	0.852941176470588	0.868553994784595	0.920000000000001
78.2075135776423	-58.5938399921866	0.835762833854842	0.945157508505705	0.72636815920398	0.844966349787225	0.920000000000001
78.2162859550996	-58.5856411430375	0.835708155847548	0.980239841106861	0.691176470588235	0.875200096992881	0.920000000000001
78.2251326562088	-58.5775947780044	0.892401180723392	0.975978832035019	0.808823529411765	0.861842495009009	0.920000000000001
78.2339251441982	-58.5699181897837	0.922523603841055	0.964450192756736	0.880597014925373	0.846620267057006	0.920000000000001
78.2427024944734	-58.5618346430971	0.904499583580461	0.980567794611902	0.82843137254902	0.862223170971839	0.920000000000001
78.2515349099588	-58.5533998355789	0.891678935682961	0.974534341954157	0.808823529411765	0.861437499284865	0.920000000000001
78.2603205381156	-58.5455227346503	0.956389462856386	0.982430667006303	0.930348258706468	0.87268816858171	0.920000000000001
78.2691113312608	-58.5377792022974	0.853136287540972	0.961174535866259	0.745098039215686	0.849463460875852	0.920000000000001
78.2779439279492	-58.5293338060903	0.937146734270135	0.980354074600875	0.893939393939394	0.867129140254382	0.920000000000001
78.2867148809404	-58.5210558144764	0.933763694295492	0.986171456387594	0.88135593220339	0.868696091201544	0.920000000000001
78.2954665215426	-58.5135229295216	0.911129021803873	0.988924710274412	0.833333333333333	0.869911377157146	0.920000000000001
78.3043346147707	-58.5055104660804	0.878430817222574	0.976159880059184	0.780701754385965	0.858702630163097	0.920000000000001
78.3131533455934	-58.4966937104275	0.876300208646873	0.981767083960413	0.770833333333333	0.871965081183212	0.920000000000001
78.321932765664	-58.4886216605174	0.877814509618066	0.967750231357343	0.787878787878788	0.859538562833574	0.920000000000001
78.3307312767814	-58.4810533520141	0.838403555591662	0.972045206421419	0.704761904761905	0.85548156678667	0.920000000000001
78.3395624523322	-58.4725353716989	0.835492460252246	0.940592763641747	0.730392156862745	0.82684187590134	0.920000000000001
78.348323666066	-58.4639724442646	0.899734903846567	0.941136474359802	0.858333333333333	0.841067143990877	0.920000000000001
78.3571172552007	-58.4562597225474	0.8542518814815	0.932547478809995	0.775956284153005	0.840601782724301	0.920000000000001
78.3659699220782	-58.4482894305212	0.855902988421805	0.927492251353414	0.784313725490196	0.82014072427747	0.920000000000001
78.3747904521742	-58.4394727644577	0.903516113659522	0.973698893985711	0.833333333333333	0.87453223762858	0.920000000000001
78.3835620766585	-58.4311507946501	0.913810888493471	0.990584739949906	0.837037037037037	0.880281567887573	0.920000000000001
78.392360494373	-58.4235473358837	0.893144096062118	0.981940366037281	0.804347826086956	0.861312060561535	0.920000000000001
78.4011967402285	-58.4151255057427	0.961258822053652	0.976439212734755	0.946078431372549	0.865798718339238	0.920000000000001
78.4099475245462	-58.4062555691485	0.847082027392818	0.974865809171602	0.719298245614035	0.868040538300506	0.92
78.4187329648547	-58.3982826166377	0.949199307537747	0.989901883049351	0.908496732026144	0.876534001017784	0.920000000000001
78.4275967037006	-58.3905741034025	0.907943015467967	0.973780767778039	0.842105263157895	0.85399232410612	0.920000000000001
78.4363584869369	-58.3819617310452	0.874744320839203	0.98829461182766	0.761194029850746	0.874673416353961	0.920000000000001
78.4451129170618	-58.3731531290514	0.866666666666666	1	0.733333333333333	0.878533659316073	0.92
78.4539714120908	-58.3652814958174	0.870817551801692	0.965773034637867	0.775862068965517	0.860501740102378	0.920000000000001
78.4627602175755	-58.357369719503	0.918868081761584	0.978087040716152	0.859649122807017	0.856737177388495	0.92
78.4714620964623	-58.3484108742441	0.813275999296506	0.983141145879834	0.643410852713178	0.863744739292522	0.920000000000001
78.480311306441	-58.3397284866084	0.851292430306438	0.998881156909172	0.703703703703704	0.87735247359582	0.92
78.4891789236697	-58.3320874414765	0.922185436916308	0.988515017976761	0.855855855855856	0.883219133778389	0.920000000000001
78.4979543204464	-58.323791070091	0.859692911368743	0.995576298927963	0.723809523809524	0.864704521410001	0.920000000000001
78.5066942854077	-58.3145818833868	0.843550305515331	0.980433944363996	0.706666666666667	0.847338908600272	0.92
78.5155356878761	-58.3062134571636	0.96552283028244	0.976500206019424	0.954545454545455	0.876321023949499	0.920000000000001
78.5244003545716	-58.29846724256	0.983047417624635	0.997840866995303	0.968253968253968	0.874592564577237	0.92
78.5331583212419	-58.2896898349527	0.907496088804788	0.963710126327526	0.851282051282051	0.860171897718246	0.920000000000001
78.5419074124169	-58.2806799317576	0.928767815208623	0.975182689240775	0.882352941176471	0.860187198669896	0.92
78.5507624955824	-58.2726440100903	0.907079237843314	0.971021220784667	0.843137254901961	0.856478530546849	0.920000000000001
78.5595496523412	-58.2646106799716	0.89335130195054	0.953369270567747	0.833333333333333	0.837324110769456	0.920000000000001
78.5683041275523	-58.2557080201716	0.907389477408265	0.981445621483197	0.833333333333333	0.852055574094198	0.920000000000001
78.5771355132529	-58.2470176972361	0.936437641958992	0.983986395029095	0.888888888888889	0.864482563072443	0.920000000000001
78.5859233046337	-58.238978487306	0.902919227598478	0.950117062162129	0.855721393034826	0.842158709420718	0.920000000000001
78.5946926172212	-58.2304390839494	0.909504364055331	0.951361669287134	0.867647058823529	0.844757039863774	0.920000000000001
78.6035094250113	-58.2213528222401	0.939428322717025	0.980708497285903	0.898148148148148	0.868840186349525	0.920000000000001
78.6122843803736	-58.2129577906616	0.871437432317296	0.981868575326416	0.761006289308176	0.863992245121301	0.920000000000001
78.6210734730967	-58.2049405575732	0.896038940440575	0.972633436436706	0.819444444444444	0.84652252010484	0.920000000000001
78.6298952814242	-58.195969958512	0.855265726053591	0.959016300592031	0.751515151515151	0.851860603590562	0.920000000000001
78.6387136149656	-58.186902605201	0.944573217948396	0.969954516704872	0.919191919191919	0.870783468079548	0.920000000000001
78.6474570343257	-58.1787780718962	0.941889809675476	0.964587700159033	0.919191919191919	0.845169361189279	0.920000000000001
78.656269937935	-58.1704081380407	0.894588078047306	0.970548705114221	0.818627450980392	0.841201523247627	0.920000000000001
78.665085119148	-58.1612438358655	0.897285251015518	0.982070502031036	0.8125	0.8678591097545	0.920000000000001
78.7217769257346	-57.7230735695841	0.597924619653517	0.339640088980237	0.856209150326797	0.609859016543183	0.91946429529365
78.7196213880392	-57.6787742775808	0.649691919736417	0.573015680268854	0.72636815920398	0.69531181667326	0.916883186594835
78.7174442866565	-57.6345107337219	0.856868939413309	0.865698663140343	0.848039215686274	0.79092107815918	0.920000000000001
78.7152171082127	-57.5899671708313	0.796130610247193	0.896182789121836	0.696078431372549	0.807550103632819	0.920000000000001
78.712973714504	-57.5458079258298	0.81521251102489	0.9040568628458	0.72636815920398	0.810098351691344	0.920000000000001
78.7107067317397	-57.5019126578268	0.885655030312513	0.920563791968311	0.850746268656716	0.811924710546987	0.920000000000001
78.7083591247553	-57.4572460696602	0.804799578238607	0.93312856824192	0.676470588235294	0.813612888352635	0.920000000000001
78.7060041803437	-57.4132657707934	0.798074735784916	0.909582307390728	0.686567164179104	0.799945718501171	0.920000000000001
78.7036066722648	-57.3693546335471	0.86793604104839	0.931950513469329	0.803921568627451	0.812348398608754	0.920000000000001
78.7011436442984	-57.3251907400199	0.795133943212832	0.918699258974684	0.67156862745098	0.809852801297055	0.920000000000001
78.6986366051171	-57.2814584685933	0.786035748682545	0.925606850900443	0.646464646464646	0.812245783344434	0.920000000000001
78.6919873289371	-57.1967177300391	0.796882483764076	0.86043163419482	0.733333333333333	0.807178313538453	0.92
78.6878418591996	-57.1560094857751	0.817353760991347	0.953334972963087	0.681372549019608	0.827163221171946	0.920000000000001
78.6836535047137	-57.1158179770483	0.796254701823953	0.861166120065817	0.731343283582089	0.782453959470605	0.920000000000001
78.6794050006967	-57.0758080618029	0.720000243311735	0.773333819956803	0.666666666666666	0.761008850668193	0.916769406131843
78.6750397661995	-57.0357490912177	0.489617657724831	0.337078452704564	0.642156862745098	0.617851482948644	0.905566723457359
78.6706014215907	-56.9963079704645	0.521022354699737	0.345527296464151	0.696517412935323	0.617936333244752	0.915175922615263
78.6660670530026	-56.9571678869787	0.521133515976345	0.313100365286023	0.729166666666667	0.60936965641	0.918734510267452
78.5888828664094	-56.7927224738457	0.778848827265668	0.974364321198003	0.583333333333333	0.858406286413382	0.92
78.5801202946109	-56.8029822522241	0.818838692950537	0.928457527745046	0.709219858156029	0.812193015544879	0.920000000000001
78.5714696657863	-56.8141755772745	0.803920576475953	0.910871455982208	0.696969696969697	0.802538972134236	0.92
78.5538933194896	-56.8317235636044	0.792941359887117	0.867132719774234	0.71875	0.795041728919702	0.920000000000001
78.5449888688987	-56.8382254671666	0.752447448333084	0.700973328038717	0.803921568627451	0.741371669777621	0.920000000000001
78.5361722753353	-56.8453810685654	0.602016214492776	0.483311708264832	0.720720720720721	0.656518923237989	0.920000000000001
78.5273431720346	-56.8521260884544	0.562206412157222	0.413628510588953	0.71078431372549	0.635004752725208	0.919321430443646
78.5184297784347	-56.8582723812146	0.595623381405461	0.353011468693276	0.838235294117647	0.621958211635961	0.91534341144105
78.5095750782438	-56.8640790036879	0.560770463997162	0.361540927994324	0.76	0.617078632924158	0.920000000000001
78.4919974954684	-56.8813430287771	0.542111016906664	0.391914341505637	0.692307692307692	0.620279350247553	0.92
78.483262587212	-56.8905648802841	0.45233918958591	0.383845045838487	0.520833333333333	0.64278354169903	0.92
78.4744506730036	-56.8978001992874	0.485735186955131	0.286285188725078	0.685185185185185	0.616918676171307	0.908356986993104
78.4656297241931	-56.9066181154713	0.574518951031217	0.397099917566309	0.751937984496124	0.627506364924615	0.920000000000001
78.4480447370041	-56.923950668354	0.595516590737415	0.450292440734091	0.74074074074074	0.646401546922224	0.920000000000001
78.4393008104166	-56.9316745871668	0.770061182115544	0.581789030897755	0.958333333333333	0.69553764357209	0.92
78.4304807924916	-56.9408077194861	0.586147162700134	0.425167888618659	0.747126436781609	0.641922102769092	0.920000000000001
78.4217306040711	-56.9496885695323	0.499375977174413	0.332085287682159	0.666666666666667	0.622479370800399	0.895315700556168
78.4128658915481	-56.9573515794059	0.622735051585443	0.381833739534523	0.863636363636363	0.626246711554527	0.920000000000001
78.4040842201895	-56.9654087501355	0.470163614010679	0.364569652263781	0.575757575757576	0.623040385790438	0.92
78.3953462430841	-56.9745808572165	0.637289328461651	0.521890484880292	0.752688172043011	0.664712085401061	0.920000000000001
78.3865149729387	-56.9831314861878	0.650959331174557	0.441453546070045	0.860465116279069	0.648124398066302	0.920000000000001
78.3776531459291	-56.9908723542589	0.58834738050769	0.45329050569623	0.723404255319149	0.64553032618195	0.920000000000001
78.3688786971122	-56.999115247787	0.559541295324323	0.412186038924507	0.706896551724138	0.629176530692143	0.918793404196578
78.3601260195427	-57.0079082038298	0.566796455664776	0.427710558388377	0.705882352941176	0.640125526824941	0.919118407819138
78.3512896595677	-57.0163087271414	0.562027539399732	0.408368804289659	0.715686274509804	0.642124324434152	0.913105375026501
78.3425064756242	-57.0243084642579	0.595724021217949	0.410353515072713	0.781094527363184	0.634650328691257	0.920000000000001
78.3337328856617	-57.0325496597863	0.623495918692799	0.438168307973834	0.808823529411765	0.641386026481203	0.919187409996772
78.3249014523434	-57.0410536830163	0.538222793523463	0.399974998811632	0.676470588235294	0.637901584231222	0.920000000000001
78.3161313907628	-57.0493727706503	0.637621216817278	0.469272284380825	0.805970149253731	0.643167347949867	0.920000000000001
78.3073493443153	-57.0573754582202	0.654275738027341	0.480120103505663	0.828431372549019	0.659828658853414	0.919563786691098
78.2985158904986	-57.0658167833531	0.639079812508145	0.498747860310409	0.779411764705882	0.662999396754046	0.920000000000001
78.2896857519712	-57.0743377103982	0.578636092366475	0.44648787100746	0.71078431372549	0.639542223376302	0.918564164423612
78.2809046837072	-57.0823554203031	0.664835476724002	0.488874933547505	0.840796019900498	0.663082008875974	0.919162314038301
78.2721209620503	-57.0902985268781	0.651470656458454	0.459804058014948	0.843137254901961	0.647332766564887	0.920000000000001
78.2634011046044	-57.0984925934665	0.633711504918819	0.444190686605314	0.823232323232323	0.642632118504222	0.920000000000001
78.2545635378013	-57.1069635478612	0.623211848882012	0.476815854626768	0.769607843137255	0.653457357761299	0.920000000000001
78.2457223869925	-57.1151737782115	0.585912842449637	0.426727645683588	0.745098039215686	0.632373534843635	0.920000000000001
78.2368692698305	-57.12306345694	0.5595708087681	0.374043578320514	0.745098039215686	0.625091280788133	0.920000000000001
78.2280938899584	-57.1311942763718	0.559315657266432	0.397238279706993	0.721393034825871	0.627416834545278	0.920000000000001
78.2193281392314	-57.1395666622486	0.639140146638554	0.454750881512402	0.823529411764706	0.650086204290517	0.920000000000001
78.2104834218323	-57.1476597327545	0.57136036345295	0.397622687690214	0.745098039215686	0.628337120256279	0.919586429993161
78.201701312313	-57.1555983499982	0.515512146786016	0.394208373174023	0.63681592039801	0.624491615595066	0.919482705717954
78.1929333152654	-57.1638955031721	0.552241417042084	0.413306363495932	0.691176470588235	0.632920361115797	0.913531479565345
78.1840966181803	-57.1721786687107	0.627952066956459	0.437276682932526	0.818627450980392	0.644757135516117	0.919396979181275
78.1753127939401	-57.1800553746638	0.595081762946344	0.399118749773285	0.791044776119403	0.629526862379934	0.915680637367119
78.1665295904867	-57.1879425380622	0.554508215370982	0.383526234663533	0.725490196078431	0.624896856903754	0.917355584575077
78.1576911610128	-57.1961650723621	0.511047992727473	0.438762652121613	0.583333333333333	0.646026814377116	0.920000000000001
78.1489159432936	-57.2042499855876	0.574971746829713	0.48327682699276	0.666666666666667	0.665432407311666	0.919521572217421
78.1401329971834	-57.2121275731618	0.650779997749192	0.45352077981211	0.848039215686274	0.656006237162559	0.913478426357755
78.1312859824962	-57.220110123791	0.549918603259088	0.389052892792686	0.71078431372549	0.63216381828817	0.919523541468833
78.1224482625415	-57.2283269295668	0.590799121477617	0.451206086092488	0.730392156862745	0.649219474391405	0.919535187003323
78.1136745233219	-57.2364259118083	0.559700210337959	0.427858132118704	0.691542288557214	0.643061657833831	0.916216026110901
78.1048911219709	-57.2442690671134	0.615888213712635	0.496482309778212	0.735294117647059	0.668956197590229	0.919630427733582
78.0960435373621	-57.2522141574451	0.641163166545893	0.453894960542767	0.828431372549019	0.654466016867367	0.919733574213431
78.0873240633327	-57.2602446469981	0.52302176123206	0.45513443155503	0.590909090909091	0.647371926453214	0.920000000000001
78.0784934306735	-57.2681977499561	0.615456027873992	0.412284604767592	0.818627450980392	0.640701664726521	0.920000000000001
78.0696398343164	-57.2759676557436	0.657133225046478	0.446619391269428	0.867647058823529	0.645749588974165	0.916696472481031
78.060862836496	-57.2839477007008	0.685954963318823	0.521163657980929	0.850746268656716	0.669924294641048	0.919571015233194
78.0520891018924	-57.29200621864	0.720937911192131	0.574228763560733	0.867647058823529	0.690033709477189	0.920000000000001
78.0432369248511	-57.2997967234561	0.702098142093431	0.541451186147645	0.862745098039216	0.676337694472502	0.920000000000001
78.0344497574035	-57.3074911534658	0.547632058345483	0.383821330621314	0.711442786069652	0.62583990556796	0.919457347772986
78.0256737948394	-57.3154579050094	0.582934519211217	0.450182763912631	0.715686274509804	0.660812046147308	0.913869691678365
78.0168377687708	-57.3236333798137	0.664792313437753	0.471741489620605	0.857843137254902	0.658791196298136	0.919554769046392
78.0079879884352	-57.3314548329961	0.648081587445342	0.521653370969115	0.774509803921569	0.672914073996648	0.920000000000001
77.9991930638837	-57.3389216110367	0.579396598544197	0.427449913506306	0.731343283582089	0.636361836032594	0.920000000000001
77.9904190614272	-57.3469276673806	0.648531094399159	0.458826894680671	0.838235294117647	0.656236715523673	0.920000000000001
77.9815895668595	-57.3552528379764	0.658115328217582	0.541720852513595	0.774509803921569	0.689395895047396	0.911900700118878
77.9728025427488	-57.3629127906673	0.656633322685273	0.517246744873035	0.796019900497512	0.669780620439486	0.918947295556054
77.9640103603156	-57.3704324447901	0.528009367066511	0.394254028250669	0.661764705882353	0.625707158620678	0.916245334629662
77.9551738413611	-57.3785652107073	0.617657687050571	0.529433021159965	0.705882352941176	0.680188452342385	0.918966546314329
77.9463996930363	-57.3865417894045	0.591436881021038	0.476406100350534	0.706467661691542	0.663944785061098	0.916853170366206
77.9376066467261	-57.3940235338486	0.528664973411532	0.464192691921104	0.593137254901961	0.650117107225948	0.920000000000001
77.9287546053891	-57.4017409009446	0.534916144930951	0.447283270254059	0.622549019607843	0.655840414481295	0.909582750055794
77.9199220813439	-57.4099509681625	0.54159233069823	0.503474516468924	0.579710144927536	0.675101439078698	0.920000000000001
77.9111937310407	-57.4176047910591	0.518439638026352	0.421494660668088	0.615384615384615	0.644061963929368	0.91490218699334
77.9023593478057	-57.4250487015437	0.538098388991309	0.463451679943402	0.612745098039216	0.652929618398299	0.919490628492163
77.8935178062033	-57.4330148046562	0.59891307110984	0.457630063788308	0.740196078431372	0.647581680755413	0.916449021354138
77.8847490478633	-57.4410876837464	0.495125098714005	0.403185520811094	0.587064676616916	0.640496038476828	0.911488294568374
77.8759574769411	-57.4485678458331	0.515005306296798	0.461383161613203	0.568627450980392	0.649932282451741	0.920000000000001
77.8670978798848	-57.4560494234687	0.50833224354129	0.418625271396305	0.598039215686274	0.639273222960684	0.920000000000001
77.8583237811963	-57.4639725602676	0.511480171142105	0.420970292532965	0.601990049751244	0.640018928622079	0.919444004466735
77.8495495377828	-57.4718869610181	0.487245874789658	0.435276063304806	0.53921568627451	0.643254015852356	0.919598532692358
77.8406928983651	-57.4794327778876	0.481320267406278	0.46754249559687	0.495098039215686	0.656429337277831	0.919784689849504
77.8318374395251	-57.487004725868	0.475812959261201	0.417312193032205	0.534313725490196	0.641539294430944	0.920000000000001
77.8230608698139	-57.494844432364	0.52631754254116	0.460595284087296	0.592039800995025	0.647382378927786	0.920000000000001
77.8142807701033	-57.5025891638567	0.491746547617445	0.444277408960381	0.53921568627451	0.647985614343835	0.920000000000001
77.8054235658055	-57.5101002185018	0.507851815833733	0.422566376765505	0.593137254901961	0.640275039096189	0.920000000000001
77.7966380955013	-57.5176958463208	0.487544974041509	0.437776515247196	0.537313432835821	0.645316587895012	0.920000000000001
77.7878625313053	-57.5255393541584	0.512251928308592	0.485288170342673	0.53921568627451	0.658367823980944	0.920000000000001
77.7790106757628	-57.5331713956421	0.547346883847227	0.491752591223867	0.602941176470588	0.666240842840381	0.920000000000001
77.7702134689732	-57.5404422548086	0.474287034457425	0.421210884835248	0.527363184079602	0.643804451073513	0.915416703173939
77.7614304365059	-57.5480754001377	0.485820529934089	0.491248903005433	0.480392156862745	0.65810809815462	0.920000000000001
77.7525933871888	-57.556064964279	0.491020162743098	0.421756637542934	0.560283687943263	0.636495626496662	0.920000000000001
77.7437353564569	-57.5635110047519	0.520056945429235	0.559721733995726	0.480392156862745	0.701102697901806	0.919584097741873
77.7349931061291	-57.5706722854192	0.452803552008829	0.415708114118667	0.48989898989899	0.638614706684522	0.920000000000001
77.7261834671455	-57.5784062948546	0.453379877549514	0.406759755099028	0.5	0.63978765407436	0.920000000000001
77.7173404277551	-57.5862236860665	0.618610959917983	0.575457213953614	0.661764705882353	0.692235936803035	0.920000000000001
77.708543039374	-57.593451453759	0.513691370375052	0.51494492980483	0.512437810945274	0.676730776219397	0.920000000000001
77.6997459247748	-57.6006798926149	0.519114267139395	0.404348752858025	0.633879781420765	0.632541657573928	0.920000000000001
77.6909077819043	-57.6086022253556	0.53213771598766	0.480942098641987	0.583333333333333	0.661230175692907	0.920000000000001
77.6820601390037	-57.6162825296289	0.618997732269281	0.561524876303268	0.676470588235294	0.685751242270941	0.919664670047558
77.6732625420906	-57.6234874831852	0.576001761345288	0.480361731645801	0.671641791044776	0.656548444870044	0.920000000000001
77.6644711225819	-57.6308480056815	0.572213307938441	0.492465831563156	0.651960784313726	0.658978338502879	0.920000000000001
77.6556311221181	-57.6387056497033	0.550396311764519	0.507655368627077	0.593137254901961	0.667035202427177	0.920000000000001
77.6468435987186	-57.6461560249674	0.574218162746379	0.546446275741513	0.601990049751244	0.683462475662527	0.920000000000001
77.6380407469646	-57.653197728592	0.527049921841032	0.544295922113438	0.509803921568627	0.682545250816241	0.920000000000001
77.6291916240929	-57.660803611642	0.54554275776708	0.542065907691023	0.549019607843137	0.683715775723663	0.920000000000001
77.6204171313597	-57.6685646559633	0.609440499405753	0.60082544325595	0.618055555555556	0.697296999539624	0.920000000000001
77.6116186271363	-57.6757059269009	0.639330347363771	0.616895988845189	0.661764705882353	0.708198542314816	0.920000000000001
77.6027551981795	-57.6829291238375	0.483446223298763	0.481598328950467	0.485294117647059	0.65793425798081	0.920000000000001
77.593910729851	-57.6906373139261	0.570159578921205	0.542279942156135	0.598039215686275	0.680356862426267	0.920000000000001
77.5851234116495	-57.6980607368497	0.557733523751107	0.563228241532065	0.552238805970149	0.688888108892961	0.920000000000001
77.5763262890014	-57.7052271271604	0.636389500607974	0.557092726706144	0.715686274509804	0.685270857771075	0.920000000000001
77.567467445758	-57.7125567950241	0.62778265088062	0.54478098803575	0.71078431372549	0.673368031951002	0.920000000000001
77.5587417778613	-57.7200886882181	0.548085757687516	0.50526242446594	0.590909090909091	0.667708563609234	0.920000000000001
77.5499063365852	-57.7274420918145	0.638806834103705	0.58153523683486	0.696078431372549	0.693543206463556	0.920000000000001
77.5410389221282	-57.7345302764794	0.573664395513102	0.568897418477183	0.57843137254902	0.691447677518113	0.920000000000001
77.5322514061722	-57.7419159805756	0.797235323281189	0.738749253527551	0.855721393034826	0.76096971483837	0.920000000000001
77.5234695768854	-57.7494386463622	0.747937981828009	0.716464198950136	0.779411764705882	0.746056922448254	0.920000000000001
77.5146114184767	-57.7567494428345	0.686711957413102	0.633227836394832	0.740196078431372	0.722022989663471	0.920000000000001
77.5057470830675	-57.7638960869232	0.725575235731966	0.652130863620794	0.799019607843137	0.72359931722077	0.920000000000001
77.4969518490027	-57.77106369779	0.615885381422897	0.62480558871644	0.606965174129353	0.708166406119502	0.920000000000001
77.488173203023	-57.778651211623	0.716977693581359	0.679053426378405	0.754901960784314	0.72952667223155	0.920000000000001
77.4793215565703	-57.7861135302691	0.653489019115854	0.630507449996415	0.676470588235294	0.709439923260958	0.920000000000001
77.4705180597595	-57.7930533345212	0.648375203796699	0.615158367792404	0.681592039800995	0.708762341460303	0.920000000000001
77.4617245323536	-57.8002472673293	0.642950485131352	0.599626460458783	0.686274509803921	0.698562039499738	0.920000000000001
77.4528812294907	-57.807905911917	0.80285002618835	0.742954954337485	0.862745098039216	0.75503958781642	0.920000000000001
77.4440909290799	-57.8151743627981	0.782927376178592	0.710133359322358	0.855721393034826	0.744636295241947	0.920000000000001
77.435286464372	-57.8220688579037	0.727265490097882	0.631001568431059	0.823529411764706	0.715290188545312	0.920000000000001
77.4264285627945	-57.8293419770008	0.758282592173289	0.786173027483833	0.730392156862745	0.781394557722144	0.920000000000001
77.4176506661063	-57.8369093119772	0.841694493291989	0.802791971658606	0.880597014925373	0.78647496278622	0.920000000000001
77.4088561864554	-57.8440508467612	0.79648449251187	0.847870945808055	0.745098039215686	0.801540966485772	0.920000000000001
77.3999862969635	-57.8510003392429	0.839360110817691	0.806171202027539	0.872549019607843	0.788584734868026	0.920000000000001
77.3911296871167	-57.8582914676715	0.779848993656555	0.750874457901346	0.808823529411764	0.766000785467271	0.920000000000001
77.3824007267148	-57.8656639972413	0.760263740229187	0.757901217832112	0.762626262626263	0.768115099265356	0.920000000000001
77.3735541285334	-57.8728405363498	0.866436271388712	0.835813719248012	0.897058823529412	0.800842495766924	0.920000000000001
77.3646881370179	-57.8798759186069	0.93794249015893	0.905296745023741	0.970588235294118	0.840975451207099	0.920000000000001
77.355898650894	-57.8871196999111	0.874528861288091	0.823684588247824	0.925373134328358	0.803152971397192	0.920000000000001
77.3471127048343	-57.8944485746236	0.843142573915102	0.784324363516479	0.901960784313725	0.783621631086561	0.920000000000001
77.3382497408668	-57.9015480614401	0.812480742013224	0.81123599383037	0.813725490196078	0.796744794435153	0.920000000000001
77.329448192821	-57.9084661239335	0.807616045145265	0.764485821633815	0.850746268656716	0.773986594776542	0.920000000000001
77.3206583525372	-57.9156786486378	0.772769354950563	0.76122498441093	0.784313725490196	0.768628258575021	0.920000000000001
77.3118054549156	-57.9230103884643	0.807844793105769	0.752944488172323	0.862745098039215	0.773984154003581	0.920000000000001
77.3029362364861	-57.9299171973929	0.77919575077953	0.715254246657098	0.843137254901961	0.748151183570507	0.920000000000001
77.294140388515	-57.9369543858527	0.748392240143715	0.720665077302355	0.776119402985075	0.7472125053155	0.920000000000001
77.2853593740805	-57.9443646921061	0.806238255757054	0.833064746808225	0.779411764705882	0.800846359513677	0.920000000000001
77.2764957513557	-57.9514074633586	0.828034633481854	0.832539855199002	0.823529411764706	0.800508328326941	0.920000000000001
77.267688698616	-57.9581486207163	0.798487411718545	0.731303181646045	0.865671641791045	0.756547238367485	0.920000000000001
77.258897955415	-57.9653083070278	0.847121781971363	0.777576897276059	0.916666666666667	0.773633586388184	0.920000000000001
77.2500467079182	-57.9726569221871	0.737685820481743	0.705763797826231	0.769607843137255	0.740527527890436	0.920000000000001
77.2412447984994	-57.9795181358341	0.767474299865215	0.664301833561277	0.870646766169154	0.730344024716881	0.920000000000001
77.232439562025	-57.9862883960594	0.638949274719017	0.621035804339995	0.656862745098039	0.710812664278219	0.919909443701056
77.223590376609	-57.9936703178223	0.755375297886792	0.723394273934505	0.78735632183908	0.757737858057119	0.920000000000001
77.2148014004602	-58.0008419334561	0.831119778044379	0.79557288942209	0.866666666666667	0.787678374476952	0.920000000000001
77.2060452593953	-58.0073694133248	0.70299564017356	0.719424116168017	0.686567164179104	0.750582051927822	0.920000000000001
77.1971411332788	-58.0143544885496	0.667395559466254	0.658320530697213	0.676470588235294	0.729314585588401	0.920000000000001
77.1882900628351	-58.0216710554672	0.709627061092716	0.67905804375406	0.740196078431372	0.735120479125432	0.920000000000001
77.1794931505557	-58.0286291578747	0.772305041519301	0.778440928809746	0.766169154228856	0.774131086420395	0.920000000000001
77.170690091548	-58.0354246720531	0.744636860845828	0.665744309926951	0.823529411764706	0.73227380977525	0.920000000000001
77.1618291722774	-58.0424840588323	0.694535299312622	0.683188245684069	0.705882352941176	0.738737329020632	0.920000000000001
77.1530363828783	-58.0495378804793	0.791654710964174	0.782314397052727	0.800995024875622	0.778852834402808	0.920000000000001
77.1442333186308	-58.0563233210692	0.687959693367334	0.728860563205256	0.647058823529412	0.755181847783508	0.920000000000001
77.1353602596156	-58.0630555076031	0.731042192923057	0.61404517015984	0.848039215686274	0.708677968115346	0.920000000000001
77.1265024868504	-58.0701759201833	0.745394117582493	0.652552941047338	0.838235294117647	0.731155215100422	0.920000000000001
77.1177142673667	-58.07732606185	0.775920970587158	0.69612054813949	0.855721393034826	0.74599616071695	0.920000000000001
77.1089073813886	-58.0839913223225	0.723394575892697	0.637965622373629	0.808823529411764	0.718473174938	0.920000000000001
77.10003032714	-58.090597989702	0.677306610206667	0.594809298844706	0.759803921568627	0.703388338958693	0.920000000000001
77.0912423548628	-58.097736457697	0.677225789606948	0.623108295631807	0.731343283582089	0.719159224562331	0.920000000000001
77.0824568727073	-58.104932804184	0.694221307425724	0.634474360883194	0.753968253968254	0.718980011368062	0.920000000000001
77.073577414504	-58.111459080454	0.765498078924391	0.681533792257384	0.849462365591398	0.740394796449309	0.920000000000001
77.0647695387304	-58.1180713632458	0.685196216829005	0.663321726587303	0.707070707070707	0.734705484187956	0.920000000000001
77.0559899156893	-58.1253955276988	0.794360200862599	0.731577544582341	0.857142857142857	0.761532718818613	0.920000000000001
77.0471299968095	-58.132412209156	0.776046978022964	0.812256557671944	0.739837398373984	0.787191710419268	0.920000000000001
77.0383116667898	-58.1387358941959	0.803319471695152	0.721581472125936	0.885057471264368	0.750276058895189	0.920000000000001
77.0295649795213	-58.1453966262294	0.824792889278212	0.781164725924846	0.868421052631579	0.771880277787975	0.920000000000001
77.0206931170389	-58.152843021698	0.797911233574949	0.735607413386456	0.860215053763441	0.754493608237941	0.920000000000001
77.0118226083043	-58.1595665119532	0.803484141548511	0.700301616430356	0.906666666666666	0.738818402116815	0.920000000000001
77.0029973622248	-58.165677540432	0.630075470653553	0.59348427464044	0.666666666666667	0.699551861557508	0.92
76.9942083792415	-58.1727228474675	0.70189039635002	0.588965977885224	0.814814814814815	0.703426999030377	0.920000000000001
76.9853686649296	-58.1802020300225	0.687240813111695	0.541148292890057	0.833333333333333	0.686915411229929	0.920000000000001
76.9092130063358	-58.6005546560456	0.621462696649788	0.392925393299576	0.85	0.637542009699819	0.920000000000001
76.908705915243	-58.6404101129947	0.646349942229363	0.429954786419511	0.862745098039216	0.65345391691595	0.920000000000001
76.9082050011792	-58.6800652916837	0.626573661011072	0.449225753394693	0.803921568627451	0.658925885333368	0.920000000000001
76.9077163863247	-58.7194251166185	0.685198464713411	0.445023795098464	0.925373134328358	0.655972641213083	0.920000000000001
76.9072551142631	-58.7587896442332	0.637111724998945	0.440890116664557	0.833333333333333	0.652577431691896	0.920000000000001
76.9069868602831	-58.7984810737914	0.647042379677796	0.360751426022258	0.933333333333333	0.623597516264557	0.92
76.9069786925963	-58.837895618545	0.613551232432224	0.446007937501264	0.781094527363184	0.655410545054445	0.920000000000001
76.9070432467877	-58.8773107108343	0.559811883272992	0.374525727330299	0.745098039215686	0.633723706417576	0.920000000000001
76.9071334241916	-58.9170213365276	0.565920461542646	0.357331119163723	0.774509803921569	0.628097053774172	0.91999305167692
76.9072741057897	-58.9564327715716	0.589005425655933	0.362090453301915	0.81592039800995	0.627436930614801	0.919973914827572
76.9074868215077	-58.9958381417163	0.53061490052344	0.355347448105703	0.705882352941176	0.623384681648522	0.917709145003527
76.9077838028787	-59.0355300271021	0.546775933173398	0.323944023209541	0.769607843137254	0.615145888014896	0.916130507222118
76.9081762231802	-59.0752067630554	0.41970874156124	0.310005718416598	0.529411764705882	0.61267605177648	0.917345952812965
76.9086669823072	-59.1145670812445	0.436460286335306	0.35053251296912	0.522388059701492	0.629139208024274	0.919952652278169
76.9092169212915	-59.1539140124438	0.486812511858657	0.349969109738819	0.623655913978495	0.626582083651555	0.917741245318836
76.9096424058914	-59.1935872364547	0.45440379501667	0.353252034477786	0.555555555555555	0.621993826500111	0.916450518042714
76.9098572501948	-59.2329989113142	0.495580085385828	0.349369125995536	0.641791044776119	0.624843347995869	0.913607840653559
76.9099404699305	-59.2724215669191	0.496979814548053	0.337096883998068	0.656862745098039	0.621932105799962	0.917458955423863
76.9099568384804	-59.3121425789629	0.433416804874573	0.298206158768754	0.568627450980392	0.609075368692577	0.91981104108568
76.9099317343274	-59.3515666735674	0.401074344525541	0.309611375618246	0.492537313432836	0.615138479004713	0.917692885134591
76.9098916973464	-59.3907430136362	0.395963126957419	0.314314313616331	0.477611940298507	0.617213272381242	0.917531032361847
76.9098603527929	-59.4306334353641	0.449305271567123	0.301595617761113	0.597014925373134	0.611257236343978	0.920000000000001
76.9098350319029	-59.470057832836	0.367193855115644	0.322623004348935	0.411764705882353	0.619610844099813	0.909110943798659
76.9098171235933	-59.5097786640741	0.475064616321916	0.293266487545793	0.656862745098039	0.611602877183459	0.919877168129433
76.9098139683239	-59.5492030904049	0.453097497046761	0.319130317476606	0.587064676616915	0.621529958169841	0.917395803179916
76.9098193720914	-59.5886276662129	0.420665783651099	0.326625684949257	0.514705882352941	0.626218406334146	0.919977027527163
76.9098313287911	-59.6283484013556	0.419025636216976	0.313541468512382	0.524509803921569	0.616419262522034	0.917655732654094
76.9098954705723	-59.6680669608728	0.369338347228129	0.31010526588483	0.428571428571429	0.606319631691449	0.92
76.9110020977569	-59.7467339102271	0.553087095744884	0.372840858156435	0.733333333333333	0.635089313230436	0.915993062295224
76.9120611064237	-59.7861823395151	0.520902408886971	0.316314621695512	0.725490196078431	0.614657653629084	0.919905391980621
76.9132499636898	-59.8252638430514	0.496005138203688	0.320368485362601	0.671641791044776	0.61512528894254	0.905824977322453
76.9144872708979	-59.8643198563297	0.451375977571961	0.358892306021114	0.543859649122807	0.626899048252818	0.92
76.9155500173095	-59.9037752543832	0.434438586355712	0.300695354529605	0.568181818181818	0.613543345267942	0.914972210601214
76.9163970947716	-59.9430386371045	0.376545621991741	0.32025542308796	0.432835820895522	0.616328969476292	0.919889150755657
76.917120655848	-59.9823523296495	0.480577703911223	0.323900505861661	0.637254901960784	0.614669020171402	0.919964398324852
76.9177722068331	-60.0219911594181	0.538037084811533	0.384897699034831	0.691176470588235	0.643270418764887	0.919968046487959
76.9183675684876	-60.0613522925016	0.555698756505923	0.340253234404881	0.771144278606965	0.627901760367886	0.920000000000001
76.9189229792033	-60.1007262445135	0.56284073132555	0.341367737160903	0.784313725490196	0.629983304167068	0.916219474412195
76.9194623672102	-60.1404032192566	0.482179183101654	0.356515228948405	0.607843137254902	0.631195774362662	0.918918576590046
76.9199904532841	-60.1795211939354	0.470587019585004	0.350264948260916	0.590909090909091	0.629734238451332	0.920000000000001
76.9205266594281	-60.2192480927967	0.483265950438043	0.343982881268243	0.622549019607843	0.624021162254962	0.919927246834063
76.9210549393896	-60.2589330500434	0.46503973015614	0.283020636782868	0.647058823529412	0.608344970005582	0.915825303522058
76.9215977447209	-60.2983183049584	0.536078323805941	0.281111871492479	0.791044776119403	0.611365847301884	0.91351043164611
76.9221506929373	-60.3377025203309	0.349647588563324	0.26792262810704	0.431372549019608	0.608501570462134	0.919875198515231
76.9227236992267	-60.3773800335523	0.393556862979074	0.277309804389521	0.509803921568627	0.60749672257658	0.909351899337957
76.9233234556091	-60.4170518211063	0.363785013100065	0.306001398749149	0.42156862745098	0.611920750132578	0.910290565769403
76.9239251675481	-60.4564275092479	0.497485423913213	0.333279305537868	0.661691542288557	0.620607511460832	0.919949537327693
76.9244926227932	-60.4958146322737	0.443664670744412	0.323603851292746	0.563725490196078	0.620501201410383	0.917968630621479
76.924956569011	-60.5355262524221	0.327230031632236	0.306420847578197	0.348039215686275	0.619059407772332	0.895066770801197
76.9253018505563	-60.5749661262264	0.316329071644697	0.204797446771982	0.427860696517413	0.612769019866254	0.879916051144632
76.9255824451181	-60.6144169100884	0.533641298013729	0.356498282301967	0.71078431372549	0.631428887384915	0.91706944442872
76.925842407194	-60.6541682580748	0.523811460888165	0.33683860805084	0.71078431372549	0.626100025497149	0.918488322717093
76.9260243062698	-60.6936312052818	0.502688360264777	0.39343642202209	0.611940298507463	0.648050201670796	0.920000000000001
76.9260757517025	-60.7331024548147	0.514898595398672	0.363130524130678	0.666666666666667	0.635416710446618	0.920000000000001
76.9260669115213	-60.7728707812243	0.475944917126142	0.309732971507186	0.642156862745098	0.623421362364538	0.916798219807338
76.9260407696137	-60.8123425146625	0.480914159008963	0.329987521998024	0.631840796019901	0.62059711411732	0.9180973499571
76.9260073900658	-60.8518135551373	0.431261534903399	0.293895618826405	0.568627450980392	0.614393345037243	0.918830770446148
76.9259753785768	-60.8915816941328	0.508790606034549	0.341110623833803	0.676470588235294	0.625120434264135	0.920000000000001
76.9259189251148	-60.9313487934059	0.463395420474537	0.3287516252628	0.598039215686274	0.622382052902505	0.914139879778969
76.9258029465431	-60.9705400883575	0.523984854823146	0.361101022777606	0.686868686868687	0.631924578079557	0.916157092112152
76.9256451176407	-61.0101432347445	0.51105855985796	0.379960256970823	0.642156862745098	0.639940876345502	0.920000000000001
76.9254721703132	-61.0499034636291	0.532372445601274	0.363764499045684	0.700980392156863	0.629743358213979	0.920000000000001
76.9252672600969	-61.0896601216091	0.487349716764891	0.361954335490566	0.612745098039216	0.630437199845089	0.920000000000001
76.925009711732	-61.1291134254693	0.500430796031724	0.383946169177876	0.616915422885572	0.638664219298353	0.920000000000001
76.9247298015394	-61.1685630694018	0.452963079800408	0.356906551757679	0.549019607843137	0.631854047220581	0.920000000000001
76.924387987001	-61.2082982318688	0.48057665296649	0.372918011815332	0.588235294117647	0.633385942259349	0.920000000000001
76.9239119882331	-61.2477081031944	0.438970412855704	0.380428387900463	0.497512437810945	0.637540780324172	0.918024637217567
76.9233570438717	-61.2870968839999	0.455540444004099	0.381669123302316	0.529411764705882	0.637167225003767	0.920000000000001
76.9227685941872	-61.3267718911622	0.459175880951599	0.413449801118885	0.504901960784314	0.647548117105267	0.920000000000001
76.9221752111034	-61.3661468128252	0.569671350501354	0.417949666176838	0.72139303482587	0.648572671786091	0.917707941803811
76.9216025569765	-61.4055260231273	0.515936816572554	0.41422657432158	0.617647058823529	0.64957575840229	0.917842806476669
76.9210510821604	-61.4452067483106	0.313665234818257	0.362624587283573	0.264705882352941	0.633288139644102	0.920000000000001
76.9205199760537	-61.4845940847821	0.395459409636299	0.368033247133295	0.422885572139303	0.637878975763884	0.920000000000001
76.9200152420008	-61.5239866676985	0.399180012209569	0.386595318536785	0.411764705882353	0.64358339898909	0.920000000000001
76.9195225723336	-61.5636778679514	0.401460043180314	0.400959302046903	0.401960784313725	0.646823662133993	0.920000000000001
76.9190394149189	-61.6033693483053	0.529015573087344	0.386462518723708	0.67156862745098	0.640818910001866	0.920000000000001
76.9185518894015	-61.6427606317046	0.534851265775132	0.427911486774144	0.641791044776119	0.657151462093935	0.920000000000001
76.9180444034818	-61.6821455834909	0.551333519739365	0.421294490459122	0.681372549019608	0.649720436301936	0.920000000000001
76.9175218758065	-61.7218223388428	0.57924602296151	0.364374398864197	0.794117647058823	0.637248931859372	0.917030032193772
76.9170010952209	-61.7609284812798	0.513103668852096	0.379742691239547	0.646464646464646	0.639532443351744	0.920000000000001
76.9164717328044	-61.8005186727235	0.385435188396648	0.246360572871727	0.524509803921569	0.611486880679913	0.880898476426022
76.9159469653645	-61.8401913045211	0.415692083457727	0.292168480640945	0.53921568627451	0.610716126654429	0.898500362357899
76.9154324841831	-61.87956784384	0.416501925206599	0.325541163846034	0.507462686567164	0.623109348693292	0.917020086256685
76.9149225377682	-61.9189435151499	0.286531332761763	0.298552861601957	0.274509803921569	0.613472307552159	0.912416799990671
76.9144251427702	-61.9586167673021	0.372061255317055	0.298044079261561	0.446078431372549	0.61992506823662	0.91571539833805
76.9139390138389	-61.9982902495099	0.383571098561743	0.299305939813544	0.467836257309942	0.619147617234575	0.904397358792211
76.9135300059827	-62.0376805716417	0.332699078681232	0.25058334254765	0.414814814814815	0.606356619460263	0.912243176558223
76.9132977675604	-62.077095127221	0.312464542627853	0.434452894779515	0.19047619047619	0.666957606971633	0.92
76.9134379050596	-62.11681285962	0.267764834587916	0.288217841218843	0.247311827956989	0.613496476590695	0.92
76.9138578507105	-62.156201415446	0.202023493875043	0.250893834596933	0.153153153153153	0.611590252135644	0.91999853965026
76.9162376592362	-62.274272960049	0.237637750599704	0.341942167866075	0.133333333333333	0.620478692699713	0.92
76.9171886396938	-62.3134872000112	0.127210522736871	0.163511954564651	0.0909090909090909	0.6	0.908843036035118
76.9180555344159	-62.353044788657	0.187132117282523	0.215534075834886	0.158730158730159	0.6	0.919830537569452
76.9190987962339	-62.3922249596962	0.292074240064352	0.334148480128704	0.25	0.627847299668861	0.92
76.9200607533875	-62.4314458712312	0.450961616058423	0.318589898783514	0.583333333333333	0.616728541456314	0.92
76.9208110601395	-62.4710566527455	0.243590128921864	0.287180257843727	0.2	0.614483166441822	0.893896865302188
76.9216519885944	-62.5106312776475	0.262248649969522	0.357830633272378	0.166666666666667	0.640730756575883	0.92
76.9227285479367	-62.5495283051703	0.327962954863701	0.322592576394069	0.333333333333333	0.623642420695764	0.913878625224904
76.9237117275254	-62.5889943593601	0.274237205495933	0.290409894862835	0.258064516129032	0.618234015888811	0.92
76.92450347516	-62.6286014819819	0.367730218928322	0.346571548967755	0.388888888888889	0.63071197153108	0.920000000000001
76.9253414863288	-62.6678944854026	0.379133283884435	0.350306368763895	0.407960199004975	0.629689079650134	0.920000000000001
76.9261526987572	-62.7072015585014	0.387029416877086	0.288764716107114	0.485294117647059	0.613822745139081	0.916427421628335
76.9269649272927	-62.746809329518	0.490120939224697	0.372398741194493	0.607843137254902	0.640505423270434	0.920000000000001
76.9278055091782	-62.7861109214057	0.546188505006282	0.400834721455351	0.691542288557214	0.652760179846943	0.918063068167318
76.9286405029759	-62.825416898524	0.476725735123931	0.414235783973351	0.53921568627451	0.649559802669306	0.920000000000001
76.9294643443358	-62.8650266884004	0.51117904957716	0.394907118762164	0.627450980392157	0.639649149635623	0.914957177875191
76.9302698327324	-62.9043479988141	0.561640944565898	0.416814227440254	0.706467661691542	0.651414113353126	0.918975014582527
76.9311010548312	-62.9436615925525	0.57424877468664	0.432811274863477	0.715686274509804	0.658691355173566	0.920000000000001
76.9319131721112	-62.9832836472514	0.495860933872085	0.378976769704954	0.612745098039216	0.642349885587134	0.918918954549666
76.9326939543842	-63.0229215029772	0.665592955549297	0.527264342471144	0.803921568627451	0.675060677877765	0.919123346604766
76.9335217543948	-63.062245768537	0.65008374852943	0.57877446223299	0.72139303482587	0.671581066566433	0.920000000000001
76.9343047472481	-63.1015897218988	0.55746960811333	0.428664706422739	0.686274509803921	0.656551443670456	0.920000000000001
76.93505245834	-63.1412452007379	0.53722121309591	0.353854190897703	0.720588235294117	0.631784461947879	0.895302709852405
76.9358764387282	-63.1805749013952	0.57137300499803	0.356676358254766	0.786069651741294	0.630609838509286	0.916859799902234
76.9366717788164	-63.2199196389836	0.527221717861249	0.422090494546028	0.63235294117647	0.644559717388388	0.920000000000001
76.9373802956773	-63.2595984966707	0.643511550287415	0.468395649594438	0.818627450980392	0.657493622203592	0.920000000000001
76.9381372074983	-63.2989632404033	0.818224180472836	0.815552838557612	0.82089552238806	0.656810341117789	0.919816117128135
76.938947386361	-63.3380287691659	0.790927722322023	0.721158927231111	0.860696517412935	0.624363994465238	0.915553162307671
76.9396822517322	-63.3778223743161	0.427576360565459	0.409074289758369	0.446078431372549	0.653343762274635	0.920000000000001
76.9403488295876	-63.4175208419038	0.404324096954396	0.401240786501384	0.407407407407407	0.645303604209035	0.92
76.9408754239612	-63.4569629448085	0.477420092996724	0.421506852660116	0.533333333333333	0.645333626159588	0.92
76.9411723581177	-63.4964533740141	0.450829001005979	0.445517651134765	0.456140350877193	0.656934572610096	0.92
76.9412411661561	-63.5362627236249	0.626900630493397	0.634753641939176	0.619047619047619	0.695884665162892	0.92
76.9406424055883	-63.6155313988754	0.393890278293579	0.454447223253825	0.333333333333333	0.683633226398671	0.92
76.9399476419354	-63.65492303695	0.882878030164391	0.93242272699545	0.833333333333333	0.654706076048384	0.92
76.9390069191822	-63.6945130475409	0.668591121761401	0.832280282738488	0.504901960784314	0.702486200139776	0.92
76.9379442459756	-63.7337427080811	0.461249398799986	0.623991334913406	0.298507462686567	0.631316504089108	0.92
76.9368055919272	-63.7729266767198	0.517155267220287	0.823526220715085	0.21078431372549	0.680665149348285	0.92
76.9355809012971	-63.812354970465	0.361977855916273	0.508269437322741	0.215686274509804	0.672500395589208	0.92
76.9342988558825	-63.8514447488852	0.440788760259174	0.568144684697452	0.313432835820895	0.67582465140195	0.92
76.9329507777727	-63.8904874254275	0.228427921911042	0.37352251048875	0.0833333333333333	0.65240660045135	0.92
76.9316167267427	-63.9298357850669	0.786096709429607	0.900624791408233	0.67156862745098	0.752648145060249	0.92
76.9304532277752	-63.9689862183775	0.720146439829393	0.843277954285653	0.597014925373134	0.712530218882482	0.92
76.9294607056178	-64.0082257034703	0.741327285372166	0.918929080548254	0.563725490196078	0.773029968084904	0.92
76.9286234083416	-64.0478303451765	0.671125446354028	0.80653660699377	0.535714285714286	0.637264179022685	0.92
