# Supplementary material for: Extreme melt season ice layers reduce firn permeability across Greenland
Source: Nat Commun. 2021 Apr 20;12:2336. doi: 10.1038/s41467-021-22656-5 (PMC8058076; doi:10.1038/s41467-021-22656-5)
Supplement: Supplementary file 3 — Source Data [file 41467_2021_22656_MOESM3_ESM.zip › FinalData/DetectionsByTransect/20170421_01_CleanResults.txt]

Latitude	Longitude	LayerProminence	ProbImperm	LayerConnectivity	MinDensity	MaxDensity
66.1652211554709	-47.1547155278941	0.386992245793398	0.724964883743659	0.0490196078431372	0.719572458291289	0.92
66.1654688522255	-47.1326154122406	0.333143381226083	0.626485767427291	0.0398009950248756	0.709710729544184	0.92
66.1657149676231	-47.1103156821861	0.397580687617712	0.650882768270251	0.144278606965174	0.707089191352476	0.92
66.166059733604	-47.0882288237243	0.387799760316865	0.702070108869025	0.0735294117647059	0.724188428075763	0.92
66.166415081914	-47.0659761260902	0.30405534486813	0.549287160324495	0.0588235294117647	0.719275812228692	0.92
66.1666627107433	-47.0437140210251	0.373754180224211	0.620057380056265	0.127450980392157	0.724345024021069	0.92
66.1668721469379	-47.0216153257081	0.452817233244245	0.831007600816847	0.0746268656716418	0.722809350705216	0.92
66.1671454783132	-46.9995210387622	0.430141225594424	0.737733431581006	0.122549019607843	0.716963340295956	0.92
66.1674978290316	-46.9772668132666	0.484390249085762	0.851133439347996	0.117647058823529	0.727243479145239	0.92
66.1677433734375	-46.9551699942539	0.444843426519029	0.800134614232088	0.0895522388059701	0.734597595975372	0.92
66.1679335814789	-46.9330693109203	0.401615764323831	0.710094273745702	0.0931372549019608	0.728758387949803	0.92
66.1682037402505	-46.9108076465271	0.424601677610913	0.795281786594376	0.053921568627451	0.766694023709299	0.92
66.1685685846873	-46.8887200261661	0.4465592835366	0.853317572048324	0.0398009950248756	0.748143964290258	0.92
66.1688405978797	-46.8666246578671	0.349286012920086	0.640238692506838	0.0583333333333333	0.71125587051656	0.92
66.1689738861975	-46.8443545914848	0.37951208540559	0.675690837477847	0.0833333333333333	0.74614721006635	0.92
66.1691880430009	-46.8222556762059	0.394349413485344	0.767193450626601	0.021505376344086	0.749124820951874	0.92
66.1695452927732	-46.8001675890689	0.34503387440043	0.641048140957724	0.0490196078431372	0.706320496577842	0.92
66.1698561774489	-46.7779082144269	0.374754765520919	0.682842864375171	0.0666666666666667	0.710056663730419	0.92
66.1708174452734	-46.6893460814397	0.453815805188167	0.824298277043001	0.0833333333333333	0.769489775201978	0.92
66.1709364212852	-46.6671024643198	0.428711954676731	0.756648715555013	0.10077519379845	0.761853662572886	0.92
66.1711088125942	-46.6449990356059	0.384737713686208	0.744599805481868	0.0248756218905473	0.754228014486645	0.92
66.1714204975136	-46.6227380550719	0.34023290383117	0.665759925309399	0.0147058823529412	0.654113152049361	0.92
66.1717058391201	-46.6006411219659	0.352328229924244	0.694706211092269	0.00995024875621891	0.742483392243731	0.92
66.1718459410844	-46.5785354536215	0.414932803499036	0.780845999154935	0.0490196078431373	0.745770642486979	0.92
66.1719732144335	-46.5562628894729	0.360629419428904	0.701650995720552	0.0196078431372549	0.746755538448038	0.92
66.1722291986927	-46.5339970916656	0.304438432301074	0.574563139111952	0.0343137254901961	0.69136408637984	0.92
66.1725218713836	-46.5118998074806	0.38390305827123	0.723029997139474	0.0447761194029851	0.736554874174567	0.92
66.1726873225971	-46.4897946739783	0.418712181205124	0.788404754567111	0.0490196078431372	0.742023295986567	0.92
66.1727861854569	-46.4675203394087	0.42940729069142	0.765677326480879	0.0931372549019608	0.755995257700433	0.92
66.1730100899945	-46.4454181761567	0.399136111139403	0.743545854119603	0.054726368159204	0.747149560571467	0.92
66.1733190128518	-46.4233215327086	0.328603040453434	0.612761636462423	0.0444444444444444	0.729982589372129	0.92
66.173519561163	-46.4010515124582	0.413568424076736	0.751379272395896	0.0757575757575758	0.752292104339049	0.92
66.1735941934362	-46.3789420139395	0.422481474559588	0.81511220285052	0.0298507462686567	0.769203437310765	0.92
66.1737544980904	-46.356835670691	0.48786416823124	0.916904807050715	0.0588235294117647	0.765935963257653	0.92
66.1740252587945	-46.3345690470796	0.315722022813265	0.606934241704962	0.0245098039215686	0.728320643948893	0.92
66.1742444086405	-46.3122993117039	0.399021420532744	0.783228026250673	0.0148148148148148	0.751083908401705	0.92
66.1743261951417	-46.2901899421461	0.356711764232733	0.693523030953027	0.0199004975124378	0.741262750434546	0.92
66.1746917771423	-46.2459778104983	0.432747086375178	0.815742928969261	0.0497512437810945	0.744526179754844	0.92
66.1749510274813	-46.2237408179568	0.214813751553858	0.405817979298193	0.0238095238095238	0.680424047862725	0.92
66.1750307911747	-46.2016327550968	0.458145936027835	0.840534296298095	0.0757575757575758	0.752364438796395	0.92
66.1752929586588	-46.1572525801525	0.409798982287739	0.78974721830682	0.0298507462686567	0.765971337737097	0.92
66.1755611858708	-46.1351510705209	0.356015194020313	0.672814701766117	0.0392156862745098	0.733267865093497	0.92
66.1756846150918	-46.1128757791193	0.399591571691818	0.715849810050303	0.0833333333333333	0.745089069315748	0.92
66.1757398849638	-46.0905981258997	0.392227180496976	0.740336713935129	0.0441176470588235	0.751545261176362	0.92
66.1758859788887	-46.068489472563	0.411600873943551	0.788375877240335	0.0348258706467662	0.75732322256836	0.92
66.1761196369451	-46.0463850088288	0.396673506253182	0.727987535382181	0.065359477124183	0.743784725191179	0.92
66.1762743814551	-46.0241105381351	0.37909947204838	0.724010909908725	0.0341880341880342	0.74554845235697	0.92
66.1762961048757	-46.0019982335107	0.400246551706959	0.750847713342995	0.049645390070922	0.743278827543349	0.92
66.1764131267167	-45.9798883234687	0.47964084206406	0.897266180252151	0.062015503875969	0.78904569039713	0.92
66.1766592435696	-45.9576178329594	0.384300975309091	0.734288225127985	0.0343137254901961	0.716946218675093	0.92
66.1768444826248	-45.9355107004387	0.347381682046087	0.666985586314397	0.0277777777777778	0.741564943893956	0.92
66.1768625318745	-45.9133985944026	0.432960100231466	0.816900592619794	0.0490196078431372	0.767764574008084	0.92
66.1770714345914	-45.8688464109993	0.453502754517779	0.804064332564969	0.102941176470588	0.770062718884299	0.92
66.1772661312703	-45.8467391910909	0.390562049151707	0.711472357009882	0.0696517412935323	0.725382587891959	0.92
66.1773366480897	-45.8246274196627	0.484464462929793	0.885595592526253	0.0833333333333333	0.708358119759341	0.92
66.1773507484826	-45.8025099935222	0.466821621524531	0.795431860935242	0.138211382113821	0.747725214094787	0.92
66.1774850581413	-45.7802688613235	0.597743034194049	0.892455765357795	0.303030303030303	0.756201042591619	0.92
66.1777485987125	-45.7358837620281	0.450442137417145	0.787789036739053	0.113095238095238	0.751891758713408	0.92
66.1777124380367	-45.7137707853599	0.450926677811725	0.854234308004401	0.0476190476190476	0.789466482952009	0.92
66.1778416661193	-45.6916607900104	0.415408203530952	0.755986475089115	0.0748299319727891	0.746514815621494	0.92
66.1780704984255	-45.6693882740537	0.503672080912781	0.996591473653519	0.010752688172043	0.808945477761335	0.92
66.1781411995922	-45.647110002758	0.381512022983662	0.688024045967324	0.075	0.700528624151306	0.92
66.1780779066055	-45.6249968796648	0.38148185809463	0.665402740579504	0.0975609756097561	0.698751449737872	0.92
66.1781360442757	-45.6028846335091	0.610593205574633	0.898964188927044	0.322222222222222	0.784141518352115	0.92
66.1783458777706	-45.5806107136851	0.494443126716875	0.836505301052797	0.152380952380952	0.778068824655432	0.92
66.1784243687075	-45.5584990195785	0.516082153912601	0.809942085602979	0.222222222222222	0.733059824745988	0.92
66.1783385332741	-45.5363862587413	0.492751545804808	0.881336424942949	0.104166666666667	0.75214350055094	0.92
66.1783879316635	-45.5141076653427	0.706859025685407	0.99064112829389	0.423076923076923	0.832030327050361	0.92
66.1786109991236	-45.4920007926538	0.649849469706689	0.86030500001944	0.439393939393939	0.800496547860061	0.92
66.1787282863888	-45.469890279323	0.548364120666788	0.903745785193226	0.192982456140351	0.79081945080442	0.92
66.1786167279412	-45.4476120543205	0.663061398797474	0.92302202240115	0.403100775193798	0.812785950763266	0.92
66.1785823545125	-45.4253335523367	0.402029116122723	0.661201089388303	0.142857142857143	0.736445713885873	0.92
66.1787863008782	-45.4032266775668	0.588066372258162	0.860040790493334	0.316091954022989	0.795118271970589	0.920000000000001
66.1789528243505	-45.3811179590083	0.404468198289154	0.642269729911642	0.166666666666667	0.712531056771881	0.92
66.1788893369786	-45.3590004924787	0.61986821443745	0.901274890413361	0.338461538461538	0.823868986769586	0.920000000000001
66.178916685786	-45.3146025555242	0.745221894411449	0.938719650891863	0.551724137931035	0.820495367202214	0.920000000000001
66.1790830210332	-45.292326531858	0.728674169278381	0.679570560778984	0.777777777777778	0.72522667169535	0.92
66.1790044956341	-45.2702144124172	0.653398760778215	0.939450582780919	0.36734693877551	0.83018432070399	0.92
66.1790592719662	-45.2258258014172	0.686569691361349	0.93425049383381	0.438888888888889	0.834019866370979	0.920000000000001
66.1790870984104	-45.1816036934107	0.65435862546393	0.866409558620168	0.442307692307692	0.801331868975743	0.920000000000001
66.1790767986141	-45.1370482123165	0.84191629369044	0.968778823940019	0.71505376344086	0.842987402089443	0.920000000000001
66.1792251478082	-45.1149372326258	0.825984486650863	0.913873735206489	0.738095238095238	0.799843678406988	0.92
66.1791497950993	-45.0928250544571	0.633908047677722	0.837260539799887	0.430555555555556	0.789353211589276	0.920000000000001
66.1790005593498	-45.0705482005252	0.588515226045291	0.84369711875725	0.333333333333333	0.78752567728714	0.92
66.1790920563582	-45.0484364390817	0.708345231694851	0.919614439997889	0.497076023391813	0.82310565597178	0.920000000000001
66.1792162806929	-45.0263249625608	0.833333333333334	1	0.666666666666667	0.888993678998081	0.92
66.1791180414943	-45.0040465310958	0.774878953134121	0.92289223462645	0.626865671641791	0.827138432986618	0.920000000000001
66.1790803732867	-44.9598227543171	0.665262772327436	0.863858877988204	0.466666666666667	0.802396396347803	0.920000000000001
66.1791719030484	-44.9375440063054	0.427873649235664	0.689080631804662	0.166666666666667	0.735327728455397	0.92
66.1790555707495	-44.9154281762289	0.706919057261974	0.846129781190614	0.567708333333334	0.786093485020097	0.920000000000001
66.1789806638221	-44.8710873184081	0.739339000583184	0.899443028488772	0.579234972677596	0.806744424947273	0.920000000000001
66.1790451734365	-44.8488085627313	0.600521216713684	0.830672063056997	0.37037037037037	0.776706475059564	0.92
66.1788973810456	-44.8266981801493	0.758649031142188	0.9184280057872	0.598870056497175	0.821482328055492	0.920000000000001
66.1787767236636	-44.8045871647833	0.531362800774465	0.857597396420725	0.205128205128205	0.778389027268733	0.92
66.1788479648989	-44.7823082852363	0.788655690441449	0.916391840653012	0.660919540229885	0.80716342375812	0.920000000000001
66.1788825379488	-44.7600293945713	0.744188404937482	0.877265698763853	0.611111111111111	0.821373773202835	0.92
66.1786998275725	-44.7379208026076	0.763233978211225	0.877658432612927	0.648809523809524	0.807945879330095	0.920000000000001
66.1785689180831	-44.7158106163593	0.744117755883263	0.877124400655415	0.611111111111111	0.815497981030415	0.92
66.1786501057468	-44.6935321711947	0.78197547872299	0.872408668888767	0.691542288557214	0.806901800774028	0.920000000000001
66.1786854190341	-44.6714194230734	0.753213903474101	0.839761140281535	0.666666666666667	0.788840139974385	0.92
66.1785201782933	-44.649310097872	0.91905149756921	0.907285385075528	0.930817610062893	0.822041519295502	0.920000000000001
66.1783786448634	-44.6270339150225	0.887899766042408	0.902236313694012	0.873563218390805	0.828879311610638	0.920000000000001
66.1784196661182	-44.6049210530044	0.863655283635655	0.869285875913284	0.858024691358025	0.796585201185378	0.920000000000001
66.1784116388472	-44.582808681372	0.824161353839801	0.903878263235156	0.744444444444445	0.814672319932635	0.920000000000001
66.1782139517505	-44.560534656124	0.874019128038321	0.881371589409974	0.866666666666667	0.808203815691538	0.920000000000001
66.1780985006581	-44.5384242913315	0.922342924299419	0.94724995116294	0.897435897435898	0.856403327622421	0.920000000000001
66.1781500587768	-44.5163116746517	0.861367757825238	0.915717971790827	0.807017543859649	0.825550353383137	0.920000000000001
66.1781052474356	-44.4940335516344	0.90019892231052	0.937149981373177	0.863247863247863	0.829901564402285	0.920000000000001
66.1778968757002	-44.4719220396125	0.895238701327697	0.944706258376788	0.845771144278607	0.846432409872048	0.920000000000001
66.1777424917049	-44.44967603572	0.935840590414426	0.951283170878602	0.920398009950249	0.854179234218993	0.920000000000001
66.1777271342786	-44.4275636341327	0.939623117023183	0.923363881105188	0.955882352941177	0.832749965556518	0.920000000000001
66.1777296053165	-44.4052849218821	0.92246554353173	0.889048734122283	0.955882352941177	0.809504495291824	0.920000000000001
66.1775934439452	-44.3831753399383	0.958570286455852	0.942016194802252	0.975124378109453	0.841232262624918	0.920000000000001
66.1773977280096	-44.3610683084509	0.881515732274656	0.894814410285745	0.868217054263566	0.820857710513443	0.920000000000001
66.1773200317847	-44.3387910348808	0.968600179009661	0.937200358019322	1	0.847167176100663	0.920000000000001
66.1772925925751	-44.3165125581384	0.869554252472285	0.802833995140648	0.936274509803921	0.781824407465261	0.920000000000001
66.1771541954785	-44.2944035848684	0.856082748161704	0.761916740104503	0.950248756218905	0.760638950906631	0.920000000000001
66.1769754271725	-44.2722963086919	0.906530473380291	0.881688397740975	0.931372549019608	0.804381320121733	0.920000000000001
66.1768949818043	-44.2500190533384	0.907491300307003	0.898315933947339	0.916666666666667	0.820343357428496	0.920000000000001
66.1768379649232	-44.2279073895016	0.84212701893698	0.818582396082915	0.865671641791045	0.786786803717765	0.920000000000001
66.1767183292396	-44.2057975173119	0.900106697601581	0.854134963830612	0.946078431372549	0.80479816547262	0.920000000000001
66.1765161584	-44.1835254215168	0.885374444174327	0.878592025603556	0.892156862745098	0.807305871516104	0.920000000000001
66.1763637627494	-44.161418373783	0.845401305334289	0.805230471365096	0.885572139303483	0.776427654676032	0.920000000000001
66.1762969952734	-44.139308422024	0.881019901702434	0.830667254385259	0.931372549019608	0.789040257832073	0.920000000000001
66.1762063304581	-44.1170324747323	0.936870129395537	0.908053984281271	0.965686274509804	0.820674639475523	0.920000000000001
66.1760359521559	-44.0947592372994	0.916956195153365	0.882931998149868	0.950980392156862	0.816141915703835	0.920000000000001
66.1758384135386	-44.0726537055131	0.969079874755983	0.948109998268185	0.990049751243781	0.86081673067863	0.920000000000001
66.1757142845648	-44.0505452190358	0.962181092928216	0.939068068209372	0.985294117647059	0.848291704757157	0.920000000000001
66.1756103682594	-44.0284315682476	0.940556156668358	0.910963059605372	0.970149253731343	0.831119070347702	0.920000000000001
66.1754309603567	-44.0061837422527	0.967259580582345	0.944469409920909	0.990049751243781	0.872562743697133	0.920000000000001
66.1752302927595	-43.9840789861711	0.974817649118396	0.969243141374048	0.980392156862745	0.874957361782884	0.920000000000001
66.175089155563	-43.9618051901562	0.916672407511833	0.941187952278569	0.892156862745098	0.856673963207814	0.920000000000001
66.1749958825877	-43.9396963490495	0.945952347415009	0.924691580075919	0.967213114754098	0.833927445828615	0.920000000000001
66.174822842859	-43.9175914639922	0.892955204038066	0.876000498166223	0.90990990990991	0.814714150040087	0.920000000000001
66.1745276304848	-43.8953276427067	0.936372158483171	0.906077650299675	0.966666666666667	0.833323672269309	0.92
66.1743866495922	-43.8730554609655	0.90548719494105	0.914004692912403	0.896969696969697	0.816826208192193	0.920000000000001
66.1743491489777	-43.8509459577365	0.859976638413489	0.852028748525092	0.867924528301886	0.804501532368211	0.920000000000001
66.1741857433999	-43.8288407729319	0.85120324373007	0.754258339311991	0.948148148148148	0.758879289515798	0.920000000000001
66.1738830923353	-43.8065776984214	0.879677125815358	0.856323948600412	0.903030303030303	0.795312339275678	0.920000000000001
66.1736618765485	-43.7844759820099	0.889859041697292	0.82416252783903	0.955555555555555	0.773155429005209	0.92
66.173600897598	-43.7623676490381	0.788643899174764	0.697855174236053	0.879432624113475	0.740567124415088	0.920000000000001
66.1734505605694	-43.7400965856775	0.807249409409346	0.70338770770758	0.911111111111111	0.736671302559288	0.92
66.1731100120834	-43.7180042225422	0.85396775696287	0.793405599395825	0.914529914529915	0.769309281240429	0.920000000000001
66.1728508628508	-43.695906262167	0.846730964469548	0.793461928939096	0.9	0.776001800949008	0.92
66.1727924087793	-43.673632665359	0.787841488135092	0.758689512217895	0.816993464052288	0.762158527690875	0.920000000000001
66.1726677771206	-43.6513617986638	0.819955672318757	0.706578011304181	0.933333333333333	0.737843226090859	0.92
66.1723111746143	-43.6292722293781	0.909008747176794	0.862461938798033	0.955555555555555	0.802724340974928	0.920000000000001
66.1719448936918	-43.5850687924698	0.943212140882086	0.916727312067202	0.96969696969697	0.832149729212083	0.920000000000001
66.1714946105362	-43.5406184761532	0.904885607730434	0.874988606765216	0.934782608695652	0.80251022439241	0.920000000000001
66.1710600743697	-43.4962586892017	0.930684048940946	0.880975941019147	0.980392156862745	0.810366979236565	0.920000000000001
66.1706307329454	-43.452066291979	0.916984268561548	0.88851399166855	0.945454545454545	0.80517635392338	0.920000000000001
66.1701067566788	-43.4077151783771	0.852970164400719	0.780940328801437	0.925	0.76263079150775	0.920000000000001
66.1696834945087	-43.363358294286	0.872898022339846	0.804619574091457	0.941176470588235	0.785222286930565	0.920000000000001
66.169149407586	-43.3190087422852	0.885911017992863	0.826243804693209	0.945578231292517	0.794683840572126	0.920000000000001
66.1686552105682	-43.2746561013809	0.99252368094382	0.996743268320389	0.988304093567251	0.888360270989549	0.920000000000001
66.1681101522661	-43.2304734412346	0.986158342159189	0.988445716576444	0.983870967741935	0.885701680797131	0.920000000000001
66.1679758500515	-43.2082060201342	0.973684210526316	1	0.947368421052632	0.903578336668556	0.92
66.1675988396552	-43.1861229515986	0.979471687375095	0.986154259103932	0.972789115646258	0.879241215335429	0.920000000000001
66.1672001026044	-43.1640425938388	0.980695692922893	0.998428422882823	0.962962962962963	0.888149103143011	0.92
66.1670534400444	-43.1419357508374	0.990878311327645	0.981756622655291	1	0.880592253588107	0.920000000000001
66.1668664145339	-43.1195414580294	0.958091089012981	0.947928209771994	0.968253968253968	0.838910578711176	0.92
66.1664514387916	-43.0974626802273	0.937708590770986	0.936023242148032	0.939393939393939	0.838054550312389	0.920000000000001
66.1661074002026	-43.0752108619691	0.957036108724715	0.940738884116098	0.973333333333333	0.843203558229578	0.92
66.1659429352913	-43.0531124261833	0.943864963232658	0.921063259798648	0.966666666666667	0.842644645527493	0.920000000000001
66.1657106017316	-43.0310187489476	0.969393354405843	0.950482615244435	0.988304093567251	0.846763966077528	0.920000000000001
66.1653180486599	-43.0087717388409	0.970874864129502	0.941749728259004	1	0.842713304203201	0.920000000000001
66.164985957013	-42.9866855060902	0.976768799240034	0.983388344748726	0.970149253731343	0.878308614060081	0.920000000000001
66.1647513375663	-42.9645915237314	0.974431607478158	0.973373018877886	0.975490196078431	0.859159904369174	0.920000000000001
66.1644798859563	-42.9423342049896	0.98792277420675	0.966041626844871	1.00980392156863	0.852768160086062	0.920000000000001
66.1641032894274	-42.9202527976534	1.00299229148717	0.976133836705687	1.02985074626866	0.8580165624299	0.920000000000001
66.1637734030252	-42.8981673954713	0.96887452763672	0.97696474154795	0.96078431372549	0.86203032701068	0.920000000000001
66.1635284715026	-42.8759092339642	0.966745997955425	0.95800179983242	0.975490196078431	0.839405891479816	0.920000000000001
66.1632051137009	-42.8538240305581	0.968078613825544	0.956057725163526	0.980099502487562	0.828451686886352	0.920000000000001
66.1628031197477	-42.8317463136773	0.996630323059656	0.963848881413432	1.02941176470588	0.8412103720254	0.920000000000001
66.1625096071768	-42.8094922764921	0.986497546139085	0.992602935415425	0.980392156862745	0.874160917164896	0.920000000000001
66.1622338100417	-42.7872370117148	0.990788769356286	0.981577538712573	1	0.858006714048216	0.920000000000001
66.1618948089509	-42.7651535621279	1.00319359952465	0.971561328402532	1.03482587064677	0.846076525250605	0.920000000000001
66.1615014415819	-42.7430756944763	0.978637489900743	0.927863215095606	1.02941176470588	0.813731035895237	0.920000000000001
66.1611760118559	-42.7208252640158	0.952840906871114	0.905681813742228	1	0.80420499479916	0.920000000000001
66.1609029035562	-42.6987329765753	0.954758963908077	0.899567679059934	1.00995024875622	0.802960728248316	0.920000000000001
66.1605904122096	-42.6765529301689	0.965207238906715	0.92046422905721	1.00995024875622	0.816813547482243	0.920000000000001
66.1601917210403	-42.654477982348	0.950789996113671	0.921187835364597	0.980392156862745	0.810954914844051	0.920000000000001
66.1598089529229	-42.6322354519329	0.96232464789205	0.934453217352729	0.990196078431372	0.809507707913361	0.920000000000001
66.1594891510743	-42.6101528463604	0.984493780155015	0.9540621871757	1.01492537313433	0.830615914703899	0.920000000000001
66.1591681437427	-42.5880700752836	0.960183284173393	0.930170489915414	0.990196078431372	0.816572981633609	0.920000000000001
66.1587967797272	-42.5658259482365	0.972148508304214	0.954100938177055	0.990196078431373	0.85089414638263	0.920000000000001
66.1584091283876	-42.5437500312971	0.99550040852888	0.97607544392343	1.01492537313433	0.856628972969436	0.920000000000001
66.1580615362214	-42.5216703722995	0.995832314225538	0.981860706882446	1.00980392156863	0.866015083229599	0.920000000000001
66.157741612489	-42.4994221971791	0.942550629447447	0.890003219679207	0.995098039215686	0.806410420921898	0.920000000000001
66.1573134327056	-42.4771859774673	0.929021525065896	0.833533246210222	1.02450980392157	0.780599478304145	0.920000000000001
66.1568794227116	-42.4551171989751	0.955898331420096	0.937437688481218	0.974358974358975	0.826863310523087	0.920000000000001
66.1565914279538	-42.4330338295067	0.943532026727087	0.882162092669864	1.00490196078431	0.79233658464292	0.920000000000001
66.1562872638142	-42.4107858436681	0.94156538355606	0.853719002406241	1.02941176470588	0.774004719495217	0.920000000000001
66.1558324006409	-42.3887205034133	0.921729583003029	0.868334787896605	0.975124378109453	0.762318043161697	0.920000000000001
66.1553564476922	-42.3666581833526	0.91444524020478	0.884446035965115	0.944444444444445	0.733093437453459	0.92
66.1550576876858	-42.3444111703975	0.900533989505149	0.850087586853437	0.950980392156862	0.740030741637015	0.920000000000001
66.1547363206143	-42.3223330782645	0.877876636688885	0.767247526251332	0.988505747126437	0.730006947802795	0.92
66.1542112013756	-42.3002790630606	0.921513154998874	0.916197041705065	0.926829268292683	0.72074941282251	0.92
66.1537731848496	-42.2780482261547	0.897425977967123	0.815053976136265	0.97979797979798	0.744345197517489	0.920000000000001
66.1535089563181	-42.2559615859078	0.845957991127802	0.80044311403855	0.891472868217054	0.73394267707007	0.920000000000001
66.1531036383058	-42.2337791727051	0.753537542946498	0.664482493300403	0.842592592592593	0.696521272969294	0.92
66.1525396561605	-42.2117317793508	0.632480901120189	0.571628468907045	0.693333333333333	0.688022223635331	0.92
66.1521638937217	-42.1894956141978	0.987276820918928	0.982490149774364	0.992063492063492	0.759378251821014	0.920000000000001
66.1519150393316	-42.1674137621848	0.879835965645456	0.745783042402022	1.01388888888889	0.720927028153214	0.92
66.151440826753	-42.1453561823088	0.933153017908405	0.84249651200729	1.02380952380952	0.778120685402263	0.920000000000001
66.1508865578221	-42.1231427127278	0.638608775289519	0.499439772801261	0.777777777777778	0.714811351545239	0.92
66.1505372889116	-42.1009047393173	0.800179037425666	0.73476667700187	0.865591397849462	0.708979800498099	0.920000000000001
66.1502206917008	-42.0788300676827	0.780097010693438	0.664360688053542	0.895833333333333	0.709821310964203	0.92
66.1496696973005	-42.0567838648251	0.829391860873394	0.793286645723396	0.865497076023392	0.711399139946931	0.920000000000001
66.1491413564222	-42.0345687384364	0.841261439658826	0.849189545984318	0.833333333333333	0.751878841773772	0.92
66.1488528222141	-42.0124927747741	0.868435305954158	0.756478455045571	0.980392156862745	0.740719442556278	0.920000000000001
66.1484956985989	-41.9904239561351	0.792071980671871	0.65081062801041	0.933333333333333	0.690697803960072	0.92
66.1478842125552	-41.9682222926291	0.793472138687453	0.729801420232048	0.857142857142857	0.722871212951128	0.920000000000001
66.1474548600756	-41.9461667741029	0.629087696847802	0.650332256440703	0.607843137254902	0.685069742879987	0.92
66.147359828664	-41.924083932457	0.278646897446685	0.390627128226702	0.166666666666667	0.646591990426323	0.92
66.1467794509051	-41.9018867930737	0.777450969662649	0.65212416154752	0.902777777777778	0.707678113853781	0.92
66.145713579063	-41.8578127767626	0.638076907222427	0.602240770966593	0.673913043478261	0.710609877789229	0.920000000000001
66.1448064225541	-41.8135417221962	0.755288546547724	0.650577093095449	0.86	0.697060387571028	0.920000000000001
66.1438811698339	-41.7693225295962	0.730006881853395	0.665141968834995	0.794871794871795	0.683959973983764	0.92
66.1435113765615	-41.7470942814359	0.813082439157384	0.709498211648101	0.916666666666667	0.723955004856399	0.92
66.1428391280478	-41.7250737004027	0.835988937786677	0.683472128446916	0.988505747126437	0.734263422089079	0.92
66.1423160482787	-41.7030309060498	0.844833359023382	0.73314497891633	0.956521739130435	0.734497856531568	0.92
66.1420147582553	-41.6807949853206	0.778657471698638	0.62141750749984	0.935897435897436	0.726342752857945	0.92
66.1415141023602	-41.6585832837941	0.711631862785596	0.500186802494269	0.923076923076923	0.697646815198892	0.920000000000001
66.140842828171	-41.6365639111528	0.741320024339967	0.530259096298981	0.952380952380952	0.708746109001124	0.92
66.1403727378078	-41.6145152708586	0.75336708182748	0.571548978469774	0.935185185185185	0.703608570016468	0.920000000000001
66.1400455273127	-41.592283950876	0.767853909082886	0.550859333317286	0.984848484848485	0.71402567759051	0.92
66.1394936056244	-41.570248356358	0.795817355892246	0.608728728878509	0.982905982905983	0.720784792217468	0.920000000000001
66.138814810734	-41.5482328776625	0.715204607231695	0.763742547796723	0.666666666666667	0.74874176732513	0.92
66.1384146821619	-41.52601084892	0.719711007877197	0.550533126865506	0.888888888888889	0.703551391758783	0.920000000000001
66.1380446431664	-41.5039516001065	0.787254332616387	0.574508665232773	1	0.68181873324107	0.92
66.1373978486159	-41.4819317988328	0.758874672541291	0.558565671613194	0.959183673469388	0.707246794911209	0.920000000000001
66.1367901224352	-41.4597403208204	0.698401063871094	0.653212384152445	0.743589743589743	0.688092801831745	0.92
66.1364504443118	-41.4375130214806	0.833761027262496	0.74529983230277	0.922222222222222	0.70463183684892	0.92
66.1359632531416	-41.4154709442993	0.686892144173748	0.562190085448944	0.811594202898551	0.687197920083391	0.92
66.1352488444845	-41.3934651345227	0.736261711605395	0.552523423210791	0.92	0.699110136787304	0.92
66.1347327224043	-41.3714235524665	0.638883491888242	0.66238236839187	0.615384615384615	0.683780956073074	0.92
66.1343665318802	-41.3492324506304	0.693127515851597	0.529112174560336	0.857142857142857	0.666694293803556	0.92
66.1337904495334	-41.327204471953	0.715106033882462	0.648160785713641	0.782051282051282	0.686735888566976	0.92
66.133158941684	-41.305018542083	0.797417101706752	0.72228518380566	0.872549019607843	0.731478439298621	0.920000000000001
66.1325500382757	-41.2829952529987	0.790122501342412	0.679747490247013	0.900497512437811	0.730153462613256	0.920000000000001
66.1319876240607	-41.2609651297671	0.723491252318657	0.608747210519668	0.838235294117647	0.71225618278248	0.920000000000001
66.1315219652882	-41.2387553558503	0.627341663578122	0.602722542842519	0.651960784313725	0.716012027446218	0.918829389996549
66.1310368368891	-41.2165485060641	0.621707048107908	0.547335664843267	0.696078431372549	0.710554981228419	0.920000000000001
66.1304439177074	-41.1945238492339	0.57335967801751	0.524828808771338	0.621890547263681	0.697251247979159	0.920000000000001
66.1298422664501	-41.1725010191523	0.443764852548889	0.451255195293855	0.436274509803922	0.682863847271361	0.920000000000001
66.1293080161729	-41.1503022283584	0.46846479546105	0.451635473275041	0.485294117647059	0.685671407554698	0.920000000000001
66.1288365167904	-41.1282610652993	0.514753717189099	0.473951878822643	0.555555555555556	0.693979970388248	0.920000000000001
66.1282711385076	-41.1062356845289	0.439603065806132	0.43476168716782	0.444444444444444	0.679226532285926	0.920000000000001
66.1275764304	-41.0840665377624	0.537786116603066	0.425572233206132	0.65	0.678019544207058	0.92
66.127050881495	-41.062036058916	0.479296863104809	0.473745241361133	0.484848484848485	0.694197677495012	0.920000000000001
66.1266081048652	-41.0399938545556	0.442157628360003	0.470981923386673	0.413333333333333	0.685055675398348	0.920000000000001
66.1260059723366	-41.0178095207637	0.425012886227596	0.424099846529266	0.425925925925926	0.67560807516011	0.920000000000001
66.1252913154773	-40.9958113112485	0.425150992480156	0.450301984960312	0.4	0.680394509725524	0.92
66.1247434275689	-40.9737856237144	0.377576084111337	0.421818834889341	0.333333333333333	0.67804744525779	0.92
66.1242707681336	-40.9515827565256	0.362781364552275	0.392229395771218	0.333333333333333	0.650589910212203	0.92
66.1235887637864	-40.9295759264481	0.300028954450294	0.380057908900589	0.22	0.658371970610088	0.92
66.122902881074	-40.9074434045856	0.404222991436044	0.364001538427643	0.444444444444444	0.66152776723433	0.92
66.1224299597536	-40.8854082745794	0.298367871285679	0.397905333214634	0.198830409356725	0.665026223368747	0.92
66.1218823008537	-40.8632189092789	0.310204490203675	0.375964535962905	0.244444444444444	0.653773175383761	0.92
66.1211470218113	-40.8412286038494	0.295559222319366	0.386572990093278	0.204545454545455	0.653620971509412	0.92
66.1205273158234	-40.819218681394	0.232206700068638	0.356305292029168	0.108108108108108	0.654058256196645	0.92
66.1200540034475	-40.7970202885767	0.275486756275375	0.37597351255075	0.175	0.653056841985967	0.92
66.1194248353771	-40.7748469116303	0.213164413046586	0.344696173031947	0.0816326530612245	0.650873101057448	0.92
66.1186856272955	-40.7528593835309	0.246128498304228	0.368225988856518	0.124031007751938	0.653192150224144	0.92
66.1181034442422	-40.7308438040776	0.193827641875397	0.30432195041746	0.0833333333333333	0.631693877234101	0.92
66.1175698818535	-40.7086545531636	0.188946801215217	0.274952425959846	0.102941176470588	0.628838641502633	0.912340266347504
66.1168831783376	-40.6866584161301	0.171168769592957	0.277660922270491	0.0646766169154229	0.630972396311919	0.92
66.1155868512739	-40.6424895559034	0.220227794247673	0.339445487485245	0.101010101010101	0.640388235895259	0.92
66.1150763219762	-40.6204658387918	0.231983267831898	0.319038999431911	0.144927536231884	0.633926256025605	0.92
66.1143712706344	-40.5984758467595	0.178159710141125	0.297495890870486	0.0588235294117647	0.644610956794553	0.92
66.113629631753	-40.5763269864554	0.179846734064978	0.293026801463289	0.0666666666666667	0.624367662772306	0.92
66.1130599633182	-40.5543139369228	0.131985195697054	0.254020142637889	0.00995024875621891	0.628347908235859	0.867103798955272
66.1124830672987	-40.5323029092712	0.121198074187489	0.212984383669095	0.0294117647058824	0.615446132922336	0.919742942750251
66.111773096022	-40.51014948528	0.143432067308433	0.232942565989415	0.053921568627451	0.62555427941136	0.917425790442112
66.1110436557841	-40.4881621876795	0.168949760562902	0.2831731529666	0.054726368159204	0.630456131507408	0.92
66.1104161619982	-40.4660448771445	0.126825061611513	0.233749625710589	0.0199004975124378	0.619390872171828	0.919887538180711
66.1098664544504	-40.4440310104127	0.114949810002354	0.204258594363683	0.0256410256410256	0.611981264137548	0.92
66.1091942173341	-40.4218733452499	0.149182826600754	0.252911107746963	0.0454545454545454	0.620943404077739	0.92
66.1077711873525	-40.3779084073602	0.107342555153365	0.186907332528952	0.0277777777777778	0.616077793165835	0.788342545262268
66.1065328329655	-40.333745153634	0.167072632143463	0.329170139908817	0.00497512437810945	0.637876272640276	0.92
66.105735150433	-40.3117810175072	0.0596676837701702	0.111927960132933	0.00740740740740741	0.6	0.840461747128314
66.1050690048335	-40.2896251877006	0.148902064688021	0.291631289869868	0.00617283950617284	0.627144002789455	0.92
66.1044856119203	-40.2674547203367	0.0348829487890879	0.0566940021533392	0.0130718954248366	0.6	0.824633492342799
66.1023127581832	-40.2013622543487	0.132195370225158	0.23049243536557	0.0338983050847458	0.626076561923309	0.919928995811354
66.1009112398498	-40.1574088719216	0.100617281095444	0.193658804615129	0.00757575757575758	0.608469014753502	0.92
62.2839260791905	-43.8826228469466	0.194683219595003	0.256033105856672	0.133333333333333	0.624747405542184	0.92
62.2929254259397	-43.8816428220647	0.223795388778935	0.280924110891202	0.166666666666667	0.628879985606503	0.92
62.3018632780446	-43.8819412992764	0.264201599451255	0.224481630275058	0.303921568627451	0.62907843337304	0.919850095900381
62.3107855643176	-43.8830861643044	0.228766368207888	0.241846461905972	0.215686274509804	0.619932990318028	0.905519889841607
62.3197743909103	-43.8843163491822	0.173667401270534	0.190472057443029	0.156862745098039	0.609689582448714	0.906129553332405
62.3287828339668	-43.8846373723486	0.207249328345554	0.236720878913331	0.177777777777778	0.620518594475793	0.887767760246083
62.3377274690695	-43.8845985602251	0.251729937111827	0.292575520482156	0.210884353741497	0.628372533187817	0.915473848223622
62.3466725845459	-43.8847950813652	0.332623891914785	0.277992881868786	0.387254901960784	0.620791391531182	0.913455529191879
62.3556854533069	-43.884970804047	0.313729544982935	0.323537521338418	0.303921568627451	0.628205688912907	0.916323249609928
62.3646307136021	-43.8849271451055	0.357961866728378	0.338145955678977	0.377777777777778	0.627278686972819	0.912664451970636
62.3735747220964	-43.8845783728122	0.211877160617711	0.325715105549148	0.0980392156862745	0.636011278471403	0.92
62.3825871270715	-43.88435059813	0.279513479154668	0.299223036740708	0.259803921568627	0.628073084889565	0.91986990970841
62.3915316884588	-43.8840376360903	0.208773627419154	0.352870637922886	0.0646766169154229	0.643813985881673	0.92
62.4004748101282	-43.8835888258013	0.248437163593662	0.271384131108893	0.225490196078431	0.622474236076987	0.900275212713265
62.4094855304461	-43.8831779614211	0.230164187803021	0.254446022664865	0.205882352941176	0.624923826868875	0.913690484646145
62.4184007809933	-43.8828173489357	0.265870103269592	0.304467479266457	0.227272727272727	0.628837182345816	0.92
62.4273878964893	-43.8824847163203	0.251485870974118	0.301991349791373	0.200980392156863	0.634133064102478	0.92
62.4363981802316	-43.8820019542104	0.153873449528466	0.253825330429481	0.053921568627451	0.619910371054575	0.92
62.4454084887629	-43.881530993012	0.200924663264435	0.298908150058282	0.102941176470588	0.632280688130586	0.92
62.4543535315418	-43.8812909965925	0.124768388508418	0.239586528260618	0.00995024875621891	0.613418547737439	0.92
62.463297982321	-43.8809754122013	0.152687689386298	0.251453810145144	0.053921568627451	0.623062868181611	0.92
62.4723069301935	-43.8804020735111	0.205740252521119	0.298005327737273	0.113475177304965	0.627516746079795	0.919837665107915
62.4812500937589	-43.8799950117583	0.283699392501976	0.352014169619337	0.215384615384615	0.643892954820221	0.92
62.490194040623	-43.8797231956181	0.329299026589435	0.344872562982792	0.313725490196078	0.632735378866987	0.913975224294681
62.4992046510016	-43.8793450071966	0.263389002118024	0.311091729726245	0.215686274509804	0.628688881483315	0.880135563618571
62.5081474635557	-43.8788801552209	0.306820373040074	0.344984029662238	0.26865671641791	0.634998421160025	0.914431366417945
62.5170900642765	-43.8784566631282	0.361130672813625	0.393829973078229	0.32843137254902	0.65540293376038	0.92
62.5260995084515	-43.8780981817603	0.193474177489287	0.32812482556681	0.0588235294117647	0.636753182186449	0.92
62.5351096154202	-43.8778032656449	0.206873338560241	0.325511383002835	0.088235294117647	0.63521143720712	0.92
62.544052426929	-43.8774436548271	0.245220538999499	0.336212222277604	0.154228855721393	0.644122806316883	0.92
62.5529938437107	-43.8768608417751	0.416209053668947	0.383142745019054	0.449275362318841	0.660884409060502	0.92
62.5620052596525	-43.876543852377	0.225488021856046	0.339864932600981	0.111111111111111	0.621642158064379	0.879223107769038
62.5709495707469	-43.8762673689143	0.202184192523428	0.294915648728448	0.109452736318408	0.625283512992317	0.911837086581642
62.5798909819236	-43.875720385094	0.23560353646223	0.358303847118009	0.112903225806452	0.634892832807657	0.917176063159673
62.5889023585503	-43.8753619717702	0.159188329095659	0.284062932701122	0.0343137254901961	0.629432878634544	0.92
62.5978709920488	-43.8751580990025	0.173972734789443	0.293219101419682	0.054726368159204	0.641205208340455	0.92
62.6068820029201	-43.8747246782396	0.25752260299241	0.338574617749527	0.176470588235294	0.635233532617307	0.92
62.6158207162548	-43.8741668825583	0.252652353895801	0.316249981423444	0.189054726368159	0.631902838828875	0.92
62.6247609369449	-43.8738354415275	0.293074706948728	0.326345492328829	0.259803921568627	0.630107475026686	0.904359406135719
62.6337715670513	-43.8735379368064	0.260786120573097	0.389219299969723	0.132352941176471	0.659019856823504	0.92
62.6427129234156	-43.8729887255447	0.2667975684627	0.379366281204006	0.154228855721393	0.653843627166402	0.92
62.6516555888835	-43.8724907297559	0.28730317164304	0.398505714355262	0.176100628930818	0.622061433713382	0.892584480929655
62.6606681063941	-43.8722452867798	0.253308759796089	0.374264578415708	0.132352941176471	0.655324612886315	0.92
62.6696122473619	-43.8718748631176	0.219936661369031	0.414997700847515	0.0248756218905473	0.672725811444283	0.92
62.6785540725644	-43.871315632992	0.140117332775967	0.27533270476762	0.00490196078431373	0.625440714308752	0.92
62.7144558603599	-43.8696814598422	0.0677128104812497	0.122847004610298	0.0125786163522013	0.6	0.865293206449946
62.7413552988078	-43.8686230297722	0.0793563403945843	0.153810720004855	0.00490196078431373	0.6	0.919200632577898
62.7503648125211	-43.8680922976199	0.170628299316349	0.204001696671914	0.137254901960784	0.607225213631447	0.859563528505323
62.7593075086925	-43.8677885954407	0.0376232102373873	0.0652961717185556	0.00995024875621891	0.6	0.810814806888921
62.7682481193553	-43.8675455648258	0.124484302086208	0.239164682603789	0.00980392156862745	0.613333564394736	0.92
62.7862310496438	-43.8665118568093	0.134385263105143	0.253845153075957	0.0149253731343284	0.624171657728615	0.92
62.8041863808645	-43.8658470180675	0.175020777490274	0.335335672627607	0.0147058823529412	0.639775248645435	0.92
62.8220720519679	-43.8649382202807	0.11701464074879	0.214421438360325	0.0196078431372549	0.618697183348078	0.919657624702209
62.8310821188003	-43.8645821380619	0.122690524133738	0.142439871796888	0.102941176470588	0.606863874467766	0.835525484795821
62.8400932252692	-43.8642203988462	0.128001704549554	0.246199487530481	0.00980392156862745	0.622035079818323	0.92
62.8490373797427	-43.8638505590688	0.0285235553658933	0.0520719863536771	0.00497512437810945	0.6	0.797648033033782
62.8579813600018	-43.8634648016705	0.147508653048159	0.290115345312004	0.00490196078431373	0.626877977849745	0.92
62.8669914290423	-43.8630109826007	0.147948341097861	0.290994721411408	0.00490196078431373	0.627021560019961	0.92
62.9201636830332	-43.8489701869201	0.122794549175986	0.235785176783345	0.00980392156862745	0.610347390695621	0.770570012976588
62.9287886921093	-43.8432381325767	0.0923045526562842	0.160099301391	0.0245098039215686	0.613026670833704	0.868034810118577
62.945808166428	-43.8311435257963	0.0136891273936846	0.0205755336989338	0.00680272108843537	0.6	0.727001587128871
62.9706381898961	-43.8085944325638	0.0429791310793934	0.0512360399365647	0.0347222222222222	0.6	0.806130027578836
62.9865741985617	-43.7904074079937	0.0587313439558324	0.0577611953743515	0.0597014925373134	0.600056501501104	0.804332561767371
62.9945113472808	-43.781337586346	0.138396484193733	0.227773360544329	0.0490196078431372	0.618239621979428	0.92
63.0024830275777	-43.7720975808427	0.138556625416133	0.228093642989129	0.0490196078431372	0.617050681751032	0.92
63.0104244006613	-43.7627516395211	0.0845278616898632	0.100428272399334	0.0686274509803922	0.6	0.839060749815698
63.0261603976287	-43.7440491011766	0.0268398399445703	0.0389737975361994	0.0147058823529412	0.604944534120081	0.691250302924024
63.0340818981575	-43.734586949933	0.0431700660715375	0.0667322890058201	0.0196078431372549	0.6	0.733217899844849
63.0419610789813	-43.7252639640513	0.113516637928116	0.202157653965685	0.0248756218905473	0.611637333232708	0.92
63.0577900595819	-43.7065858334681	0.121922729477316	0.180119968758554	0.0637254901960784	0.611788239384061	0.828511540236449
63.0656553734079	-43.6968983738251	0.0545208911367632	0.0747280567833304	0.0343137254901961	0.612997169428386	0.802456511571315
63.0734425852465	-43.6872180945278	0.00598454050487317	0.0069939566316369	0.00497512437810945	0.6	0.726846045423922
63.0812053177922	-43.6774359046489	0.194894066632159	0.296650878362358	0.0931372549019608	0.636517629370451	0.902367730705009
63.089022211184	-43.6675647011331	0.107136862606502	0.179959999722808	0.0343137254901961	0.606493345608095	0.879291831880013
63.0968473989714	-43.6577130661241	0.267109335140966	0.34794416047801	0.186274509803922	0.638569053680585	0.92
63.1046174827181	-43.6479363101519	0.338415977604778	0.393249865657317	0.283582089552239	0.655894473327599	0.92
63.1123410296582	-43.6383482693623	0.358969410770154	0.354302457903944	0.363636363636364	0.647788338101872	0.920000000000001
63.1202164541124	-43.6285630022671	0.387209395553421	0.387163889146059	0.387254901960784	0.658736378102617	0.920000000000001
63.1280449083018	-43.6187002810695	0.358073297361659	0.377911300605672	0.338235294117647	0.649947598402451	0.920000000000001
63.1358128484159	-43.6089004095908	0.343016467488677	0.362649850400239	0.323383084577115	0.63944006982513	0.920000000000001
63.1435791101481	-43.5990911443306	0.267214194192812	0.35795780015033	0.176470588235294	0.65411659626972	0.92
63.1514090789974	-43.5892262291702	0.304643238013477	0.3396786328897	0.269607843137255	0.645798842870521	0.920000000000001
63.1592266093311	-43.579313786011	0.267792166642993	0.417937274462456	0.117647058823529	0.664090621918204	0.92
63.1669942985156	-43.5695067279673	0.26357367470198	0.323167249901472	0.203980099502487	0.633338793492568	0.916710883690882
63.1747788346673	-43.5597593289462	0.224178755728816	0.335612413418417	0.112745098039216	0.644768617683547	0.92
63.1826264165053	-43.5499565759455	0.156661750509911	0.220186246117861	0.0931372549019608	0.618367770101175	0.872105589038407
63.1903941217126	-43.5401442545131	0.117556603765538	0.220187834396748	0.0149253731343284	0.612733401822169	0.891965019743143
63.1981304473284	-43.530202202738	0.0804712867468957	0.116824926434968	0.0441176470588235	0.605243042290297	0.821801323012287
63.2137462940093	-43.5105634075684	0.139871430343385	0.244916990040003	0.0348258706467662	0.619400327311938	0.916224104039169
63.2215099385308	-43.5007201199413	0.125181996091815	0.206246345124806	0.0441176470588235	0.605483002438256	0.836228190957491
63.2293094742547	-43.490713495435	0.270401584841709	0.349626699095183	0.191176470588235	0.641904859693925	0.92
63.2371369497532	-43.480810627407	0.19262647968214	0.360743155442712	0.0245098039215686	0.640772227160705	0.92
63.2449124278238	-43.4710057901069	0.189643616318516	0.339486237612157	0.0398009950248756	0.641207526598548	0.92
63.2526562818093	-43.4610766690169	0.155254627647462	0.261489647451787	0.0490196078431373	0.62032864159566	0.893474014809569
63.2604607475233	-43.4510761627216	0.203862038802708	0.368508391330906	0.0392156862745098	0.643406270448472	0.92
63.268209359834	-43.4413189448132	0.202384062400325	0.344162064194589	0.0606060606060606	0.637983990967672	0.92
63.2760205562184	-43.4315088345882	0.188928811792492	0.299426251035965	0.0784313725490196	0.617291954965363	0.92
63.2838083208623	-43.4214396037008	0.153172148152514	0.232814884540321	0.0735294117647059	0.620929771878924	0.908959793230543
63.2916241013056	-43.4114740192921	0.206830705855093	0.345033960729794	0.0686274509803921	0.639012676524357	0.92
63.2994183055653	-43.401724489666	0.084183763505685	0.138516780742713	0.0298507462686567	0.607221245465507	0.82308097130875
63.3071752203116	-43.3918301212564	0.127981417731986	0.236354992326717	0.0196078431372549	0.6167629792695	0.92
63.3149393458242	-43.3816589733552	0.199874686687077	0.323991797616578	0.0757575757575758	0.634783789061539	0.92
63.3226877892448	-43.3717215820098	0.40102858244305	0.385390498219433	0.416666666666667	0.648521676533252	0.920000000000001
63.3304805914936	-43.3619539613729	0.368243328064764	0.373741558090313	0.362745098039216	0.658859697524016	0.918379295513324
63.3382904034942	-43.351948129847	0.212339708054745	0.311934318070273	0.112745098039216	0.621060962397456	0.882246854678661
63.3460178807127	-43.3419228005829	0.295929293688451	0.293351124690334	0.298507462686567	0.630356054978179	0.91376222746169
63.3537885717138	-43.3320668926663	0.407297976421578	0.358713599901979	0.455882352941177	0.64850461345964	0.920000000000001
63.3616177302654	-43.3221305732596	0.434652994852658	0.349698146568062	0.519607843137255	0.645998919871129	0.920000000000001
63.3694114055013	-43.3120527212055	0.402670105837691	0.344555897949891	0.46078431372549	0.645198292767076	0.907470417342275
63.3771572832819	-43.3020882920798	0.262289381639919	0.290747917508695	0.233830845771144	0.636686833890458	0.917166145533325
63.3849151452556	-43.2921668709045	0.390604782530244	0.325327212119312	0.455882352941177	0.637962395954893	0.918559944371613
63.3927231909752	-43.2821354583292	0.597358956960097	0.439815953135881	0.754901960784313	0.67291526716311	0.918847369471423
63.400467294627	-43.2721536968585	0.434334360710371	0.321405039828702	0.54726368159204	0.640265444499856	0.918167358816721
63.4082090964094	-43.2621602542146	0.517343234344553	0.397431566728322	0.637254901960784	0.665986591037669	0.918661025430985
63.4160293381161	-43.2521682455316	0.522293459228957	0.40733201649713	0.637254901960784	0.663495956776705	0.920000000000001
63.4237551483316	-43.2422671851131	0.542799745919979	0.363377269617737	0.722222222222222	0.654784920999409	0.919992363526986
63.4314930500246	-43.2321091904991	0.496681108037308	0.439903096577761	0.553459119496856	0.664081512455021	0.92
63.4393077551725	-43.2220879233153	0.52739726914974	0.433325611745809	0.621468926553672	0.671031925163841	0.920000000000001
63.4471485534449	-43.2121663208591	0.475645037524788	0.328741055441733	0.622549019607843	0.6391298142781	0.917720046430174
63.4548745307638	-43.2021004274234	0.490436322993618	0.378882596235993	0.601990049751244	0.6524956118438	0.920000000000001
63.4625965069542	-43.1920155181946	0.390571978996404	0.354673369757514	0.426470588235294	0.650260705583065	0.918250553068944
63.4704098500918	-43.1819786944853	0.464699511843623	0.390183337412736	0.53921568627451	0.653587421829005	0.919987467588397
63.4781556198837	-43.1719773538875	0.339364119475125	0.305593910592042	0.373134328358209	0.635730373282206	0.91845009614584
63.4858779865402	-43.1618823814555	0.282051525954113	0.299397169555285	0.264705882352941	0.634398704209568	0.919226845921309
63.4936771871473	-43.1517807490992	0.292401729032942	0.374019144340395	0.21078431372549	0.649728637947829	0.92
63.5014306390039	-43.1417999509466	0.271624741980927	0.334294260081256	0.208955223880597	0.642849000790173	0.92
63.5091518373525	-43.1316935227404	0.302884423646949	0.350866886509584	0.254901960784314	0.639029445587206	0.92
63.5169399525	-43.1215429397301	0.322300790277896	0.394601580555792	0.25	0.660020130301509	0.920000000000001
63.5247625963741	-43.1115247912546	0.265146481031452	0.304802765984474	0.225490196078431	0.635310623862775	0.902391639318903
63.5325040637081	-43.1014911140993	0.285572187382153	0.362189150883709	0.208955223880597	0.636465142898275	0.919923968866496
63.5402140933087	-43.0913316921261	0.266213610805864	0.326544868670553	0.205882352941176	0.633984748144906	0.91903476117298
63.5480128661429	-43.0812115398123	0.174033021502076	0.176497415553172	0.17156862745098	0.614755922529181	0.885353835432847
63.555778598078	-43.0712609123372	0.188316338773282	0.306980936253031	0.0696517412935323	0.62806171285864	0.913226500836894
63.5634991731037	-43.0611332018176	0.226666582376024	0.306274341222637	0.147058823529412	0.631439156881117	0.916090224021146
63.5712532881902	-43.0508363005241	0.193055256622076	0.274999402133041	0.111111111111111	0.620490300892924	0.890357646103333
63.5789630209223	-43.0407873932076	0.207560274613034	0.339362973468493	0.0757575757575757	0.631890825562076	0.92
63.5867632381622	-43.030706509302	0.201002170005564	0.303965124324854	0.0980392156862745	0.632481600135406	0.910136776907999
63.5945856427042	-43.0206603400677	0.30289313635114	0.380296076623849	0.225490196078431	0.654063588057528	0.92
63.6023214807526	-43.0105771914916	0.289934098519529	0.311211480621148	0.26865671641791	0.632076818489514	0.914251556722241
63.6100216518726	-43.0003535753578	0.192709023501995	0.253065105827519	0.132352941176471	0.615027902759808	0.87116768130468
63.6177932562163	-42.990101939569	0.233554188503151	0.339657396614144	0.127450980392157	0.647545002460572	0.917650585169894
63.6255296676638	-42.9800120406541	0.253617886024997	0.308230796925616	0.199004975124378	0.633640114186895	0.915458443125708
63.6332707312288	-42.9699380918635	0.169581449534691	0.236221722598794	0.102941176470588	0.611792235253409	0.890989467646997
63.6410449204878	-42.9596883683162	0.368576991349859	0.344997119954619	0.392156862745098	0.64331017944936	0.907228334787591
63.6488014799337	-42.9493692964722	0.333985573714864	0.306860036318618	0.361111111111111	0.631030043458915	0.913570074233584
63.6565380425928	-42.9392718661185	0.359840018001207	0.341570583266095	0.378109452736318	0.631036066964614	0.910244545853381
63.6642741249043	-42.9291721686507	0.541721461299012	0.338344883382338	0.745098039215686	0.640405325243038	0.920000000000001
63.6720680985233	-42.918990670149	0.576695568331628	0.354371528820119	0.799019607843137	0.649762547704996	0.915332751803947
63.6797919168816	-42.9088359972299	0.533227004577159	0.355011223084667	0.711442786069652	0.651268740705923	0.919674013129403
63.6875228081258	-42.8987055403997	0.641667184255698	0.386275544981985	0.897058823529411	0.655009233647317	0.916984610245364
63.6953132956317	-42.8885020965021	0.574379757223079	0.369347749740275	0.779411764705882	0.653683521881623	0.920000000000001
63.7030060037627	-42.8782190680786	0.659121153058816	0.429353417228743	0.888888888888889	0.674647017347165	0.920000000000001
63.7107062393505	-42.8679624958163	0.657425804071673	0.466366759658497	0.848484848484849	0.687956980516986	0.92
63.7185412762448	-42.8579238940681	0.617163171203986	0.392796287763165	0.841530054644808	0.661365274464827	0.920000000000001
63.726304851552	-42.8476048515579	0.623972232252749	0.390101327250595	0.857843137254902	0.661470779461015	0.920000000000001
63.7339345702027	-42.8372581052969	0.543292051531663	0.375472991952214	0.711111111111111	0.652890420288174	0.92
63.7416860708892	-42.8271403561203	0.602762935963799	0.381996460162892	0.823529411764706	0.660645176974038	0.919949148146053
63.7495054728337	-42.8170288358459	0.51958691420606	0.343095397039571	0.696078431372549	0.64563915639639	0.918993387354346
63.7572608787276	-42.8066678037794	0.435871115159043	0.352134387180831	0.519607843137255	0.648865645745972	0.920000000000001
63.7649369130251	-42.7962989719871	0.392556147746609	0.367201847732025	0.417910447761194	0.649259042985238	0.920000000000001
63.7726584142798	-42.7861013390395	0.219974124874629	0.263477661513964	0.176470588235294	0.627209227560932	0.906161179857242
63.7804552366209	-42.7758899609716	0.375493962557833	0.363733023154881	0.387254901960784	0.649614090642192	0.914133429726927
63.7881574415274	-42.7656108114121	0.264054429673088	0.294278013575031	0.233830845771144	0.62762335402238	0.91507215369765
63.7958422428109	-42.7552623215749	0.373982888289536	0.252867737363386	0.495098039215686	0.62717566080011	0.910348533867074
63.8036244684529	-42.7449856830117	0.427577534177619	0.311037421296415	0.544117647058823	0.63612716108412	0.914997556198417
63.8113603990697	-42.7348300970699	0.358520745541932	0.304106167700779	0.412935323383085	0.641154946372488	0.917447966234304
63.8190556515253	-42.7245174912347	0.382597717844685	0.333822886669762	0.431372549019608	0.642710665065562	0.910929615179271
63.8267971083601	-42.7140787365765	0.43666135195211	0.304695252923828	0.568627450980392	0.639351801422238	0.917120427902475
63.8345810670457	-42.7037976757736	0.271380098743404	0.287858236702493	0.254901960784314	0.630966020717473	0.92
63.8423204002767	-42.6936426908107	0.303798166073546	0.27426299881376	0.333333333333333	0.631102029481395	0.92
63.8500332391564	-42.6833841591676	0.308145085370892	0.278054876624137	0.338235294117647	0.611634370635703	0.92
63.8577756977852	-42.6729384313978	0.172310993663956	0.251484732425951	0.0931372549019608	0.618776378967848	0.913113501109851
63.8654680482484	-42.6625980098969	0.204104549344544	0.204228999186601	0.203980099502487	0.619869610396777	0.908111010400591
63.8731763726455	-42.6523211020964	0.323271595098967	0.234778484315581	0.411764705882353	0.614490634305178	0.894308740421024
63.8809350832848	-42.6419399083035	0.224093627497849	0.183481372642758	0.264705882352941	0.616151658579249	0.884892059953283
63.8963422819589	-42.6213005533457	0.307091096249635	0.324966506224761	0.28921568627451	0.635293100998563	0.919904054947607
63.9118770823178	-42.6005615773647	0.160124061337641	0.18789518149881	0.132352941176471	0.612595493791312	0.865066796970999
63.9350418897791	-42.5695148614326	0.0828884159843169	0.16087487118432	0.00490196078431373	0.6	0.91973126324412
63.942715482169	-42.5590807354531	0.0978805087699595	0.175860520027481	0.0199004975124378	0.616829026173077	0.889433666777592
63.9503838459007	-42.548623382613	0.131889623606583	0.195151796232774	0.0686274509803922	0.612656880546303	0.901323339859243
63.9581419042033	-42.5382085638345	0.113543419069975	0.168263308728186	0.0588235294117647	0.609072547000484	0.90252326792405
63.9659000756996	-42.5277835189889	0.118474303073916	0.217340763010577	0.0196078431372549	0.6	0.797618414739746
63.9736075505734	-42.5174582871198	0.218608250270688	0.302888142332421	0.134328358208955	0.633282904800415	0.92
63.9813306582574	-42.5071891904211	0.164364284185497	0.181835913003762	0.146892655367232	0.612937574277742	0.838915182822693
63.9967096103062	-42.4860869918369	0.151133263299129	0.191155415487148	0.111111111111111	0.610811118350769	0.906015132585146
64.0044723000446	-42.475965050465	0.135786568809509	0.214969364034112	0.0566037735849057	0.6	0.863165552870419
64.0275451775569	-42.4444508071117	0.256444483729643	0.280565735136054	0.232323232323232	0.628884164607551	0.915483793349216
64.0353492727441	-42.4341736037831	0.472028116207524	0.321507212807205	0.622549019607843	0.637232179234483	0.91808753455127
64.043039534572	-42.4238766791279	0.288684403538218	0.309692039399668	0.267676767676768	0.607302999123637	0.850726648270719
64.050762042881	-42.4133170482197	0.138347891139398	0.252185978357227	0.0245098039215686	0.617821004216898	0.92
64.0584778005479	-42.4026921693354	0.203573498520479	0.191460722531154	0.215686274509804	0.614653997098793	0.85815656825386
64.0661438861941	-42.3921745895502	0.171269208509432	0.238060805078565	0.104477611940299	0.618399106453517	0.906275671677732
64.0738320449603	-42.3817360250431	0.188536228248415	0.234915593751732	0.142156862745098	0.61311676991818	0.886056377151317
64.0815721810785	-42.3711945387186	0.170368207161469	0.23779523785235	0.102941176470588	0.616440796441013	0.898490443868169
64.0892321239148	-42.3606464455445	0.141319429974308	0.209305526615283	0.0733333333333333	0.6	0.849832914020164
64.0969504529722	-42.3503221850445	0.143613111075023	0.13526543783632	0.151960784313726	0.607949327183602	0.839174795163564
64.1047510414784	-42.3400105710404	0.035029104343337	0.0455484047651053	0.0245098039215686	0.6	0.761437247971317
64.1125187552599	-42.3295660302836	0.0716727919446089	0.122181562725197	0.0211640211640212	0.605368926973447	0.79085672468884
64.120231897319	-42.3192116091762	0.110456466821788	0.156810369541012	0.0641025641025641	0.613941013327468	0.850666128735185
64.1280254985855	-42.3091708189102	0.131811163336217	0.118461036349853	0.145161290322581	0.60735728343688	0.84671962781345
64.1359447449575	-42.2993284286291	0.197815569753889	0.0622978061744442	0.333333333333333	0.6	0.80923153420023
64.2657219631664	-42.2224527396249	0.4864594498423	0.40149032825603	0.571428571428571	0.63657336509866	0.92
64.2744849065495	-42.2183415919619	0.319699697919961	0.376773133213658	0.262626262626263	0.640281396780806	0.92
64.2832851586993	-42.2139043715968	0.193278173018554	0.265344224824987	0.121212121212121	0.638643800052645	0.92
64.2920612610587	-42.2099860408552	0.241703683013868	0.126682219828905	0.35672514619883	0.605824304232469	0.797580925427257
64.3096452358404	-42.201725025237	0.181020377699266	0.266802660160438	0.0952380952380952	0.620688584166395	0.87255826920491
64.3184653502532	-42.1974853697437	0.171333796321585	0.288746024015719	0.053921568627451	0.622225363487414	0.92
64.3272337590064	-42.1934181999011	0.450854685742714	0.384296436162045	0.517412935323383	0.647073670289779	0.920000000000001
64.3360082963342	-42.1894195486211	0.384238144101318	0.342005699967343	0.426470588235294	0.635240628972266	0.917692868769602
64.3448269971325	-42.1851498231223	0.188490678512793	0.283844102123626	0.0931372549019608	0.621237784086544	0.92
64.3535666674977	-42.1807695017349	0.255715388086568	0.308532225448498	0.202898550724638	0.63360403658088	0.881171626349943
64.3623340969978	-42.1766927178601	0.222840071492549	0.308425241024313	0.137254901960784	0.629231259196956	0.92
64.3711870113795	-42.1728092326696	0.239610105244358	0.303119581557899	0.176100628930818	0.627264060048781	0.92
64.3799079310696	-42.1686314030996	0.204960216872582	0.326587100411831	0.0833333333333333	0.632151044477703	0.92
64.3974908546635	-42.1599405652151	0.238092703425903	0.294367225033624	0.181818181818182	0.619335584796658	0.900000580836358
64.40634206022	-42.1560497677681	0.159117568798393	0.248790693152343	0.0694444444444444	0.60765282938489	0.92
64.4150795891693	-42.1516394756432	0.132504156683067	0.237981286339108	0.027027027027027	0.608657355870885	0.92
64.4326769356502	-42.1434126492039	0.199874624763313	0.350729641683489	0.0490196078431373	0.630075220447748	0.92
64.4414436809604	-42.1393376404163	0.196551922054018	0.318476978436394	0.0746268656716418	0.63447508349458	0.92
64.4501788957279	-42.1349079029837	0.361435614216561	0.382735174011352	0.340136054421769	0.643197744301813	0.92
64.4677773049823	-42.1266784382742	0.204257899493839	0.307886868170069	0.10062893081761	0.629104590128089	0.92
64.4765316815985	-42.1224369714054	0.328467535080568	0.348111540749372	0.308823529411765	0.633795277227522	0.88151778943121
64.4853369128547	-42.1179938897554	0.161108518805356	0.283001351336203	0.0392156862745098	0.62535263725676	0.92
64.5116920171552	-42.1055153189291	0.264930300761622	0.368095895640891	0.161764705882353	0.617631364115075	0.92
64.5205078018526	-42.1011824423036	0.245431292241624	0.329097878600895	0.161764705882353	0.631510619755345	0.92
64.5292656839282	-42.0969673293602	0.185556321731813	0.276585280279546	0.0945273631840796	0.633371504542291	0.92
64.5907135308677	-42.0674424293657	0.0926331072340784	0.147014848347938	0.0382513661202186	0.609092936347682	0.837112300935917
64.608320593706	-42.058829205159	0.0344249073050721	0.0117069574672871	0.0571428571428571	0.602780050405194	0.65607578317706
64.6170633169688	-42.0546553860568	0.0950437379845284	0.138805424687005	0.0512820512820513	0.605507173671586	0.748901179120826
64.6258309905342	-42.0505914638007	0.193056039209325	0.34689639214414	0.0392156862745098	0.640724389180812	0.92
64.6697803655314	-42.0289921663114	0.131666896478766	0.248627910604591	0.0147058823529412	0.624324186111383	0.92
64.6872964003978	-42.0205329356174	0.153165498694123	0.276919232682363	0.0294117647058823	0.625539258883551	0.92
64.6961141962011	-42.0161969534651	0.202084551534261	0.364953416794011	0.0392156862745098	0.640027038870369	0.92
64.7048686189196	-42.0119194842237	0.198822737382454	0.392670350386799	0.00497512437810945	0.658484881391075	0.92
64.7136337667271	-42.0077647346154	0.0887203411279607	0.157832839118667	0.0196078431372549	0.6	0.919431141005395
64.7224553884096	-42.0034693952283	0.203202875390268	0.376993986074653	0.0294117647058824	0.65458058279312	0.92
64.7311850190925	-41.9991831403569	0.211718805122639	0.337579024386691	0.0858585858585859	0.64364370592879	0.913627425856168
64.7400009647829	-41.9948156746058	0.208297304487535	0.328359314857422	0.0882352941176471	0.63258748633386	0.92
64.7575760680149	-41.9862621356948	0.259317254274813	0.324604657803357	0.194029850746269	0.61451842410178	0.92
64.7663248470811	-41.9819234036035	0.199589507974481	0.281531957125434	0.117647058823529	0.62137736322147	0.910031067570907
64.7751496882775	-41.9776633366292	0.267294666737578	0.318903058965352	0.215686274509804	0.618135145047734	0.919907611575139
64.7839081000527	-41.9734222487542	0.195168039105477	0.300783839404983	0.0895522388059701	0.629616898144571	0.913030719510277
64.7926616469805	-41.9691236064109	0.270854488659276	0.360336428298945	0.181372549019608	0.649926135271214	0.92
64.801480422282	-41.9647855279497	0.229287330201542	0.326221719226613	0.132352941176471	0.6396751005766	0.92
64.8102350897938	-41.9604971618572	0.247462635867112	0.325771042878503	0.169154228855721	0.642914498420488	0.92
64.8189874838508	-41.9561854453218	0.406584435716234	0.2886590675109	0.524509803921569	0.630536090874136	0.918154645035596
64.827801823152	-41.9517949796232	0.487342240423226	0.317821735748412	0.656862745098039	0.623678543089054	0.892545473990639
64.8366233799977	-41.9474821677125	0.299891693824749	0.266450054316166	0.333333333333333	0.629162579972388	0.90992688355817
64.8453882448486	-41.9433047486894	0.33189421557607	0.235927734634727	0.427860696517413	0.621417822554536	0.908970445687789
64.8541325161277	-41.9388971375044	0.365520782416292	0.260142093933114	0.470899470899471	0.624685906679378	0.911771317682393
64.8629355638208	-41.934380178779	0.380578941669341	0.163935661116459	0.597222222222222	0.61088915491601	0.857405181697317
64.8717080689031	-41.9302901149103	0.26055268264965	0.157921285697309	0.36318407960199	0.603523069303832	0.810921164594684
64.8804575312635	-41.9259443162686	0.275598204952614	0.202238076571895	0.348958333333333	0.610392536161101	0.864989067920733
64.8892580599662	-41.9214357166882	0.490799910861926	0.328822043946074	0.652777777777778	0.643023569626389	0.914651737038955
64.8980783027372	-41.9171616292497	0.510826273954283	0.369691763594841	0.651960784313725	0.634419568816336	0.904098665967052
64.9067894276141	-41.912939466031	0.526706930046848	0.341292647972484	0.712121212121212	0.651200009853697	0.917244260775369
64.9155445321255	-41.9085221308182	0.551798873265496	0.348695785746678	0.754901960784313	0.646723362383141	0.917110010814301
64.9243495787835	-41.9040393694648	0.583363273986605	0.33829517542419	0.82843137254902	0.645294508766264	0.918100642873213
64.933164726016	-41.8996487721015	0.636104621406558	0.384954340852332	0.887254901960784	0.661792695613406	0.917332679581636
64.9419273036349	-41.8954318267107	0.45046492995852	0.293964685787687	0.606965174129353	0.628728087150597	0.898261952180937
64.9506787683435	-41.8910863329674	0.366257272761691	0.276632192582204	0.455882352941177	0.619493559516511	0.902900660885823
64.9594841304375	-41.886597235454	0.325378343112548	0.278207666617254	0.372549019607843	0.631083475696113	0.912683331906033
64.9682407277064	-41.8824070224202	0.464699489588999	0.232881566242675	0.696517412935323	0.618735188653	0.90252171489929
64.9769773584782	-41.8780517588272	0.54524332132329	0.306172917156384	0.784313725490196	0.636415950006154	0.915890719997574
64.9857677877417	-41.873480002079	0.444904544113939	0.334253532672321	0.555555555555556	0.637626011496987	0.92
65.8319265133611	-40.7737019878394	0.12444022172675	0.243978482669187	0.00490196078431373	0.623542346170357	0.92
65.8266329593269	-40.7914883077278	0.184614149332687	0.36432633788106	0.00490196078431373	0.641003638991218	0.92
65.8159763255996	-40.8267220074477	0.160343124120011	0.315711123861912	0.00497512437810945	0.63712592883194	0.92
65.8053582086796	-40.8620099270966	0.0965829474915864	0.188263934198859	0.00490196078431373	0.6	0.92
65.8000192058843	-40.8794864614259	0.171556081309434	0.278435545703445	0.0646766169154229	0.627662780939851	0.92
65.7947079746329	-40.8970118662926	0.121262736207113	0.168996060649519	0.0735294117647059	0.60755388907136	0.825438604763983
65.7840685332467	-40.9322249473736	0.166482175506419	0.303113604744181	0.0298507462686567	0.629152119879982	0.92
65.7626798961893	-41.0023755973676	0.126939411817086	0.243928574877953	0.00995024875621891	0.643377658726717	0.92
65.725336994781	-41.1249359555688	0.102162128699899	0.184716414262544	0.0196078431372549	0.611579121560649	0.823543805870115
65.7145502226436	-41.1599996599104	0.0216605394830773	0.018811275044586	0.0245098039215686	0.6	0.726695044148966
65.7092361088326	-41.1774660717411	0.194429851989787	0.383884579601465	0.00497512437810945	0.655168733523152	0.92
65.6984781827824	-41.2123575225605	0.144422599431259	0.259433434156636	0.0294117647058823	0.622642467317789	0.92
65.6931452167616	-41.2297793120493	0.145092986148846	0.285210847919583	0.00497512437810945	0.62640122873344	0.92
65.6770263629968	-41.2820086953741	0.0983785916592857	0.176856685806134	0.0199004975124378	0.6	0.840678826724233
65.6717071382673	-41.2994407412713	0.0855968349157875	0.156487787478634	0.0147058823529412	0.61323804562722	0.857044197981967
65.6448114275642	-41.3864925826631	0.116271843341973	0.221049433810382	0.0114942528735632	0.622449374275889	0.887303449966768
65.6393878697521	-41.4037112722666	0.0257292856663735	0.0464834469546376	0.00497512437810945	0.6	0.797259675333682
65.6340965964303	-41.4211667874177	0.0973689790980848	0.189182402640614	0.00555555555555555	0.6	0.92
65.6178372764823	-41.4732184088526	0.17696962599269	0.34896412760727	0.00497512437810945	0.640062253671873	0.92
65.6125371390836	-41.4906420023089	0.195430643797615	0.371253444457975	0.0196078431372549	0.649236576648729	0.92
65.6016804479189	-41.5252209842511	0.0388706256148372	0.072766126851565	0.00497512437810945	0.6	0.853400099598988
65.5908672084701	-41.5598663735373	0.059558366903767	0.109312812238907	0.00980392156862745	0.6	0.825686562348907
65.5855031832935	-41.5771597725048	0.0591932166019967	0.113411308825884	0.00497512437810945	0.6	0.863867176448161
65.5801130462463	-41.594397742298	0.14486890254144	0.265228001161312	0.0245098039215686	0.622351362041122	0.92
65.5746555693787	-41.6117123476782	0.121286354335005	0.232768787101383	0.00980392156862745	0.621264706814002	0.92
65.5692582176093	-41.6289316168327	0.0220187803960069	0.0390624364139043	0.00497512437810945	0.6	0.761030556860139
65.5367673214671	-41.732520660978	0.0327630202993449	0.0606240798143761	0.00490196078431373	0.6	0.8504749788141
65.5313542438278	-41.7498924082104	0.0123159253298764	0.0197298898754391	0.00490196078431373	0.6	0.726865749467881
65.4875617817466	-41.856435801306	0.0671762377375402	0.129144142141747	0.00520833333333333	0.6	0.866338534689638
65.4045781165441	-41.9846421886971	0.14335527306407	0.272004663775198	0.0147058823529412	0.628312537385427	0.900615983866453
65.3969844070126	-41.9962793481977	0.131987539825003	0.239465275728437	0.0245098039215686	0.6228647998353	0.92
65.3668099425755	-42.0426414241577	0.175697276288966	0.28671793566251	0.0646766169154229	0.625869251140617	0.901446616812882
65.3517430851191	-42.0660232161982	0.220922848052689	0.340655219914902	0.101190476190476	0.643497391391337	0.92
65.3441584921138	-42.0773646696707	0.216621852882977	0.323790969447547	0.109452736318408	0.639754890905962	0.92
65.3366561528726	-42.0890135198807	0.200433642311388	0.244004539524737	0.156862745098039	0.623364402898085	0.92
65.3291118694953	-42.1008030628642	0.148332859702564	0.25962868236809	0.037037037037037	0.626822880200015	0.92
65.3215354967637	-42.1121684445976	0.152653200998416	0.275455655728176	0.0298507462686567	0.621811590988857	0.92
65.3139765724271	-42.1235947198276	0.140806362309394	0.198279391285455	0.0833333333333333	0.613731954904416	0.887875234333909
65.3064201207051	-42.135324735093	0.138719479296593	0.232994514148742	0.0444444444444444	0.620800023737659	0.92
65.2902415041349	-42.1536538487415	0.223209007880056	0.347652583661347	0.0987654320987654	0.633413509837084	0.92
65.2558119849351	-42.1769722721101	0.114662651836987	0.176693724726606	0.0526315789473684	0.610117781050522	0.91950385631659
65.2469789792655	-42.1812114109418	0.102898909223385	0.189131151780104	0.0166666666666667	0.6	0.92
65.2381877038528	-42.1851004816068	0.131092143096699	0.246311270320383	0.0158730158730159	0.624075497296755	0.92
65.2205316109066	-42.1928230906839	0.212612585229036	0.361499680261993	0.0637254901960784	0.64153124219397	0.92
65.2117772912004	-42.1971706583217	0.169262209430067	0.296857752193466	0.0416666666666667	0.630420074220286	0.92
65.2030495613382	-42.201815271144	0.166757463922589	0.208514927845177	0.125	0.616413925661871	0.899634065978577
65.1942319698124	-42.2062228220329	0.134972848143233	0.251927678268448	0.018018018018018	0.623047860836365	0.92
65.1853827843396	-42.2102552423749	0.137110803798422	0.254990838366075	0.0192307692307692	0.622917314752286	0.92
65.1766192625743	-42.2144906237809	0.174809900872013	0.318755604213161	0.0308641975308642	0.637070349106997	0.92
65.167884664388	-42.2190558947621	0.223280754058772	0.338453400009435	0.108108108108108	0.644286044186202	0.92
65.1590583721036	-42.2233535042182	0.15314587230211	0.234069522381998	0.0722222222222222	0.621774669060915	0.904653468959274
65.1502843009022	-42.2274655226974	0.183933091867813	0.263388571795329	0.104477611940298	0.631569756679647	0.902349970410475
65.1327084644139	-42.2361599028631	0.230170876224037	0.318265249715833	0.14207650273224	0.629696949996686	0.92
65.1239450676457	-42.2403903415307	0.222535363937986	0.326426660079361	0.11864406779661	0.638197241576955	0.92
65.1151695961083	-42.2444816771938	0.192074762253153	0.298878206676849	0.0852713178294574	0.632233919103373	0.919855456922781
65.106363032594	-42.2490003054118	0.234707773402186	0.288256126514518	0.181159420289855	0.636507730426455	0.92
65.0536455639544	-42.2743352343761	0.0845947024569629	0.146462132186653	0.0227272727272727	0.604003254044381	0.82024676680412
65.0448167783748	-42.2785806985153	0.19164994238771	0.17362246542058	0.209677419354839	0.616775584729865	0.883698522127829
65.036078123756	-42.2830715838821	0.141614497532927	0.148900636856898	0.134328358208955	0.601871945157344	0.864420506526176
65.0273139857631	-42.2872752982169	0.296649029272653	0.293863030296717	0.299435028248588	0.620632426869864	0.92
65.0184702691774	-42.2913396205325	0.208629628350356	0.235886707681104	0.181372549019608	0.6	0.813200523200472
65.0097253941463	-42.2957457400801	0.431811376380962	0.296458573657446	0.567164179104478	0.611783694314426	0.892415606760268
65.0009720671928	-42.3000533743868	0.417969561500098	0.316331279862941	0.519607843137255	0.626046504770892	0.92
64.9921269995699	-42.3040856545704	0.384223333306476	0.273348627397265	0.495098039215686	0.629277653310988	0.900194928524746
64.9832976724895	-42.3083040934123	0.588267340982053	0.323593505493517	0.852941176470588	0.628246488064086	0.900568946558079
64.9745555200947	-42.3127374986889	0.610062288551411	0.394253930336653	0.825870646766169	0.622953084879168	0.901242633168399
64.9657936718265	-42.3169576986033	0.743620216488166	0.506848276113586	0.980392156862745	0.639319634979608	0.92
64.9569517938781	-42.3210487773086	0.65281065921802	0.388954651769373	0.916666666666667	0.6623143789458	0.92
64.9481828633979	-42.3251902825948	0.561588600195557	0.401784165565243	0.721393034825871	0.602726635133737	0.900750776452399
64.9394225155695	-42.3294312328471	0.494072280302484	0.331281815506929	0.656862745098039	0.6	0.91929888560331
64.930606933253	-42.3338211762266	0.467286118905377	0.37574870839899	0.558823529411764	0.6	0.839910522651877
64.921839761468	-42.3379754113322	0.235208022758281	0.161958334073775	0.308457711442786	0.607193660380305	0.827201449842265
64.9131136413417	-42.3419791079477	0.237885571431743	0.152388058286373	0.323383084577114	0.613293592281303	0.919810768515164
64.9042470805114	-42.3462467500835	0.165194056427891	0.261760661875389	0.0686274509803921	0.614488560804105	0.91124728004354
64.8954255640542	-42.3505659178853	0.187629613201878	0.316435696991992	0.0588235294117647	0.623214327890927	0.902035236014903
64.8866671087091	-42.3547885564086	0.208689488160249	0.258174996220996	0.159203980099502	0.620812140593318	0.902059072312226
64.8779042823828	-42.3589337018417	0.206150005696622	0.230927462373637	0.181372549019608	0.62135899835299	0.893254751536289
64.8690779726572	-42.3631468575384	0.391758138517085	0.268810394681228	0.514705882352941	0.626261095624011	0.915046853093305
64.8602536487136	-42.3674030036705	0.389613938452343	0.259620033767431	0.519607843137255	0.628596410208413	0.907776842166835
64.851488103407	-42.3715585857599	0.480092615534254	0.308443937536169	0.651741293532338	0.635236547044169	0.918996312528202
64.8427169273935	-42.3756573209002	0.396049557275065	0.29209911455013	0.5	0.631935096390343	0.917559992569122
64.8338910553933	-42.379917738017	0.376112642740554	0.262029207049736	0.490196078431373	0.624326951338865	0.911820826540428
64.8251340553219	-42.3841753302471	0.500787439509392	0.31500771483968	0.686567164179104	0.635388208018678	0.918956995305383
64.8163570741786	-42.3881967781566	0.351165295482393	0.246448238023609	0.455882352941177	0.620984597479311	0.909924127994842
64.8075139806349	-42.3922385558078	0.288493674613087	0.214242251186958	0.362745098039216	0.618478154903589	0.90313377437789
64.7987634527061	-42.3965497446915	0.44757612429022	0.283211950072977	0.611940298507463	0.627407612353336	0.90888365142888
64.790009979272	-42.400836620066	0.335696350577947	0.242821272584465	0.428571428571429	0.62144942621845	0.900030367101682
64.7811642143908	-42.4048525713724	0.365178891856724	0.254867587635017	0.475490196078432	0.625530320711159	0.91446669398801
64.7723305851823	-42.4090135683557	0.392979570638704	0.246743455002897	0.53921568627451	0.622793042712007	0.903435596146142
64.7635807505151	-42.4133479073936	0.375973709080907	0.259410104728977	0.492537313432836	0.62595279130659	0.906855064174168
64.7548188244273	-42.4175394918316	0.37841132544327	0.276822650886539	0.48	0.627909148107476	0.911115698826777
64.7459705229824	-42.4215133145516	0.298123207839822	0.213893474503172	0.382352941176471	0.617908208300927	0.904941376275317
64.7372475855998	-42.4255773005495	0.237114001449492	0.206551235222216	0.267676767676768	0.620237543143264	0.903976766971823
64.7284322017672	-42.4299450002111	0.256166981278402	0.203510433145039	0.308823529411765	0.615471726352987	0.901526540632018
64.7196067633628	-42.4341935993238	0.26993837050855	0.231053211605335	0.308823529411765	0.620513391801362	0.90591429112011
64.7108279214749	-42.4381828637914	0.309541823058981	0.2708249396503	0.348258706467662	0.628245041739019	0.918306304604835
64.7020475567007	-42.4421465189711	0.224553531615827	0.199107063231654	0.25	0.61675552079848	0.897480920536054
64.6932164966401	-42.4463170612528	0.203403960791369	0.147004000014111	0.259803921568627	0.610012392357321	0.867868915345493
64.6844695014559	-42.4506662824085	0.331643837796492	0.239864252169561	0.423423423423423	0.621349711615939	0.899589199719231
64.6756972676031	-42.4547249841248	0.42543886086315	0.267544388392967	0.583333333333333	0.626783622905964	0.914979690746601
64.6668424556589	-42.4586139447729	0.254962198715824	0.230854629989789	0.27906976744186	0.620107922353173	0.906663168326408
64.6580854501669	-42.4628473594105	0.262558087256096	0.186807716800749	0.338308457711443	0.614258142807253	0.891759932882108
64.6493306610205	-42.4671052417074	0.18385087660947	0.166721361062077	0.200980392156863	0.609440552289693	0.873319415895229
64.6404990782427	-42.4712700909158	0.172597484356866	0.22264594910589	0.122549019607843	0.620647202891463	0.900618438198703
64.6316598551469	-42.4753468839952	0.0949803359057829	0.15564694632137	0.0343137254901961	0.610371560653853	0.870688323011457
64.6228823012203	-42.4793329482655	0.105601807564146	0.151502122590978	0.0597014925373134	0.609898685205168	0.870259101360826
64.6141147300713	-42.483429394407	0.132804070672987	0.133255200169502	0.132352941176471	0.606844759823563	0.869264562839361
64.6052963423181	-42.4877330875983	0.137958694109173	0.262028499329457	0.0138888888888889	0.632391100977231	0.92
64.5965275192816	-42.491813848074	0.136543531075251	0.141142617706058	0.131944444444444	0.612379284652735	0.844641875360956
64.5877415874633	-42.4957019807596	0.0424792794720659	0.075008310187913	0.00995024875621891	0.6	0.919532376846229
64.561440588833	-42.5082028396162	0.134512508511861	0.219273773242627	0.0497512437810945	0.61405959646927	0.891912987566045
64.5525497913441	-42.512156565871	0.0599529478571262	0.0708862878711152	0.0490196078431373	0.60156543115465	0.729389764444605
64.5173526204765	-42.5286756849761	0.059136157068018	0.0594487847242712	0.0588235294117647	0.601450482243314	0.762519575146612
64.5085795769122	-42.532710854535	0.0769263229665142	0.0593252827489488	0.0945273631840796	0.604973689525429	0.766428109320728
64.4998146983099	-42.53683949857	0.089160607017721	0.124399645407991	0.053921568627451	0.603444144683071	0.875025587578769
64.4734319064261	-42.5489888115728	0.14274578156482	0.187452347443365	0.0980392156862745	0.617961931612338	0.869048272112841
64.4557608711846	-42.5571853903186	0.0425948274245413	0.0606798509275139	0.0245098039215686	0.6	0.778785205726356
64.4469898884502	-42.56123108896	0.0526542036342898	0.0605322878655945	0.0447761194029851	0.605286301923095	0.737041914292992
64.4382170084153	-42.5652588606386	0.00921175078838229	0.0135215407924509	0.00490196078431373	0.60221697314986	0.700555390054025
64.4293767917997	-42.5693001726198	0.0516730129158132	0.0641303395571166	0.0392156862745098	0.60384867394742	0.753135112428798
64.4118431853353	-42.5774895190726	0.217336715407526	0.253300881795444	0.181372549019608	0.622870705825078	0.92
64.4030074155204	-42.5815746064702	0.0111081025383004	0.0222162050766007	0	0.6	0.71219891619789
64.3855028211	-42.5894877208066	0.0694697757681041	0.0792380589988947	0.0597014925373134	0.6	0.855016076789137
64.3590283133731	-42.6018833481585	0.0209496597270946	0.0369241950760797	0.00497512437810945	0.6	0.781436979853895
64.332635690125	-42.6138191171515	0.125447435164352	0.176268004657062	0.0746268656716418	0.616967470037751	0.913939437205448
64.3238758640372	-42.6179774975079	0.209255212747126	0.202824150984449	0.215686274509804	0.607612152366543	0.868056287769635
64.3150287090815	-42.6219191452977	0.201877673100559	0.153755346201118	0.25	0.6	0.737439207525433
64.3062445129897	-42.6257940451021	0.164461393699399	0.13986806103064	0.189054726368159	0.604059829101031	0.793042199518993
64.2974827395341	-42.6299280586369	0.255926758689176	0.198128027182274	0.313725490196078	0.612069771023682	0.881268790859029
64.2886501343354	-42.6340338178624	0.324073974282181	0.143245987780049	0.504901960784314	0.606930452923914	0.840377658262019
64.2798016494896	-42.6379442223395	0.307175909179027	0.207489073260016	0.406862745098039	0.600704599155476	0.705393104213149
64.2710228178915	-42.6418428598687	0.235494665142426	0.182432116354504	0.288557213930348	0.6	0.848575738937296
64.2622644145742	-42.6459817160294	0.257702430062271	0.156819001538684	0.358585858585859	0.601165680159532	0.848055866129793
64.2534678101589	-42.6504504415027	0.491715050509487	0.275096767685641	0.708333333333333	0.623824576756068	0.92
64.2448167139156	-42.6556491717903	0.5880421971133	0.3010843942266	0.875	0.624068635320643	0.904620593610082
64.2361826037641	-42.6609997507089	0.644617419186462	0.353337402475488	0.935897435897436	0.611976827605245	0.887882971266482
64.1793442222212	-42.7215449320795	0.169321833512546	0.191584843495679	0.147058823529412	0.605503233606067	0.897724392920033
64.171447022842	-42.7314932345511	0.164531387627829	0.240827481138011	0.0882352941176471	0.61254235283334	0.883271141592142
64.1635707092518	-42.7412021959007	0.277493436717562	0.241554037614229	0.313432835820896	0.624846029697655	0.904971355274946
64.1556473186237	-42.7507051326004	0.1470015237903	0.181257949541383	0.112745098039216	0.612849077170868	0.874829445732249
64.1476336589654	-42.760141630228	0.399253991004677	0.215174648676021	0.583333333333333	0.615807347886973	0.898781707725323
64.1397180465346	-42.7696726122371	0.233712742165483	0.265405282310764	0.202020202020202	0.627164982049259	0.864392212454796
64.1319430376795	-42.7797877548012	0.299151448557482	0.32557562438769	0.272727272727273	0.633360732247652	0.92
64.1241898123241	-42.790297536014	0.481398190623236	0.320639518501375	0.642156862745098	0.633204881472508	0.910562204651043
64.1164696608531	-42.8006298423935	0.559604729658494	0.323189558819476	0.796019900497512	0.64135363084105	0.912866132594237
64.1087436322088	-42.8109364106687	0.509194863785027	0.283095609922995	0.735294117647059	0.628981128501336	0.90214698802871
64.1009704264448	-42.8213597396953	0.509382336531093	0.307980359336696	0.71078431372549	0.631661028547702	0.913666785170019
64.0932805314625	-42.8317980588107	0.285138588081431	0.281719962232515	0.288557213930348	0.62763337778641	0.916642059205575
64.0855730322021	-42.8421668280504	0.423924827518508	0.347849655037015	0.5	0.646747717442862	0.919984458662686
64.077773726599	-42.8524795713969	0.481578356363133	0.281784163706657	0.681372549019608	0.635729096341357	0.90801909144065
64.0700073823831	-42.8629179421842	0.393592005410371	0.249549602218592	0.537634408602151	0.622462038202897	0.898633737572683
64.0623090670016	-42.8733141852796	0.484586390849964	0.335839448366594	0.633333333333333	0.64071220495405	0.912736580648169
64.054591331563	-42.8833902633006	0.386497366122951	0.250606672544409	0.522388059701493	0.628231431561896	0.883766874011333
64.0467722861382	-42.8937833263973	0.101823881217933	0.09090266439665	0.112745098039216	0.600910546836012	0.790775048982117
64.0390583546774	-42.9043983543463	0.37894535796725	0.261594419638204	0.496296296296296	0.626688871714488	0.910570111597368
64.0313528853611	-42.914749518194	0.4329080689296	0.313184558911833	0.552631578947368	0.638668393010674	0.910898583462681
64.0235865044139	-42.9248629109288	0.360900862053593	0.24140956724444	0.480392156862745	0.623375251188417	0.908734870456551
64.0157902134306	-42.935163228231	0.46336243244649	0.304175845285137	0.622549019607843	0.63690768312745	0.913544764020058
64.0080900335423	-42.9455321916447	0.519865589966889	0.358139140132784	0.681592039800995	0.645906850910796	0.920000000000001
64.0003706078758	-42.9558238870065	0.49515915334581	0.333455561593581	0.656862745098039	0.646775468792108	0.917568887933233
63.9925688097031	-42.9660946624426	0.56405427553061	0.353598747139651	0.774509803921568	0.645146081761964	0.91998124364688
63.9848452912445	-42.9763641656421	0.673492451413261	0.391761022229507	0.955223880597015	0.662405193782031	0.920000000000001
63.9771304363367	-42.9866638211924	0.596919093391664	0.370308775018623	0.823529411764706	0.656302371244421	0.919083728686574
63.9693346720813	-42.9969484652696	0.597058533523125	0.395097459203113	0.799019607843137	0.667426323355093	0.920000000000001
63.9615215707112	-43.0071620806024	0.498370354289047	0.295760316421232	0.700980392156862	0.638659431029653	0.906860950612635
63.9538076982683	-43.0174562913044	0.477826725068955	0.313862405361791	0.641791044776119	0.639908509652475	0.913801187904253
63.9461162271575	-43.0278350424634	0.541611529967875	0.416556393269082	0.666666666666667	0.662710460054209	0.92
63.9382801732627	-43.0379494097843	0.656643032471109	0.416227241412807	0.897058823529412	0.674535418429757	0.920000000000001
63.9305058733551	-43.0479989174889	0.561793081337212	0.352441884067459	0.771144278606965	0.649383297433538	0.919062064598778
63.9228066034534	-43.0583395569138	0.563394543302262	0.322867517977072	0.803921568627451	0.638501717431066	0.920000000000001
63.9150646193366	-43.0688134322406	0.617407761383383	0.39037107832232	0.844444444444445	0.656406059080402	0.920000000000001
63.9073072317687	-43.0789209268758	0.641873671392018	0.408041128094771	0.875706214689265	0.668641204623584	0.920000000000001
63.8995749453719	-43.0888969535221	0.674928696742101	0.421752818320804	0.928104575163399	0.672310019174479	0.920000000000001
63.89176363803	-43.0993862837614	0.678109770789143	0.397245182603928	0.958974358974359	0.664536107749111	0.920000000000001
63.8762958599743	-43.1197547288591	0.722208613486065	0.474267973240785	0.970149253731344	0.691871662495555	0.920000000000001
63.8684564162165	-43.1298278097865	0.690396113355294	0.444517716906667	0.936274509803922	0.680548486233794	0.920000000000001
63.8607121365265	-43.1402706525581	0.753898734843719	0.514741914131883	0.993055555555556	0.702949526446607	0.920000000000001
63.8530008971553	-43.1505375721936	0.77295057755089	0.545901155101779	1	0.712686735328722	0.920000000000001
63.8452008594178	-43.1604532667308	0.775608314443639	0.570824472024533	0.980392156862745	0.715960409505702	0.920000000000001
63.8373729149436	-43.170563011638	0.700164529346345	0.464054548888768	0.936274509803921	0.688057372525586	0.920000000000001
63.8296744952247	-43.1808713880644	0.750502904642655	0.51095605804153	0.990049751243781	0.701907665542212	0.920000000000001
63.8219652080149	-43.1911348412112	0.721321830985424	0.562643661970848	0.88	0.715363327392055	0.92
63.8141206462418	-43.201170958486	0.826525664395616	0.657953289575546	0.995098039215686	0.73739529330916	0.920000000000001
63.8063629830134	-43.2112420815493	0.762660069493931	0.570096258390846	0.955223880597015	0.717038786728384	0.920000000000001
63.7986567408931	-43.221510182617	0.813606449987447	0.637016821543521	0.990196078431373	0.731552971189632	0.920000000000001
63.7908741433197	-43.2317805967806	0.761866341281612	0.557746288005402	0.965986394557823	0.711159343512442	0.920000000000001
63.7830292207413	-43.241800366541	0.683551289609765	0.470043755690119	0.897058823529412	0.691444096773377	0.920000000000001
63.7752681710775	-43.2518431688633	0.745987269552338	0.551676031641989	0.940298507462687	0.7020842841072	0.920000000000001
63.7675629418586	-43.262103580582	0.803076239674535	0.66007404797652	0.946078431372549	0.733104313366545	0.920000000000001
63.7597791552052	-43.2723589065092	0.790791874558815	0.623250415784297	0.958333333333333	0.68651028631499	0.920000000000001
63.7519963143097	-43.2823115098138	0.800250069164996	0.645276257732976	0.955223880597015	0.720075474158852	0.920000000000001
63.7442577624062	-43.2922024204147	0.664992413488547	0.484213682698487	0.845771144278607	0.69295473142968	0.920000000000001
63.7364332877177	-43.3025133749394	0.701609766514395	0.530203660012916	0.873015873015873	0.702028972519626	0.920000000000001
63.7287313666807	-43.3127709355662	0.784365908217481	0.605768853471999	0.962962962962963	0.714646745243354	0.92
63.7209284204952	-43.3226302265206	0.779541977166764	0.593397679823723	0.965686274509804	0.711908600540423	0.920000000000001
63.7130740706174	-43.3325905748797	0.722949161957597	0.543937539601469	0.901960784313725	0.707648345083849	0.920000000000001
63.7053035498986	-43.3428774584885	0.802284418105873	0.604568836211746	1	0.720738905537557	0.920000000000001
63.6975868568806	-43.3530690262702	0.755438607678822	0.562729067209496	0.948148148148148	0.711430145005707	0.920000000000001
63.6898016734619	-43.3629905197047	0.781409360988171	0.58732852589791	0.975490196078432	0.710106477984628	0.920000000000001
63.6819567459664	-43.3729790370021	0.65655465009658	0.445462241369631	0.867647058823529	0.661073793175001	0.920000000000001
63.6742400021072	-43.3831621594965	0.723990618017745	0.515689569368822	0.932291666666667	0.685954984403987	0.920000000000001
63.6665165782297	-43.3933168647445	0.800435223072365	0.648489493763778	0.952380952380952	0.726973288899549	0.920000000000001
63.6586643058371	-43.4032681367411	0.714003992684967	0.550557004977776	0.877450980392157	0.702964447335157	0.920000000000001
63.6508701724901	-43.413140395388	0.655271431001461	0.479697090858643	0.830845771144279	0.682541025421682	0.920000000000001
63.6431488362234	-43.4232948449182	0.702681819982909	0.503402855652093	0.901960784313726	0.698192173735335	0.920000000000001
63.6353707589265	-43.4335278890623	0.736857891695543	0.552147155940106	0.92156862745098	0.706108506362747	0.92
63.6275160421073	-43.4434570748665	0.706708244738119	0.52125962673114	0.892156862745098	0.703875313260366	0.920000000000001
63.6197126449697	-43.453280554816	0.629907921111462	0.483696439237851	0.776119402985074	0.692471031817801	0.920000000000001
63.6119715730576	-43.4633471790773	0.630049870242707	0.456178171857963	0.803921568627451	0.676855758956964	0.920000000000001
63.6041895879194	-43.4735551778585	0.674104828075205	0.509667989483744	0.838541666666667	0.689812818216622	0.920000000000001
63.5964147700208	-43.4834849420741	0.532095419504956	0.419746394565468	0.644444444444445	0.671436200458607	0.920000000000001
63.5886652304076	-43.4932755145156	0.536481535354001	0.446097399066211	0.626865671641791	0.676154956043094	0.920000000000001
63.5808348558548	-43.5034970256443	0.555118893822043	0.419061317055852	0.691176470588235	0.652490055943588	0.920000000000001
63.573098701867	-43.5135707730128	0.6171709872978	0.479440013811285	0.754901960784314	0.672756304240996	0.92
63.5652993673348	-43.52339293272	0.584752791493012	0.444015386907592	0.725490196078431	0.677502590902723	0.920000000000001
63.5574389646586	-43.5332765356929	0.664461693177621	0.471080249100341	0.857843137254902	0.683138036052278	0.920000000000001
63.5496384962044	-43.5433936944813	0.706886509546941	0.497106352427216	0.916666666666667	0.689678725270046	0.920000000000001
63.5419049476904	-43.5534665806923	0.690657681108094	0.540519342315692	0.840796019900497	0.704997459153697	0.920000000000001
63.5341207202114	-43.5633384842818	0.726086775554763	0.520801002089918	0.931372549019608	0.700527664450549	0.920000000000001
63.5262628381337	-43.5732223501928	0.647063534694903	0.490205500762355	0.803921568627451	0.690012122764641	0.920000000000001
63.5184845645966	-43.583112900446	0.692715414998675	0.465032820047103	0.920398009950248	0.673009016756864	0.920000000000001
63.5107493628078	-43.5931686305879	0.764603439963266	0.492169842889492	1.03703703703704	0.68049817315075	0.920000000000001
63.5029352432413	-43.6032156450147	0.802990001893988	0.615503813311786	0.99047619047619	0.71985808567717	0.920000000000001
63.4951175699717	-43.6129402647156	0.717409408446482	0.494520309430278	0.940298507462686	0.684563742450286	0.920000000000001
63.4873434606098	-43.6228352884763	0.692757667710323	0.522770237381431	0.862745098039215	0.677659749002842	0.920000000000001
63.4795373472813	-43.6329061685503	0.731309142003883	0.541049656556786	0.92156862745098	0.701733822934971	0.920000000000001
63.4716957705065	-43.642835576607	0.714043134459009	0.535929406172921	0.892156862745098	0.701081201366859	0.920000000000001
63.4639088627725	-43.6526733245871	0.717819812406973	0.545092361132354	0.890547263681592	0.706337419805242	0.920000000000001
63.4561475080661	-43.6626089037479	0.688740520639281	0.55885359029817	0.818627450980392	0.704783550594153	0.920000000000001
63.4483245157728	-43.6726036733235	0.791495094661095	0.627107836381013	0.955882352941177	0.722255176268914	0.920000000000001
63.4405320894846	-43.6824117121231	0.700159824035503	0.579424125682945	0.82089552238806	0.708129853772679	0.920000000000001
63.432795103229	-43.6922080456449	0.74172762758764	0.597883115871796	0.885572139303483	0.710819277349235	0.920000000000001
63.4249292037219	-43.7022892016543	0.786288970557211	0.582381862683048	0.990196078431373	0.682855068932679	0.920000000000001
63.4171537154948	-43.7121561532061	0.743032895071602	0.590543402083503	0.895522388059701	0.67860402170035	0.920000000000001
63.4093558012922	-43.721931999838	0.698888485088482	0.520325989784806	0.877450980392157	0.695303947212918	0.920000000000001
63.4015057648996	-43.7318042659179	0.698448138818714	0.490033532539389	0.906862745098039	0.69254178692254	0.920000000000001
63.3936865096989	-43.741794822574	0.535903934586728	0.444356888781299	0.627450980392157	0.667694350031443	0.920000000000001
63.3859048205492	-43.75162652361	0.56693034257788	0.402517401573671	0.731343283582089	0.653333314065334	0.920000000000001
63.3781014933177	-43.7613699894671	0.652431196983072	0.49603886455438	0.808823529411764	0.687117923742502	0.920000000000001
63.370261393139	-43.7712705692765	0.661280145210334	0.445109310028511	0.877450980392157	0.658020113230542	0.920000000000001
63.3625127271946	-43.7812228149441	0.477754730664055	0.398295530979851	0.557213930348259	0.657968909969096	0.92
63.3547353756805	-43.7910582321719	0.560781308299737	0.381366538168103	0.740196078431372	0.650100950899638	0.920000000000001
63.3468597806523	-43.8008076679959	0.650623058280615	0.482618665580838	0.818627450980392	0.684087561162816	0.920000000000001
63.3390501373657	-43.8105123016741	0.551464629510964	0.431287467977152	0.671641791044776	0.654515465024577	0.9199941372235
63.3312875110035	-43.8204000157378	0.591701746825383	0.438305454435081	0.745098039215686	0.666339825532545	0.920000000000001
63.3234658833791	-43.8303570890676	0.597416110154551	0.459538102662043	0.735294117647059	0.667159561397935	0.920000000000001
63.3156080974038	-43.8401696930395	0.708978603748622	0.491486619261951	0.926470588235294	0.690996864656087	0.920000000000001
63.3078001746198	-43.849871705736	0.618050248097737	0.420180098185525	0.81592039800995	0.657214231963063	0.920000000000001
63.3000160056392	-43.8596649772163	0.701416603171265	0.476362618107237	0.926470588235294	0.67351673379312	0.920000000000001
63.292172373441	-43.8695253943276	0.637967820250102	0.422994464029616	0.852941176470588	0.669728446825782	0.920000000000001
63.2843672560134	-43.8792306017558	0.543839870660984	0.43593844778963	0.651741293532338	0.677236875310939	0.920000000000001
63.2766256601744	-43.8889546261254	0.613161615225753	0.440253578710212	0.786069651741294	0.6739619608416	0.920000000000001
63.2687556080326	-43.8989534858454	0.600757444811953	0.417201164133711	0.784313725490196	0.661303024098797	0.920000000000001
63.2609469890764	-43.9086366943613	0.686575389519832	0.422902022820759	0.950248756218905	0.661756608833022	0.920000000000001
63.2531147372106	-43.9182233436297	0.715317342174575	0.460046449055031	0.970588235294118	0.650141125734292	0.918484713588715
63.2452661453876	-43.9280477372229	0.678789098153658	0.436009568856337	0.92156862745098	0.652360888476188	0.918661592147655
63.2375231659911	-43.9379796876096	0.598597561404135	0.402323327936476	0.794871794871795	0.648847420617201	0.92
63.2297290076584	-43.9477091517349	0.613890491322123	0.37270851887613	0.855072463768116	0.650330249084384	0.920000000000001
63.2218353219273	-43.9573472580101	0.558869914588835	0.372641789961984	0.745098039215686	0.649465807016721	0.92
63.213976321499	-43.9671204778081	0.63435812264057	0.381461343320356	0.887254901960784	0.643326253254244	0.920000000000001
63.2062095379697	-43.97694989717	0.640945538416949	0.406891076833897	0.875	0.657535669135425	0.920000000000001
63.1984140884928	-43.9866641576232	0.672861511887791	0.453067656543945	0.892655367231638	0.677762558501884	0.920000000000001
63.1905221996575	-43.9962989909787	0.673220551613949	0.449382279698486	0.897058823529412	0.658441863219196	0.920000000000001
63.1827258488967	-44.00600449697	0.501313805130505	0.37078681424111	0.6318407960199	0.644488827213693	0.920000000000001
63.1749687070738	-44.0158593135496	0.712561931549922	0.434927784668472	0.990196078431372	0.666675167244985	0.920000000000001
63.1671050683924	-44.0255952939013	0.345042683422777	0.29564092240111	0.394444444444444	0.646626579413773	0.900409980992707
63.15926658829	-44.035124245243	0.40775217665181	0.303066542358345	0.512437810945274	0.627269075110458	0.912826292302323
63.1514578365248	-44.0447706170867	0.574714646771324	0.365115568052452	0.784313725490196	0.635033919344123	0.908229020577002
63.1436261979138	-44.0546272641598	0.635175281699574	0.406714199762786	0.863636363636363	0.661653447626304	0.920000000000001
63.1357805974993	-44.0644252810486	0.611287085024612	0.399044758284518	0.823529411764706	0.654066430811388	0.920000000000001
63.1279463358999	-44.073961376601	0.567691643183251	0.384139505271976	0.751243781094527	0.650956944057655	0.920000000000001
63.1201781340693	-44.0835264890206	0.572357592873215	0.398446529030011	0.746268656716418	0.65013502089194	0.920000000000001
63.1122868592441	-44.0933721650728	0.637538718296935	0.412332338554655	0.862745098039216	0.662257307414837	0.920000000000001
63.1044942846651	-44.1030674187424	0.631823937418024	0.363150362398237	0.900497512437811	0.639218431291657	0.916273591205495
63.0966720928068	-44.1126432107556	0.691554185353216	0.500755429529962	0.88235294117647	0.685979939165095	0.920000000000001
63.088796073974	-44.1223081819715	0.668565511439649	0.449876120918514	0.887254901960784	0.664306102959131	0.920000000000001
63.0810109745027	-44.132024996749	0.615423116618285	0.340135850722909	0.890710382513661	0.640590305973079	0.920000000000001
63.0565302630092	-44.1566116035705	0.665701816459238	0.386959188474031	0.944444444444445	0.62413852520648	0.906401929009952
63.0479806266968	-44.162402471768	0.758554681358108	0.556910357741093	0.960199004975124	0.706575687239982	0.920000000000001
63.0394107477054	-44.1680472977424	0.700053923856715	0.611218958824541	0.788888888888889	0.713398839285905	0.913826137173607
63.0307364723187	-44.1734267466557	0.767877612117723	0.629088557568779	0.906666666666667	0.723000353248921	0.920000000000001
63.0220942059672	-44.1785026512701	0.745883190378481	0.50669175389129	0.985074626865671	0.682726388376123	0.920000000000001
63.0134453195299	-44.1835214517385	0.662986112834833	0.384795755081431	0.941176470588235	0.659839568680214	0.920000000000001
63.0047644018965	-44.1888439594913	0.669790282956187	0.422913899245708	0.916666666666666	0.670060345886649	0.920000000000001
62.9961778794742	-44.1943563644056	0.707561223928523	0.481789114523714	0.933333333333333	0.681346423020288	0.920000000000001
62.9875710009486	-44.1997069204713	0.711658285565076	0.455574635646282	0.967741935483871	0.681514498448905	0.920000000000001
62.9788769687544	-44.2049185944828	0.69058935058638	0.454708112937467	0.926470588235294	0.676018756304055	0.919980309792647
62.9701886275777	-44.2101771197749	0.689783434556265	0.443292359308608	0.936274509803921	0.677405180625026	0.920000000000001
62.9615864856079	-44.215562457747	0.665137709986596	0.444703280669708	0.885572139303483	0.67705494449444	0.920000000000001
62.9530337164571	-44.2209179311644	0.640044228407487	0.474118307561243	0.805970149253731	0.683685571123289	0.920000000000001
62.944292588461	-44.2261875318741	0.607002354061055	0.385573335573091	0.828431372549019	0.659452245881566	0.919973015516824
62.9356744680283	-44.2314451348507	0.745481494505231	0.515838610901008	0.975124378109453	0.692654800976936	0.920000000000001
62.9270734383888	-44.236834481445	0.648255026356679	0.448470837027084	0.848039215686274	0.678200302012523	0.920000000000001
62.9183943590258	-44.2421584822973	0.654446518849069	0.43144205730598	0.877450980392157	0.675081436907101	0.920000000000001
62.9097666140577	-44.2473350777958	0.579387319490018	0.380996861202259	0.777777777777778	0.656447615599832	0.92
62.8744056226242	-44.2596138937307	0.68133692676371	0.451562742416308	0.911111111111111	0.673247481314181	0.919984964883889
62.8654608766726	-44.2597263783975	0.738692160550723	0.519712363429489	0.957671957671958	0.705056129967441	0.920000000000001
62.8565162943878	-44.2595381548807	0.135182659128229	0.00369865158979192	0.266666666666667	0.6	0.725549736402676
62.8475757837493	-44.2588980813106	0.429054426769299	0.387520618244481	0.470588235294118	0.663464835178131	0.912978637973037
62.8385705779196	-44.2581262102289	0.550462649967878	0.386639585650042	0.714285714285714	0.659846676682688	0.92
62.82962759122	-44.2577862671381	0.671977755485394	0.429977016347131	0.913978494623656	0.680600243305229	0.920000000000001
62.8206828370527	-44.2578339308077	0.509327791607781	0.37159675968615	0.647058823529412	0.661543367222731	0.918506676421781
62.8116721522692	-44.2581766233868	0.550596922665978	0.335236398523445	0.765957446808511	0.644958219668506	0.915256693510615
62.8027322796546	-44.2588369557022	0.618350451807812	0.450986617901338	0.785714285714286	0.677310213659071	0.913243568754596
62.7937917634109	-44.2594333139601	0.264715697627363	0.31276472858806	0.216666666666667	0.632428815057281	0.90125483549768
62.7847798469855	-44.2595969244994	0.416803532716727	0.382626673276592	0.450980392156863	0.64097586505411	0.905995885779008
62.7758865757836	-44.2599720139107	0.635706431367318	0.412827004148777	0.858585858585859	0.67167389062292	0.920000000000001
62.7668644424777	-44.2605314322271	0.615436616856004	0.426951665084556	0.803921568627451	0.674932107641412	0.92
62.7578537255033	-44.2607036128819	0.380735389411477	0.344804112156287	0.416666666666667	0.646585527961421	0.90750167852997
62.7489089957061	-44.2607038148571	0.430550312582689	0.325747089811844	0.535353535353535	0.655661079277759	0.902510555894413
62.7399661642957	-44.2611002434417	0.477269030670287	0.341442823245335	0.613095238095238	0.650204850455848	0.900345774470486
62.7309585664238	-44.2617382279801	0.556853471444448	0.349001060535955	0.764705882352941	0.648305692402812	0.919999735569644
62.7219474631873	-44.2619694321614	0.319418763290202	0.276518686000694	0.36231884057971	0.620627825080756	0.912090370750139
62.713002365521	-44.2619890952691	0.366342560265953	0.349600543417477	0.383084577114428	0.642885290397233	0.904230710099859
62.704058705826	-44.2623115816066	0.242755800674396	0.24531552291742	0.240196078431373	0.620602028594365	0.880085785336686
62.6950493281144	-44.2628191875022	0.588673267263776	0.430220097745943	0.747126436781609	0.669837927978177	0.920000000000001
62.6861048485002	-44.2630183285159	0.52416407529133	0.374254076508587	0.674074074074074	0.654678527048944	0.913939509441922
62.6771596034281	-44.2630697863312	0.262118505444439	0.288942893241818	0.235294117647059	0.618133893178351	0.848716155006448
62.6681492675332	-44.2634842895816	0.474946007291335	0.395970445955219	0.553921568627451	0.663677261693384	0.909890595723003
62.6592070044214	-44.2639851628823	0.655835474807466	0.395004282948265	0.916666666666667	0.668991468768171	0.92
62.6502619813887	-44.2640839038669	0.191757317349615	0.189484783952962	0.194029850746269	0.608851623737194	0.888191908137225
62.6412494903451	-44.2641529488799	0.307774281807057	0.336136798908233	0.279411764705882	0.643558195534994	0.919893153723992
62.6322390245567	-44.264569948991	0.455411379616293	0.356901190605136	0.553921568627451	0.65310136474531	0.916367487391081
62.6232965639021	-44.2650554923769	0.643934274551531	0.41607367730819	0.871794871794872	0.671594089642132	0.920000000000001
62.6143519884067	-44.2652111770924	0.607018554035617	0.371612865646992	0.842424242424242	0.656098366261723	0.919981254503083
62.605339821894	-44.265344983023	0.576660584807755	0.334693718635118	0.818627450980392	0.64621701735608	0.913630714334151
62.5964487729724	-44.2658086764559	0.562496897927045	0.407822078682374	0.717171717171717	0.678149771825733	0.920000000000001
62.5874414841773	-44.2661930206199	0.519641531229945	0.416094656662788	0.623188405797101	0.668365471905075	0.92
62.5784293210703	-44.2662718729392	0.511373168299143	0.346275748362993	0.676470588235294	0.648010553299574	0.917339697169946
62.5694847364551	-44.2664440522666	0.672933245645895	0.380692361938556	0.965174129353234	0.659386875025042	0.919181049598702
62.5605419783249	-44.2668782448579	0.627983911091743	0.388320763359957	0.867647058823529	0.663586203694213	0.920000000000001
62.5515314186098	-44.267252943013	0.641049496758564	0.399746052340658	0.88235294117647	0.666076070225446	0.919161329849569
62.5425863571313	-44.2673988484864	0.694756457778424	0.429313910581723	0.960199004975125	0.674223123491052	0.920000000000001
62.5336410909103	-44.2675380899541	0.602012127015397	0.365788959913148	0.838235294117647	0.655718015271621	0.918163452948056
62.5246300129164	-44.2678928959751	0.598907742197958	0.354678229493955	0.843137254901961	0.655679342862521	0.918261366543559
62.5156200149053	-44.2683703216949	0.645255610939295	0.41551122187859	0.875	0.669394674487739	0.92
62.506674910226	-44.2684948537381	0.539927888850263	0.332543949743538	0.747311827956989	0.646640249036468	0.915496546972589
62.4977298656531	-44.2686418915253	0.391870737749981	0.303349318637217	0.480392156862745	0.642272789494505	0.904698225519528
62.4887198663525	-44.2691240310938	0.658577573794502	0.419006999440855	0.898148148148148	0.667164612261367	0.918373548595453
62.47977570387	-44.2694429091164	0.722996403988586	0.478779693223073	0.967213114754098	0.686809274607999	0.920000000000001
62.4708302842496	-44.2695657608795	0.738611569295476	0.496830981728208	0.980392156862745	0.695396099858266	0.920000000000001
62.4618180403521	-44.269773847132	0.646360481263745	0.39566213899808	0.897058823529411	0.666681881454505	0.919987922104396
62.4528743787278	-44.2701731309708	0.69230501810504	0.429386155613065	0.955223880597015	0.67667115130973	0.919165466560596
62.4439302974677	-44.2705219436433	0.673381749014182	0.444802713714639	0.901960784313725	0.6801554716051	0.918081308728489
62.4349181493495	-44.270691149215	0.651275931969679	0.415296961978574	0.887254901960784	0.673049998399989	0.916520781828066
62.4259070439948	-44.2709105389954	0.610862293521603	0.368783410572618	0.852941176470588	0.655296068116732	0.920000000000001
62.4170152381653	-44.2712899959012	0.605730493770418	0.342774118853968	0.868686868686868	0.644664530260064	0.917287338721182
62.4080002420329	-44.2716516108629	0.640237148182408	0.36380762969815	0.916666666666667	0.654261708737018	0.920000000000001
62.3990561381705	-44.2718020511259	0.596874343140952	0.352952666381407	0.840796019900497	0.651407233739619	0.919108839257399
62.3901121216948	-44.2719927131185	0.585330717576202	0.342230062603386	0.828431372549019	0.645307776033439	0.91796862365497
62.381101798613	-44.272393485794	0.616341823714178	0.404252274879336	0.82843137254902	0.670183230094599	0.920000000000001
62.3720910159319	-44.2726956096847	0.594081216095423	0.369534981210455	0.818627450980392	0.653151735308727	0.919063022761688
62.3631474622255	-44.2728669973983	0.490842760134719	0.315018853602772	0.666666666666666	0.639565031857423	0.918981845908503
62.3542072766779	-44.2732280227542	0.495896580354054	0.281008846982617	0.71078431372549	0.629807943653939	0.909097557049558
62.345201379321	-44.2737367221387	0.573464623896223	0.295077395940593	0.851851851851852	0.636481615236515	0.9079624401866
62.3362592318971	-44.2739203599006	0.592014070102353	0.372433937306156	0.811594202898551	0.656428446270018	0.920000000000001
62.3273150658045	-44.2739194946637	0.586677822253882	0.369434075880312	0.803921568627451	0.655987416511564	0.918133770067749
62.3183037395158	-44.2742415486239	0.550457197397401	0.370522237932057	0.730392156862745	0.655814402550832	0.920000000000001
62.3092942664868	-44.2747785536968	0.688913013242883	0.433381582041321	0.944444444444445	0.674723744149387	0.92
62.3003496723755	-44.2749849503501	0.625946802263748	0.395684454200698	0.856209150326797	0.664936421628355	0.920000000000001
62.2914042700089	-44.2750228866861	0.529820438436204	0.358660484715546	0.700980392156862	0.650942297882558	0.920000000000001
62.2823929294468	-44.2753376250188	0.463060543701642	0.332983832501323	0.593137254901961	0.645589505536689	0.917731322828624
62.273451432567	-44.2758979437927	0.536309478623626	0.347128761168821	0.725490196078431	0.646875001080763	0.92
62.2596031766393	-44.6621978660532	0.620160549397105	0.455374862235069	0.78494623655914	0.678110929420906	0.920000000000001
62.268614748202	-44.662459697117	0.658140554368623	0.445634342568091	0.870646766169154	0.680110435385629	0.920000000000001
62.277558783953	-44.6627446108663	0.652256027422121	0.399750150082338	0.904761904761905	0.662326139983996	0.92
62.2865021835899	-44.6624224919138	0.700958741955694	0.455839052538838	0.946078431372549	0.678343982153932	0.920000000000001
62.2955111315486	-44.661868943148	0.65862711383771	0.42836533878653	0.888888888888889	0.677789590627281	0.92
62.3044555786511	-44.6617969698224	0.699670420766013	0.471804609647968	0.927536231884058	0.689074248817662	0.920000000000001
62.313400284784	-44.6618845712168	0.614008354824739	0.4502389318717	0.777777777777778	0.676874123617039	0.92
62.3224100147145	-44.6614767204402	0.769951022103223	0.521034119678145	1.0188679245283	0.701130008678682	0.920000000000001
62.3403635820724	-44.6610485217365	0.761738129411908	0.566954519693381	0.956521739130435	0.709555942475669	0.920000000000001
62.3493084523273	-44.6611630661066	0.721870341173028	0.471518460123835	0.972222222222222	0.683680079763094	0.92
62.3582541297139	-44.6607793983878	0.725640815954548	0.508573298575763	0.942708333333333	0.692986978300885	0.920000000000001
62.3672792487518	-44.6604054441701	0.649131586433273	0.409374283977658	0.888888888888889	0.661801760595004	0.92
62.3762243395856	-44.6604578113857	0.737408231772293	0.528738032172036	0.946078431372549	0.693792369301601	0.920000000000001
62.3852368421465	-44.6604740008412	0.73518891331796	0.521102464317079	0.949275362318841	0.693914605448347	0.920000000000001
62.3941805585751	-44.6601120901315	0.707070094855204	0.48379193100394	0.930348258706468	0.683767050264154	0.920000000000001
62.4031242768262	-44.6597517601884	0.62621364878791	0.585760630909153	0.666666666666667	0.713789116597529	0.92
62.412136758448	-44.6597834418188	0.716017124128551	0.606276672499527	0.825757575757576	0.716782420086474	0.920000000000001
62.421081699178	-44.6597385389435	0.699278725812975	0.47698882417497	0.92156862745098	0.68117788540708	0.920000000000001
62.4300248475325	-44.6593242352591	0.747124342956627	0.564424124509745	0.929824561403509	0.704804041497236	0.920000000000001
62.4390363053854	-44.6590461641353	0.771615345604921	0.602054220621607	0.941176470588235	0.720997695663062	0.92
62.4480487273686	-44.6591298359208	0.773933660658038	0.562573203669017	0.985294117647059	0.702344496531363	0.920000000000001
62.456993800447	-44.6591431074851	0.75761229314092	0.562843633900888	0.952380952380952	0.702915405823671	0.920000000000001
62.4659370754891	-44.658747564704	0.788989503148108	0.590799519116729	0.987179487179487	0.713317817081831	0.920000000000001
62.4749478724239	-44.6584063123328	0.687876862764856	0.625753725529712	0.75	0.722861376470519	0.92
62.4838926275843	-44.6584754564393	0.804759264726397	0.619468778209013	0.990049751243781	0.723174944386399	0.920000000000001
62.4928374894601	-44.6585054486351	0.729606787392762	0.53274298655023	0.926470588235294	0.698607618395647	0.920000000000001
62.5018485149179	-44.6581880141619	0.78488093451185	0.590274689536522	0.979487179487179	0.712597067200881	0.920000000000001
62.5107922892728	-44.6578500125296	0.810169789958576	0.620339579917151	1	0.726565515734192	0.92
62.5197374277421	-44.6578649926745	0.771825652198813	0.613303045691159	0.930348258706467	0.718479523235603	0.920000000000001
62.5287494382492	-44.6578160952283	0.746496190553412	0.559659047773492	0.933333333333333	0.706301549486163	0.920000000000001
62.537692903629	-44.6574575176659	0.795348985186958	0.612920192596138	0.977777777777778	0.719039652513008	0.920000000000001
62.5467287601239	-44.6572072269278	0.786207243156525	0.617459531358094	0.954954954954955	0.71830639289248	0.920000000000001
62.5556753699598	-44.6572131264665	0.816727339649002	0.618529306163673	1.01492537313433	0.719913888707026	0.920000000000001
62.5646205326365	-44.6571581793432	0.775271691075099	0.540739460581569	1.00980392156863	0.70029659736056	0.920000000000001
62.5736319954954	-44.6568663266915	0.813740082802932	0.622578204821554	1.00490196078431	0.723504385410221	0.920000000000001
62.5825762768459	-44.6565881875345	0.827255579536239	0.649536034694368	1.00497512437811	0.732378733407111	0.920000000000001
62.5915212450394	-44.6564814362534	0.714151672842521	0.467519031959552	0.96078431372549	0.683320589383448	0.920000000000001
62.6005335932275	-44.6564402036178	0.80455958100289	0.64833484828029	0.96078431372549	0.729898066467805	0.920000000000001
62.6095453104027	-44.6562440221104	0.798383548465078	0.596767096930157	1	0.720018072797637	0.920000000000001
62.6184883429964	-44.6559523786827	0.776748925078419	0.593298845181713	0.960199004975125	0.715316656758393	0.920000000000001
62.6274319975414	-44.6558165623806	0.814145128414534	0.662603982319265	0.965686274509804	0.730960122982256	0.920000000000001
62.6364434811788	-44.6557709415671	0.794563076990485	0.608733997118225	0.980392156862745	0.717972800622285	0.920000000000001
62.6453877273094	-44.6556061015125	0.833142700211443	0.716036644203981	0.950248756218905	0.74919541176296	0.920000000000001
62.654332067572	-44.6553634977219	0.834260548240418	0.678325018049465	0.990196078431372	0.73905282411107	0.920000000000001
62.6633442756339	-44.6552830559293	0.783977839511304	0.602269404512803	0.965686274509804	0.724230359395911	0.920000000000001
62.6722891342167	-44.6551996987763	0.828609960093191	0.687070666455039	0.970149253731343	0.741450335022268	0.920000000000001
62.6812332622903	-44.6549427524993	0.799772018884901	0.62405384169137	0.975490196078431	0.723741379369349	0.920000000000001
62.6902441347803	-44.6546295588702	0.825681879040479	0.680775522786839	0.970588235294118	0.738489240325291	0.920000000000001
62.6992560066777	-44.6544778360851	0.908905248265226	0.832516378883394	0.985294117647059	0.783493379333892	0.920000000000001
62.7082009674821	-44.6544368655733	0.804710748821001	0.649222492666878	0.960199004975124	0.736147300360742	0.919982643705726
62.7170785713662	-44.6543529378768	0.665054801181991	0.429612089926172	0.900497512437811	0.668778710466232	0.919178329080927
62.7261653972616	-44.6540907867828	0.817108789526851	0.634217579053702	1	0.693725570071279	0.920000000000001
62.7351101245467	-44.6538230196685	0.737553879006378	0.455207260500316	1.01990049751244	0.681102800161515	0.919036023103434
62.7440527415357	-44.6537219415613	0.775187624422228	0.560179170413083	0.990196078431373	0.689873094293546	0.919974807336769
62.7530629578013	-44.653648169382	0.700786458900065	0.489808211917777	0.911764705882353	0.660916072378806	0.916468703980076
62.7620068584151	-44.6534831786191	0.791919585768162	0.61368991780498	0.970149253731343	0.711685876294614	0.920000000000001
62.7709510912584	-44.653249770527	0.814861306130432	0.644428494613804	0.985294117647059	0.7166694449454	0.920000000000001
62.7799629111198	-44.6531195532859	0.812290906893086	0.644189656923427	0.980392156862745	0.701467974293031	0.920000000000001
62.7889744824129	-44.6530820532254	0.804000736823649	0.614537421359717	0.993464052287582	0.701541291916903	0.920000000000001
62.7979174828743	-44.6527755048542	0.844325085087536	0.688650170175071	1	0.733248929638773	0.920000000000001
62.8068606633826	-44.6524805800292	0.796405870071247	0.548367295698054	1.04444444444444	0.70176643571935	0.92
62.8158720404455	-44.6525209017471	0.767615211011446	0.564642186728775	0.970588235294118	0.678679727924054	0.920000000000001
62.8248156844618	-44.6525606197968	0.652646346422454	0.399495591395632	0.905797101449275	0.652056596566962	0.918730043853456
62.8337583212729	-44.652248291262	0.768545645159353	0.541993251103021	0.995098039215686	0.683831438762073	0.920000000000001
62.8427677372746	-44.651818357562	0.757972819902745	0.618509742369592	0.897435897435897	0.678015732604506	0.92
62.8517106953981	-44.651749408632	0.753403281636402	0.500396306862545	1.00641025641026	0.67989669895733	0.920000000000001
62.8606539241395	-44.6518004815386	0.758707080381788	0.502708278410636	1.01470588235294	0.681681559971694	0.920000000000001
62.8696645259998	-44.6515305408099	0.806979401517935	0.628664685388811	0.985294117647059	0.727581091179397	0.920000000000001
62.8786744801951	-44.6511319206081	0.811211396297396	0.644645014817014	0.977777777777778	0.710038038081174	0.920000000000001
62.8876176713491	-44.6508658007908	0.707694184445812	0.489462442965698	0.925925925925926	0.690135237383916	0.92
62.9140620828292	-44.6409405069707	0.487688562970363	0.385633536197135	0.58974358974359	0.639354241029119	0.92
62.9227296264112	-44.6361207097001	0.783204226386251	0.566408452772503	1	0.675424548191928	0.92
62.93154366141	-44.6320071369888	0.923269198578241	0.679871730489812	1.16666666666667	0.697835808117997	0.92
62.9402229113843	-44.6272762889741	0.857998727420894	0.72790221674655	0.988095238095238	0.759127663169261	0.920000000000001
62.9488376155477	-44.6219926413288	0.856580263811534	0.752376213897579	0.96078431372549	0.768528277322112	0.920000000000001
62.9575131640234	-44.6166389242354	0.879621173663699	0.803359994386223	0.955882352941176	0.727348568600322	0.920000000000001
62.9661212404145	-44.6113086160115	0.585302780524371	0.404436406819885	0.766169154228856	0.639464916148878	0.917976430658121
62.9747287430572	-44.6059691235316	0.482874740547656	0.38241614776198	0.583333333333333	0.644049110635701	0.920000000000001
62.9834013303154	-44.6005862954488	0.602129643110809	0.449357325437305	0.754901960784314	0.673385657579834	0.920000000000001
62.9920738941399	-44.5952017871096	0.625651748235197	0.452283888627258	0.799019607843137	0.662448320803938	0.920000000000001
63.0006782475993	-44.5898321807976	0.5436315839131	0.415621376781425	0.671641791044776	0.646450885289172	0.920000000000001
63.009275815807	-44.5844086169823	0.830670751197168	0.695655227884532	0.965686274509804	0.701779666883579	0.920000000000001
63.0179304375967	-44.5788828012252	0.825108352345016	0.661912611122781	0.988304093567251	0.683106019133911	0.920000000000001
63.0264828150076	-44.573121871039	0.630705889500154	0.549290566879096	0.712121212121212	0.694514400714839	0.92
63.0437257075692	-44.5621490984052	0.769904895643684	0.585786802781621	0.954022988505747	0.687130863239433	0.920000000000001
63.0524011099121	-44.5573559768356	0.770080398550763	0.623494130434859	0.916666666666667	0.723789896776585	0.92
63.0610128547992	-44.5520406776445	0.874106313672656	0.772722431266881	0.975490196078431	0.767628008888686	0.920000000000001
63.0696083305173	-44.5466056026516	0.798864363045479	0.652455094250163	0.945273631840796	0.671814696811182	0.920000000000001
63.0783174404841	-44.541200665138	0.781968336278515	0.569784625773404	0.994152046783626	0.646808416426486	0.912482427692701
63.0868900173922	-44.5355776927099	0.832912929246748	0.714845466336633	0.950980392156863	0.66354998903152	0.914518250761693
63.1040928042195	-44.5242681278043	0.888509028785723	0.812371592924982	0.964646464646465	0.768889743675957	0.920000000000001
63.1127273948211	-44.5191177914143	0.901731016128343	0.818167914609627	0.985294117647059	0.686454662660546	0.920000000000001
63.1214053329815	-44.5137550761454	0.914120853167676	0.847472475566122	0.980769230769231	0.701182485523192	0.920000000000001
63.1300968909398	-44.5085051192232	0.816031076826272	0.65630457789497	0.975757575757575	0.718546690994969	0.920000000000001
63.1387435368105	-44.5034634225479	0.785116933486429	0.586106882845874	0.984126984126984	0.674493995906234	0.915746805174897
63.1637160403795	-44.4819289473189	0.798698116810562	0.664062900287791	0.933333333333333	0.724582205434396	0.92
63.1795409778749	-44.4632043786161	0.941818216938028	0.939191989431613	0.944444444444444	0.837470626385701	0.92
63.1955574286506	-44.4452647576421	0.725950959208706	0.504533497364779	0.947368421052632	0.667216008852937	0.92
63.2033175983039	-44.435417276702	0.813990378209952	0.657392521125785	0.970588235294118	0.732482254787002	0.920000000000001
63.2110749922245	-44.4252584714556	0.800801562706733	0.655524694040918	0.946078431372549	0.722186987689397	0.920000000000001
63.218781158822	-44.4151970983451	0.579195647201476	0.530484317658766	0.627906976744186	0.665232658162097	0.92
63.2344653011689	-44.396147102453	0.792109700413231	0.610535190300146	0.973684210526316	0.703675890920659	0.920000000000001
63.2424303529805	-44.3867268468214	0.737209649385668	0.541085965438004	0.933333333333333	0.688591538826236	0.92
63.2501721746599	-44.3767833765778	0.793093718148737	0.640241490351527	0.945945945945946	0.70686714667502	0.92
63.2580147804523	-44.3669394087311	0.662841116032645	0.492348898731957	0.833333333333333	0.641026013190944	0.92
63.265921559706	-44.3576603379207	0.78837222438466	0.584151856176726	0.992592592592593	0.701922313391299	0.920000000000001
63.2737786703508	-44.3481761392104	0.685396157786039	0.458511613817691	0.912280701754386	0.656926991024734	0.92
63.2815823145502	-44.3381701192926	0.796123106756235	0.608119229385487	0.984126984126984	0.713357079954942	0.920000000000001
63.2894190660453	-44.3282914310247	0.769304496678147	0.621942326689628	0.916666666666667	0.688476080200574	0.92
63.2972988180036	-44.3188908444398	0.795479109532079	0.660609960357691	0.930348258706467	0.716574483865432	0.920000000000001
63.3051780342714	-44.3094852378992	0.810657094597292	0.637187205067599	0.984126984126984	0.722523804511906	0.92
63.3130095563281	-44.2995773755521	0.729513865339046	0.611074514303824	0.847953216374269	0.714056381005392	0.920000000000001
63.3286118725192	-44.280128559966	0.749923898550959	0.635902218870626	0.863945578231292	0.720863650531081	0.920000000000001
63.33656077068	-44.2706834271792	0.708205784675922	0.559268712208987	0.857142857142857	0.703748636724912	0.92
63.344352540824	-44.2609107619112	0.699018669028298	0.572166691290427	0.825870646766169	0.698494895854244	0.920000000000001
63.3521085097552	-44.2509953495079	0.748686752878633	0.568802077185836	0.928571428571429	0.699264062610906	0.92
63.359994070664	-44.2412864884924	0.80363113073797	0.664954569168248	0.942307692307692	0.730296857433903	0.920000000000001
63.3679146960462	-44.2317143143517	0.74655318790052	0.586243630703002	0.906862745098039	0.707253981337167	0.920000000000001
63.3757186673975	-44.2219787245436	0.782058115944778	0.643718221939307	0.920398009950249	0.722948460157741	0.920000000000001
63.3834810056013	-44.2120760192552	0.741496068220347	0.649658803107362	0.833333333333333	0.725497966320988	0.92
63.3913107820777	-44.2024391426221	0.841988996073063	0.668826476994606	1.01515151515152	0.725790381110125	0.920000000000001
63.3992443581464	-44.1928335013579	0.811760178649526	0.642038875817569	0.981481481481482	0.721228972732203	0.920000000000001
63.4070325684055	-44.1830151454138	0.756562148568114	0.679790963802896	0.833333333333333	0.730267542224449	0.920000000000001
63.4148537290646	-44.1730291023877	0.816687535673307	0.651893589865132	0.981481481481481	0.721222534831888	0.92
63.4226918070092	-44.163414806307	0.828246150741241	0.711218669641685	0.945273631840796	0.741594841734799	0.920000000000001
63.4305470718761	-44.1538679828957	0.734153309073523	0.57700227032096	0.891304347826087	0.698912753994651	0.920000000000001
63.4383860683139	-44.1439472097754	0.770185868780611	0.599195266972987	0.941176470588236	0.692496754908587	0.920000000000001
63.446158273162	-44.1340637137743	0.872438951492081	0.749853027362271	0.995024875621891	0.752056475088949	0.920000000000001
63.4539766948413	-44.12435899076	0.823720131974895	0.72587163649881	0.92156862745098	0.746069697948025	0.920000000000001
63.4618694581071	-44.1146410381177	0.814290687643364	0.69720882626712	0.931372549019608	0.735853414729112	0.920000000000001
63.4697257422763	-44.1047741885638	0.779712886548568	0.691778714273607	0.867647058823529	0.738748857965394	0.920000000000001
63.4775056543803	-44.0949076583513	0.821034444571091	0.711720630435715	0.930348258706467	0.742647002902808	0.920000000000001
63.4853150887255	-44.0851560973982	0.803098875136896	0.694433044391439	0.911764705882353	0.73654801536137	0.920000000000001
63.4932072182917	-44.0754250678139	0.820473051936071	0.660553947009397	0.980392156862745	0.730713863024019	0.920000000000001
63.5010092284771	-44.0656389714625	0.822415109526717	0.664730716565871	0.980099502487562	0.729387501834393	0.920000000000001
63.5087874171812	-44.0557555726668	0.799208944324098	0.691555143550156	0.906862745098039	0.738622194978739	0.920000000000001
63.5166388857471	-44.0458535865885	0.828962803877071	0.716749137165908	0.941176470588235	0.746418501071136	0.920000000000001
63.5244563223783	-44.0361210464708	0.826962549463211	0.718601715841845	0.935323383084577	0.7480028042659	0.920000000000001
63.5322694069366	-44.0263681624377	0.761762250683103	0.62156371705248	0.901960784313726	0.714742753011052	0.920000000000001
63.5401294199009	-44.0164921593198	0.790061861229829	0.68796685971456	0.892156862745098	0.735901931453046	0.920000000000001
63.5479270958298	-44.0066722926359	0.764234702376093	0.647872389826812	0.880597014925373	0.724884457576362	0.920000000000001
63.5557792971684	-43.9967137037605	0.808057629956612	0.725567996231631	0.890547263681592	0.748519513236453	0.920000000000001
63.5635742891679	-43.9868677198955	0.793504010904315	0.660537433573336	0.926470588235294	0.729046298857807	0.920000000000001
63.5714457251654	-43.9770265000398	0.764634381279762	0.637111899814426	0.892156862745098	0.720659163181787	0.920000000000001
63.5792683755115	-43.9672963007326	0.791269060020824	0.622339115066522	0.960199004975125	0.712753725873078	0.920000000000001
63.5870629776082	-43.9574525078035	0.770909133440118	0.585935913939059	0.955882352941176	0.706441876730885	0.920000000000001
63.5948653677656	-43.9473365130758	0.703430039096321	0.529082300414866	0.877777777777777	0.692440326799077	0.920000000000001
63.6026452207942	-43.9374300585217	0.760453173662966	0.687573013992599	0.833333333333333	0.720507939195418	0.920000000000001
63.6104810020537	-43.9277428795902	0.832885360071431	0.675574641711489	0.990196078431373	0.729180181839994	0.920000000000001
63.6183435206761	-43.9178531546432	0.603395514366062	0.446987107163497	0.759803921568627	0.649146990847032	0.920000000000001
63.6260965213276	-43.9078314144021	0.765095144227339	0.624717651638758	0.90547263681592	0.711033885537701	0.920000000000001
63.6338786910997	-43.8979221178403	0.766287592932195	0.586338626724605	0.946236559139785	0.705317694798391	0.920000000000001
63.6417700063345	-43.8881426092692	0.77055593642057	0.67346481401761	0.867647058823529	0.72901826566613	0.920000000000001
63.6496204287419	-43.8781966107922	0.74997475267904	0.568576956338473	0.931372549019608	0.700259912426767	0.920000000000001
63.6573605048115	-43.8681152500315	0.809687241169567	0.636918341988257	0.982456140350877	0.720812192951511	0.920000000000001
63.6651529137633	-43.8582356147291	0.813863591645955	0.695754394176264	0.931972789115646	0.737609246773324	0.920000000000001
63.6730548191418	-43.8484837063887	0.838345012307274	0.725709632457685	0.950980392156863	0.749457002528016	0.920000000000001
63.6808474523941	-43.8385992497772	0.837487081726748	0.709800034100262	0.965174129353234	0.747525136028834	0.920000000000001
63.6885821637002	-43.8284832656919	0.845430943009729	0.696814266971839	0.994047619047619	0.7389356503376	0.920000000000001
63.6964234807277	-43.8184820611114	0.744647509841078	0.650585342262801	0.838709677419355	0.725880076853767	0.920000000000001
63.7042592994909	-43.8087667632714	0.710186677552827	0.497296432028731	0.923076923076923	0.681641817773214	0.920000000000001
63.7120771699069	-43.79863808358	0.727668569383516	0.505088382548128	0.950248756218905	0.681551169912099	0.920000000000001
63.7198199721185	-43.7885342849995	0.760847725826262	0.590322902632917	0.931372549019608	0.706452194195553	0.920000000000001
63.727694962251	-43.7786552857392	0.863293891969715	0.741293666292371	0.985294117647059	0.758499702694826	0.920000000000001
63.7355194849483	-43.7688811220604	0.845587766088542	0.691175532177083	1	0.733348743026648	0.920000000000001
63.7432476433599	-43.7587215851434	0.843591367434126	0.721665493488942	0.96551724137931	0.744523284298779	0.920000000000001
63.7510416492388	-43.7485132560872	0.66041056138461	0.404154456102553	0.916666666666667	0.661050026185659	0.92
63.7588728976301	-43.738762685538	0.746722460542782	0.543196164866659	0.950248756218905	0.694934966598995	0.920000000000001
63.7666926743546	-43.728968827009	0.691910085929812	0.437741740487075	0.946078431372549	0.664698859839417	0.920000000000001
63.7744924632828	-43.718781901032	0.801843419153345	0.657608406934142	0.946078431372549	0.725497210083719	0.920000000000001
63.7822932747279	-43.7085885712587	0.828497349409143	0.709626277765653	0.947368421052632	0.745490156768859	0.92
63.7901057315863	-43.6987456933631	0.849231751006541	0.758164994550396	0.940298507462687	0.760117763912652	0.920000000000001
63.7979106732312	-43.688870652204	0.813490997993703	0.642606995987407	0.984375	0.723792000183976	0.920000000000001
63.8056984910596	-43.6786202228658	0.831728671578714	0.707901787601873	0.955555555555555	0.742118103939842	0.920000000000001
63.8134594145112	-43.6685670193149	0.82752858251776	0.75505716503552	0.9	0.758667679472421	0.920000000000001
63.8212801626705	-43.6587478318576	0.908143023657629	0.806482125746627	1.00980392156863	0.774476828306911	0.920000000000001
63.8291335076973	-43.6487456371737	0.890149280582155	0.795004443517251	0.985294117647059	0.767635083362397	0.920000000000001
63.8368702663002	-43.6385851601038	0.892665276236623	0.820156423120011	0.965174129353234	0.781656929963323	0.920000000000001
63.8446189323516	-43.6284696512704	0.888717527543344	0.792140937439629	0.985294117647059	0.774679957314766	0.920000000000001
63.8524627788357	-43.6184223137348	0.888549074163401	0.791804030679742	0.985294117647059	0.776626887575945	0.920000000000001
63.8602608871225	-43.6084981047129	0.903268519580181	0.801561914782253	1.00497512437811	0.774818894612282	0.920000000000001
63.8680756493331	-43.5983703913366	0.922635227906086	0.830345082677843	1.01492537313433	0.7843906514965	0.920000000000001
63.8758223444044	-43.588225828472	0.908126352142044	0.791742900362517	1.02450980392157	0.779634582811217	0.920000000000001
63.8836593662774	-43.5781380517647	0.890119355398431	0.79004263236549	0.990196078431372	0.773556539074156	0.920000000000001
63.8914438867467	-43.5681466343947	0.873613933514957	0.752202991408023	0.995024875621891	0.757160029433573	0.920000000000001
63.899208678146	-43.5580737049183	0.923143108220447	0.816874451735015	1.02941176470588	0.785554977026556	0.920000000000001
63.9070288834727	-43.5479103959256	0.853382529950307	0.721470942253554	0.985294117647059	0.745590387213042	0.920000000000001
63.9148596162575	-43.5377861587041	0.919427021650037	0.833952082515763	1.00490196078431	0.786850381295145	0.920000000000001
63.9226259630211	-43.5277112353339	0.881013329554852	0.776952032244032	0.985074626865672	0.768548664531088	0.920000000000001
63.9303868035622	-43.5176116812627	0.919364064576018	0.824022246799095	1.01470588235294	0.777109732064612	0.920000000000001
63.9382039883386	-43.5074254203918	0.936118918040014	0.867335875295719	1.00490196078431	0.804519550557017	0.920000000000001
63.9459597002568	-43.4973002654238	0.922928352985466	0.845856705970932	1	0.80101573332234	0.920000000000001
63.9537261423305	-43.4872162345559	0.895645120969637	0.791290241939274	1	0.776855602278898	0.920000000000001
63.961547631747	-43.4770418809129	0.91255717157982	0.80550650002238	1.01960784313726	0.777948288510294	0.920000000000001
63.9693087344361	-43.4669329303524	0.875129620751559	0.770159739015557	0.980099502487562	0.765716314446109	0.920000000000001
63.9770824496015	-43.4568691456216	0.850980780810882	0.706863522406078	0.995098039215686	0.745490752133631	0.920000000000001
63.9848995023673	-43.4466660080163	0.886086934254058	0.757467986155176	1.01470588235294	0.764582550202748	0.920000000000001
63.9927042284224	-43.436411052512	0.875500656852679	0.711785627430849	1.03921568627451	0.745514008081699	0.920000000000001
64.0004602902931	-43.4262674811003	0.850217523320856	0.750186290422806	0.950248756218905	0.758481245215699	0.920000000000001
64.0082276289728	-43.4161660644956	0.878114560907537	0.751327161030763	1.00490196078431	0.758259121092306	0.920000000000001
64.0159903022705	-43.4060461927471	0.847767094771298	0.710459562676924	0.985074626865672	0.743859920523548	0.920000000000001
64.0238151028705	-43.3958278429003	0.798620897901773	0.65196816396275	0.945273631840796	0.730413531630682	0.920000000000001
64.0315712599382	-43.3856649542781	0.861674777334438	0.718447593884567	1.00490196078431	0.751098548924582	0.920000000000001
64.039375712746	-43.3753918387493	0.885692433485653	0.751777023834046	1.01960784313726	0.754287483147624	0.920000000000001
64.0471229351985	-43.3652008777369	0.889277965799035	0.758655434085629	1.01990049751244	0.760186661354597	0.920000000000001
64.05488999838	-43.3550857393324	0.815586518894289	0.636074998572892	0.995098039215687	0.728213038153869	0.920000000000001
64.0627221467166	-43.3449207762509	0.654457814890316	0.411856806251221	0.897058823529412	0.668112630449534	0.920000000000001
64.0705219798212	-43.3346268748525	0.76739916848406	0.529896376183811	1.00490196078431	0.701005734711774	0.920000000000001
64.0782328597465	-43.3242824672957	0.776208580074978	0.592218155174833	0.960199004975124	0.71831403278381	0.920000000000001
64.0859873835858	-43.3141025670461	0.831965084808616	0.644322326479973	1.01960784313726	0.728800034673584	0.920000000000001
64.093821857308	-43.3039296378627	0.732456891067788	0.553149076253223	0.911764705882353	0.703718103796709	0.920000000000001
64.1015750124734	-43.2937379819218	0.820617275038704	0.656159923211736	0.985074626865672	0.733794087337416	0.920000000000001
64.1093064026779	-43.2834567631577	0.810273886858732	0.591136009011584	1.02941176470588	0.715294801012452	0.920000000000001
64.1171098654396	-43.273150414295	0.81578901460671	0.61687214686048	1.01470588235294	0.723604416739785	0.920000000000001
64.1248753497644	-43.26299889707	0.817101894592541	0.624253540428861	1.00995024875622	0.724277243150599	0.920000000000001
64.1326214615972	-43.252767736575	0.81772496280731	0.650155807967561	0.985294117647059	0.722416465673671	0.920000000000001
64.1404046032685	-43.2423725775253	0.766684894937367	0.56768351536493	0.965686274509804	0.708340786395112	0.920000000000001
64.1482091486988	-43.232059463744	0.812416540687763	0.605225238238265	1.01960784313726	0.724791270880958	0.920000000000001
64.1559820514106	-43.2219264469443	0.756755843635067	0.538387309160682	0.975124378109453	0.70990881856789	0.920000000000001
64.1637327547751	-43.2117019752764	0.773461907557777	0.635159109233202	0.911764705882353	0.731725651545342	0.920000000000001
64.1714593664465	-43.2013791931603	0.823434474016175	0.671744569922897	0.975124378109453	0.735771514573993	0.920000000000001
64.1792515261316	-43.1909861069122	0.773610147600013	0.552195419578136	0.99502487562189	0.708783204517071	0.920000000000001
64.1869972466155	-43.1807254329841	0.767248812855613	0.549203508064168	0.985294117647059	0.710592547443744	0.920000000000001
64.1947975346567	-43.1703795376973	0.753590319580155	0.492474756807369	1.01470588235294	0.676815577001152	0.920000000000001
64.2025310716879	-43.1600734045644	0.825275197922224	0.645575271466337	1.00497512437811	0.707258925106007	0.920000000000001
64.2102732907293	-43.1497979779551	0.696605100142099	0.427523925774393	0.965686274509804	0.665703594153966	0.920000000000001
64.2180797692265	-43.1394668531164	0.801087617955777	0.631587000617437	0.970588235294118	0.709217728763591	0.920000000000001
64.2258046914474	-43.1291224243495	0.670867800817449	0.446213213575197	0.895522388059702	0.681427086862466	0.920000000000001
64.2335236935281	-43.1187543510976	0.699262890418685	0.472055192602076	0.926470588235294	0.688827282083375	0.920000000000001
64.2413315687147	-43.1084224130312	0.792354042451282	0.619021810392761	0.965686274509804	0.734212398547104	0.920000000000001
64.2491462562677	-43.0981120427089	0.789270239838139	0.568736558107648	1.00980392156863	0.717920769369102	0.920000000000001
64.2568966846448	-43.0878536668357	0.853842243999837	0.727292331136929	0.980392156862745	0.744915576187235	0.92
64.2732142858861	-43.070773125997	0.628550218032922	0.368211547176956	0.888888888888889	0.645875228718273	0.92
64.2903655962963	-43.0592571757206	0.645859644339249	0.50384050079971	0.787878787878788	0.7019087091256	0.92
64.2991230393024	-43.0543929322784	0.724614132642506	0.547267480971288	0.901960784313725	0.716746397255474	0.92
64.3077208736114	-43.0487285293459	0.776404604603824	0.560384966783405	0.992424242424242	0.7164825230814	0.920000000000001
64.3251404034149	-43.0387812632531	0.690194626827403	0.465859339124891	0.914529914529915	0.687415213913957	0.916818242437251
64.3338880860496	-43.0345040535652	0.69172512065429	0.450116907975248	0.933333333333333	0.681364801795289	0.920000000000001
64.3515472207682	-43.0268626895983	0.529485094831066	0.365092638641725	0.693877551020408	0.653092627633736	0.919975073092183
64.3604248074473	-43.0233257771673	0.664991275730769	0.396649218128205	0.933333333333333	0.661271016908606	0.92
64.3691825801684	-43.0191486307421	0.662642574464079	0.414174037817046	0.911111111111111	0.674249394631002	0.920000000000001
64.3868164597179	-43.0113874263031	0.594859066088422	0.377218132176843	0.8125	0.660887163505377	0.91886456389507
64.3956185489597	-43.007736191234	0.599225830279365	0.365118327225397	0.833333333333333	0.650598624378201	0.919964540513867
64.4043838220245	-43.0036384886813	0.703435536367162	0.46569460214609	0.941176470588235	0.688760842388702	0.920000000000001
64.4132135731209	-42.9994925920709	0.685709481104575	0.454752295542484	0.916666666666667	0.697701498164815	0.92
64.4220103593229	-42.9957719287473	0.548820080553526	0.361081021322105	0.736559139784946	0.653370950467889	0.920000000000001
64.430809468642	-42.9920774385871	0.510399670037008	0.354132673407349	0.666666666666666	0.652542428111438	0.91235378883303
64.4396408035871	-42.987943379443	0.629076255050845	0.419442832682336	0.838709677419355	0.673535315340822	0.920000000000001
64.4484710008088	-42.9837934015134	0.693452137167743	0.498015385446598	0.888888888888889	0.710700231976412	0.92
64.4572690478111	-42.9800782351137	0.664551013601508	0.418654266008985	0.91044776119403	0.674755087169832	0.920000000000001
64.4660672346209	-42.9763624999481	0.591999248619389	0.394782810964269	0.78921568627451	0.662588286021868	0.920000000000001
64.4749053671847	-42.9722985251866	0.738622069982632	0.506655904671146	0.970588235294118	0.697794573994539	0.920000000000001
64.4836711383739	-42.9681886707507	0.594785921589078	0.431238509844824	0.758333333333333	0.676124195304562	0.920000000000001
64.4924586697255	-42.9643396439038	0.661569533529623	0.462027955948135	0.861111111111111	0.685195217070449	0.920000000000001
64.5013163484515	-42.9605130809077	0.654645868771568	0.40733095322941	0.901960784313726	0.668116858329646	0.919101205977859
64.5100889722535	-42.9564877177634	0.585640765891615	0.370286506907609	0.800995024875622	0.653118545496433	0.920000000000001
64.518937790165	-42.9524214557378	0.595725779623763	0.380506285615686	0.810945273631841	0.659587928569214	0.920000000000001
64.5277213985277	-42.9485051330671	0.505837068081801	0.340105508712622	0.67156862745098	0.642389371008368	0.920000000000001
64.5365138486323	-42.9447129546238	0.551934328164209	0.337699502099561	0.766169154228856	0.645293458294087	0.918861147884235
64.5452944918784	-42.9407725263255	0.613014550627074	0.417205571842384	0.808823529411764	0.67229028987882	0.920000000000001
64.5541265829282	-42.9366272938292	0.659057774877493	0.421056726225575	0.897058823529412	0.664092639715438	0.919146358528858
64.5629645596463	-42.9325576901486	0.478697758244315	0.334846496880786	0.622549019607843	0.637719214657316	0.915497243112851
64.5717525861627	-42.9287168048339	0.624313022038479	0.353103656017257	0.895522388059701	0.644779718348078	0.920000000000001
64.5805421333056	-42.9248912141111	0.564464348251577	0.359320853365899	0.769607843137255	0.64920535473676	0.920000000000001
64.589391109535	-42.9209422123355	0.66586845014678	0.415070233626893	0.916666666666667	0.671633902452166	0.920000000000001
64.5981662868457	-42.9169253655741	0.674772879748406	0.434122873924674	0.915422885572139	0.679372360478135	0.920000000000001
64.6069417077746	-42.912912358714	0.646196103074375	0.414941225756593	0.877450980392157	0.671054963621955	0.920000000000001
64.6157916495213	-42.9089714704796	0.661654941853555	0.436054981746326	0.887254901960784	0.681420854599391	0.920000000000001
64.6245714695322	-42.9050075926983	0.649045938451426	0.457295857002354	0.840796019900497	0.684042742382338	0.920000000000001
64.6333528679662	-42.9010620657124	0.726827015690448	0.551693247067171	0.901960784313725	0.671674253707788	0.919050381730293
64.6422041039387	-42.897130600365	0.682719780516423	0.502694462993629	0.862745098039216	0.653529151235512	0.920000000000001
64.6510449530461	-42.8930729958387	0.627283864749657	0.435940278518922	0.818627450980392	0.66889475901274	0.920000000000001
64.6598156993475	-42.8889954624916	0.71338916721461	0.50638032447897	0.920398009950249	0.6757894092056	0.920000000000001
64.6685968753194	-42.8850428416322	0.666381494043261	0.46021396847868	0.872549019607843	0.652699957716291	0.918993203480279
64.6774491645459	-42.8811238480076	0.574901985614998	0.394902010445683	0.754901960784313	0.661435821233306	0.919408141892185
64.6862273868675	-42.8771378118781	0.648073047842874	0.410573956382266	0.885572139303482	0.659323729317161	0.920000000000001
64.6950635780334	-42.8730250273478	0.613394273456623	0.400917900147077	0.825870646766169	0.66071758589844	0.920000000000001
64.7038421105468	-42.8690157160816	0.643230858871606	0.482540149115762	0.803921568627451	0.693489193847975	0.920000000000001
64.712627188404	-42.8651053359638	0.71933701782885	0.463549657548247	0.975124378109453	0.676194820257077	0.920000000000001
64.721401696366	-42.8610752419209	0.672342268865844	0.413311988712081	0.931372549019608	0.668638675135917	0.920000000000001
64.7302407435332	-42.8569929761149	0.633029969653279	0.418020723620283	0.848039215686274	0.664023028510678	0.920000000000001
64.7390921005608	-42.8530547831461	0.657776189921016	0.428297477881248	0.887254901960784	0.659876377918881	0.918806062142108
64.7478774124744	-42.849141692672	0.658625731758947	0.44162957297063	0.875621890547264	0.653275265223146	0.920000000000001
64.7566529427608	-42.8451083263793	0.648346935447291	0.414340929718112	0.88235294117647	0.654006184023233	0.920000000000001
64.765490230354	-42.8409926994625	0.601739818761394	0.453479637522788	0.75	0.641838781557763	0.92
64.7742664674339	-42.836964548133	0.581520082867549	0.481448125934103	0.681592039800995	0.685420128578672	0.917634946092814
64.7830452420423	-42.8329656668764	0.714224453486716	0.516684201091079	0.911764705882353	0.683577798074581	0.920000000000001
64.7918855883735	-42.828882602856	0.655617370046034	0.433783759699912	0.877450980392157	0.669281261874227	0.920000000000001
64.8006649578374	-42.8248893787899	0.674759644242091	0.498773019827467	0.850746268656716	0.673577932025515	0.920000000000001
64.8094483133855	-42.8209445733885	0.627476008878757	0.441226527561435	0.813725490196078	0.678442823846301	0.920000000000001
64.8182916145788	-42.8168949347286	0.721558913736796	0.501941356885356	0.941176470588235	0.686015806131946	0.920000000000001
64.8271279812296	-42.8127609717023	0.714088827172677	0.521314909247314	0.906862745098039	0.672626610138654	0.920000000000001
64.8359016154678	-42.8086930544841	0.537290472150451	0.417864526390455	0.656716417910448	0.658972316536311	0.920000000000001
64.8446803400108	-42.8046872845932	0.44710460970548	0.389307258626645	0.504901960784314	0.655104729288721	0.918102210911841
64.8535260069985	-42.8006661028578	0.749097687216244	0.51290125678543	0.985294117647059	0.67234601064811	0.920000000000001
64.8623038737603	-42.7966535636744	0.780282558125557	0.585440738141661	0.975124378109453	0.667921956572193	0.920000000000001
64.8711525769439	-42.7926039814643	0.827976602525924	0.655953205051849	1	0.683812384577536	0.920000000000001
64.879932201092	-42.7885768897747	0.771787471650562	0.568084747222692	0.975490196078431	0.702299771712978	0.920000000000001
64.8887039749427	-42.7844817879321	0.743728508145389	0.547158508828091	0.940298507462686	0.69646939932644	0.920000000000001
64.8974745535019	-42.7803766201466	0.689711319306421	0.511775579789313	0.867647058823529	0.699516504456431	0.920000000000001
64.906320923483	-42.7763623834057	0.734050282526148	0.507316251326807	0.96078431372549	0.697330477344491	0.920000000000001
64.9151059336783	-42.7724270706321	0.754134392212344	0.538119530693346	0.970149253731343	0.697745974048833	0.920000000000001
64.9238797545706	-42.768350919056	0.804088181734024	0.627784206605303	0.980392156862745	0.693302026823579	0.920000000000001
64.9327055132063	-42.7640791506034	0.758202053254004	0.555619792782519	0.96078431372549	0.693063892322023	0.920000000000001
64.9415456684951	-42.7599750354234	0.785739541243504	0.591086925624263	0.980392156862745	0.710864991684592	0.920000000000001
64.9503311384406	-42.7560359233615	0.752947894479965	0.570572405875354	0.935323383084577	0.715869453765663	0.920000000000001
64.9591095346276	-42.7520095340271	0.795760147768953	0.591520295537906	1	0.706690829785909	0.920000000000001
64.9679443487438	-42.7478357214191	0.748378985249487	0.555581499910739	0.941176470588235	0.697638489938131	0.920000000000001
64.9767140555996	-42.7437020242981	0.693976355076331	0.477504948958631	0.91044776119403	0.691591152307618	0.920000000000001
64.9854946261416	-42.7396976131112	0.719898745134907	0.508424941250207	0.931372549019608	0.70072326688278	0.920000000000001
64.994340756227	-42.7356559725272	0.714424492514403	0.482770553656257	0.946078431372549	0.694709451455818	0.920000000000001
65.0031102733125	-42.7315183421714	0.63123293169379	0.421669843487084	0.840796019900497	0.671865851108098	0.920000000000001
65.0118812098777	-42.7273981243008	0.747217396617138	0.494434793234277	1	0.695816672456708	0.920000000000001
65.0207284258224	-42.7233669923586	0.710362897037353	0.484451284270785	0.936274509803922	0.687401062721423	0.920000000000001
65.0295745164839	-42.7193187220587	0.696975428143527	0.472382228836073	0.92156862745098	0.687296045201599	0.920000000000001
65.0383440336536	-42.7151735669053	0.665335307474664	0.455048724402065	0.875621890547263	0.673650211285996	0.91999538725383
65.0471528525455	-42.7109925702487	0.582639922659514	0.359309696065296	0.805970149253731	0.640430554242413	0.920000000000001
65.0559293110699	-42.7069267953344	0.525933624957578	0.350886857758294	0.700980392156863	0.651996891063164	0.917497149307154
65.0647684831029	-42.7028202961307	0.366421323857378	0.242646569283383	0.490196078431373	0.621505919005448	0.892505323461035
65.0735293728837	-42.6985983880357	0.631015845537296	0.36650930301489	0.895522388059702	0.656013712649576	0.917278646065783
65.0823001010719	-42.6944661415984	0.658434282054122	0.395299936657263	0.92156862745098	0.662231708744297	0.917988447895331
65.0911482135731	-42.6904323709943	0.611296102840752	0.359847107642289	0.862745098039216	0.653705693160226	0.920000000000001
65.0999293175059	-42.6864156753174	0.683431707366384	0.401689285379534	0.965174129353234	0.669130349288557	0.920000000000001
65.1086953370265	-42.6822170206074	0.684206358558814	0.392922521039196	0.975490196078431	0.663382003043189	0.920000000000001
65.1175251535611	-42.6779605860598	0.586996721154284	0.350464030543862	0.823529411764706	0.648022833958455	0.920000000000001
65.1262983142105	-42.6738438346581	0.526131356023417	0.355745299111512	0.696517412935323	0.649679501499	0.917107310558956
65.1350786182083	-42.6698123008958	0.534355791300204	0.34812334730629	0.720588235294117	0.645133000158477	0.920000000000001
65.1439236574965	-42.6657349259211	0.538636080831332	0.361585887152861	0.715686274509804	0.648275444281988	0.920000000000001
65.152763062362	-42.6615925374676	0.539563957685854	0.387951444783474	0.691176470588235	0.6601279261133	0.920000000000001
65.1615358772909	-42.6574707213573	0.623445881160529	0.421021115554889	0.825870646766169	0.671238913154118	0.920000000000001
65.1703058373098	-42.6533097567226	0.580322093312653	0.400840265056679	0.759803921568627	0.661481771729126	0.920000000000001
65.1791428766327	-42.6491319391816	0.637913597141588	0.427787978596901	0.848039215686274	0.675330893449952	0.920000000000001
65.1879177191153	-42.6450344000285	0.477104037231354	0.352218024711463	0.601990049751244	0.648992531677823	0.918888707643489
65.1966903695614	-42.6409182257677	0.593072248993547	0.387124890143956	0.799019607843137	0.657603962263911	0.920000000000001
65.2055326896035	-42.6368114147972	0.582838166056569	0.366656724270002	0.799019607843137	0.650873911700898	0.920000000000001
65.2143051240617	-42.6326995505874	0.418928958225931	0.32044498112848	0.517412935323383	0.640114954404781	0.919977497608566
65.2231248230112	-42.6284242313206	0.127399677952109	0.190122738988794	0.0646766169154229	0.614350383125005	0.87634579237387
65.2318913552762	-42.6242183599617	0.23060157138438	0.176889417278565	0.284313725490196	0.612044305505951	0.873883732720109
65.2407297801024	-42.6200670846959	0.447449035819284	0.296858855952292	0.598039215686275	0.635597667739152	0.91540192315864
65.2495011424061	-42.6159201076099	0.44754304727299	0.298071169172846	0.597014925373134	0.6352633730415	0.916284412684902
65.2582669920551	-42.6116970664293	0.372683240866013	0.250268442516339	0.495098039215686	0.627644488682442	0.908242561562567
65.2671042333442	-42.6075126899322	0.300331950363609	0.228114881119375	0.372549019607843	0.619617929615024	0.906280401459663
65.2758806591138	-42.6034164520581	0.200912506150396	0.192869788420195	0.208955223880597	0.614845958461678	0.894811066030672
65.2846536217775	-42.5992729117739	0.220192226067211	0.283521707036383	0.156862745098039	0.63148385362289	0.905273947720037
65.2934846283073	-42.5950033900989	0.326831076809696	0.276211173227235	0.377450980392157	0.628449899793587	0.914387913493142
65.302233759902	-42.5905966680969	0.268653514917388	0.251592744120491	0.285714285714286	0.630850614872376	0.879090357985978
65.326719550758	-42.5645582160296	0.121494106723765	0.217347187806505	0.0256410256410256	0.615193290233204	0.92
65.3341644271334	-42.5527032911055	0.173302882846376	0.256515675602663	0.0900900900900901	0.619408587123908	0.895519918005789
65.3415001907387	-42.5404646858867	0.168171441684578	0.242139984818431	0.0942028985507246	0.619648689949658	0.904168348824801
65.3487701934008	-42.5277227977632	0.152876178233588	0.267873568588388	0.0378787878787879	0.623923532899323	0.891824856663183
65.3560653136004	-42.5153397393634	0.206693373575749	0.270529604294355	0.142857142857143	0.619669758036131	0.895500255715835
65.3635277782753	-42.5035369122261	0.229239636185873	0.310331124223597	0.148148148148148	0.642744044143951	0.92
65.3791286101812	-42.4822984743798	0.138911422009896	0.217216783413732	0.0606060606060606	0.617412529464767	0.906760521231808
65.3951767821717	-42.4631545371991	0.182158085596076	0.170286320445883	0.194029850746269	0.6	0.918427074327031
65.4032062303459	-42.4537079604781	0.380915305674778	0.301046297624067	0.46078431372549	0.629469843390545	0.912472489463211
65.4112991238424	-42.4442025840282	0.242835220505238	0.245474362579105	0.240196078431372	0.625195087876138	0.911274209600568
65.4193948416176	-42.4347098427893	0.173843003733849	0.234940909428482	0.112745098039216	0.617828135769173	0.894128659683902
65.4274172193025	-42.4252253086493	0.133034520287286	0.19589360197808	0.0701754385964912	0.617574507915873	0.876466771422583
65.4429850301554	-42.4037922110309	0.224680804645689	0.2698744298042	0.179487179487179	0.618300126100717	0.91997694884468
65.4580143853362	-42.3804920949756	0.143943522495484	0.180043907736065	0.107843137254902	0.608503950798671	0.880862780903524
65.4655781400679	-42.3687199803259	0.170669541178851	0.228593984318485	0.112745098039216	0.620570728356444	0.908000569453117
65.4731058705102	-42.3571114752764	0.199042857169784	0.278682729264942	0.119402985074627	0.633810857856701	0.92
65.4806367418339	-42.3455082792447	0.117262003899919	0.229622047015525	0.00490196078431373	0.618195739938978	0.897064519098342
65.488225142557	-42.3338156252659	0.146642991236361	0.224658531492331	0.0686274509803921	0.621980310262407	0.92
65.4958121886388	-42.3221141985588	0.180557423272683	0.238565826937523	0.122549019607843	0.622922310432034	0.913129429886165
65.5033321378852	-42.3104576737764	0.162080643807971	0.239584173188081	0.0845771144278607	0.62184783011565	0.91995555751149
65.5108489076243	-42.2987863508308	0.106309782307004	0.212619564614008	0	0.61586630374943	0.892964759263221
65.5184306772931	-42.2870558290111	0.191162749088362	0.264678439353194	0.117647058823529	0.626739731389554	0.917147056632812
65.5259764134577	-42.2754865747957	0.287482738140224	0.296358511106318	0.278606965174129	0.629443589466779	0.917987917513922
65.5334912553346	-42.2637985432725	0.207500760796321	0.292452501984799	0.122549019607843	0.632813949506903	0.92
65.5410939550531	-42.2519246564818	0.1033354446561	0.186770391799761	0.0199004975124378	0.611890384811789	0.908832918405498
65.5486563247433	-42.2404045861477	0.131145242541989	0.223074798809469	0.0392156862745098	0.62409775842849	0.919808188089962
65.5562078829869	-42.2288467468982	0.227883470553353	0.286612712250985	0.169154228855721	0.632413906355831	0.919218775282458
65.563691243407	-42.2170279759783	0.255822082930116	0.315565734487683	0.196078431372549	0.637577326107845	0.92
65.5712323815812	-42.2051221718799	0.323155719896093	0.330521966107976	0.31578947368421	0.643394472868022	0.92
65.5787829239821	-42.1935485624691	0.297246708077639	0.332198334188064	0.262295081967213	0.638748402771468	0.920000000000001
65.5863315906619	-42.181964516315	0.220672183663871	0.27957966144539	0.161764705882353	0.630271487082291	0.917030957178422
65.5938592918768	-42.1699988694951	0.344476479222675	0.331109821190448	0.357843137254902	0.641984377903669	0.920000000000001
65.6013481719177	-42.1581834155879	0.356374877388985	0.354725063419945	0.358024691358025	0.64387689485778	0.92
65.6089071290243	-42.1466281921497	0.257185913853032	0.342803200255084	0.17156862745098	0.648938120495055	0.92
65.6165143155884	-42.1349498600497	0.175311564167613	0.267289795001892	0.0833333333333333	0.633508449772158	0.906132703653887
65.6240016378374	-42.1231179005789	0.263062289312081	0.327119603499785	0.199004975124378	0.640915543799418	0.91995861437213
65.6314566116677	-42.1111663938714	0.147497665438309	0.253328664209951	0.0416666666666667	0.613044560858321	0.919461986837678
65.6519002518873	-42.068798184153	0.165057771669497	0.293078506301956	0.037037037037037	0.631960978695072	0.92
65.6582802283639	-42.0536180346688	0.215323657728625	0.305647315457251	0.125	0.63174887533594	0.92
65.6707826570285	-42.0224464170187	0.17851068031816	0.294521360636319	0.0625	0.6293638672893	0.92
65.6763815174656	-42.0055412924425	0.105794467556932	0.185273145640179	0.0263157894736842	0.610128540823942	0.911297440766355
65.686923626039	-41.970339398282	0.129445803297953	0.239283763458652	0.0196078431372549	0.623185561226537	0.92
65.6977878288871	-41.935684665076	0.21501130700374	0.339113523098388	0.0909090909090909	0.645848146153536	0.92
65.703443403335	-41.9186626928736	0.15240598487609	0.193700858641069	0.111111111111111	0.614877354728191	0.92
65.7087526383451	-41.9011973552849	0.256717357221983	0.399959537139	0.113475177304965	0.642810115477202	0.92
65.7193330222726	-41.8659817769102	0.313288287255055	0.44249697252006	0.18407960199005	0.676394984746739	0.92
65.7247454276422	-41.8486892878392	0.281224965624219	0.388320578014606	0.174129353233831	0.645142567873065	0.915047614331207
65.7302036925661	-41.8314789574536	0.283807527189291	0.353329340092869	0.214285714285714	0.625609239155332	0.92
65.7358138792148	-41.8143457474205	0.228852545094033	0.356255814825747	0.101449275362319	0.641939096112646	0.92
65.7465706045916	-41.7796200493193	0.212176538355252	0.287098174749721	0.137254901960784	0.627721458762262	0.92
65.7575641104004	-41.7449064149115	0.196600524907894	0.295161834129513	0.0980392156862745	0.635688620004936	0.919934250102969
65.7631080162846	-41.7278365066395	0.238856562575302	0.360596008033487	0.117117117117117	0.632961831455371	0.901863314671328
65.7684567195555	-41.7103995686607	0.272331078969401	0.418736232012875	0.125925925925926	0.649353039247623	0.92
65.7737469957361	-41.6926495191766	0.487054972285629	0.307443277904591	0.666666666666667	0.633133840289304	0.92
65.7791955157999	-41.6753896356937	0.277425804787693	0.345327800051575	0.20952380952381	0.641801994685209	0.92
65.7847286564913	-41.6582847776478	0.221536718430022	0.331962325748934	0.111111111111111	0.636991650825471	0.92
65.7901574860025	-41.6407027285155	0.407198317347373	0.391319711617822	0.423076923076923	0.660677962288372	0.920000000000001
65.7954016919217	-41.6232536185576	0.414515075515361	0.454030151030721	0.375	0.692153203569577	0.92
65.8008718392051	-41.6058123815506	0.329009987984738	0.413122016785802	0.244897959183673	0.668342711836354	0.92
65.8064144306435	-41.5885027661247	0.39481500222292	0.407277063269369	0.382352941176471	0.665413454599281	0.92
65.8117625322398	-41.57103525215	0.337804748115838	0.388253174392597	0.28735632183908	0.647686972525072	0.92
65.8224822260276	-41.535927143756	0.369276809606782	0.397644528304473	0.340909090909091	0.654925939690182	0.92
65.8279560747684	-41.5186795108945	0.284225652012857	0.354520955767007	0.213930348258706	0.644466006049214	0.919999590666774
65.8333530415406	-41.5012856045926	0.258400621404108	0.335428693788609	0.181372549019608	0.639315071803869	0.92
65.8386910912041	-41.4835767336354	0.23684314290244	0.338551150669745	0.135135135135135	0.635818837028457	0.92
65.8440679374357	-41.4661400429211	0.258488701364915	0.346245695412758	0.170731707317073	0.642333701955665	0.92
65.849534716546	-41.448865733688	0.194060979486841	0.254788625640349	0.133333333333333	0.628777668279405	0.899996073420025
65.8549000149616	-41.4311952878815	0.22425923909653	0.310153698318846	0.138364779874214	0.637085425128923	0.918730388489963
65.8601865167454	-41.413582620053	0.254465080211756	0.370041271534623	0.138888888888889	0.647621355186416	0.92
65.8656038577329	-41.3962048605731	0.274706767526917	0.377844907602854	0.17156862745098	0.656168056614825	0.92
65.8710700450023	-41.3787077186165	0.264211803079329	0.356854978707679	0.17156862745098	0.654405261680335	0.92
65.8764470217023	-41.3610419943287	0.215542245482665	0.342849196847682	0.0882352941176471	0.647339313455563	0.92
65.8817735996875	-41.343485629954	0.239683323595285	0.359963662115942	0.119402985074627	0.645416211516288	0.92
65.8871569537905	-41.3260293359827	0.331064129400826	0.372912572527143	0.28921568627451	0.65371718615408	0.919957420854183
65.8925786287102	-41.3084359631845	0.259408876012607	0.337445203005607	0.181372549019608	0.646433336623202	0.92
65.897941418763	-41.2907366665363	0.225194316042586	0.29887348057002	0.151515151515152	0.641352313989776	0.916378178054737
65.9032200206845	-41.2732803479482	0.278439325952999	0.365702181317763	0.191176470588235	0.658124829662433	0.92
65.9086397850168	-41.2556716132739	0.254789191214913	0.342911715763158	0.166666666666667	0.644907844811232	0.919979843100372
65.9140139909915	-41.2381809782276	0.280867581816245	0.327904317861346	0.233830845771144	0.638297845788558	0.919949437418381
65.9193330978003	-41.2205856716854	0.158639979416578	0.268260350990019	0.0490196078431372	0.6320437403037	0.92
65.9247089369895	-41.2028857074291	0.231295335510088	0.359649494549589	0.102941176470588	0.648862928237316	0.92
65.9301272842923	-41.1852598782623	0.138490355791534	0.232863064524245	0.0441176470588235	0.627131710270372	0.899638137455364
65.9354846477232	-41.1677233059364	0.139158713297909	0.243491555949052	0.0348258706467662	0.631255141598149	0.92
65.9408005933318	-41.1501069670118	0.159925026202177	0.256124562208275	0.0637254901960784	0.623656126113255	0.92
65.9461609986272	-41.1323629595644	0.151621789942237	0.283635736747219	0.0196078431372549	0.638505294398782	0.92
65.9515173377318	-41.1148135371041	0.157291925425097	0.279757980203427	0.0348258706467662	0.629345006439061	0.919844264756158
65.9568557298975	-41.0972271351642	0.137033826393649	0.234851966512788	0.0392156862745098	0.623766088527915	0.893066333641532
65.9622091435644	-41.0794589839784	0.102409755589707	0.185211668042158	0.0196078431372549	0.611810967370284	0.905126521499097
65.9675278012372	-41.0618291456982	0.128539659975162	0.237178822437887	0.0199004975124378	0.627671812224608	0.92
65.9728770738037	-41.0442513869899	0.181495059565492	0.333578354425102	0.0294117647058823	0.654028797636634	0.92
65.9782575461142	-41.0265212735742	0.145521443441455	0.271435043745656	0.0196078431372549	0.634749102996088	0.92
65.9835682806568	-41.0088660037292	0.135955274593	0.242059802917344	0.0298507462686567	0.621078455273714	0.92
65.9888730421866	-40.9911962320672	0.165393408160592	0.296473090830988	0.0343137254901961	0.636907783716742	0.92
65.994257110886	-40.973461665673	0.133566615220902	0.252427348088862	0.0147058823529412	0.620724543296375	0.900766254555677
65.9996569041528	-40.955753160818	0.0864371116673961	0.167972262550478	0.00490196078431373	0.6	0.92
66.0049884144493	-40.9380066409959	0.144531172345207	0.228456284084354	0.0606060606060606	0.625046657527489	0.890198636179395
66.0101789905382	-40.9203185923429	0.151192120795346	0.249752662643324	0.0526315789473684	0.616960075064325	0.919701047398095
66.0155775645673	-40.9025975082844	0.128986821688894	0.211306976711121	0.0466666666666667	0.617361071239189	0.896911016954658
66.0209677695788	-40.8850635192658	0.105607203215686	0.19367054678225	0.0175438596491228	0.611982728642158	0.92
66.0315001199474	-40.849327176678	0.144718202895964	0.278325294680816	0.0111111111111111	0.625541870087722	0.92
66.0368920902482	-40.8315777187744	0.137641603549455	0.216459677687145	0.0588235294117647	0.620646743505618	0.908522905119255
66.0422386648125	-40.8139474469435	0.135559334591973	0.251218171671508	0.0199004975124378	0.617992192245536	0.92
66.0475013041962	-40.7961614974582	0.12784257887991	0.250783196975507	0.00490196078431373	0.626350843846002	0.92
66.0527924350343	-40.7782184828271	0.164040236178036	0.279060864512936	0.0490196078431372	0.62777876913039	0.92
66.0581087328579	-40.7605226319128	0.146295941646482	0.217323066088663	0.0752688172043011	0.615952391727335	0.909212647892294
66.0962307657053	-40.6497919163485	0.160148948659063	0.259691836712066	0.0606060606060606	0.62321787794564	0.92
66.1005625612335	-40.6305079126769	0.0982400122279647	0.196480024455929	0	0.616112476708117	0.92
66.1048988143887	-40.6112270814848	0.138656470402967	0.253503416996411	0.0238095238095238	0.611931991252623	0.831517011156927
66.1191960245011	-40.5549050133294	0.115329631485962	0.219906574799881	0.010752688172043	0.617430356364329	0.905657303759694
66.1294520825455	-40.518655249155	0.223521320691687	0.300149986016143	0.146892655367232	0.632493003190606	0.919943193752954
66.1346004853439	-40.5006072666752	0.173500108860958	0.263666884388582	0.0833333333333333	0.628886786075706	0.92
66.1399156597	-40.4826484993807	0.162963779449284	0.275080101271449	0.0508474576271187	0.62756967186257	0.912932466849943
66.1453101713621	-40.464829826141	0.219662450646577	0.253050391489232	0.186274509803922	0.623133495808203	0.917682110266398
66.1506779396009	-40.4471653337385	0.180905202351001	0.267283041517923	0.0945273631840796	0.625307378033955	0.92
66.1560322219497	-40.429472282993	0.130001913654906	0.188108402473212	0.0718954248366013	0.613106558225383	0.886884763545849
66.1614292436402	-40.4116484352982	0.163908736929451	0.210170415035372	0.117647058823529	0.619768186336017	0.89779046831063
66.1667495736547	-40.3938902636524	0.144016893311847	0.233307418464491	0.054726368159204	0.623012613415177	0.92
66.1720167501764	-40.3760288668621	0.1633825428947	0.253235674024695	0.0735294117647059	0.626519376659769	0.92
66.1772777479381	-40.3579442593454	0.194459413084523	0.310487453620027	0.0784313725490196	0.640468708913054	0.92
66.1824694453491	-40.3399381216712	0.181297814764403	0.292943888235274	0.0696517412935323	0.632081517394159	0.92
66.1876610832456	-40.3219288871874	0.168954706500348	0.274183922804618	0.0637254901960784	0.628420868778429	0.92
66.1929044661102	-40.3038031589498	0.147945556307615	0.237067583203466	0.0588235294117647	0.631461026210757	0.92
66.1981275556169	-40.2858406564663	0.159363398747387	0.229174558688804	0.0895522388059701	0.622381209235933	0.910397828686861
66.2033650000579	-40.2678999031733	0.211139949310051	0.338946565286769	0.0833333333333333	0.632108439049915	0.92
66.2086581951328	-40.2498498853201	0.149277825518349	0.210320356919052	0.0882352941176471	0.613951805863857	0.902497274928262
66.2139589869308	-40.231809750967	0.1141636958226	0.18911170537069	0.0392156862745098	0.616326047070668	0.878427324155569
66.2192170425474	-40.2138947938861	0.136880892751874	0.248886163613201	0.0248756218905473	0.62469088056393	0.906711187202741
66.2244720338807	-40.1959706009826	0.150590123603692	0.222748874658365	0.0784313725490196	0.622501653243164	0.896396198534833
66.2297606740358	-40.1778799266896	0.14480196530481	0.219952189316088	0.0696517412935323	0.614816261981568	0.900114225359016
66.2350213700717	-40.1598492930289	0.156848703887719	0.269579760716615	0.0441176470588235	0.62828377144416	0.911736025238823
66.2402506968394	-40.141867781211	0.109283716294004	0.19369181069746	0.0248756218905473	0.612313918183408	0.908527205308518
66.2454674113045	-40.1238600280558	0.168935208735635	0.313360613549702	0.0245098039215686	0.635061813061524	0.919911940291789
66.250719843826	-40.1057070719131	0.204540048636592	0.262021273743772	0.147058823529412	0.623872722732502	0.908999585534543
66.2559308974789	-40.0876849671846	0.149674452196467	0.214771789965073	0.0845771144278607	0.618772495271632	0.894543162222917
66.2611518982667	-40.069678911143	0.151760272795767	0.264304859317025	0.0392156862745098	0.62155421292201	0.92
66.2664259564878	-40.0515557961603	0.151709416017437	0.283810988897618	0.0196078431372549	0.635368623338568	0.889375540592281
66.2716568924994	-40.033556286826	0.176234408653912	0.282817076014291	0.0696517412935323	0.62768694691113	0.92
66.2768744200276	-40.0155285083992	0.136084440225123	0.223149272607109	0.0490196078431372	0.624548874052125	0.894739178745225
66.2821214675813	-39.9973435763266	0.0993092044236156	0.18391252649429	0.0147058823529412	0.61477279384262	0.906119656328081
66.287330511011	-39.9792928430093	0.171470782028347	0.278264947141271	0.0646766169154229	0.622478190160444	0.919919054256094
66.2925295575637	-39.9612205499511	0.190596298165513	0.273349459076125	0.107843137254902	0.631529199610084	0.914615697569503
66.2977525908544	-39.9429823326483	0.145676975081234	0.222726499182076	0.0686274509803921	0.621139281922718	0.885378963295354
66.3029700174546	-39.9247315357867	0.20957802383169	0.330920753545734	0.0882352941176471	0.640858136805835	0.915508544836307
66.3081555734557	-39.9066252216415	0.158791888315986	0.247932035338439	0.0696517412935323	0.621890483602373	0.918082560051373
66.3133500060464	-39.8885298283745	0.15697534211074	0.201205586182265	0.112745098039216	0.614269106936421	0.909625250120396
66.3185793412591	-39.870286953918	0.171118273713148	0.298118900367472	0.0441176470588235	0.633444819627132	0.92
66.3237678235392	-39.8521732286515	0.170581110201066	0.231709484083724	0.109452736318408	0.621238200176141	0.888576744937553
66.3289603345705	-39.8340629205373	0.188191983863623	0.219521222629206	0.156862745098039	0.619528306303815	0.889008765941463
66.3342084029319	-39.8157702384107	0.126983354378089	0.194265216218865	0.0597014925373134	0.61563467880549	0.890866587414551
66.3393827803639	-39.7976903018862	0.162280179690263	0.200182249927789	0.124378109452736	0.61762230065862	0.893346763363893
66.3445657940488	-39.7795541482417	0.113234130748877	0.157840810517361	0.0686274509803921	0.61099518322187	0.864748341375
66.3497871771816	-39.761277441412	0.0855869523303064	0.14176213995473	0.0294117647058823	0.610765654180371	0.862678222994681
66.3549667534455	-39.7431272642156	0.0770469707274915	0.139168568320655	0.0149253731343284	0.605644074054927	0.879055786544902
66.3601405377677	-39.7249619118495	0.0951445052331115	0.155975284976027	0.0343137254901961	0.609921965790313	0.853741703943825
66.3653494833749	-39.7066491040805	0.0761916973834231	0.127873590845278	0.0245098039215686	0.608663718715995	0.78122600908037
66.3705581437819	-39.6883326328458	0.0163747064101125	0.0229454912515976	0.00980392156862745	0.6	0.727307303091054
66.375730444898	-39.6701541555624	0.085628261037995	0.161306273319771	0.00995024875621891	0.60993005653646	0.890409199589714
66.4620127261358	-39.6612722929718	0.0107632651070129	0.0114255201130158	0.0101010101010101	0.6	0.725592732901525
66.4620236615932	-39.6836244222129	0.0493080482347825	0.0886658477133462	0.00995024875621891	0.6	0.85746253407502
66.4619565128219	-39.705978427457	0.104701425893964	0.199598930219301	0.00980392156862745	0.610275210749759	0.92
66.4607875198661	-39.7733011119312	0.102344175116684	0.194738101477149	0.00995024875621891	0.615611647368787	0.92
66.4602569982805	-39.7956200469347	0.114863012852487	0.190510339430463	0.0392156862745098	0.618949758961847	0.888857349780292
66.4597397842832	-39.8181142659637	0.192725193742854	0.262901367877865	0.122549019607843	0.619503695189455	0.905489355440408
66.4592621568413	-39.8404453902304	0.144788074334724	0.239824904888353	0.0497512437810945	0.626491126696863	0.92
66.4588359557056	-39.8627817393298	0.154334016328792	0.279682525411207	0.0289855072463768	0.638403820978438	0.92
66.4585830332182	-39.8853023757715	0.139317579833843	0.195301826334352	0.0833333333333333	0.615134114722942	0.890230004234218
66.4583639644778	-39.9078261807562	0.187931797953358	0.277824380220442	0.0980392156862745	0.626323773913221	0.900834742376237
66.4580477426463	-39.9301742853006	0.222847023078273	0.31136568794759	0.134328358208955	0.636140279587498	0.92
66.4576570064863	-39.952515048621	0.178255388030097	0.243765678020978	0.112745098039216	0.623392361134083	0.898559524258157
66.4572167855654	-39.9750179874991	0.249161628230777	0.312048746657633	0.186274509803922	0.625753861425584	0.910492987908691
66.4568302457204	-39.9973571269504	0.22222751959871	0.316249910992293	0.128205128205128	0.634211707609738	0.92
66.4573927112191	-40.0421842453402	0.306457788372495	0.349026687856101	0.263888888888889	0.636046270768722	0.92
66.4581841215331	-40.0645985592023	0.288123916033239	0.370692276510923	0.205555555555556	0.646146907494941	0.916648998766362
66.4589205274963	-40.0868166112519	0.406014229704038	0.389142887268773	0.422885572139304	0.651910752987232	0.920000000000001
66.4596674894162	-40.1091007867166	0.425419495241304	0.414564480678686	0.436274509803922	0.666901075251129	0.920000000000001
66.460440931119	-40.1315491170012	0.370601568702922	0.437281568778393	0.303921568627451	0.65232337170333	0.915352655179132
66.4612043783218	-40.1538314134724	0.350336449791483	0.367339566249633	0.333333333333333	0.646828864250504	0.918140907249734
66.4619459275161	-40.1761188253488	0.356363868333405	0.389198324902104	0.323529411764706	0.661345511224484	0.920000000000001
66.4626603237733	-40.1985809005961	0.394826888552838	0.417104757497832	0.372549019607843	0.669838558769665	0.920000000000001
66.4633443189687	-40.2210496848701	0.424707866495833	0.452356909462254	0.397058823529412	0.659011572144642	0.92
66.4639975876532	-40.2433568001272	0.46974011548374	0.456893166290862	0.482587064676617	0.678874207956222	0.920000000000001
66.4646347337087	-40.2656675551864	0.447422906336717	0.448767381300885	0.446078431372549	0.667566498575481	0.920000000000001
66.4652736292429	-40.2881471719297	0.495905685033958	0.501615291636543	0.490196078431373	0.699902628354791	0.920000000000001
66.4659134120913	-40.3104585378007	0.572332814436522	0.487949210962597	0.656716417910448	0.697137539695496	0.920000000000001
66.4665650346253	-40.3327683402308	0.524398047409698	0.455658839917435	0.593137254901961	0.684754667451481	0.920000000000001
66.4672340863493	-40.3552441646266	0.588175887687523	0.509685108708379	0.666666666666666	0.690887679016894	0.920000000000001
66.4679067375821	-40.3775512095978	0.633342944181853	0.525392356025399	0.741293532338308	0.705773572570765	0.920000000000001
66.4685908383869	-40.3998566667167	0.508660871534926	0.497713899932596	0.519607843137255	0.7016755722744	0.920000000000001
66.4692832451352	-40.4223299469366	0.618822265044898	0.502350412442736	0.735294117647059	0.693753481369987	0.920000000000001
66.469967156447	-40.4446366958653	0.613920714557448	0.576100135582558	0.651741293532338	0.709377972366377	0.920000000000001
66.470643149578	-40.4669454848122	0.66027679910882	0.536239872727443	0.784313725490196	0.70329931592401	0.920000000000001
66.4713123750793	-40.4894248663681	0.677590294032263	0.614984509633155	0.740196078431372	0.723922189634178	0.920000000000001
66.4719651988419	-40.5118726621357	0.682188184609841	0.573331593100278	0.791044776119403	0.716796819006655	0.920000000000001
66.4726082600153	-40.5342911244037	0.698440285279203	0.543939394087818	0.852941176470588	0.704683573449386	0.920000000000001
66.4732415987021	-40.5566100325535	0.561372592629417	0.505829762373263	0.616915422885572	0.697754451635429	0.920000000000001
66.4738694219444	-40.5789304480848	0.67999018838567	0.5952744944184	0.764705882352941	0.70847158373019	0.920000000000001
66.4744997254635	-40.6014195403555	0.770820103521486	0.615169618807678	0.926470588235294	0.715150835579231	0.920000000000001
66.475127539493	-40.6237404720673	0.690569477946728	0.53039268723674	0.850746268656716	0.702456739930205	0.920000000000001
66.4757584114315	-40.6460610292976	0.647791696442369	0.545583392884738	0.75	0.703454309128685	0.920000000000001
66.4763912486953	-40.6685505454188	0.744606834222008	0.670586217463623	0.818627450980392	0.724346680210986	0.920000000000001
66.4770175473619	-40.690873408404	0.802799971889339	0.650376063181664	0.955223880597015	0.715099580805293	0.920000000000001
66.4776392521207	-40.7131977386927	0.81525973915974	0.64522536067242	0.985294117647059	0.719263060748626	0.920000000000001
66.4782634269349	-40.735691126842	0.77664344478811	0.626816301340926	0.926470588235294	0.718574442717814	0.920000000000001
66.4788814470372	-40.7581862948155	0.76036782363076	0.633480745300737	0.887254901960784	0.714096158342212	0.920000000000001
66.4795045541278	-40.7805123193037	0.747536498084636	0.629401354378227	0.865671641791045	0.695904975738192	0.920000000000001
66.4801356935611	-40.802837557822	0.802072544401412	0.623752931940079	0.980392156862745	0.708017096391082	0.920000000000001
66.4807632854749	-40.8253327510387	0.843038472474273	0.725292631223055	0.96078431372549	0.719024988764701	0.920000000000001
66.4813699983597	-40.847663447913	0.843435276542175	0.716721299353007	0.970149253731343	0.711088849145837	0.920000000000001
66.4819688173823	-40.8699960652554	0.862647973749449	0.749805751420467	0.975490196078431	0.731425396251473	0.920000000000001
66.4825610263656	-40.8924979662834	0.8556736540532	0.721151229675029	0.990196078431372	0.722013525800704	0.920000000000001
66.4831407760436	-40.9148282163752	0.872400982575695	0.779627835798156	0.965174129353234	0.730617894670466	0.920000000000001
66.4837086812948	-40.9371601995026	0.885624337170933	0.800660439047748	0.970588235294118	0.735898212299423	0.920000000000001
66.4842796597386	-40.9597399207839	0.911173106003093	0.822346212006186	1	0.739985235034014	0.920000000000001
66.4848488449554	-40.9820944697886	0.93076989160154	0.81676366380009	1.04477611940299	0.756338999019058	0.920000000000001
66.4854310513671	-41.0044288705628	0.921587165748999	0.818664527576428	1.02450980392157	0.742340143453293	0.920000000000001
66.4860349254508	-41.0269291359862	0.857099976017004	0.733807795171264	0.980392156862745	0.7316086570858	0.920000000000001
66.4866403455719	-41.0492613431148	0.838461494839734	0.736624482216781	0.940298507462687	0.720525222190569	0.920000000000001
66.48724267383	-41.071595552515	0.930633445201175	0.846561008049411	1.01470588235294	0.749677479102752	0.920000000000001
66.4878368488661	-41.0941010137397	0.941359064402884	0.872914207237139	1.00980392156863	0.794925919674273	0.920000000000001
66.488416339455	-41.1166004797962	0.741179659673143	0.52647696640511	0.955882352941176	0.69888071912854	0.920000000000001
66.4889719778761	-41.138928536024	0.682039505051526	0.453631248909022	0.91044776119403	0.670351564014865	0.920000000000001
66.4895245340226	-41.1612663841782	0.812390142834714	0.614976364100798	1.00980392156863	0.698992716575853	0.920000000000001
66.4900851333212	-41.183779016411	0.955292005004718	0.900780088440805	1.00980392156863	0.743165964166577	0.920000000000001
66.4906324318461	-41.2061244122294	0.925709298647164	0.806642477891338	1.04477611940299	0.759341673139904	0.920000000000001
66.4911702005563	-41.2284697021654	0.960384412026164	0.92567078483664	0.995098039215687	0.815687289796411	0.920000000000001
66.4917048478242	-41.2509867067159	0.98744728457448	0.96999260836465	1.00490196078431	0.829479356143219	0.920000000000001
66.4922311067262	-41.2733391213865	0.982391181176068	0.949856989217807	1.01492537313433	0.792705771420709	0.920000000000001
66.4927624729974	-41.2956917960468	1.00305326197276	0.976694759239635	1.02941176470588	0.841691997956771	0.920000000000001
66.493303648408	-41.3182120900485	0.983108467671442	0.951511052989944	1.01470588235294	0.829202756502365	0.920000000000001
66.4938483375159	-41.3407323006491	0.999577636339716	0.979547429542182	1.01960784313725	0.828484202729067	0.920000000000001
66.4943920062398	-41.3630845151909	0.978031612363139	0.975963722238717	0.980099502487562	0.820774477952628	0.920000000000001
66.4949255072496	-41.3854387508452	0.964801063293528	0.939406048155685	0.990196078431372	0.810528544812586	0.920000000000001
66.4954563273349	-41.4080022266746	0.994394649349478	0.958938552430297	1.02985074626866	0.838575065183234	0.920000000000001
66.4959768306611	-41.4303496880742	0.993348409618445	0.981721694858781	1.00497512437811	0.859459135904771	0.920000000000001
66.4964896101782	-41.45270838884	0.989785364075591	0.969766806582552	1.00980392156863	0.832809720972735	0.920000000000001
66.4970000316046	-41.475236534031	0.990327789425854	0.961047735714459	1.01960784313725	0.819299744655274	0.920000000000001
66.4975074239916	-41.4975968727596	0.972624953363472	0.910424036080175	1.03482587064677	0.789416458100026	0.920000000000001
66.4980212207685	-41.5199567278646	0.988069852802804	0.971237744821299	1.00490196078431	0.830219332376939	0.920000000000001
66.498541153886	-41.5424848467863	0.969752516763827	0.968916798233536	0.970588235294117	0.832880842421593	0.920000000000001
66.499054753829	-41.5648456712352	0.992214749343919	0.994379747444057	0.990049751243781	0.877490505694776	0.920000000000001
66.4995555518217	-41.5872087032866	0.991446446739592	0.982892893479185	1	0.856440096121262	0.920000000000001
66.5000491585755	-41.6097417627117	0.981848033024548	0.96859802683341	0.995098039215686	0.864493623247535	0.920000000000001
66.5005356309541	-41.6322762726151	0.976268449663653	0.952536899327307	1	0.836746613772563	0.920000000000001
66.5010141591433	-41.6546436211569	0.97919032809418	0.95838065618836	1	0.838104200134566	0.920000000000001
66.5014987645654	-41.6770105685245	0.970841628119383	0.946585217023079	0.995098039215686	0.821249319050982	0.920000000000001
66.5019992792309	-41.6995444376358	0.973135892800259	0.931565903247578	1.01470588235294	0.819883317409568	0.920000000000001
66.5024947861832	-41.7219106802345	0.944204468442867	0.908309434398173	0.980099502487562	0.791645125574207	0.920000000000001
66.5029726916687	-41.7442797721355	0.978050385556141	0.941394888759342	1.01470588235294	0.832465303563246	0.920000000000001
66.5034378696191	-41.7668197282224	0.968224696948025	0.941351354680364	0.995098039215686	0.815171438096182	0.920000000000001
66.5038942764758	-41.7891925696546	0.97672176392693	0.96339377661008	0.990049751243781	0.838451576447712	0.920000000000001
66.5043510786725	-41.8115657406652	1.00679603021097	0.969474413363122	1.04411764705882	0.837625731950057	0.920000000000001
66.5048112792019	-41.8341075165829	0.91002885313767	0.834763588628282	0.985294117647059	0.775710790659197	0.920000000000001
66.5052695989765	-41.8566513099652	0.971297970097722	0.937620815817334	1.00497512437811	0.806631398644139	0.920000000000001
66.5057187027943	-41.8789878095853	0.976282721314388	0.952565442628776	1	0.824603775370527	0.920000000000001
66.5061746178567	-41.9013627987604	0.981500125563873	0.948294368774807	1.01470588235294	0.796716482581238	0.920000000000001
66.5066516829502	-41.923904096498	0.991554051349512	0.968402220346085	1.01470588235294	0.798539432084203	0.920000000000001
66.5071279835151	-41.9462767976432	0.965191255560343	0.910482013608247	1.01990049751244	0.810156229513049	0.920000000000001
66.5075884056533	-41.9686518250131	0.983831228386296	0.962760495988282	1.00490196078431	0.834439610885063	0.920000000000001
66.5080392311587	-41.9911965891853	0.9301742482559	0.889760261217683	0.970588235294117	0.805595422376391	0.920000000000001
66.5084749265809	-42.0137383713001	0.81931180341289	0.658231449963035	0.980392156862745	0.710855398795311	0.920000000000001
66.5088918446517	-42.0361127298187	0.844516234076301	0.728833463177479	0.960199004975124	0.734113584262547	0.920000000000001
66.5092987310912	-42.0584925088159	0.92749327446578	0.859888509715874	0.995098039215686	0.783949370354797	0.920000000000001
66.5097109343918	-42.0810424228693	0.951721122287898	0.913246166144424	0.990196078431372	0.823956850191643	0.920000000000001
66.5101288592228	-42.1034250216404	0.958280161327479	0.916560322654958	1	0.82141297885053	0.920000000000001
66.5105553270445	-42.1258073144154	0.966913805588511	0.928925650392712	1.00490196078431	0.835069983075907	0.920000000000001
66.5109890528115	-42.1483576086324	0.954417776788526	0.93334535749862	0.975490196078431	0.829145765634187	0.920000000000001
66.5114238464731	-42.1707381960474	0.916063040906868	0.861976828082394	0.970149253731343	0.79527271873688	0.920000000000001
66.5118563231072	-42.193117994324	0.875121739164286	0.789459164603083	0.96078431372549	0.771841388215212	0.920000000000001
66.5122777798358	-42.2156682252733	0.879138713045593	0.77788526922844	0.980392156862745	0.762240136404558	0.920000000000001
66.5126946732876	-42.2382206795775	0.923839316089793	0.896698240022723	0.950980392156863	0.8079857760235	0.920000000000001
66.5130985964059	-42.2606079323258	0.977293836332742	0.969513045799813	0.985074626865672	0.86433172245564	0.920000000000001
66.5134863913934	-42.2829970302707	0.983164733163438	0.976133387895503	0.990196078431373	0.868431595180456	0.920000000000001
66.5138698036918	-42.3055708400991	0.968327029599066	0.961529681088678	0.975124378109453	0.856314446426537	0.920000000000001
66.514251591088	-42.3279296740909	0.803339433228087	0.661405234615379	0.945273631840796	0.727601266202753	0.920000000000001
66.5146323787056	-42.3503136422715	0.802732650145102	0.629975104211773	0.975490196078431	0.717344092944489	0.920000000000001
66.5150196453104	-42.3728667589558	0.908976002279046	0.798344161420833	1.01960784313726	0.771144063972163	0.920000000000001
66.5154090140938	-42.3954222486563	0.941736849102103	0.898179580557146	0.985294117647059	0.823436498860892	0.920000000000001
66.5157883394471	-42.4178133515753	0.961148257794279	0.986973132503981	0.935323383084577	0.875396450738036	0.920000000000001
66.516174019825	-42.4402051209578	0.957952495546887	0.97472852050554	0.941176470588235	0.867156845629974	0.920000000000001
66.516562942779	-42.4627647315975	0.858160428847459	0.78494830867531	0.931372549019608	0.769627140090794	0.920000000000001
66.5169395879512	-42.4851570555295	0.928322360521282	0.856644721042563	1	0.797896627017856	0.920000000000001
66.5173041894361	-42.507551243697	0.952325491886098	0.899749022987885	1.00490196078431	0.819372227865866	0.920000000000001
66.5176602535032	-42.530115535269	0.969746606226655	0.959101055590565	0.980392156862745	0.857736424278838	0.920000000000001
66.5180013084329	-42.5525128166474	0.961921273136304	0.948718168163155	0.975124378109453	0.84109042037206	0.920000000000001
66.5183542341735	-42.5749096209078	0.942358354777358	0.879814748770406	1.00490196078431	0.809461030627248	0.920000000000001
66.5187129693851	-42.5974747350199	0.951775389873405	0.913354701315438	0.990196078431373	0.825051013786047	0.920000000000001
66.5190643472814	-42.6200412987458	0.971663557436779	0.953131036442186	0.990196078431372	0.849155861071968	0.920000000000001
66.5194080525046	-42.6424404577951	0.936738705255647	0.898353032401841	0.975124378109453	0.825579706799178	0.920000000000001
66.5197519422277	-42.6648398826756	0.929333252641338	0.917490034694442	0.941176470588235	0.820338994032219	0.920000000000001
66.5201034030983	-42.6874075474521	0.936690097553851	0.897889999029271	0.975490196078431	0.81806283281985	0.920000000000001
66.5204537701022	-42.7098069277357	0.885356364476538	0.825439097112279	0.945273631840796	0.781988348750997	0.920000000000001
66.5208005748636	-42.7322069861853	0.891394442856421	0.812200650418725	0.970588235294118	0.782007869354043	0.920000000000001
66.5211420249382	-42.7548175117537	0.887231582360353	0.868990527904786	0.90547263681592	0.799646184810268	0.920000000000001
66.521471531034	-42.7772098683699	0.880808560335585	0.841219110720921	0.920398009950249	0.790530683703945	0.920000000000001
66.521792989099	-42.7996110709604	0.903866553532567	0.827340950202389	0.980392156862745	0.786204296345847	0.920000000000001
66.5221098437224	-42.8221826467904	0.809684179756119	0.786035026178904	0.833333333333333	0.765836277122752	0.920000000000001
66.522412856239	-42.8445874704577	0.768632400559695	0.81587176629352	0.72139303482587	0.774542131135048	0.920000000000001
66.5227157413456	-42.8669929743068	0.792639404540826	0.717631750258124	0.867647058823529	0.740291685213156	0.920000000000001
66.5230252279442	-42.8895667977111	0.831223659495518	0.78499633859888	0.877450980392157	0.765460776340507	0.920000000000001
66.5233360749866	-42.9119722485363	0.808167560209469	0.785489349274659	0.830845771144278	0.766835916046068	0.920000000000001
66.5236502594387	-42.9343776942901	0.798819530632024	0.739795924009146	0.857843137254902	0.754585890655569	0.920000000000001
66.523976303297	-42.9569509981416	0.79088132406016	0.79254696184581	0.78921568627451	0.769312019624879	0.920000000000001
66.5243011399213	-42.9795234753007	0.683329079601422	0.675481688614608	0.691176470588236	0.728007342199195	0.920000000000001
66.5246077260057	-43.0019288366517	0.680214496352181	0.6440110822566	0.716417910447761	0.721590919806332	0.920000000000001
66.5249071040253	-43.0243351289277	0.752447573044046	0.661757891186132	0.843137254901961	0.727371644887068	0.920000000000001
66.5251875841603	-43.0469119568649	0.745135711622574	0.686349854617698	0.803921568627451	0.735154299875646	0.920000000000001
66.5254546626833	-43.0693223919146	0.792470909109769	0.788921917722027	0.796019900497512	0.774099679004918	0.920000000000001
66.5257256853794	-43.0917332467414	0.710376928057212	0.734479346310503	0.686274509803921	0.748623715168856	0.920000000000001
66.5260133387603	-43.1143117342167	0.736875142207763	0.748260088337095	0.725490196078431	0.754975038675071	0.920000000000001
66.5263004556752	-43.1367218348065	0.787356302543306	0.783667828967209	0.791044776119403	0.760482063297567	0.920000000000001
66.5265755984229	-43.1591331067333	0.796783007777754	0.774938564575115	0.818627450980392	0.765950791581139	0.920000000000001
66.5268420330892	-43.1817139686606	0.886082923932898	0.884910945905012	0.887254901960784	0.809647298415394	0.920000000000001
66.5271025540768	-43.2043137406398	0.820394579447858	0.799993138995219	0.840796019900497	0.769706565740192	0.920000000000001
66.5273597090835	-43.2267010858862	0.820567830866657	0.800339641832818	0.840796019900497	0.774356177901683	0.920000000000001
66.5276247525104	-43.24911413544	0.854175545706358	0.875017758079382	0.833333333333333	0.804452478928367	0.920000000000001
66.527890534321	-43.2716960517762	0.869707650202148	0.871768241580768	0.867647058823529	0.800952699169849	0.920000000000001
66.5281465675866	-43.2941102542196	0.931939845569799	0.913630934920694	0.950248756218905	0.825715766772937	0.920000000000001
66.5283980874496	-43.3165248601379	0.938028930454195	0.925077468751528	0.950980392156863	0.837816977457478	0.920000000000001
66.5286460898329	-43.3391084929539	0.837851803022042	0.896291841338202	0.779411764705882	0.809718630900999	0.920000000000001
66.5288907810586	-43.3616924933768	0.829108507387982	0.893511132423023	0.764705882352941	0.829187672418868	0.920000000000001
66.529138736959	-43.3841077745098	0.784242120572665	0.881917076966226	0.686567164179104	0.812746913950685	0.920000000000001
66.5293801893796	-43.4065237645853	0.833946577143168	0.888481389580454	0.779411764705882	0.819125502630675	0.920000000000001
66.5296162312315	-43.4291089988678	0.806573967224785	0.86314793444957	0.75	0.796272847658481	0.920000000000001
66.5298494194233	-43.4515259875474	0.747332423188418	0.847898677222608	0.646766169154229	0.798900620711601	0.920000000000001
66.5300793203063	-43.4739434995099	0.802450706873421	0.894117100021352	0.71078431372549	0.810932485596714	0.920000000000001
66.5303073778277	-43.4965297161083	0.775228207160805	0.780848571184354	0.769607843137255	0.765562820846885	0.920000000000001
66.5305245710718	-43.5189475924633	0.773182098114582	0.839896534537621	0.706467661691542	0.79057893773155	0.920000000000001
66.5307382186371	-43.5413662651691	0.837050811257616	0.865278093103468	0.808823529411764	0.802368046646957	0.920000000000001
66.5309549785685	-43.5639539067163	0.725254069551035	0.847566962631481	0.602941176470588	0.790248428552728	0.920000000000001
66.5311735176957	-43.5863732144472	0.801914132232679	0.912285975908143	0.691542288557214	0.815637210277173	0.920000000000001
66.5313927656181	-43.608792810259	0.875614091605837	0.888483085172457	0.862745098039216	0.816007354580687	0.920000000000001
66.5316077045122	-43.6313813200071	0.872349313459668	0.891757450448747	0.852941176470588	0.816486866405103	0.920000000000001
66.5318158947486	-43.653979828285	0.882709396205054	0.884821777484735	0.880597014925373	0.816275176349626	0.920000000000001
66.5320152363436	-43.6763681070942	0.825573154378098	0.855126408258683	0.796019900497512	0.808494435150064	0.920000000000001
66.5322090269197	-43.6987896200348	0.909196220150453	0.931137538340122	0.887254901960784	0.843328711401554	0.920000000000001
66.5323951977227	-43.7213804504682	0.859342336717325	0.909861144022886	0.808823529411764	0.831514514718453	0.920000000000001
66.532574005687	-43.7438027682648	0.885982687723026	0.906293733655007	0.865671641791045	0.830360129983719	0.920000000000001
66.5327534022866	-43.7662252985112	0.86460681323678	0.881174410787286	0.848039215686274	0.818672854465881	0.920000000000001
66.5329352382242	-43.7888169049261	0.914105554132403	0.931152284735393	0.897058823529412	0.848570926578458	0.920000000000001
66.5331257806534	-43.8114083372437	0.839508664163	0.894703602835804	0.784313725490196	0.82474379798216	0.920000000000001
66.5333144819646	-43.8338313637095	0.898981057353974	0.917365099782575	0.880597014925373	0.839091961232351	0.920000000000001
66.533496290364	-43.8562548497328	0.882202752472873	0.926170210828099	0.838235294117647	0.837490535583645	0.920000000000001
66.5336719956157	-43.878847576696	0.898809569662849	0.9054622765806	0.892156862745098	0.81509334528981	0.920000000000001
66.5338428400643	-43.9012719728655	0.867917754743738	0.840313121427775	0.895522388059702	0.798192978583761	0.920000000000001
66.5340034202037	-43.9236970280056	0.829693298215704	0.845661106235329	0.813725490196078	0.796367133219696	0.920000000000001
66.5341608079929	-43.9462910765799	0.851182824453486	0.893542119495207	0.808823529411765	0.81493716967693	0.920000000000001
66.5343161204211	-43.9687167120506	0.923175146368154	0.930927407164169	0.915422885572139	0.835264386463164	0.920000000000001
66.534462452175	-43.9911428763353	0.94569809042469	0.915905984770949	0.975490196078431	0.841237699332687	0.920000000000001
66.5346090225662	-44.0137378521122	0.940891771526813	0.970018837171274	0.911764705882353	0.869824992196713	0.920000000000001
66.5347626844585	-44.0363326759213	0.945800384626951	0.930816455528413	0.96078431372549	0.849418139771255	0.920000000000001
66.5349163660958	-44.0587589976218	0.882925941757537	0.920080739236468	0.845771144278607	0.842299898538787	0.920000000000001
66.5350637611592	-44.0811857139113	0.900380223645027	0.947819270819465	0.852941176470588	0.843381087402649	0.920000000000001
66.5352093992722	-44.1037954661869	0.847081390372307	0.908093129003322	0.786069651741293	0.825905779708829	0.920000000000001
66.5353478404645	-44.1261936598098	0.873184436509461	0.895622604362207	0.850746268656716	0.819195547075323	0.920000000000001
66.5354795407101	-44.1486213680407	0.921955075904289	0.946851328279167	0.897058823529412	0.848365890574425	0.920000000000001
66.5356057989943	-44.1712180527101	0.872105540759217	0.910877748185102	0.833333333333333	0.837588151062865	0.920000000000001
66.5357311506328	-44.1936461985976	0.848425349356692	0.925706420106418	0.771144278606965	0.843511613242926	0.920000000000001
66.5358532562643	-44.2160745022419	0.871115869608569	0.894192523530864	0.848039215686275	0.818284585177094	0.920000000000001
66.5359677573145	-44.23867182814	0.892926581514124	0.928010025773346	0.857843137254902	0.834518521171462	0.920000000000001
66.5360821937061	-44.2612686619487	0.696628589494505	0.711884629969402	0.681372549019607	0.747338893839425	0.920000000000001
66.5361950497563	-44.2836953980553	0.715653333817205	0.724839005942869	0.706467661691542	0.740920447690738	0.920000000000001
66.5363055061613	-44.3061237050013	0.799848214396206	0.879108193498296	0.720588235294117	0.793775691064792	0.920000000000001
66.5364089077924	-44.3287217243586	0.767629472779508	0.844082474970781	0.691176470588235	0.788967036734141	0.920000000000001
66.5365124431354	-44.3511508058928	0.819672514882869	0.863225626780663	0.776119402985074	0.796229646799633	0.920000000000001
66.5366161383533	-44.3735791587358	0.742406251710547	0.837753679891682	0.647058823529412	0.780031807722622	0.920000000000001
66.5367133927046	-44.3961770058662	0.816124867953167	0.852837971200451	0.779411764705882	0.799845515875821	0.920000000000001
66.5368096959663	-44.4186069364873	0.765398947641656	0.834280482347989	0.696517412935323	0.782277058887649	0.920000000000001
66.5369148453797	-44.4410368164273	0.713641113242865	0.814537128446513	0.612745098039216	0.763881684728946	0.920000000000001
66.5370182743695	-44.4636356412954	0.730992892691924	0.790417157932867	0.67156862745098	0.776124194056713	0.920000000000001
66.5371151218413	-44.4862345115288	0.804163046540225	0.87303197543339	0.735294117647059	0.811344963453687	0.920000000000001
66.5372005523743	-44.5086640256876	0.732678486407553	0.793715181770329	0.671641791044776	0.773243795998583	0.920000000000001
66.5372661295193	-44.5310929579702	0.744858410692912	0.808344272366216	0.681372549019607	0.767434142190073	0.920000000000001
66.5373240683121	-44.5537043322495	0.818490182174296	0.905637080766504	0.731343283582089	0.8219811190577	0.920000000000001
66.5373764509517	-44.5761055200518	0.779113715259172	0.886585639473567	0.671641791044776	0.810328280995838	0.920000000000001
66.5374321239862	-44.5985370703117	0.831879663874336	0.933367170885927	0.730392156862745	0.826005566602764	0.920000000000001
66.5375055483251	-44.6211368853019	0.825377045979628	0.920361935096512	0.730392156862745	0.816435449290462	0.920000000000001
66.5375804883719	-44.6435681551697	0.801900448068856	0.90230835882428	0.701492537313433	0.804368189250785	0.920000000000001
66.537648417197	-44.665997921842	0.560626314226765	0.650664393159412	0.470588235294118	0.727305377837406	0.920000000000001
66.537713729655	-44.6885934173776	0.521842597117618	0.607410684431314	0.436274509803922	0.700649198980921	0.920000000000001
66.5377719832559	-44.7111915942672	0.683423714581663	0.808023899751561	0.558823529411765	0.779096569979624	0.920000000000001
66.5378097637766	-44.7336234876247	0.798538077004455	0.905533865451697	0.691542288557214	0.822516570069049	0.920000000000001
66.5378308989197	-44.75605537766	0.734906802786074	0.861970468317247	0.607843137254902	0.794894938000092	0.920000000000001
66.5378552198181	-44.7786535036016	0.58258538941779	0.650464896482639	0.514705882352941	0.721985469333466	0.920000000000001
66.5378844738285	-44.8010760594418	0.444249478533697	0.560140748112169	0.328358208955224	0.69034016650024	0.920000000000001
66.5379249707889	-44.8235014541304	0.668344967831943	0.831787974879571	0.504901960784314	0.781616101158861	0.920000000000001
66.5379809735955	-44.8461007072417	0.729948466495052	0.91577928593128	0.544117647058824	0.823593020873962	0.920000000000001
66.5380377810565	-44.8687011048018	0.665787104198799	0.880593816240735	0.450980392156863	0.803917935134176	0.920000000000001
66.5380843734129	-44.8911307044038	0.614704145795921	0.677169485621692	0.552238805970149	0.722204662007218	0.920000000000001
66.5381161449271	-44.9135595200542	0.746439643946207	0.840918503578688	0.651960784313726	0.796820819970016	0.920000000000001
66.5381275463548	-44.936160667148	0.787447646979646	0.942542352782821	0.63235294117647	0.829414083731223	0.920000000000001
66.5381315048027	-44.9585934891354	0.780974496932515	0.950008695357566	0.611940298507463	0.837752983118476	0.920000000000001
66.5381216184524	-44.9810261011291	0.73817122660935	0.946930688512817	0.529411764705882	0.835906728971623	0.920000000000001
66.5381107038382	-45.0035365053043	0.740740783188435	0.925926010821315	0.555555555555555	0.827366930042848	0.920000000000001
66.5381043627619	-45.0259926634559	0.740659422536522	0.912691394092652	0.568627450980392	0.815559913452074	0.920000000000001
66.5381015855942	-45.0485930540639	0.809661391006877	0.937950232994145	0.681372549019608	0.84607471247568	0.920000000000001
66.5380961263757	-45.0711942918507	0.786302048194913	0.959858998350609	0.612745098039216	0.850719163360484	0.920000000000001
66.5380943472046	-45.0936270736347	0.683218971296041	0.928626997318451	0.437810945273632	0.823917238956945	0.920000000000001
66.5381117546461	-45.116059835134	0.687417654179783	0.87973726914388	0.495098039215686	0.809374217777914	0.920000000000001
66.5381472002099	-45.1386608587745	0.738371881775814	0.927724155708491	0.549019607843137	0.833440607334475	0.920000000000001
66.5381850722063	-45.1610901094771	0.584838757905369	0.816443684964968	0.353233830845771	0.772917718556572	0.920000000000001
66.5381934430206	-45.183520933906	0.742756272251595	0.965904701365936	0.519607843137255	0.844057965529816	0.920000000000001
66.5381797368963	-45.2061221490486	0.795217298927097	0.948277735109096	0.642156862745098	0.84965216178298	0.920000000000001
66.538144383612	-45.2285547279763	0.573449710150905	0.848391957615243	0.298507462686567	0.800234660743986	0.92
66.5380949128645	-45.2509855516412	0.579430293999035	0.786311568390228	0.372549019607843	0.746915150368102	0.920000000000001
66.5380412455776	-45.2735861189166	0.686436219285477	0.912088124845464	0.46078431372549	0.798499193481164	0.92
66.5379807177257	-45.2961872125297	0.731427969587995	0.953052017607362	0.509803921568627	0.837304936256489	0.920000000000001
66.5379214127409	-45.3186182301084	0.586331957108917	0.854255954018829	0.318407960199005	0.760488583505382	0.92
66.537865115369	-45.3410478956218	0.575714796276982	0.813194298436317	0.338235294117647	0.769961708345116	0.92
66.537815418589	-45.3636462963922	0.540879051752997	0.861169868211877	0.220588235294118	0.759953252973061	0.92
66.5377916098507	-45.3860782197487	0.662231853131135	0.916503507257294	0.407960199004975	0.786465543059949	0.92
66.5377729738936	-45.4085096564737	0.493982541628878	0.821298416591089	0.166666666666667	0.786032814377472	0.92
66.5377425438493	-45.4311094844249	0.537735733029862	0.830373426844038	0.245098039215686	0.759287835623648	0.92
66.5376911242372	-45.453553574141	0.467517104224614	0.773418046833066	0.161616161616162	0.744657756583564	0.92
66.5376286697627	-45.4759583253704	0.559529924985074	0.849452006832893	0.269607843137255	0.770035052984285	0.92
66.5375540164598	-45.4985574644487	0.526483834217073	0.78335982529689	0.269607843137255	0.737801563393826	0.92
66.5374703817852	-45.5211556090544	0.606183770667713	0.854524404080524	0.357843137254902	0.769246721633222	0.920000000000001
66.5373949127591	-45.5435852753225	0.599816332914402	0.916050576276565	0.283582089552239	0.807582004899911	0.92
66.5373284124974	-45.5660157762573	0.542465841196363	0.854539525529981	0.230392156862745	0.778804599051513	0.92
66.5372709937769	-45.5886162927212	0.538923862891053	0.876867333625243	0.200980392156863	0.778655044324862	0.92
66.5372044533563	-45.6110480291948	0.52191961567279	0.85975962935553	0.18407960199005	0.767811359540873	0.92
66.5371293289551	-45.63347971012	0.591194219133709	0.878466869639966	0.303921568627451	0.753599390326498	0.92
66.5370461250814	-45.6560798278685	0.48685333591511	0.836451769869437	0.137254901960784	0.748878469127702	0.92
66.536963648936	-45.6785112291174	0.414223919201886	0.704069728951036	0.124378109452736	0.731829286254439	0.92
66.5368744078828	-45.7009423923856	0.360067686117479	0.631900078117312	0.0882352941176471	0.728071082686322	0.92
66.5367781656721	-45.7235417886803	0.472011177891534	0.806767453822284	0.137254901960784	0.757108360634423	0.92
66.5366728509594	-45.7461394181848	0.438722813245461	0.794112293157588	0.0833333333333333	0.757097822024634	0.92
66.5365638746151	-45.7685677703295	0.424742352134548	0.754957341085016	0.0945273631840796	0.728446555488229	0.92
66.5364498971837	-45.7909963370358	0.435481811666136	0.792532250783252	0.0784313725490196	0.746191766362505	0.92
66.5363364412441	-45.8135934512455	0.434856480714268	0.805987471232458	0.0637254901960784	0.784858839859033	0.92
66.5362427162666	-45.8360237530551	0.477392472448477	0.825431711066108	0.129353233830846	0.771465117847649	0.92
66.5361591650017	-45.8584545039075	0.436107837961057	0.837901950431919	0.0343137254901961	0.73713782244451	0.92
66.5360694761054	-45.8810537733225	0.353679802797822	0.677947840889761	0.0294117647058823	0.73982570863559	0.92
66.5358473654802	-45.9260154277345	0.373969599570111	0.67828745784669	0.0696517412935323	0.741896948827764	0.92
66.5357073856202	-45.9484438025999	0.390296516326321	0.736475385593819	0.0441176470588235	0.734603818794623	0.92
66.5355575376188	-45.9710405099298	0.374851197286628	0.695780825945804	0.053921568627451	0.727958612633402	0.92
66.5354114790519	-45.9934686272324	0.345109834868294	0.660368923467932	0.0298507462686567	0.728460552446406	0.92
66.5352671073141	-46.015896670977	0.338399154128262	0.642484582766327	0.0343137254901961	0.749640344062564	0.92
66.5351225125624	-46.0384928329776	0.418983494935998	0.754633656538662	0.0833333333333333	0.765148943714342	0.92
66.5349724814102	-46.0610882268639	0.40197321421433	0.769632702938464	0.0343137254901961	0.732606042384026	0.92
66.5348207743173	-46.0835147135934	0.444946815115416	0.884918505852723	0.00497512437810945	0.776239149841214	0.92
66.5346658825833	-46.1059409718106	0.482702104173605	0.891874796582504	0.0735294117647059	0.787856668652373	0.92
66.5345198439457	-46.1285367742574	0.546279516884428	0.974911974945326	0.117647058823529	0.818104129568069	0.92
66.5343867012833	-46.1509646037327	0.489595103147524	0.949339460026392	0.0298507462686567	0.767098024324158	0.92
66.5342349131031	-46.173391488678	0.479543690541689	0.924773655593182	0.0343137254901961	0.768355603815851	0.92
66.534069218079	-46.1959863998313	0.460906356668302	0.892400948630722	0.0294117647058823	0.788262621534761	0.92
66.5339003477261	-46.2184123928974	0.459131479430503	0.848611217567473	0.0696517412935323	0.763824236203363	0.92
66.5337189772264	-46.24083760788	0.485476977627534	0.941542190549185	0.0294117647058823	0.798590561556786	0.92
66.533530177852	-46.2634308705081	0.504901960784314	1	0.00980392156862745	0.834043886221346	0.92
66.533349494881	-46.285855556516	0.507462686567164	1	0.0149253731343284	0.845253074503458	0.92
66.533176654524	-46.3082806760545	0.355666897060913	0.686823990200257	0.0245098039215686	0.799208172859324	0.92
66.5330067348449	-46.3308744308099	0.471478409609413	0.918447015297257	0.0245098039215686	0.74684520430907	0.92
66.5328363730743	-46.3534491058259	0.298549569787922	0.587148890819626	0.00995024875621891	0.716789722821048	0.92
66.5322854386382	-46.4208325166703	0.476758460623591	0.948614960462868	0.00490196078431373	0.797038748787134	0.92
66.532080783506	-46.4434215022232	0.353193564570485	0.681877325219402	0.0245098039215686	0.736368648562698	0.92
66.5318725308291	-46.4658413416225	0.372438547111956	0.739901969845802	0.00497512437810945	0.746775888739091	0.92
66.5316596410674	-46.4882607627909	0.321824136884727	0.624040430632198	0.0196078431372549	0.731205074870564	0.92
66.5314499179391	-46.5108499395613	0.394767516552645	0.769927189968036	0.0196078431372549	0.746348659674151	0.92
66.5312515885051	-46.5332721921436	0.494371023674318	0.973816674214307	0.0149253731343284	0.820997642677653	0.92
66.5310572355057	-46.5556945800814	0.417044688290653	0.7605599648166	0.0735294117647059	0.790826639364185	0.92
66.5308596733172	-46.5782853585209	0.448951800953088	0.848883994063039	0.0490196078431372	0.765027067080629	0.92
66.5306599470709	-46.6007071563606	0.50522093958953	0.960690635397965	0.0497512437810945	0.717365411014696	0.92
66.5304506210527	-46.6231282343048	0.359379810532279	0.684445895574361	0.0343137254901961	0.778267857413721	0.92
