# Supplementary material for: Extreme melt season ice layers reduce firn permeability across Greenland
Source: Nat Commun. 2021 Apr 20;12:2336. doi: 10.1038/s41467-021-22656-5 (PMC8058076; doi:10.1038/s41467-021-22656-5)
Supplement: Supplementary file 3 — Source Data [file 41467_2021_22656_MOESM3_ESM.zip › FinalData/DetectionsByTransect/20170422_01_CleanResults.txt]

Latitude	Longitude	LayerProminence	ProbImperm	LayerConnectivity	MinDensity	MaxDensity
66.3507459935149	-46.6492636849009	0.384913809467871	0.754902245801413	0.0149253731343284	0.690664535367687	0.92
66.351160951062	-46.6045821191784	0.352970296889372	0.645334533172684	0.0606060606060606	0.718110013297929	0.92
66.3514805938851	-46.5823311014749	0.380208441744874	0.720615888464872	0.0398009950248756	0.739154508881564	0.92
66.3517397681062	-46.5600741668821	0.445952975031094	0.808572616728855	0.0833333333333333	0.774471761226372	0.92
66.3519559700907	-46.5376460377824	0.382101353230139	0.705379177048512	0.0588235294117647	0.741729354078026	0.92
66.3523821301682	-46.4931239988864	0.427643082347203	0.82097243920421	0.0343137254901961	0.780258144917247	0.92
66.3525630865518	-46.4706936745458	0.375487757151012	0.701955906458887	0.0490196078431372	0.737023217068894	0.92
66.3527787390988	-46.4482648677492	0.488659807989911	0.972417655195508	0.00490196078431373	0.800063690782621	0.92
66.3529940369385	-46.4260032704029	0.436642997247605	0.838460123848443	0.0348258706467662	0.7767035580399	0.92
66.3531571907142	-46.4037387301136	0.340083097353711	0.670362273138795	0.00980392156862745	0.73945245628026	0.92
66.3533687482509	-46.3813090879097	0.469766602862447	0.89541555866607	0.0441176470588235	0.801881001996573	0.92
66.3535868857893	-46.3590470498883	0.386323322519977	0.762696396283736	0.00995024875621891	0.717270886348969	0.92
66.3537531479874	-46.3369454235733	0.449091361586681	0.873307101282815	0.0248756218905473	0.758783581196202	0.92
66.3539344335956	-46.3144026833365	0.441580779347504	0.819436068498929	0.0637254901960784	0.764827010145317	0.92
66.3541286473249	-46.2919715894416	0.455812754633733	0.857703940640015	0.053921568627451	0.742884680463494	0.92
66.3543054968754	-46.2697069240048	0.458517796426339	0.877234597827803	0.0398009950248756	0.796140514928065	0.92
66.3544333528772	-46.247440248835	0.399951270825291	0.780294698513326	0.0196078431372549	0.745429873315841	0.92
66.3544146106168	-46.2250040027549	0.453522385813627	0.867829085352745	0.0392156862745098	0.747311947723672	0.92
66.3545545000566	-46.1804687367102	0.444342993488887	0.876340307965429	0.0123456790123457	0.786135344556648	0.92
66.3549875577104	-46.1357761724342	0.349942406427825	0.679984315343212	0.0199004975124378	0.735314626460375	0.92
66.3550638571019	-46.1135082346009	0.374819818028043	0.718631884118101	0.0310077519379845	0.740160425496874	0.92
66.3551648760584	-46.0910725634044	0.436906409953536	0.821181240959705	0.0526315789473684	0.761700609860534	0.92
66.3553691216685	-46.0686413816089	0.425738926786945	0.830644520240557	0.0208333333333333	0.750767381804871	0.92
66.3556581309457	-46.0463829067532	0.374783322113026	0.737220965213706	0.0123456790123457	0.748053694471059	0.92
66.3559415384017	-46.0241237611016	0.370559568540403	0.715961904376403	0.0251572327044025	0.751972983679284	0.92
66.3561237325304	-46.0016913222418	0.3901583416415	0.76561080093006	0.0147058823529412	0.757968990479044	0.92
66.3561844833378	-45.9794210018548	0.394372794243763	0.75391971784076	0.0348258706467662	0.744761019910425	0.92
66.3561987060813	-45.9571501407566	0.332408029250156	0.651744163075475	0.0130718954248366	0.737696479520876	0.92
66.356424067055	-45.9124457253043	0.306458433761797	0.588674443281169	0.0242424242424242	0.718146360437242	0.92
66.3566091045044	-45.8903426896472	0.240289086189132	0.464318009776638	0.016260162601626	0.685194954116671	0.92
66.3568195152231	-45.8677137506739	0.45709749912136	0.904391076674093	0.00980392156862745	0.771838736341522	0.92
66.3568835577581	-45.8454435736382	0.30240143089839	0.596866353860272	0.00793650793650794	0.7200820336559	0.92
66.3570079998	-45.8231746822208	0.394629597942213	0.745141548825602	0.0441176470588235	0.746341658288549	0.92
66.3571918732481	-45.8007404694517	0.47135479992207	0.901893273313529	0.0408163265306122	0.739603233887255	0.92
66.3571679450037	-45.7784715455101	0.385113236021298	0.74458544640157	0.0256410256410256	0.758807182487047	0.92
66.3569186743782	-45.756209058955	0.442242048767748	0.87213841852315	0.0123456790123457	0.774735172573184	0.92
66.3572971290001	-45.711360110361	0.525339685198246	0.923695243412364	0.126984126984127	0.836903260238619	0.92
66.3576815498183	-45.6891117536955	0.55692740165779	0.934367623828401	0.179487179487179	0.769633166156439	0.92
66.3577378710801	-45.6668413607318	0.48897476221865	0.909322073456908	0.0686274509803921	0.753754326677439	0.92
66.3577545433756	-45.6444017781183	0.413587601096995	0.792861476703793	0.0343137254901961	0.741981363965118	0.92
66.3578163843229	-45.6221304035216	0.510653960351516	0.907671557066669	0.113636363636364	0.76979740094822	0.92
66.3578654580997	-45.599859790769	0.466572945811691	0.859616479858675	0.0735294117647059	0.754983306923304	0.92
66.357755935484	-45.5774237954199	0.600261023087675	0.933855379508684	0.266666666666667	0.797316429194888	0.92
66.3577992261311	-45.5551546341633	0.504741486689467	0.850062683523861	0.159420289855072	0.77435286267806	0.92
66.3579644623184	-45.53288773418	0.437844831751556	0.748238683110956	0.127450980392157	0.746764326703409	0.92
66.3580736219437	-45.5104511284449	0.535838715177534	0.877232985910624	0.194444444444444	0.788951802346099	0.92
66.3582024026689	-45.4880144032621	0.479216562552316	0.811374301575219	0.147058823529412	0.756219609658638	0.92
66.3582770947009	-45.4657431389009	0.603160023520013	0.892887211219131	0.313432835820895	0.75729398369291	0.92
66.3583312994367	-45.4436339383714	0.58894745642304	0.889337698915733	0.288557213930348	0.819397483497577	0.92
66.3584295671399	-45.4210508394578	0.601864489851576	0.890003489507075	0.313725490196078	0.784103446919936	0.92
66.3584669458745	-45.3987792334066	0.597252440010677	0.900972541712897	0.293532338308458	0.814988751641193	0.920000000000001
66.3584351343343	-45.3765071098571	0.633849754797144	0.922871923387392	0.344827586206896	0.813022445504717	0.92
66.3585060104958	-45.3540679971823	0.61838611042703	0.942654573795238	0.294117647058823	0.829339761671945	0.92
66.3585731750486	-45.3317963083854	0.603444698911242	0.913357059514027	0.293532338308458	0.802376488360893	0.920000000000001
66.3585852528119	-45.3095242047377	0.696219206356081	0.951261942123927	0.441176470588235	0.826584727268415	0.920000000000001
66.3586201417625	-45.2870847544202	0.729108977101571	0.953315993418827	0.504901960784314	0.832427663844551	0.920000000000001
66.3586729345578	-45.2646452478554	0.767924137120398	0.972122784044718	0.563725490196078	0.850259314772371	0.920000000000001
66.3587120795993	-45.2423735069448	0.750721884966635	0.924329342072573	0.577114427860696	0.841319990280823	0.920000000000001
66.3587055985689	-45.2201017769998	0.816112234087984	0.959908083995176	0.672316384180791	0.833658236252631	0.920000000000001
66.3587378146978	-45.1976627874268	0.856310476309479	0.955676508174514	0.756944444444444	0.845107065127624	0.920000000000001
66.3588012406338	-45.1753910224671	0.669513942422471	0.866391068924544	0.472636815920398	0.774932679188165	0.920000000000001
66.3587744929067	-45.1531185212421	0.666334667896303	0.866983061282803	0.465686274509804	0.789713397504793	0.920000000000001
66.3587558311503	-45.1306784659104	0.706447104913743	0.952109896101995	0.46078431372549	0.82987438209801	0.920000000000001
66.3587691543786	-45.1084059000673	0.670260930556467	0.887785542704975	0.45273631840796	0.795342283620058	0.920000000000001
66.3588040859369	-45.0861334887075	0.723897033911646	0.923284263901724	0.524509803921569	0.828357933148788	0.920000000000001
66.358784778797	-45.063693718628	0.664933868856096	0.923004992614153	0.406862745098039	0.807136283408534	0.920000000000001
66.3587432009717	-45.0412541507802	0.643770781201465	0.865319340180708	0.422222222222222	0.776638408106096	0.920000000000001
66.3585778654166	-45.0189863380896	0.735533371598593	0.896707768838212	0.574358974358974	0.794289821482988	0.920000000000001
66.3583587604122	-44.9968848536978	0.703154300180127	0.863098723817044	0.54320987654321	0.809229087320547	0.92
66.3584142010457	-44.9519398641919	0.713983616369845	0.91685612162858	0.511111111111111	0.815388142285916	0.920000000000001
66.3586650514316	-44.9296783019902	0.667787114249352	0.831509187848298	0.504065040650407	0.786757674416256	0.920000000000001
66.3587597727271	-44.9074107580444	0.758810730400774	0.92578472610767	0.591836734693878	0.836215346655532	0.920000000000001
66.3586781726563	-44.8849730683734	0.702405139989938	0.870496554489679	0.534313725490196	0.792168947185619	0.920000000000001
66.3585263891967	-44.8627048802047	0.808763696795608	0.919414186044045	0.69811320754717	0.824483136859416	0.920000000000001
66.3584111180838	-44.8404351239702	0.692303448900595	0.899758412952705	0.484848484848485	0.810805257772508	0.92
66.3584564168713	-44.817996105796	0.78548556640778	0.919010348501834	0.651960784313725	0.821488790685678	0.920000000000001
66.3584941346108	-44.7957241185498	0.833944281796072	0.896744284985178	0.771144278606965	0.814986079175621	0.920000000000001
66.3584795065533	-44.7734521451165	0.726594861260611	0.889464232325145	0.563725490196078	0.815357806284503	0.920000000000001
66.3583832170715	-44.7510138860943	0.733847539299701	0.917307481700178	0.550387596899225	0.816802600376135	0.920000000000001
66.3583688982636	-44.7285744942458	0.721731397794626	0.899345148530428	0.544117647058823	0.805661393966375	0.920000000000001
66.3583665867649	-44.7063023738292	0.790559698943148	0.894552233707192	0.686567164179104	0.808036443856146	0.920000000000001
66.3583131443872	-44.6840306482585	0.761669675240956	0.910594252442697	0.612745098039216	0.827803945232633	0.920000000000001
66.358250314528	-44.6615916345536	0.724421089627612	0.875312767490518	0.573529411764706	0.805774594779229	0.920000000000001
66.3581895788396	-44.6393201907522	0.791115737224381	0.900639434647767	0.681592039800995	0.819307292879294	0.920000000000001
66.3581441069512	-44.6170489679565	0.778474723387752	0.88047885854021	0.676470588235294	0.805234390094542	0.920000000000001
66.3581002847576	-44.5946104853493	0.754712657920483	0.837856688389986	0.67156862745098	0.799662667475309	0.920000000000001
66.3579896689889	-44.5723406789843	0.710320011667354	0.838550471095901	0.582089552238806	0.787538588360275	0.920000000000001
66.3578265343819	-44.5502344348914	0.787139878939707	0.907613091212746	0.666666666666667	0.817175773403332	0.920000000000001
66.3577173622426	-44.5275748613348	0.754343084262909	0.832215580290524	0.676470588235294	0.793920850313151	0.920000000000001
66.3576026977992	-44.5053054546434	0.749448072934844	0.877005598606007	0.621890547263682	0.793638928651869	0.920000000000001
66.3575725844215	-44.4830349611809	0.836745499388748	0.854863547797104	0.818627450980392	0.797004854231038	0.920000000000001
66.3575538163784	-44.4605974399189	0.759678514128858	0.818376636100854	0.700980392156863	0.785494286145843	0.920000000000001
66.3574171113989	-44.4383294392683	0.865441766257101	0.895062636991815	0.835820895522388	0.817436402730024	0.920000000000001
66.3572729081233	-44.4160617267484	0.864454742552442	0.910282034124491	0.818627450980392	0.82881582031651	0.920000000000001
66.3572225770948	-44.3936239097215	0.911021024933361	0.934787147905937	0.887254901960784	0.835103663114351	0.920000000000001
66.3571930008946	-44.3711857019672	0.765696350036659	0.854922111838024	0.676470588235294	0.800689171490131	0.920000000000001
66.3570384886694	-44.348918987045	0.859719509382279	0.914841317615133	0.804597701149425	0.827949379675256	0.920000000000001
66.3568764438988	-44.3266528265372	0.882146124366129	0.905706390146399	0.858585858585859	0.816664695562368	0.920000000000001
66.3568459345743	-44.3042154717923	0.886815077816337	0.901081136024832	0.872549019607843	0.821724201025874	0.920000000000001
66.356765795145	-44.2819462479823	0.859350030255944	0.867953791855172	0.850746268656716	0.799996666497627	0.920000000000001
66.3566195428216	-44.2596788515132	0.877668707090873	0.892592316142531	0.862745098039216	0.824900814784707	0.920000000000001
66.3564794371048	-44.237243871253	0.917884085347683	0.914199543244387	0.92156862745098	0.827858687611964	0.920000000000001
66.3563815473026	-44.2149751708078	0.911334808792152	0.922172105146494	0.900497512437811	0.832408718729448	0.920000000000001
66.3562623311294	-44.1927076667701	0.880241835131005	0.887934650654168	0.872549019607843	0.809556016929397	0.920000000000001
66.3561063952383	-44.1702739520001	0.940438996791179	0.939701522994123	0.941176470588235	0.836543786535293	0.920000000000001
66.3559660426436	-44.1478394970499	0.901324076284444	0.910491289823789	0.892156862745098	0.826396301921823	0.920000000000001
66.3558495743969	-44.1255717236734	0.868258844788277	0.875821172163619	0.860696517412935	0.810633908316175	0.920000000000001
66.3557223463656	-44.1034675502945	0.893086501473035	0.88070036613015	0.90547263681592	0.805120538859524	0.920000000000001
66.3555501866366	-44.08091497211	0.815316503245126	0.870829084921625	0.759803921568627	0.809734470563917	0.920000000000001
66.3554157798961	-44.0586484682731	0.886969743981771	0.873441975525732	0.900497512437811	0.797631861421367	0.920000000000001
66.3553215757064	-44.0363807464404	0.862858078129148	0.902186744493589	0.823529411764706	0.825990895242204	0.920000000000001
66.3551580885954	-44.0139485481522	0.804780262711657	0.825246799933118	0.784313725490196	0.78440345610729	0.920000000000001
66.3549335157736	-43.99152030747	0.944289910605124	0.883677860425939	1.00490196078431	0.82522656930409	0.920000000000001
66.3548014274447	-43.9692553149397	0.895493935960025	0.865614737591691	0.925373134328358	0.801884958362937	0.920000000000001
66.3547104348552	-43.9469888229002	0.88587524098536	0.85018185451974	0.92156862745098	0.798078691392891	0.920000000000001
66.3545062239081	-43.9245601243486	0.891054666455369	0.860540705459757	0.92156862745098	0.807366258695386	0.920000000000001
66.3542672736595	-43.9023011368346	0.907011598925699	0.866310779550746	0.947712418300653	0.805733394837797	0.920000000000001
66.3541452540479	-43.8800360435992	0.915162514425199	0.854834832771967	0.975490196078431	0.811070890828889	0.920000000000001
66.3540224659494	-43.85760585229	0.794387852742747	0.67701099960314	0.911764705882353	0.729017391561343	0.920000000000001
66.3538244214111	-43.835348141106	0.730934736887123	0.601172956361311	0.860696517412935	0.704902197850678	0.920000000000001
66.3536389355892	-43.8130907800939	0.733032362303681	0.598417665783833	0.867647058823529	0.704123966327302	0.920000000000001
66.3534722018805	-43.7906619814749	0.886172408206353	0.850776188961726	0.92156862745098	0.804969353515999	0.920000000000001
66.3532296774539	-43.7682362464681	0.862860502672183	0.864085785218579	0.861635220125786	0.805616881680204	0.920000000000001
66.3530300060619	-43.7459762116072	0.818076605814987	0.836153211629974	0.8	0.805565744781666	0.920000000000001
66.352922167542	-43.7237116599547	0.84169234118792	0.889267035317016	0.794117647058823	0.814566753272345	0.920000000000001
66.3527378034423	-43.701282522107	0.84442291989057	0.870218388800749	0.818627450980392	0.808267439055368	0.920000000000001
66.3524846733816	-43.6790249488388	0.83663643745857	0.837451979394752	0.835820895522388	0.790035721131148	0.920000000000001
66.3522755307391	-43.6569275380514	0.85967742914307	0.903434460276191	0.81592039800995	0.811707994232168	0.920000000000001
66.3521147654298	-43.6343529501214	0.848553532509703	0.888283535607641	0.808823529411765	0.808774776197599	0.920000000000001
66.35189942895	-43.6119263121186	0.850105106193473	0.842367075132044	0.857843137254902	0.783515181027201	0.920000000000001
66.351638492092	-43.5896704045965	0.723746808217898	0.785802074147239	0.661691542288557	0.770159970508479	0.920000000000001
66.3514368456707	-43.5674104919698	0.796718868794108	0.823829894450962	0.769607843137255	0.781971524996385	0.920000000000001
66.3512640514651	-43.5449817430674	0.793869198655381	0.778914867898997	0.808823529411765	0.765978648778398	0.920000000000001
66.3510244242142	-43.5227246886733	0.78613100834816	0.791167489333136	0.781094527363184	0.763150492533133	0.920000000000001
66.3507705864278	-43.5004686824688	0.786626369131915	0.798742934342262	0.774509803921568	0.772050318307038	0.920000000000001
66.3505697822517	-43.4780422551285	0.819002613114675	0.765456206621508	0.872549019607843	0.760055857703536	0.920000000000001
66.3503856149442	-43.4557825217863	0.826757700671373	0.797794008307919	0.855721393034826	0.769525517326865	0.920000000000001
66.3501410025527	-43.4335265100237	0.867393890055572	0.818121113444477	0.916666666666666	0.778461969085425	0.920000000000001
66.3498727897104	-43.4111050797118	0.822791594717372	0.846563581591608	0.799019607843137	0.790014736326336	0.920000000000001
66.3495966719824	-43.3886844003789	0.889765168817175	0.848157788614743	0.931372549019608	0.796494196826396	0.920000000000001
66.3493525901554	-43.3664289066192	0.860818320197074	0.80621375482201	0.915422885572139	0.770499363758184	0.920000000000001
66.3491535810223	-43.3441708175863	0.897846222297319	0.883927738712285	0.911764705882353	0.810290845214309	0.920000000000001
66.3489021382721	-43.3217494128658	0.76300090084542	0.73678611541633	0.78921568627451	0.760335256461218	0.920000000000001
66.3486060304798	-43.2995085036332	0.700959577262324	0.488126051076372	0.913793103448276	0.675951684408656	0.920000000000001
66.3483633865482	-43.2772579633296	0.884136947211843	0.90862477161667	0.859649122807017	0.82850797560563	0.920000000000001
66.3481443516712	-43.2548344312373	0.859646033406577	0.827135204068057	0.892156862745098	0.790891161280505	0.920000000000001
66.347847330804	-43.2325846779875	0.867185851241962	0.799048319399347	0.935323383084577	0.771945051531929	0.920000000000001
66.3475672570151	-43.2104963725936	0.882958758592587	0.825619009722487	0.940298507462687	0.785672866234762	0.920000000000001
66.347357540055	-43.1878756212319	0.906314913348218	0.891061199245455	0.92156862745098	0.820521969937751	0.920000000000001
66.3471127330645	-43.1656227131045	0.934920119222926	0.894715860336399	0.975124378109453	0.815780641356882	0.920000000000001
66.3467456725569	-43.1433800014051	0.968212804017978	0.954944126554474	0.981481481481482	0.833787429120174	0.92
66.3465146883238	-43.1209593545378	0.966059978762047	0.973055630038714	0.95906432748538	0.862439298388313	0.920000000000001
66.34631172309	-43.0985370198463	0.951793532772679	0.913390987113985	0.990196078431372	0.838637753058679	0.920000000000001
66.3459773094268	-43.0762921203143	0.973181799022861	0.956313846801941	0.990049751243781	0.857156402755915	0.920000000000001
66.3456401491961	-43.0540478393405	0.951864585950043	0.942944858174595	0.96078431372549	0.845878531546759	0.920000000000001
66.3453952326769	-43.0316291305831	0.97965582447143	0.964213609727174	0.995098039215686	0.856789151636846	0.920000000000001
66.3451220927939	-43.0093801543797	0.967590886190317	0.945132021136853	0.990049751243781	0.848278659227206	0.920000000000001
66.3447527944702	-42.9871392995486	0.943541787423656	0.93470262246636	0.952380952380952	0.845619420875228	0.920000000000001
66.3444675901076	-42.9647238714386	0.901020803669192	0.870669058318777	0.931372549019608	0.804312780852584	0.920000000000001
66.3442182585078	-42.9424733712983	0.929269628226483	0.893365127099732	0.965174129353234	0.816452290871288	0.920000000000001
66.3438626647205	-42.9202317510641	0.878401457143595	0.849940169189151	0.906862745098039	0.788547670622955	0.920000000000001
66.3435227038282	-42.8978214560823	0.934385776362877	0.922693121353204	0.946078431372549	0.828050189958093	0.920000000000001
66.3432481719559	-42.8754062019066	0.822554659758492	0.748050495987572	0.897058823529412	0.755046245891457	0.920000000000001
66.3429403657876	-42.8531622641419	0.895868967089356	0.781787685422492	1.00995024875622	0.772381954246948	0.920000000000001
66.3425993572139	-42.8309209534731	0.925285769232444	0.845669577680579	1.00490196078431	0.786417100426764	0.920000000000001
66.3423016002958	-42.8085080130322	0.893519556178178	0.836058720199493	0.950980392156863	0.783997709722776	0.920000000000001
66.3419799068053	-42.786264918713	0.892247285364444	0.789469695106996	0.995024875621891	0.763488923635556	0.920000000000001
66.3415970891996	-42.7641906023657	0.862634883710928	0.760095638068621	0.965174129353234	0.750289204939891	0.920000000000001
66.3412602987904	-42.7416249581392	0.920011866093615	0.869435496893112	0.970588235294118	0.802245316308442	0.920000000000001
66.3409951876428	-42.7193780086693	0.94337662994286	0.88675325988572	1	0.810675558580012	0.920000000000001
66.3406600623453	-42.6971376593577	0.912508611684754	0.829919184153821	0.995098039215686	0.781041543206046	0.920000000000001
66.340255476175	-42.6747379206789	0.927840477782083	0.865484877132794	0.990196078431372	0.790050026902154	0.920000000000001
66.3398974710599	-42.6523336722944	0.937556751856933	0.889819386066807	0.985294117647059	0.808523446382658	0.920000000000001
66.3395846614502	-42.6300919602383	0.969772470080646	0.939544940161291	1	0.836230578596762	0.920000000000001
66.3392318236256	-42.6078539944056	0.972570567724044	0.940239174663777	1.00490196078431	0.843333653491325	0.920000000000001
66.338876324507	-42.5854491372265	0.958654552880848	0.927113027330324	0.990196078431372	0.839241600827399	0.920000000000001
66.3385501285706	-42.563209239925	0.961979407369116	0.95380956100689	0.970149253731343	0.853433136597173	0.920000000000001
66.3381594818937	-42.5409763503134	0.999375866530858	0.988947811493085	1.00980392156863	0.878676720076764	0.920000000000001
66.3377633243081	-42.5185769881969	0.981542383102343	0.949751432871356	1.01333333333333	0.845237890864468	0.920000000000001
66.3374695360532	-42.4963353083754	0.97375703242641	0.972389686743367	0.975124378109453	0.874392113154606	0.920000000000001
66.337125412518	-42.4740985696718	0.965730819988296	0.951069483113847	0.980392156862745	0.847273431916654	0.920000000000001
66.3367001653623	-42.4517033239478	0.968098940836599	0.911688077751628	1.02450980392157	0.828918725871131	0.920000000000001
66.3362925039944	-42.4294742125868	0.99283006434436	0.98566012868872	1	0.876475000439563	0.920000000000001
66.3359516756081	-42.4072381629679	0.985314994892638	0.955924107432336	1.01470588235294	0.859913685221002	0.920000000000001
66.3355770639873	-42.3848385821162	0.937398182757788	0.889502247868517	0.985294117647059	0.814710696771414	0.920000000000001
66.3351549696877	-42.3624444655305	0.975324093553255	0.921236422400631	1.02941176470588	0.83213789587298	0.920000000000001
66.3347468837491	-42.3402164117155	0.965785306828078	0.921620364899935	1.00995024875622	0.831775491642435	0.920000000000001
66.3344068407283	-42.3181444473566	0.981920705575313	0.963841411150626	1	0.866765124717718	0.920000000000001
66.3340119028074	-42.2956200814195	0.97363024295217	0.952162446688654	0.995098039215686	0.852589946970359	0.920000000000001
66.3335658045995	-42.2733975379657	0.990271685951277	0.974370532396385	1.00617283950617	0.863320710838993	0.920000000000001
66.3331794125277	-42.2511685473472	0.98711913095226	0.980086215120895	0.994152046783626	0.828729904934037	0.920000000000001
66.3328328445791	-42.2287681844766	0.975305096393441	0.955512153571196	0.995098039215686	0.763557542887738	0.920000000000001
66.3324002818544	-42.2063776264442	0.946103830487303	0.926521386464802	0.965686274509804	0.679207088564071	0.920000000000001
66.3319562512174	-42.1841567821382	0.976440611746934	0.962831472250088	0.990049751243781	0.811390522969577	0.920000000000001
66.3315220025537	-42.1619349337361	1.00009101800918	0.970770271312472	1.02941176470588	0.865980060019855	0.920000000000001
66.3311012813732	-42.1395441423805	0.987466168074742	0.979834296933798	0.995098039215686	0.81211990403579	0.920000000000001
66.3307290459259	-42.1173155528324	0.994273124635813	0.993521373649737	0.99502487562189	0.79007352419307	0.920000000000001
66.3303158748585	-42.0950916810604	0.996312585516682	0.982821249464734	1.00980392156863	0.759347927515959	0.920000000000001
66.3298392156108	-42.0727085030324	0.991099519006377	0.982199038012754	1	0.833039232543839	0.920000000000001
66.329390933579	-42.0504899659164	0.971859005968673	0.973347641566976	0.97037037037037	0.876398747528041	0.920000000000001
66.3290062084316	-42.0282642529683	0.999019145989659	0.983332409626377	1.01470588235294	0.873785681234523	0.920000000000001
66.32856156118	-42.0058782591795	0.97791005223487	0.95582010446974	1	0.84081665903812	0.920000000000001
66.3281039272195	-41.9834940575358	0.932698395320196	0.894808555346274	0.970588235294118	0.784941514578203	0.920000000000001
66.3276888818492	-41.9612727469315	0.992001719523087	0.979028314668065	1.00497512437811	0.851460725929588	0.920000000000001
66.3272498675066	-41.9390549832564	0.985637042571345	0.976176045927004	0.995098039215686	0.841697712516555	0.920000000000001
66.3267154654759	-41.9166831563503	0.96889416661791	0.956306851754337	0.981481481481482	0.838948446030017	0.92
66.326322971791	-41.8944616712188	1.00223211842313	0.993882226264248	1.01058201058201	0.829274684938361	0.920000000000001
66.325936626068	-41.8724022594565	1.00180614904517	0.983711800577905	1.01990049751244	0.813205448697422	0.920000000000001
66.325422743119	-41.8498932870046	0.952955849961317	0.901009739138325	1.00490196078431	0.784044349110858	0.920000000000001
66.324943037739	-41.8276823124097	0.928606704606605	0.85721340921321	1	0.717638761268479	0.920000000000001
66.3245016350352	-41.8054665289182	0.951206121638006	0.873000478570133	1.02941176470588	0.75394119246068	0.920000000000001
66.3240331002335	-41.7830871341282	0.98747360353062	0.970045246276931	1.00490196078431	0.820914303223145	0.920000000000001
66.3235419477989	-41.760711128355	0.960444860564771	0.935595603482483	0.985294117647059	0.783300624635026	0.920000000000001
66.3230594690743	-41.7385018898161	0.96630237959248	0.962455505453617	0.970149253731343	0.804105892394942	0.920000000000001
66.3225702685904	-41.7162941589298	0.992358310212546	0.984716620425091	1	0.805127738884837	0.920000000000001
66.3220957875142	-41.693917308802	0.995029827528414	0.990059655056829	1	0.808604352750727	0.920000000000001
66.3216071297955	-41.6717101629258	0.936904145421076	0.863858042085932	1.00995024875622	0.760999815987341	0.920000000000001
66.3211090895196	-41.6495048631725	0.971197726715267	0.937493492646224	1.00490196078431	0.768818456204281	0.920000000000001
66.320674062871	-41.6271243996486	0.949778734530121	0.904459429844557	0.995098039215686	0.755666151350911	0.920000000000001
66.3201664571617	-41.6049216484905	0.994331132508436	0.958811518748212	1.02985074626866	0.79044507043226	0.920000000000001
66.3196248687656	-41.5827241672531	0.943199401091794	0.896202723752216	0.990196078431372	0.788251047478283	0.920000000000001
66.3191253168283	-41.5603535783947	0.880068088392182	0.774842059137304	0.985294117647059	0.749896385134141	0.920000000000001
66.3186262096481	-41.5379831222768	0.85739512425683	0.749103974003857	0.965686274509804	0.744531575841505	0.920000000000001
66.3180910034333	-41.5157857107826	0.846654121266203	0.708233615666735	0.985074626865671	0.734133768761486	0.920000000000001
66.3176333987027	-41.4935780745291	0.887806152126361	0.780514265037036	0.995098039215686	0.745000136831297	0.920000000000001
66.3171430971009	-41.4712079095026	0.862551861541462	0.769221370141747	0.955882352941176	0.73417423290257	0.920000000000001
66.3165782694271	-41.4490168143128	0.836588453931614	0.732878400400542	0.940298507462686	0.739384845010838	0.920000000000001
66.3160496608534	-41.4269840089267	0.977274788977138	0.914748582929396	1.03980099502488	0.757636790064432	0.920000000000001
66.3155187381993	-41.4044966367355	0.976933921470122	0.948965882155934	1.00490196078431	0.766962412485018	0.920000000000001
66.3149564486926	-41.3821386281254	0.983642616287435	0.975037170559366	0.992248062015504	0.780050266799164	0.920000000000001
66.3144298683413	-41.3377013032955	0.920620454315018	0.878277945667073	0.962962962962963	0.755291870811193	0.92
66.3146040658699	-41.3153066239163	0.980786128684862	0.942524638322104	1.01904761904762	0.730242612207689	0.920000000000001
66.3149861973064	-41.2930933054953	0.952418645393048	0.924737788298534	0.980099502487562	0.753093130199937	0.920000000000001
66.3154515222954	-41.2708889361764	0.937118248222878	0.869334535661445	1.00490196078431	0.749246101476961	0.920000000000001
66.3159253403829	-41.2485177258087	0.931954507136991	0.883516857411237	0.980392156862745	0.743187218848794	0.920000000000001
66.3163060545723	-41.2263039922155	0.887047731994472	0.807428797322277	0.966666666666667	0.737637647928615	0.92
66.3153190116372	-41.1817947667487	0.885659079607247	0.800557925296366	0.970760233918129	0.724543959914825	0.920000000000001
66.3142086639554	-41.1597331681933	0.852498715079403	0.709972554536916	0.99502487562189	0.734619621188014	0.920000000000001
66.3131652258596	-41.137652497605	0.915963518334934	0.856436840591438	0.975490196078431	0.73748401432605	0.920000000000001
66.3121212139028	-41.1154043977845	0.796183517464435	0.607072917281812	0.985294117647059	0.700669955962874	0.918929846585793
66.3108611690394	-41.0932270796274	0.622589981540325	0.546767264667952	0.698412698412699	0.695595043165698	0.920000000000001
66.3096331592398	-41.0712091802576	0.659040487991521	0.455335877943827	0.862745098039216	0.677235395144369	0.920000000000001
66.3085336121803	-41.049149336037	0.692699424687929	0.574287738264747	0.811111111111111	0.702465504359942	0.92
66.3071658940299	-41.0270151326161	0.736461893519915	0.552633931967365	0.920289855072464	0.697612975296399	0.920000000000001
66.3058376512641	-41.0050359609819	0.718023080130899	0.529796160261798	0.90625	0.69361720320565	0.920000000000001
66.3046917831928	-40.9831573419473	0.700892719544128	0.49982465477453	0.901960784313726	0.685324113372198	0.920000000000001
66.3034021071396	-40.9608641269492	0.694572682005206	0.491709466574515	0.897435897435897	0.69505568083055	0.92
66.3021012724125	-40.9388782993984	0.625863353888923	0.44527509487462	0.806451612903226	0.674314222089776	0.920000000000001
66.3008867283666	-40.9168621939756	0.5883949460927	0.436593813754029	0.740196078431372	0.676188413181058	0.920000000000001
66.2996569436493	-40.8946833243255	0.642403090493989	0.461276769223273	0.823529411764706	0.678320604310218	0.920000000000001
66.2983726808248	-40.8725244473252	0.623994617124233	0.46367550875827	0.784313725490196	0.688773584516935	0.920000000000001
66.2971043899247	-40.8505295517732	0.608345036164079	0.450520918099303	0.766169154228855	0.68506688929322	0.920000000000001
66.2958012880015	-40.8285483262204	0.57520422731423	0.459231984040226	0.691176470588235	0.67263321329514	0.920000000000001
66.2945099195572	-40.8063953624562	0.565248597912646	0.463830529158625	0.666666666666667	0.685498498002321	0.920000000000001
66.2932748234592	-40.7843925242491	0.548993144001337	0.461170367604664	0.63681592039801	0.682813743763005	0.920000000000001
66.2919689079178	-40.7624162874815	0.608511532324645	0.486630907786545	0.730392156862745	0.695930912846536	0.920000000000001
66.2906712069543	-40.7402696725569	0.509465687204363	0.489519609702844	0.529411764705882	0.697554988201104	0.920000000000001
66.2894329496091	-40.7182720220636	0.550914345606814	0.455062522059398	0.646766169154229	0.690858980989782	0.920000000000001
66.2881293604745	-40.6962987608688	0.501132742885033	0.438539995573988	0.563725490196078	0.685504262125137	0.920000000000001
66.2867709278522	-40.6741777012892	0.517719178634103	0.500955598647515	0.53448275862069	0.695782272589936	0.920000000000001
66.2855054089624	-40.652023347974	0.582715708525625	0.493862789600271	0.67156862745098	0.701238623199023	0.920000000000001
66.2842261002657	-40.6300436517437	0.539178009949393	0.50124159203809	0.577114427860696	0.699115040911237	0.920000000000001
66.2829025148478	-40.6080810018264	0.518377424795685	0.468127398610977	0.568627450980392	0.689494403664036	0.920000000000001
66.2815578503289	-40.5859585981746	0.465028895915886	0.474175438890596	0.455882352941177	0.686351884852987	0.920000000000001
66.2802388154289	-40.5639966059829	0.374187543715736	0.464792997879234	0.283582089552239	0.675521169654596	0.92
66.2789708598753	-40.542181756199	0.427750422241783	0.432615272344263	0.422885572139304	0.67834154433547	0.920000000000001
66.2776544241005	-40.5199110872931	0.287757934230403	0.379437437088256	0.196078431372549	0.653466599391487	0.920000000000001
66.2763228657326	-40.4979573893658	0.35179474791081	0.400106908756943	0.303482587064677	0.652407608612826	0.919947239984804
66.2749735649711	-40.4760114665822	0.347746237717883	0.411178749945571	0.284313725490196	0.654752823819823	0.917086617245843
66.2736391921083	-40.4538922997769	0.269479317521805	0.372291968376944	0.166666666666667	0.652622542673587	0.92
66.2723486458132	-40.4317581282276	0.326226327823464	0.397550694862615	0.254901960784314	0.653645077140581	0.92
66.27102885504	-40.4098045864816	0.322353253134281	0.395950287363088	0.248756218905473	0.659481692296326	0.920000000000001
66.2696549355108	-40.3878726844759	0.284726949602044	0.38808135018448	0.181372549019608	0.662425860725484	0.92
66.2682999705461	-40.3657661657966	0.26432489225757	0.366885078632787	0.161764705882353	0.659061000648639	0.92
66.2670040311882	-40.3438074377679	0.232385294015097	0.325467105443129	0.139303482587065	0.631076766983156	0.914890916309504
66.2655973148094	-40.3218919007005	0.245455449384789	0.333678194367062	0.157232704402516	0.646864677247215	0.918821229835338
66.2642381315781	-40.2997906017257	0.243540377775302	0.325316049668252	0.161764705882353	0.644095844055379	0.92
66.262955048369	-40.2778303968884	0.191510967278255	0.263618949481883	0.119402985074627	0.627597694095972	0.907943481492678
66.2615778389754	-40.2559067159211	0.211200883117488	0.33416647211733	0.088235294117647	0.642339822389026	0.92
66.260160304602	-40.2338308710703	0.151877640034575	0.284147436931894	0.0196078431372549	0.64375174080986	0.92
66.2588124497212	-40.2118980574856	0.189413216968073	0.348975687667489	0.0298507462686567	0.640044306017091	0.92
66.2574902371957	-40.1899568334907	0.163411514382559	0.263097538569039	0.0637254901960784	0.625784329925881	0.91986950237106
66.2561260647319	-40.1678638556845	0.170981782409582	0.292943956976027	0.0490196078431372	0.639595529827291	0.92
66.2547440309214	-40.1457791614128	0.20517847115214	0.346631452108202	0.0637254901960784	0.644401067862135	0.92
66.2533719854164	-40.1238609586163	0.102315090307906	0.179754558725264	0.0248756218905473	0.620382696161494	0.90539291838195
66.2519725467244	-40.102119229074	0.153899427811704	0.287898358110971	0.0199004975124378	0.639306655427466	0.92
66.2505773869732	-40.0799263728342	0.171840819838209	0.294662031833281	0.0490196078431372	0.626343709382026	0.92
66.2492291321975	-40.0580018604741	0.139581321645832	0.259262145779226	0.0199004975124378	0.625440793142619	0.92
66.2478709528759	-40.0360823269234	0.115176177479791	0.215646472606642	0.0147058823529412	0.618536526031574	0.92
66.2464437760284	-40.0140223748082	0.121320143278126	0.223032443418997	0.0196078431372549	0.622496865192074	0.905806142757239
66.2450107918867	-39.9919663699105	0.124481992436481	0.214650259382766	0.0343137254901961	0.627722648283464	0.889332597392606
66.2436327303492	-39.9700584376223	0.145169939176976	0.270439380841513	0.0199004975124378	0.62686056375189	0.92
66.2422520347496	-39.9481525082271	0.132506580211492	0.250307278070044	0.0147058823529412	0.636067030726734	0.92
66.2408080772712	-39.9261038352431	0.147272247224302	0.274936651311348	0.0196078431372549	0.625709061684394	0.919988923646927
66.2394223400886	-39.9042023022388	0.142593439702818	0.25036100875887	0.0348258706467662	0.621494776071032	0.92
66.2380338709924	-39.8823033410763	0.0538060916889879	0.0929063010250346	0.0147058823529412	0.6	0.860947127242024
66.2365740221109	-39.8602650175286	0.113014707997135	0.201519612072702	0.0245098039215686	0.608918515380891	0.902082587546923
66.2351842814159	-39.8383694228899	0.160168702084603	0.29048665790055	0.0298507462686567	0.624047694223512	0.92
66.233802739183	-39.8164719331079	0.0209402175810419	0.0369784743777701	0.00490196078431373	0.6	0.851569167190797
66.9818311823285	-37.2993913830513	0.238235963344032	0.412746436491985	0.0637254901960784	0.673377582638613	0.92
66.9900692896835	-37.2905195062348	0.239156014934483	0.399880657319947	0.0784313725490196	0.663490996626151	0.92
67.0160907334381	-37.2735569350415	0.194447826436675	0.38294327192097	0.00595238095238095	0.655668088616849	0.92
67.02487207347	-37.269371672792	0.185019465149285	0.279129839389479	0.0909090909090909	0.640987548023865	0.903904868820575
67.0336155709392	-37.264623395903	0.11475696410266	0.224611967421007	0.00490196078431373	0.626584523622539	0.92
67.042420069778	-37.2597669769817	0.121919940750465	0.189918312873479	0.053921568627451	0.620119055511106	0.831396189252596
67.0512305661884	-37.2549739253094	0.130189510482925	0.177045687632517	0.0833333333333333	0.606109526011748	0.856886397659048
67.0599990448374	-37.2505067741809	0.21412707778288	0.353627289894118	0.0746268656716418	0.630292151288839	0.92
67.0687600881878	-37.245943210647	0.0964991828631601	0.188096404942007	0.00490196078431373	0.6	0.92
67.0775676481917	-37.2411042231534	0.113188822186792	0.211671762020644	0.0147058823529412	0.6	0.839013373041734
67.0950784840712	-37.2318892863228	0.114884983852065	0.210162124566875	0.0196078431372549	0.6	0.859327426105574
67.1038832797353	-37.2271546957242	0.147545138908376	0.246070669973615	0.0490196078431373	0.604515070219098	0.92
67.1126914467422	-37.2223234946964	0.367374870323432	0.593335599232722	0.141414141414141	0.69924985279911	0.92
67.121409683978	-37.2176743204275	0.300965350647159	0.30291109345118	0.299019607843137	0.608225216001575	0.865430189075408
67.1302085209953	-37.2130530571611	0.183477064846974	0.175777659105713	0.191176470588235	0.6	0.770393613133594
67.1390111393554	-37.2083923681981	0.323899763014918	0.240936780931796	0.406862745098039	0.613505814823574	0.87188195261417
67.1478207701926	-37.2036236071778	0.0990841048192434	0.144246641011036	0.053921568627451	0.6	0.809371348637524
67.1565736454677	-37.1989576157372	0.116465065950057	0.163278390606582	0.0696517412935323	0.601533545222414	0.827881155209879
67.165322348808	-37.1942357545018	0.109628658803454	0.13102202348926	0.0882352941176471	0.6	0.746367411733911
67.1741385825747	-37.1895034694341	0.1701203092301	0.286319049832748	0.053921568627451	0.617262788650867	0.887352184640379
67.1828943266208	-37.1848614749981	0.119081309516615	0.188411375252136	0.0497512437810945	0.6	0.884827716914081
67.1916377862259	-37.1800733893373	0.138539429303232	0.228059250763327	0.0490196078431373	0.6	0.92
67.2004489717003	-37.1752727304705	0.121832421666133	0.20935111784207	0.0343137254901961	0.608674162842254	0.868172723688229
67.209201632401	-37.1705937135915	0.415940053194787	0.379143787981615	0.45273631840796	0.60683341637444	0.845631788039892
67.217954054235	-37.1659036399787	0.237908715749068	0.2846409609099	0.191176470588235	0.6	0.842033715363206
67.2267714079512	-37.1611643957598	0.164848685469082	0.285579723879341	0.0441176470588235	0.621407691759119	0.92
67.2355863635774	-37.1563937101028	0.157837699420321	0.193126379232799	0.122549019607843	0.604585562251959	0.903293788318762
67.2443356096549	-37.1516576343193	0.146913485946517	0.219200106221393	0.0746268656716418	0.6	0.92
67.2530874299562	-37.1469546742064	0.191355399540494	0.2797696226104	0.102941176470588	0.613719693158822	0.880854175733396
67.2619041556432	-37.142208125119	0.340924741946749	0.392633797618989	0.28921568627451	0.608390094898569	0.92
67.2706525643262	-37.1374629397514	0.511955961745699	0.406996500605827	0.616915422885572	0.633962213732123	0.92
67.2794012680945	-37.1327182156606	0.277698076307096	0.207356936927917	0.348039215686274	0.6096296980903	0.872158221251077
67.2882379631128	-37.127950937093	0.168850103426463	0.27204364119636	0.0656565656565656	0.601823402126636	0.888365466501487
67.2969748502017	-37.1232243113609	0.292532197766633	0.241927140631305	0.343137254901961	0.609363699115386	0.910145984739176
67.3057851835968	-37.1183881488773	0.228104848646104	0.279739109056913	0.176470588235294	0.618709115293945	0.913935650171712
67.3145311516295	-37.1136081334884	0.2215014906508	0.253948254933441	0.189054726368159	0.61390433863848	0.913175119482111
67.3232791393794	-37.1088552667302	0.181527714460823	0.274820134803999	0.0882352941176471	0.61107272360117	0.92
67.3320933660528	-37.1040719828141	0.107560824845248	0.166102041847359	0.0490196078431372	0.6	0.864216808059424
67.3409055138806	-37.0992805542252	0.213203071452667	0.294053201728863	0.132352941176471	0.60492783761832	0.901444349002943
67.3496526705061	-37.094530749594	0.225720757350292	0.242486290819986	0.208955223880597	0.60042015995172	0.867389803493854
67.3583973241009	-37.0897336076196	0.320819821357486	0.323012191734579	0.318627450980392	0.605077834725448	0.886019720530584
67.3672075122022	-37.0848862748756	0.236364162924689	0.374689110163103	0.0980392156862745	0.622038307307819	0.92
67.3759575047016	-37.0801377750857	0.165480095627222	0.236432828070364	0.0945273631840796	0.601725941515851	0.888050032165165
67.3847085939266	-37.075406475351	0.260787933442005	0.305889592374207	0.215686274509804	0.616095295724684	0.888710034850911
67.3935207649572	-37.0705927418939	0.221287710930143	0.300418559115188	0.142156862745098	0.6	0.92
67.4022651832439	-37.0657832940064	0.240050502338452	0.281096029552527	0.199004975124378	0.617535792619501	0.85283718629579
67.4110104667374	-37.0609687383107	0.694521475924732	0.599827265574954	0.78921568627451	0.630952346798811	0.887966652548141
67.4198234132607	-37.056139010735	0.308073212626878	0.297518974273364	0.318627450980392	0.618828404236095	0.89309207131504
67.4286374876268	-37.0513212331815	0.548179689316665	0.532633888437252	0.563725490196078	0.632803786397596	0.92
67.4373849986083	-37.0465284822991	0.840464709386942	0.735655786933088	0.945273631840796	0.737476846898223	0.920000000000001
67.4461296996459	-37.0417045201596	0.491328494306508	0.683637380769878	0.299019607843137	0.738699327406496	0.92
67.4549403246241	-37.0368493865877	0.30160757032676	0.421842591633912	0.181372549019608	0.651647048931267	0.92
67.4637570449611	-37.0320160433485	0.481173670550237	0.47749885625199	0.484848484848485	0.624368237277054	0.891609784367163
67.4724850176441	-37.0272224107343	0.764186141968333	0.739156597662156	0.78921568627451	0.649835860997971	0.920000000000001
67.4812274118844	-37.0223600414766	0.796605960271838	0.827042766314821	0.766169154228856	0.742808821182785	0.920000000000001
67.4899715944832	-37.0175186612495	0.69621845909749	0.691456526038119	0.700980392156862	0.738747227388965	0.920000000000001
67.4987886262725	-37.0127363270117	0.82777343813301	0.797703739011117	0.857843137254902	0.785299706002459	0.920000000000001
67.5076059302552	-37.0079550766059	0.778255766724297	0.840825258938789	0.715686274509804	0.806787423258763	0.920000000000001
67.5163520922313	-37.0031419855234	0.824733400030812	0.748969287623813	0.900497512437811	0.76712992761375	0.920000000000001
67.5250948600832	-36.9982842759034	0.79996596669135	0.79601036475525	0.803921568627451	0.779920898185472	0.920000000000001
67.5339058775856	-36.9934198165125	0.728029207985073	0.657038808127009	0.799019607843137	0.660951351459183	0.914129416795324
67.5426549126782	-36.9886330846208	0.741825535627119	0.657780424488069	0.825870646766169	0.691154073941658	0.905811941172562
67.551404131238	-36.9838402365822	0.46686211398088	0.350390894628427	0.583333333333333	0.603429191500627	0.902068956330697
67.560214220359	-36.9789515589879	0.49314515881951	0.388251101952746	0.598039215686274	0.602586836412311	0.899892590267961
67.5690192576241	-36.9740332210827	0.488147983270911	0.255707731247704	0.720588235294118	0.61054247617461	0.870585718380246
67.5777629083096	-36.9692072200542	0.715327443453285	0.649560359543387	0.781094527363184	0.726136648698073	0.920000000000001
67.5865128048571	-36.9644497575313	0.695182904258767	0.552130514399888	0.838235294117647	0.686881929543227	0.920000000000001
67.5953235630317	-36.9595824833788	0.850790275379568	0.784913884092469	0.916666666666667	0.779125258242855	0.920000000000001
67.6040656642396	-36.9546949396586	0.831889709657405	0.822983399414313	0.840796019900497	0.798615434121413	0.920000000000001
67.6128106343598	-36.9498383515608	0.903879635454717	0.940112212085905	0.867647058823529	0.863532303411671	0.920000000000001
67.6216240599323	-36.9449777277576	0.880803274973079	0.893959491122628	0.867647058823529	0.840801275509753	0.920000000000001
67.6304369367264	-36.9401104222262	0.940317430792214	0.900242704721684	0.980392156862745	0.834030234880262	0.920000000000001
67.6392403941877	-36.9352109613888	0.869532760503834	0.814823096765245	0.924242424242424	0.790813190374304	0.920000000000001
67.6479606693514	-36.9303418775254	0.673093664209011	0.542265759790571	0.803921568627451	0.682484692025161	0.920000000000001
67.6567050666045	-36.925487927297	0.561286050092123	0.391228816602155	0.73134328358209	0.629467915381871	0.920000000000001
67.6654510498298	-36.9206458348301	0.766953230656425	0.818220186803047	0.715686274509804	0.801953575618502	0.919657972581808
67.6742644516529	-36.9157777947584	0.779978289593782	0.888387951736583	0.67156862745098	0.823722594004697	0.919626328947539
67.6830099743888	-36.9109146979286	0.81577926037799	0.875339615283344	0.756218905472636	0.818495393228992	0.920000000000001
67.6917526209709	-36.9060153687191	0.682497514662403	0.703230323442454	0.661764705882353	0.744676327936199	0.920000000000001
67.7005586973284	-36.9010559610282	0.643881960493253	0.380901175888467	0.906862745098039	0.624146083055597	0.91987092657577
67.7093655300288	-36.8961006452928	0.874590972953334	0.812907436102747	0.936274509803921	0.798555248935824	0.920000000000001
67.7181110415393	-36.8912298736597	0.898710682955198	0.872048231582037	0.925373134328358	0.825516540581976	0.920000000000001
67.726858945347	-36.8863885019671	0.833291989778478	0.779329077596172	0.887254901960784	0.779261324905643	0.920000000000001
67.7356690262093	-36.8814645550664	0.863345737392066	0.903162063019426	0.823529411764706	0.834269840799329	0.920000000000001
67.7444102606969	-36.876535257779	0.685191466038947	0.892770991779386	0.477611940298508	0.834350469707478	0.920000000000001
67.7531519099734	-36.8716088060812	0.707675610310547	0.876135534346583	0.53921568627451	0.819491878904948	0.919654257198712
67.7619603413413	-36.866656601172	0.702710956048596	0.768167010136407	0.637254901960784	0.775030276827884	0.920000000000001
67.7707045596497	-36.8617588550014	0.789936226990918	0.843554046021636	0.736318407960199	0.816382831036993	0.920000000000001
67.7794492877319	-36.8568665487411	0.853008435590084	0.867781577062522	0.838235294117647	0.822114644965456	0.919707599334669
67.7882567844846	-36.8518987623391	0.861721199153842	0.855795339484156	0.867647058823529	0.805398934611244	0.920000000000001
67.7970630076075	-36.846912837046	0.849813899087747	0.861392504057848	0.838235294117647	0.8233238815528	0.920000000000001
67.8058038709927	-36.8419664961833	0.890022195360434	0.854671256392509	0.925373134328358	0.818906025110462	0.920000000000001
67.8145793590217	-36.8370073288238	0.972767590857004	0.970410803604555	0.975124378109453	0.879768848213751	0.920000000000001
67.8233560983928	-36.8320272199377	0.951371818956539	0.971371088893471	0.931372549019608	0.882669785064647	0.920000000000001
67.832101871789	-36.8271362636279	0.915941035993113	0.911484062035978	0.920398009950249	0.852762042954675	0.920000000000001
67.8408460653521	-36.8222238689596	0.899473845179464	0.86757514133932	0.931372549019608	0.819066968053087	0.920000000000001
67.8496500704609	-36.8171991830024	0.853828110354063	0.889028769727733	0.818627450980392	0.831017255421037	0.920000000000001
67.8583905005745	-36.8122371102958	0.805257689236447	0.814495477975382	0.796019900497512	0.794912667873685	0.920000000000001
67.8671332283436	-36.8073054829159	0.725235918933583	0.602432622180893	0.848039215686274	0.701749446327863	0.920000000000001
67.875941551634	-36.8023323030862	0.837108601079516	0.850687790394326	0.823529411764706	0.809708378577193	0.920000000000001
67.8847476698045	-36.7973284725428	0.833958007747557	0.859092486083349	0.808823529411764	0.814057884469064	0.919693953459595
67.8934870330347	-36.7923471622106	0.87692252464803	0.942899775664219	0.810945273631841	0.858686495246409	0.919428314285263
67.9022284496719	-36.7873893898573	0.640355775687779	0.780711551375559	0.5	0.791633606127274	0.920000000000001
67.9110378484947	-36.7824204973144	0.600322070929757	0.769271592839905	0.431372549019608	0.773303211544379	0.920000000000001
67.9197780551554	-36.77744390817	0.72559127762819	0.689988525405634	0.761194029850746	0.74207120379499	0.920000000000001
67.9285144405967	-36.7724181957161	0.650929164386173	0.61068185818411	0.691176470588235	0.70966218151485	0.920000000000001
67.9373188930421	-36.7673824306302	0.813009849789009	0.782882444676058	0.84313725490196	0.775684005058099	0.920000000000001
67.9461257228648	-36.762374387679	0.804802450867561	0.820389215460612	0.78921568627451	0.796867644295937	0.919683468471401
67.9548672205444	-36.757406751895	0.789652519949606	0.7832851394017	0.796019900497512	0.774730151808221	0.920000000000001
67.9636050839355	-36.7523926129163	0.717137578933075	0.703883001003406	0.730392156862745	0.748111542692342	0.920000000000001
67.9724054808142	-36.7472997837809	0.711898383679539	0.717914414417902	0.705882352941176	0.75039725585997	0.920000000000001
67.9811448855372	-36.7423023820743	0.572595758147552	0.503400471518985	0.641791044776119	0.661239255322837	0.920000000000001
67.9899247994064	-36.7373782370205	0.498273212489256	0.349780255824283	0.646766169154229	0.612992359738011	0.915443570904302
67.9987069989884	-36.7324379499613	0.632780648718918	0.569482866065287	0.696078431372549	0.69062025349958	0.920000000000001
68.0074451056837	-36.7274190114126	0.729842571443664	0.683565739902254	0.776119402985074	0.727840476182618	0.920000000000001
68.0161825471627	-36.7223892547139	0.498398936222563	0.629150813621596	0.367647058823529	0.711141873512006	0.920000000000001
68.0249901211151	-36.7173744825033	0.562299580053438	0.62950112089119	0.495098039215686	0.714146965484142	0.920000000000001
68.0337988965882	-36.7123731505907	0.46099297792121	0.5935545832934	0.32843137254902	0.697440810986133	0.920000000000001
68.0425406898766	-36.7073918267738	0.508248762160109	0.653313444718228	0.36318407960199	0.722462963434857	0.920000000000001
68.0512791969691	-36.7023695866167	0.561121243067024	0.524203270447775	0.598039215686274	0.669933466813819	0.920000000000001
68.0600822002965	-36.6972930411824	0.592071966682385	0.635124325521631	0.549019607843138	0.717307110617366	0.920000000000001
68.0688217504289	-36.6922790861277	0.630799324561994	0.599907106835432	0.661691542288557	0.702170973446753	0.920000000000001
68.0775618326561	-36.6872699470545	0.5281795019525	0.590672729395195	0.465686274509804	0.692207817220383	0.920000000000001
68.0863686090449	-36.6822332179981	0.46721138327499	0.542265903804883	0.392156862745098	0.681438362270749	0.920000000000001
68.095106997819	-36.6771986486761	0.361941039858399	0.490051233945653	0.233830845771144	0.651377346413906	0.92
68.1038439232752	-36.6721439777531	0.563116815576119	0.577214023309102	0.549019607843137	0.691312349357043	0.920000000000001
68.1126465910209	-36.6670502838728	0.520550744990431	0.550905411549489	0.490196078431373	0.67918669606095	0.920000000000001
68.121450381141	-36.6619713401764	0.516167214240878	0.615667761815089	0.416666666666667	0.707314472416793	0.920000000000001
68.1301915949624	-36.6569669562799	0.299512963973567	0.390070704066536	0.208955223880597	0.626633166260151	0.92
68.1389322642883	-36.6519534958897	0.354114000706375	0.428816236706868	0.279411764705882	0.636062847688354	0.920000000000001
68.1477355848095	-36.646861781406	0.334266134242332	0.428336190053292	0.240196078431373	0.628437722602464	0.920000000000001
68.1564731649506	-36.6418055401244	0.283435195188088	0.402691285898565	0.164179104477612	0.625800826357231	0.92
68.1652469437585	-36.6367119981372	0.269016220955536	0.358927964299131	0.17910447761194	0.61770932521796	0.92
68.1740218261804	-36.6316230299992	0.324121832874983	0.432557391240161	0.215686274509804	0.631642022007821	0.92
68.1827613899558	-36.6265859438671	0.243011671046595	0.376570605774781	0.109452736318408	0.625665569607154	0.92
68.1915009465049	-36.6215464641713	0.330376445661413	0.41565485210714	0.245098039215686	0.633069731669113	0.920000000000001
68.2003042098418	-36.6164421911792	0.318854399231037	0.441630367089525	0.196078431372549	0.634530124911803	0.92
68.2091058867235	-36.6113169763683	0.262164053855612	0.347857519475929	0.176470588235294	0.612043732874867	0.92
68.2178406684069	-36.606213144641	0.256436023874795	0.363618316406305	0.149253731343284	0.616038724037989	0.92
68.2265782421271	-36.6011421094592	0.378270682752852	0.467325679231195	0.28921568627451	0.649516675165428	0.920000000000001
68.2353821119136	-36.5960386768412	0.252089488988039	0.420845644642746	0.0833333333333333	0.644642481324188	0.92
68.2441181158187	-36.5909444178829	0.214118501242692	0.303858893032647	0.124378109452736	0.607014075828443	0.90329980158076
68.2528514276642	-36.5858149979304	0.200281224969655	0.356444802880486	0.0441176470588235	0.616556038352353	0.92
68.2616515707064	-36.5806594868203	0.235983111509237	0.349417203410631	0.122549019607843	0.614662878760748	0.92
68.2703886832968	-36.5755734537738	0.255088870223349	0.415650377262618	0.0945273631840796	0.633245307091521	0.92
68.2791259885032	-36.5704877713877	0.197568110544374	0.33141073089267	0.0637254901960784	0.621427793293729	0.903231014906472
68.2879283473987	-36.5653539186435	0.185102687947347	0.301577924914303	0.0686274509803921	0.60750565447623	0.92
68.2967280287943	-36.5601848154514	0.186940019095013	0.315056508778261	0.0588235294117647	0.602666306983819	0.92
68.305463709135	-36.5550738428615	0.225402282374221	0.361252325942473	0.0895522388059701	0.615421696231441	0.907812592858146
68.3142023326305	-36.5500007257997	0.248436040915351	0.364519140654231	0.132352941176471	0.615551001063484	0.92
68.3230049742736	-36.5448675465816	0.201142968572996	0.323854564596972	0.0784313725490196	0.61190398157013	0.92
68.3317371032258	-36.5397073800304	0.208077191881376	0.306701647444344	0.109452736318408	0.602576842672676	0.898028852651533
68.3405035434158	-36.5345331836025	0.308166352644244	0.382501859517343	0.233830845771144	0.617185059094027	0.908282551183223
68.3492771886032	-36.5294095955774	0.235742039983721	0.334229178006658	0.137254901960784	0.605909964040443	0.92
68.3580129024429	-36.5242872052938	0.195708054230147	0.33668974030109	0.054726368159204	0.607192838889481	0.92
68.3667442064685	-36.5191079568857	0.211975370421547	0.365127211431329	0.0588235294117647	0.632512531453495	0.92
68.3755405515209	-36.51388385541	0.178538679368883	0.303155790110316	0.053921568627451	0.6	0.92
68.3843392577335	-36.508687082345	0.184993162531131	0.325868678003439	0.0441176470588235	0.6	0.92
68.3930748095838	-36.5035572799618	0.213879288536944	0.358106835780355	0.0696517412935323	0.615610921322327	0.905462054886322
68.4018095434594	-36.4984136240704	0.195432880543763	0.361453996381644	0.0294117647058823	0.619239386123327	0.92
68.4106093296331	-36.4932215448283	0.19084948332632	0.332679358809503	0.0490196078431373	0.603183086869344	0.92
68.4193439139023	-36.4880746728252	0.240537065909172	0.391521893012373	0.0895522388059701	0.621242285719041	0.92
68.4280775218125	-36.4829152437612	0.194432408569792	0.325139326943505	0.0637254901960784	0.608662369441139	0.92
68.4368733031454	-36.4776706084158	0.200575174811611	0.366836624133025	0.0343137254901961	0.616267054118913	0.92
68.4456039565042	-36.4724688647323	0.251284614943844	0.452817986106593	0.0497512437810945	0.655522780246292	0.915570974572164
68.4543369573229	-36.4672942930571	0.237734792776362	0.401940173788017	0.0735294117647059	0.624377941035317	0.92
68.4631354854571	-36.4620749403971	0.207264653922244	0.394921464707233	0.0196078431372549	0.620328429403084	0.92
68.4719315353591	-36.4568215743586	0.244619321416479	0.415709231068251	0.0735294117647059	0.641119148828161	0.92
68.4806630508667	-36.4516193442022	0.228927381538535	0.428004016808414	0.0298507462686567	0.633019703387358	0.92
68.4893967718562	-36.4464452972207	0.328491083848035	0.441295893186266	0.215686274509804	0.64075555743121	0.92
68.4981968996581	-36.4412432887392	0.273105618386724	0.374642609322469	0.17156862745098	0.617129104642233	0.92
68.5069280556741	-36.4360356959993	0.275426060555528	0.441399384792649	0.109452736318408	0.644416241350422	0.92
68.5156918127675	-36.4307315313442	0.256371594774233	0.408265577608168	0.104477611940298	0.629131521412915	0.92
68.5244567652274	-36.4254390537356	0.230991172763878	0.388452933763051	0.0735294117647059	0.620735872570612	0.92
68.5331935871877	-36.4202917118682	0.222969491743591	0.341461371546884	0.104477611940298	0.607221918413414	0.92
68.5419340324164	-36.4151882305732	0.166232411154535	0.298151096818874	0.0343137254901961	0.609777067387145	0.92
68.550732507102	-36.4099473420195	0.279641311830053	0.397517917777753	0.161764705882353	0.624339039885878	0.92
68.5595265319739	-36.4046488265329	0.266305809314532	0.405160638236907	0.127450980392157	0.632179332703537	0.92
68.5682579348368	-36.399425452038	0.254437230057295	0.399421723796183	0.109452736318408	0.627635423384034	0.92
68.5769915003715	-36.3942272512985	0.246249014144061	0.39936077338616	0.0931372549019608	0.620959265214767	0.92
68.5857895013868	-36.3889725830196	0.215166488895522	0.361705526810652	0.0686274509803921	0.616430896284416	0.92
68.5945205834926	-36.3837394274459	0.370414816575475	0.546799782404682	0.194029850746269	0.686455906130789	0.92
68.6032526083911	-36.3785160564536	0.295314149295467	0.443569475061522	0.147058823529412	0.637786558905826	0.92
68.6120508002718	-36.3732578534364	0.336955421803043	0.517048098508047	0.156862745098039	0.663595014686053	0.92
68.6207844230253	-36.3680506511081	0.262492316170985	0.43045726915789	0.0945273631840796	0.650337919097155	0.92
68.6295156618976	-36.3628116942046	0.224281985123704	0.389740440835643	0.0588235294117647	0.630239578095104	0.92
68.6383102720358	-36.3575028530403	0.363541806857271	0.575122829400815	0.151960784313726	0.687526699998308	0.92
68.6471082152898	-36.3522337309565	0.292334080716598	0.496432867315549	0.0882352941176471	0.659242465997238	0.92
68.6558423125782	-36.3470248376167	0.23422661478611	0.438602483303563	0.0298507462686567	0.635539259196448	0.92
68.6645718230067	-36.3417564465713	0.276484779292257	0.435322499760986	0.117647058823529	0.641310989162457	0.92
68.6733660458937	-36.3364349870371	0.257163702449338	0.426092110781029	0.0882352941176471	0.658731230951987	0.92
68.6820962013455	-36.3311717624446	0.212971914282773	0.361267211650123	0.0646766169154229	0.606143048912036	0.92
68.6908639423602	-36.3258824008954	0.291113357760385	0.413072486665049	0.169154228855721	0.64410871733321	0.92
68.6996313506695	-36.3205821031059	0.347976616097119	0.480266957684435	0.215686274509804	0.655380178693925	0.92
68.7083617739758	-36.3153151085845	0.284919965601468	0.480287692396966	0.0895522388059702	0.653108722820696	0.92
68.7170916471502	-36.3100392585649	0.363294108378433	0.476588216756865	0.25	0.655962520072767	0.920000000000001
68.725886058268	-36.3047079996016	0.31033728165828	0.468713779002833	0.151960784313726	0.657062727677978	0.92
68.7346156779141	-36.2994250845751	0.292958358836425	0.491389354488771	0.0945273631840796	0.651853677770961	0.92
68.7433456253015	-36.2941442495644	0.333903182792772	0.461924012644368	0.205882352941176	0.650391208775161	0.92
68.7521421297441	-36.2888332414965	0.367683138562432	0.509876081046433	0.225490196078431	0.666744596161029	0.92
68.760936596716	-36.2834946821093	0.343538815666388	0.505705082313167	0.181372549019608	0.660758387652829	0.92
68.7696636514472	-36.2781717031145	0.246622675592284	0.418618485512927	0.0746268656716418	0.64231281649299	0.92
68.7783908876211	-36.2728490033217	0.398917295160189	0.523324786398809	0.274509803921569	0.674106015917988	0.920000000000001
68.787185797962	-36.267510063839	0.479290128402582	0.644854766609086	0.313725490196078	0.715161694103106	0.920000000000001
68.7959164661417	-36.2622264867773	0.426910163510735	0.565263113091123	0.288557213930348	0.691869992606361	0.920000000000001
68.8046468141411	-36.2569368658245	0.37188097882024	0.523173722346362	0.220588235294118	0.67574014779539	0.92
68.8134395747119	-36.2515649932133	0.39212229082847	0.548950464009882	0.235294117647059	0.684185202175744	0.92
68.822164547454	-36.2462043939068	0.324945786659194	0.480737344462667	0.169154228855721	0.654869241265117	0.92
68.8308890688526	-36.2408480039296	0.381917723954304	0.298149173398804	0.465686274509804	0.602963894680805	0.915254340578961
68.8396832022464	-36.2355012001444	0.293975991947638	0.34285394467959	0.245098039215686	0.608334314893176	0.920000000000001
68.8484792564337	-36.2301697566864	0.382252647013342	0.489995490105116	0.274509803921569	0.6543847202197	0.92
68.8572068675602	-36.2248364111433	0.356787308868216	0.559345762015038	0.154228855721393	0.694703775096131	0.92
68.8659646320992	-36.2194351557702	0.349677611556466	0.450599004207459	0.248756218905473	0.649522616856639	0.92
68.8747250173445	-36.2140386114057	0.434335445778232	0.447102264105485	0.42156862745098	0.641415203475612	0.920000000000001
68.883451112929	-36.2086930568356	0.322639273405191	0.321895462233269	0.323383084577114	0.608282543254582	0.920000000000001
68.8921781273641	-36.2033608387476	0.362289797585736	0.386344301053825	0.338235294117647	0.622447515199769	0.920000000000001
68.9009710611248	-36.1979774021438	0.320221952923839	0.488483121533952	0.151960784313726	0.674454808607634	0.92
68.9097598170066	-36.1925352829212	0.290824731561794	0.454198482731431	0.127450980392157	0.643566231283894	0.92
68.9184803151464	-36.1870975201484	0.328046924044382	0.481964494854934	0.174129353233831	0.655306342485139	0.92
68.9272026615367	-36.1816849053647	0.326649086468014	0.280749153328184	0.372549019607843	0.602535413394516	0.90397115714921
68.9359978025089	-36.17633194198	0.335473221985824	0.219966051814784	0.450980392156863	0.600367062753697	0.866127082155441
68.9447269558476	-36.171005515066	0.270728165269804	0.412103096708761	0.129353233830846	0.637520275444367	0.92
68.9534482807667	-36.1655728860859	0.259893431367052	0.470767254890967	0.0490196078431373	0.644336313289874	0.92
68.9622343528329	-36.1600844482904	0.332326955251504	0.551908812463792	0.112745098039216	0.667435805141512	0.92
68.9709614419328	-36.1547189004949	0.21339120205873	0.401906782226913	0.0248756218905473	0.625276166577925	0.92
68.979689190512	-36.1493640199871	0.200349384169817	0.317365435006301	0.0833333333333333	0.605105812782473	0.92
68.9884767724592	-36.1438943023942	0.228374511563629	0.427337258421376	0.0294117647058823	0.626918798336988	0.92
68.9972573653244	-36.1383317372827	0.295347123675345	0.507360914017357	0.0833333333333333	0.661250653813667	0.92
69.0059759057896	-36.1328510402587	0.306792597549575	0.474281712512086	0.139303482587065	0.656778336756272	0.92
69.0147040384823	-36.1274875484872	0.326767304591794	0.530985589575745	0.122549019607843	0.676801330648097	0.92
69.0235031956631	-36.1221480945945	0.255831638076463	0.467545629094102	0.0441176470588235	0.639482464099824	0.92
69.0322310833943	-36.1167749392642	0.279594615154588	0.504462862149971	0.054726368159204	0.658475202644747	0.92
69.0409823147517	-36.1112960002237	0.278916098441163	0.408578465539042	0.149253731343284	0.623654180949723	0.92
69.0497390560536	-36.1058223412746	0.296568480429594	0.41176441183958	0.181372549019608	0.62844079333792	0.92
69.0584661153202	-36.1004363391699	0.261874430037103	0.424246372512016	0.0995024875621891	0.636917119000096	0.92
69.0671955303467	-36.0950749032468	0.19731328819907	0.360312850907943	0.0343137254901961	0.618979058799002	0.92
69.0759864984126	-36.0896195779673	0.317249268207432	0.580576967787413	0.053921568627451	0.680674777525256	0.92
69.0847757748291	-36.0841450906739	0.240711030449409	0.442206374624309	0.0392156862745098	0.631149153204761	0.92
69.0935002620902	-36.0787193495194	0.336119932460371	0.537911506711787	0.134328358208955	0.674938661407268	0.92
69.1022256168772	-36.0733004310822	0.381871159154902	0.538252122231372	0.225490196078431	0.676966075094594	0.92
69.1110123789015	-36.0677852008251	0.455478977796627	0.597232465397175	0.313725490196078	0.696173173562088	0.920000000000001
69.1197326750232	-36.0622975075389	0.493592917645318	0.539424641260784	0.447761194029851	0.676579617061496	0.920000000000001
69.1284575628558	-36.0568656185434	0.400368478528242	0.423285976664326	0.377450980392157	0.634564566372592	0.920000000000001
69.1372458718289	-36.0513778857129	0.28134564731966	0.347005020129516	0.215686274509804	0.61283981997048	0.92
69.146031954947	-36.0458764090025	0.188641876835952	0.293950420338571	0.0833333333333333	0.60201882012525	0.92
69.1547559888367	-36.0404374821383	0.507038816029046	0.382236836038193	0.6318407960199	0.623910117387365	0.920000000000001
69.163478344856	-36.0349653869142	0.434646773768846	0.486940606361221	0.382352941176471	0.652569049983994	0.920000000000001
69.1722630474263	-36.0294112403837	0.346409096612259	0.491837801067656	0.200980392156863	0.65895744735097	0.92
69.1809863889878	-36.0239544397683	0.310544081648221	0.307655327475548	0.313432835820895	0.606386579071764	0.919678681968758
69.1897109383398	-36.0185160716786	0.448517132326398	0.338210735241032	0.558823529411764	0.610777115167729	0.920000000000001
69.1984942533104	-36.0129459498924	0.390363649789769	0.359158672128557	0.421568627450981	0.613373484137162	0.920000000000001
69.2072132889972	-36.0074289057034	0.389120822676511	0.420032690129141	0.358208955223881	0.632676541615164	0.920000000000001
69.2159771028992	-36.0019823616782	0.395906029026487	0.453503600341531	0.338308457711443	0.643958978531884	0.920000000000001
69.2247376585117	-35.9964890747231	0.448661954735713	0.269872929079268	0.627450980392157	0.60348220536816	0.901221699459709
69.2335167055088	-35.9908632991733	0.445324092639995	0.238687400966266	0.651960784313725	0.601860632607234	0.876305943660295
69.2422380029511	-35.9853638802676	0.234298116562392	0.289491755512844	0.17910447761194	0.603177660082059	0.908130568187331
69.2509645669077	-35.9799238163	0.359993348285702	0.273908265198855	0.446078431372549	0.600375635768594	0.902163259843682
69.2597475720148	-35.9743254615334	0.340661090472192	0.362694729963992	0.318627450980392	0.617611263188299	0.920000000000001
69.2684613928068	-35.9687215885955	0.48939385427144	0.421573778194621	0.557213930348259	0.632941459592816	0.920000000000001
69.2771831735046	-35.9632159185283	0.457901191931191	0.322665128960421	0.593137254901961	0.608468004776059	0.91300738078772
69.2859742047141	-35.9577137477261	0.458716360309985	0.397824877482714	0.519607843137255	0.622650336393237	0.920000000000001
69.2946948638872	-35.9521886090943	0.340044066119554	0.431331913333636	0.248756218905473	0.631552602487766	0.920000000000001
69.3034085163056	-35.9465731171879	0.288141590088105	0.394910631156602	0.181372549019608	0.627896141036002	0.92
69.3121930584537	-35.9409944610269	0.342573395890699	0.175342870212769	0.509803921568628	0.601771037181891	0.819357646237296
69.3209825636892	-35.935487558061	0.426196848512615	0.224942716633074	0.627450980392157	0.605702837679629	0.861234542937692
69.3296968594624	-35.9298876228969	0.459994979857439	0.308049661207416	0.611940298507463	0.609023014429775	0.908733447918358
69.3384078473652	-35.9242389610537	0.43732145904418	0.261897820049144	0.612745098039216	0.603838342755758	0.90035901330214
69.3471927816189	-35.918651107578	0.349201087659183	0.306245312573268	0.392156862745098	0.609834150966356	0.912427363360264
69.3559192971659	-35.9131902010117	0.32056553011643	0.327698224411965	0.313432835820896	0.614223052206041	0.904314459387542
69.3646383135613	-35.9076514931331	0.334215555473102	0.168431110946204	0.5	0.600153375038587	0.83342266517194
69.3734118701547	-35.9019519378845	0.285265371257853	0.119550350358842	0.450980392156863	0.600731654855945	0.780193586583129
69.3821912177678	-35.8963115030905	0.305799401356886	0.165520371341222	0.446078431372549	0.6	0.769240640315792
69.3909546457167	-35.8907620047206	0.397022893383636	0.374853867575353	0.419191919191919	0.62415498372365	0.910999968348389
69.3996429006701	-35.885190410596	0.216365013797741	0.266063360928814	0.166666666666667	0.6055433368691	0.88309943219248
69.4084181750585	-35.8794709947195	0.233887774917516	0.345226530227188	0.122549019607843	0.611857072931808	0.92
69.417134516477	-35.8738666277261	0.223604508600254	0.238253793319912	0.208955223880597	0.609477922745288	0.828646670100994
69.4258566420669	-35.8683273771331	0.189372536238956	0.280705856791637	0.0980392156862745	0.600035035723017	0.873859284538129
69.434639645944	-35.8626848307993	0.310052093739515	0.424025756106481	0.196078431372549	0.630855340830694	0.92
69.4433513563106	-35.857009968325	0.258427845657555	0.382527333106155	0.134328358208955	0.621400880362256	0.92
69.4520699704413	-35.851421712945	0.25701461575134	0.406186094247778	0.107843137254902	0.627816572224901	0.888754262873938
69.4608560022635	-35.8458217610632	0.264102732983724	0.145852524790976	0.382352941176471	0.6	0.794529009373771
69.4696314274462	-35.8400880270401	0.261591517351373	0.229065387643922	0.294117647058824	0.601261555934376	0.883609713933109
69.4783409600552	-35.8343873052152	0.300798548805703	0.322990132437277	0.278606965174129	0.610498044200161	0.909273583938891
69.4870593427088	-35.8287889264313	0.249047235832223	0.360839569703662	0.137254901960784	0.616848687966653	0.92
69.4958439770135	-35.8231535396719	0.454031312649648	0.368846939024786	0.53921568627451	0.617706869851151	0.916014666516245
69.5045629308192	-35.817558437191	0.392759987704907	0.243231418195884	0.54228855721393	0.600513952073306	0.87669136793561
69.5132817868008	-35.8119648061622	0.196915645255401	0.256576388550018	0.137254901960784	0.60233970933193	0.842660385242765
69.5220614404716	-35.8062601575741	0.228797805192642	0.354654433914695	0.102941176470588	0.617655111941425	0.92
69.5307768701489	-35.8006106657073	0.274150703204574	0.259744192478801	0.288557213930348	0.600278956321215	0.91547721479609
69.5394962927193	-35.7950093943929	0.196014652192124	0.347911657325424	0.0441176470588235	0.618121200788586	0.92
69.5482804664806	-35.789353437386	0.215479915106551	0.342724536095455	0.0882352941176471	0.611222111046436	0.92
69.5570599839424	-35.7836364308561	0.230851837975955	0.309742891638184	0.151960784313726	0.608527529358992	0.92
69.5658120049006	-35.7779440962656	0.18393186866516	0.302207171673755	0.0656565656565656	0.6	0.893270316115862
69.5745015926627	-35.7723585474541	0.299185757531237	0.269940142513455	0.32843137254902	0.6	0.911378645981054
69.5832818392009	-35.7666465366819	0.272136705795856	0.284469490023084	0.259803921568627	0.601755979623875	0.88591499311181
69.5919922764823	-35.7609216718263	0.239867834211239	0.345407310213524	0.134328358208955	0.612696416885209	0.92
69.6007081769913	-35.7552739750815	0.150985117558758	0.262754548843006	0.0392156862745098	0.6	0.879614106877737
69.6094912595935	-35.7496044945102	0.262541564440422	0.338808619076922	0.186274509803922	0.606449734279207	0.92
69.6182022627522	-35.7438849172204	0.25096537069641	0.32282626378088	0.17910447761194	0.610550264773464	0.90688749454832
69.6269126496578	-35.7381502932685	0.196278970835197	0.299420686768433	0.0931372549019608	0.601563233667914	0.92
69.6356957135974	-35.7324605140713	0.173454819131666	0.312595912773135	0.0343137254901961	0.6	0.92
69.6444805995758	-35.7267910178601	0.141363327087602	0.272922732606576	0.00980392156862745	0.6	0.92
69.6531941988859	-35.721089153264	0.224316364609702	0.398881485438309	0.0497512437810945	0.628428320615839	0.92
69.6619040616883	-35.715338030398	0.213861765853995	0.319880394453088	0.107843137254902	0.60122411500573	0.92
69.6706833815012	-35.7095944695454	0.158810294051575	0.253895097907072	0.0637254901960784	0.6	0.900971841859952
69.6794029274716	-35.7039637983452	0.19320694176261	0.331687515366017	0.054726368159204	0.60938292124836	0.92
69.68811672064	-35.698257117918	0.206148807457569	0.382885850209255	0.0294117647058824	0.625187431681612	0.92
69.6968891416951	-35.6924177904326	0.199742670861458	0.355367694664092	0.0441176470588235	0.614894197711858	0.92
69.705600197498	-35.6866709177986	0.257078834423009	0.449481051930596	0.0646766169154229	0.632923578750806	0.92
69.7143175235999	-35.6810007795634	0.216430289002166	0.398546852514136	0.0343137254901961	0.626952382299193	0.92
69.7230944495532	-35.6752153996642	0.18154575115391	0.343483659170566	0.0196078431372549	0.6	0.92
69.7318679848693	-35.6693966578191	0.0935338055190148	0.138048003194892	0.0490196078431372	0.6	0.840220072159182
69.7406239118836	-35.6636353586513	0.134799870955235	0.244347216657945	0.0252525252525252	0.603558993687247	0.92
69.7493082778267	-35.6579130502066	0.201958817643718	0.369603909797241	0.0343137254901961	0.617698698680818	0.92
69.7580818232938	-35.6520727159495	0.178365319106366	0.322416912722535	0.0343137254901961	0.605907219054798	0.92
69.7667949279192	-35.6463367663715	0.175800819317489	0.301850394853884	0.0497512437810945	0.602248257506398	0.92
69.7755111800957	-35.6406385053921	0.170831960199387	0.32205607726152	0.0196078431372549	0.607439003455069	0.92
69.7842868001992	-35.6348163120701	0.168059696134348	0.321413509915755	0.0147058823529412	0.605072792479736	0.92
69.7929937339972	-35.62899493722	0.193133707331566	0.366366917150695	0.0199004975124378	0.616742186040753	0.92
69.8017068596976	-35.6232491581102	0.162050550567519	0.319199140350725	0.00490196078431373	0.6	0.92
69.8104877290405	-35.6174860433179	0.162023354943565	0.275027102043994	0.0490196078431372	0.6	0.912064002064093
69.8192619138997	-35.6116368897076	0.164102818540567	0.313499754728194	0.0147058823529412	0.6	0.92
69.8366737399657	-35.5999771362329	0.145162290068154	0.265814776214739	0.0245098039215686	0.6	0.92
69.8454525834684	-35.5941969730808	0.138807742762251	0.24820372081862	0.0294117647058823	0.6	0.92
69.85416181416	-35.5884007610659	0.15231069422141	0.289696015308491	0.0149253731343284	0.6	0.92
69.8628638146961	-35.5825047692894	0.172092124941286	0.29026268125512	0.053921568627451	0.601758911714424	0.92
69.8716386281675	-35.5766525542381	0.143041802873132	0.276279684177637	0.00980392156862745	0.6	0.92
69.8890641610875	-35.5651116318205	0.174391404678942	0.34388084857357	0.00490196078431373	0.6	0.92
69.8978333449208	-35.5591800229101	0.24893111690309	0.463548508315984	0.0343137254901961	0.634808780007367	0.92
69.9066051618562	-35.5532790602879	0.149625019928023	0.289446118287419	0.00980392156862745	0.606503863622965	0.92
69.9153617485016	-35.5474864067461	0.173928542991409	0.307453045578777	0.0404040404040404	0.6	0.92
69.9240406372023	-35.5416486673436	0.178543583650944	0.312969520243065	0.0441176470588235	0.612357157769235	0.891235072339066
69.9328071982799	-35.5356736194459	0.159633519495064	0.289855274284246	0.0294117647058823	0.6	0.92
69.9415172551547	-35.5298531899852	0.134957982887548	0.250015468262658	0.0199004975124378	0.6	0.92
69.9502309150999	-35.524076684569	0.166066814686861	0.297819903883526	0.0343137254901961	0.6	0.92
69.9589997608075	-35.5181235710505	0.155187918250047	0.295669954147152	0.0147058823529412	0.606173601791843	0.92
69.9677005967549	-35.5121802085299	0.159186539978373	0.303447706822418	0.0149253731343284	0.6	0.871416825489798
69.9764114956429	-35.5063611653953	0.153410344802564	0.282310885683559	0.0245098039215686	0.6	0.92
69.9851839534988	-35.5004475852459	0.180445537872236	0.309609024462421	0.0512820512820513	0.6	0.92
70.0627768042736	-35.2450336707287	0.163128979373049	0.306357461233661	0.0199004975124378	0.602716278590611	0.92
70.0645801081101	-35.2193851737611	0.159405230651651	0.30410457895036	0.0147058823529412	0.605612273354893	0.92
70.0681491720633	-35.1678577590291	0.188944619118973	0.362963865103618	0.0149253731343284	0.612619780161543	0.92
70.069910997552	-35.1421782125367	0.168129882084099	0.316651921030944	0.0196078431372549	0.603022148491872	0.92
70.0731875208247	-35.0902812352855	0.139957852999074	0.244827986699901	0.0350877192982456	0.6	0.92
70.0756940364199	-35.0384018568198	0.167619105232612	0.330336249680909	0.00490196078431373	0.6	0.92
70.0768962481495	-35.0122382849419	0.167100148256085	0.314592453374916	0.0196078431372549	0.612890921395091	0.92
70.0780628111022	-34.986257562298	0.185939845267098	0.342028944265539	0.0298507462686567	0.610808584162416	0.92
70.0791983302536	-34.9602638041484	0.17439635687896	0.329184870620665	0.0196078431372549	0.6	0.92
70.0803112003403	-34.9340618911568	0.175009321769837	0.34511668275536	0.00490196078431373	0.6	0.92
70.0822445589812	-34.8819545053569	0.113129619637159	0.203270733527192	0.0229885057471264	0.6	0.88342087405868
70.0829350662958	-34.8556248759676	0.177824943678656	0.340944005004371	0.0147058823529412	0.606905949190473	0.92
70.0835275448031	-34.8292732627987	0.203334262536091	0.313531270170222	0.0931372549019608	0.609605129129471	0.915560187898835
70.0840804712218	-34.8031111137891	0.120123385442205	0.220346273371972	0.0199004975124378	0.6	0.92
70.0845965958597	-34.7768972051233	0.170231816467681	0.335413127884856	0.00505050505050505	0.614530473005281	0.92
70.0850688809665	-34.7507406300214	0.158954076930183	0.298300310723111	0.0196078431372549	0.6	0.92
70.0855014845509	-34.7243606464659	0.169332309025612	0.33376265726691	0.00490196078431373	0.6	0.92
70.0858876796467	-34.6979733931527	0.169416530111032	0.324127177869123	0.0147058823529412	0.6	0.92
70.0862235024262	-34.671776140779	0.0912144895081116	0.177453854638114	0.00497512437810945	0.6	0.92
70.0865107028673	-34.645573385948	0.170112101318591	0.335322241852869	0.00490196078431373	0.613695070262679	0.92
70.0867489020075	-34.6191688846386	0.168254916792815	0.321803951232689	0.0147058823529412	0.601390721357883	0.92
70.0869360279987	-34.5929577187835	0.122502031045163	0.230078688955998	0.0149253731343284	0.602369148840275	0.862476511531742
70.0865447003083	-34.5141391276905	0.160275427388796	0.310600606021374	0.00995024875621891	0.606166497140034	0.92
70.0861066191931	-34.487954537292	0.163570064952296	0.322238169120278	0.00490196078431373	0.6	0.92
70.0856068191344	-34.4615826498583	0.169255484234807	0.328707046900986	0.00980392156862745	0.61094176360271	0.775196322201273
70.0850434019505	-34.4352226710398	0.193201865433699	0.361893926945829	0.0245098039215686	0.609957449997508	0.92
70.0844167668407	-34.4090733057898	0.201654725669549	0.363508456314223	0.0398009950248756	0.614824962021836	0.92
70.0837220512881	-34.3829395168776	0.174728575578232	0.305339504097641	0.0441176470588235	0.602589563335488	0.92
70.0829506039726	-34.3566272835364	0.198524287182988	0.34802896652284	0.0490196078431372	0.613225428567291	0.92
70.0820925211085	-34.3305375752339	0.183786797411879	0.345351372601536	0.0222222222222222	0.6	0.92
70.0275251923468	-34.0400553340325	0.193154882123225	0.373964085234104	0.0123456790123457	0.619527703521673	0.92
70.0205293945425	-34.0234791579774	0.205883429574702	0.387257055227835	0.0245098039215686	0.633612584209378	0.92
70.0134750867301	-34.0074393523406	0.16013506377127	0.300369630030103	0.0199004975124378	0.6	0.92
69.9990173731647	-33.9764023251531	0.179079946662036	0.338552050186818	0.0196078431372549	0.604902500856554	0.92
69.9917179102633	-33.9613450927691	0.19868324424524	0.367515742221823	0.0298507462686567	0.615511881740462	0.92
69.9843761484627	-33.9464714905882	0.153480989744826	0.267746293215142	0.0392156862745098	0.6	0.92
69.9769391818889	-33.9316660305631	0.154206978520469	0.215276702138977	0.0931372549019608	0.6	0.901902741252724
69.9694676742953	-33.9170151934629	0.194524515378497	0.235895877603841	0.153153153153153	0.601647692117782	0.872143541433843
69.9359597465551	-33.8848300261381	0.14933107555011	0.217581070019138	0.0810810810810811	0.601148399988266	0.881607809510785
69.926994253209	-33.8824207660678	0.128002148166661	0.208385248714275	0.0476190476190476	0.617359252849759	0.92
69.9180770343672	-33.88081974077	0.285863294859926	0.386541404534667	0.185185185185185	0.6300043711343	0.901719046634172
69.9091462763408	-33.8800563293772	0.151498283534015	0.234620498691962	0.0683760683760684	0.603973520520878	0.857845880256631
69.9002210351738	-33.8789382569441	0.120985144841245	0.167896215608416	0.0740740740740741	0.6	0.917742379011791
69.882421335714	-33.8726570085716	0.194874951483004	0.32802150790428	0.0617283950617284	0.6	0.92
69.8735409578038	-33.868339996095	0.142400710074224	0.250487694658252	0.0343137254901961	0.604798480886322	0.92
69.8647324352864	-33.8639676933103	0.156668525619632	0.184682080479029	0.128654970760234	0.664882998504813	0.730180377361803
69.8559004611042	-33.8600250684624	0.171579481715429	0.250021708528896	0.0931372549019608	0.6	0.854353397312868
69.8469924618924	-33.856224844487	0.207070280464726	0.321003306027491	0.0931372549019608	0.610267445262252	0.92
69.8381530009835	-33.8524228252124	0.254785149971857	0.320515573575555	0.189054726368159	0.610566375059739	0.912287392436323
69.8293115231726	-33.8486705703729	0.18671061822817	0.29498986390732	0.0784313725490196	0.605069328644759	0.901370421911666
69.820401521674	-33.8449456760619	0.238821666120138	0.139408038122629	0.338235294117647	0.6	0.790100665616448
69.8114929075256	-33.8412218533444	0.270754468823477	0.139548153333229	0.401960784313726	0.601850363334217	0.830782318611365
69.8026402491361	-33.8377355706572	0.452634626336177	0.349713697116797	0.555555555555556	0.636225904201179	0.887176959258738
69.793793482638	-33.8341078929846	0.485799661573318	0.240256039564546	0.731343283582089	0.601653079405175	0.900839037895595
69.7848825703394	-33.830395491232	0.330375476554776	0.382973175331774	0.277777777777778	0.632835728505375	0.92
69.7759812631616	-33.8263519421447	0.57701118504018	0.487355703413693	0.666666666666666	0.664145516841899	0.920000000000001
69.7671399585254	-33.8225331416789	0.575064696070524	0.478560764690068	0.67156862745098	0.657460044683279	0.919829420470046
69.7582876312303	-33.8190199198148	0.6481658975807	0.48041139715145	0.81592039800995	0.654270623346448	0.920000000000001
69.7494398266393	-33.8154365678194	0.668417970081728	0.616405832636574	0.720430107526882	0.707884284603789	0.92
69.7405377516546	-33.8115634851887	0.670740936084493	0.645403440796437	0.696078431372549	0.724226610803113	0.920000000000001
69.731698387098	-33.8077747979727	0.601683024818305	0.616301373019695	0.587064676616916	0.708281665832752	0.920000000000001
69.7228498148421	-33.8041603341497	0.778554922825156	0.704168669179725	0.852941176470588	0.743211996968789	0.920000000000001
69.7139363718209	-33.8004867323434	0.803553637310744	0.788479823641097	0.818627450980392	0.779624347571675	0.920000000000001
69.7050939307617	-33.7967497019255	0.788729764221604	0.8361659961049	0.741293532338308	0.801108736524218	0.920000000000001
69.6962528515044	-33.7929906594069	0.674378916867255	0.706600970989412	0.642156862745098	0.742944583006141	0.920000000000001
69.6873429861164	-33.7892513682334	0.877953544346174	0.842326841778768	0.91358024691358	0.805896082847598	0.920000000000001
69.6697764765885	-33.778920865742	0.825479461270228	0.829530351111883	0.821428571428572	0.63366995927509	0.92
69.6610590713161	-33.7732778869106	0.805913414514956	0.651042515304423	0.96078431372549	0.628224685352845	0.92
69.6522141938662	-33.7684346931565	0.79717699867852	0.742502145505188	0.851851851851852	0.666489923584078	0.92
69.6434443164238	-33.7635029512243	0.914366491910967	0.912066317155267	0.916666666666667	0.62476271932231	0.92
69.6347058498862	-33.7581357715841	0.833759914546229	0.75085316242579	0.916666666666667	0.653309502334625	0.92
69.6258997850518	-33.7527578089598	0.823306234813694	0.774063450019545	0.872549019607843	0.675656579823902	0.92
69.6171358617165	-33.7477512719904	0.785410988630659	0.685249837957836	0.885572139303482	0.689466548377007	0.920000000000001
69.6083703943291	-33.742763025964	0.746501590724668	0.759669848116003	0.733333333333333	0.768029885252882	0.920000000000001
69.5995667106656	-33.7375227164235	0.857542480208292	0.84134758667921	0.873737373737374	0.747065603507275	0.920000000000001
69.5908199705086	-33.7322939458069	0.640739212447331	0.526576464110348	0.754901960784314	0.661704376329895	0.920000000000001
69.5819929617726	-33.727198089867	0.333150977954731	0.337870583360443	0.32843137254902	0.6	0.895903966996557
69.5731643318496	-33.7221347992776	0.546852658848744	0.618215121619057	0.475490196078431	0.636516820471664	0.92
69.5644117908425	-33.7169803648883	0.772407014200482	0.753769252281562	0.791044776119403	0.683944811000904	0.92
69.5556591055044	-33.7118347008976	0.784037195879534	0.67591752901397	0.892156862745098	0.717162536670608	0.920000000000001
69.5468245491228	-33.7068776275404	0.752613782875911	0.573855016732213	0.931372549019608	0.699748709509252	0.920000000000001
69.538059465506	-33.7018880893952	0.771976259316974	0.717865562112209	0.826086956521739	0.75204631126471	0.920000000000001
69.5293141928471	-33.6966207067135	0.800129392397692	0.644376431854206	0.955882352941177	0.698964091172522	0.920000000000001
69.5204991353194	-33.6913745496935	0.721925752446292	0.522282877441603	0.92156862745098	0.644472428401546	0.920000000000001
69.5116721652524	-33.6862910547461	0.571546331726333	0.476425996785999	0.666666666666667	0.652764308350295	0.92
69.5029108637867	-33.6812478972375	0.627957286182987	0.57432253256498	0.681592039800995	0.619385172252196	0.92
69.4941478259768	-33.6762315338077	0.618155067225268	0.667682683470145	0.568627450980392	0.625568795978186	0.916884600513021
69.4853213608434	-33.6711475118576	0.544018858234614	0.568429873331972	0.519607843137255	0.667156836229059	0.92
69.4765635399952	-33.6660655819512	0.805116759696982	0.754512126359139	0.855721393034826	0.690484781551504	0.92
69.467806293501	-33.6609770713115	0.818549568839347	0.74984423571791	0.887254901960784	0.718068801815822	0.920000000000001
69.4589715946352	-33.6560183877465	0.738436052249822	0.614127006460429	0.862745098039215	0.681368482787289	0.920000000000001
69.4502071999992	-33.6510355265703	0.543467699495484	0.504845846752162	0.582089552238806	0.661019130850117	0.92
69.4414559421708	-33.6458683639324	0.330283490477656	0.415468941739626	0.245098039215686	0.607100585734587	0.92
69.4326381407725	-33.6406738106718	0.244964422984724	0.342870022440037	0.147058823529412	0.618077714537642	0.888656835823618
69.4238396568315	-33.6357629327735	0.382882237738132	0.291017000728789	0.474747474747475	0.608138312579743	0.911750454322376
69.415085082612	-33.6309380769931	0.331965994767335	0.242363362083689	0.421568627450981	0.605280684416114	0.907771275745527
69.406264552612	-33.6258196647925	0.454461160249392	0.355000751871333	0.553921568627451	0.617919295296097	0.919945311034312
69.3974461984403	-33.6206397295082	0.339233035500142	0.350034698451264	0.32843137254902	0.614068307079826	0.883440271739861
69.3886850952937	-33.615616459734	0.20057555021408	0.261847617841096	0.139303482587065	0.6	0.84560989882297
69.379918548608	-33.6106780064092	0.190693655542365	0.288250056182769	0.0931372549019608	0.606680002931141	0.92
69.371091112853	-33.6056492136146	0.389130096768545	0.454730781772384	0.323529411764706	0.651042238735091	0.917111622339506
69.3623317849931	-33.600648316494	0.556547474833423	0.436478034243961	0.676616915422885	0.65631165692189	0.920000000000001
69.3535696231176	-33.5956880526711	0.379643946005917	0.357327107698108	0.401960784313726	0.636138209266742	0.920000000000001
69.3447423115538	-33.590678683876	0.290288884254501	0.364891493999198	0.215686274509804	0.634772068954791	0.92
69.3359834014196	-33.5856548518701	0.442022302529157	0.535785898590653	0.348258706467662	0.697146087586657	0.92
69.327224177494	-33.5806186882574	0.217884407271929	0.362239402779152	0.0735294117647059	0.643968403042814	0.92
69.3183948786727	-33.5756041911023	0.144056125583712	0.209680878618404	0.0784313725490196	0.6	0.601077458732771
69.3095647812064	-33.570604734669	0.0977859663094091	0.0779248737952893	0.117647058823529	0.612507251402382	0.729859494211716
69.3008020253683	-33.5656261810519	0.0821826075362258	0.0947134737789194	0.0696517412935323	0.6	0.778010119785402
69.2920399221188	-33.5606476858488	0.152619670553656	0.172886399930841	0.132352941176471	0.604530369239211	0.83729885949875
69.2832166328018	-33.5555693209735	0.232982361538905	0.392435311313103	0.0735294117647059	0.643547099305532	0.92
69.2744580384264	-33.5505509607015	0.285516226253532	0.481480213701095	0.0895522388059701	0.680054578334462	0.92
69.2656948916307	-33.5456075672465	0.345338587455267	0.528912469028182	0.161764705882353	0.679211985461086	0.92
69.2568666328299	-33.5406048903887	0.20543673120018	0.342246011419968	0.0686274509803921	0.647494168353325	0.92
69.2480312065745	-33.5355943231614	0.0914436563784881	0.167961939622648	0.0149253731343284	0.610871975992233	0.896983945958976
69.2392973954438	-33.5306628636679	0.275315010115793	0.5058539008286	0.0447761194029851	0.661451527969173	0.92
69.2305363731413	-33.5257374574161	0.258155843090511	0.467292078337884	0.0490196078431372	0.690580953941495	0.92
69.2217123633406	-33.5207564390991	0.212297208718558	0.40498657429986	0.0196078431372549	0.663750569684963	0.92
69.1862735278869	-33.5053570316937	0.182261471178031	0.357986994643644	0.0065359477124183	0.644356190910895	0.92
69.177424133388	-33.5018214518105	0.224592463609814	0.435296038330738	0.0138888888888889	0.684510609001728	0.92
69.1685828159391	-33.4981318657072	0.224964379709442	0.435222877065943	0.0147058823529412	0.653347475541526	0.92
69.1596656847221	-33.4945941758246	0.218069197775068	0.392020748491312	0.0441176470588235	0.664370668263026	0.92
69.150811307078	-33.4911578375607	0.217285003481157	0.394769011937438	0.0398009950248756	0.656759944263347	0.92
69.1419617152544	-33.4876400076229	0.170471214837699	0.331138508106771	0.00980392156862745	0.632934537436227	0.92
69.1330466503023	-33.4840751365552	0.184746603517658	0.359689285466689	0.00980392156862745	0.655642504102193	0.92
69.1241358663364	-33.4804225097044	0.22144755832671	0.393875508810282	0.0490196078431372	0.654825417340316	0.92
69.1152935990246	-33.4768114545782	0.237339192930219	0.370200773920139	0.104477611940299	0.649710445430171	0.92
69.1064481178612	-33.4733177058773	0.0793653769715212	0.0950052637469639	0.0637254901960784	0.605104179733358	0.785290760588032
69.0798451197132	-33.4627760539929	0.140669370535584	0.0999661920515593	0.181372549019608	0.600310707984526	0.788243838533871
69.026570232261	-33.4416626428339	0.121138770338136	0.0756108740096045	0.166666666666667	0.60801992055424	0.78410172469849
69.0176634427913	-33.4379903272304	0.12775820648278	0.0986536678675208	0.156862745098039	0.603975330740225	0.757865354295958
68.9023122391619	-33.3926533575886	0.245983585870776	0.315496583506258	0.176470588235294	0.637909624325546	0.89955633584857
68.8667887002104	-33.3787070896917	0.40843289825104	0.360983443560902	0.455882352941177	0.675494291103094	0.831651578401884
68.8578643672387	-33.3753285288339	0.135244349791467	0.0271024561966918	0.243386243386243	0.60199195561947	0.711409605842138
68.8224557010403	-33.3603151100027	0.177028215445926	0.0886243321264199	0.265432098765432	0.6	0.725718484959966
68.769907330586	-33.2730827668736	0.410428214990653	0.44478805391293	0.376068376068376	0.693611521122006	0.92
68.7499272618133	-33.2235016839641	0.275247076043172	0.352577485419677	0.197916666666667	0.657101665008614	0.858408032783112
69.1286802410957	-33.4880007734861	0.224481574015323	0.352666851734349	0.0962962962962963	0.649682890821059	0.92
69.126641479668	-33.5125950965705	0.193059587875777	0.307687803202535	0.0784313725490196	0.622815689379351	0.832256238731822
69.1245464111361	-33.5369548956368	0.112974906310563	0.131422449437047	0.0945273631840796	0.606980772125703	0.830638813641011
69.1224638865621	-33.561324550973	0.172553215033007	0.276478979085622	0.0686274509803921	0.635161877473572	0.894678882771369
69.120294930108	-33.5857691216949	0.0986223601841113	0.192269595990113	0.00497512437810945	0.608258899588931	0.92
69.1180220689122	-33.6102173788075	0.173683438770983	0.327759034404711	0.0196078431372549	0.63600653563975	0.92
69.1157618976598	-33.6344577720016	0.159800769488485	0.279800543952095	0.0398009950248756	0.635201615854196	0.92
69.1134660521581	-33.6586668253932	0.0907102603905257	0.142204834506542	0.0392156862745098	0.613488769497206	0.849289722108448
69.1110644882152	-33.6829882831178	0.0740401460617022	0.118668527417522	0.0294117647058824	0.607878128383405	0.866845110580111
69.1086650663275	-33.7071151706901	0.176298421929224	0.33269634634601	0.0199004975124378	0.643088591041282	0.92
69.1062317799089	-33.7312109051932	0.211271363933566	0.349013316102425	0.0735294117647059	0.648781157859437	0.92
69.1038015089805	-33.7555012456168	0.165049105146717	0.313838047691809	0.016260162601626	0.608275018135386	0.92
69.1015290583108	-33.7797121396831	0.168221684563018	0.306592622857379	0.0298507462686567	0.635643303297702	0.92
69.0993740047322	-33.8040060535207	0.183136437626429	0.336861110546975	0.0294117647058824	0.63763668845106	0.92
69.0972428107265	-33.828508475222	0.0890619908293112	0.173222020874309	0.00490196078431373	0.616621480923656	0.92
69.0951291376322	-33.8530135015863	0.135232473561499	0.26066102555437	0.00980392156862745	0.624970492912236	0.92
69.0929412649575	-33.8772676951566	0.225026157913142	0.345574703885986	0.104477611940298	0.641047863396897	0.919973680886362
69.0907077745688	-33.9014946653589	0.175018817968133	0.333088483393893	0.0169491525423729	0.658262984501389	0.92
69.0862525145711	-33.9501489349152	0.153344994813397	0.281048963985769	0.0256410256410256	0.625807009197989	0.92
69.0822887081889	-33.9991157830864	0.201537742164764	0.385981467235511	0.0170940170940171	0.654425253555371	0.92
69.080052929077	-34.0233306467902	0.254185344089613	0.450399673686472	0.0579710144927536	0.677294314627249	0.92
69.0779184430358	-34.0476165739661	0.169739787777222	0.334577614770131	0.00490196078431373	0.638283564932101	0.92
69.0758086565506	-34.0720873234833	0.187938902984066	0.355977308455695	0.0199004975124378	0.645150288725758	0.92
69.0737323163101	-34.096482801882	0.193997229904912	0.348193464784949	0.0398009950248756	0.644167032161915	0.92
69.0716757133579	-34.1208153668391	0.229588692590735	0.36604013027951	0.0931372549019608	0.652999308573593	0.92
69.0695867567696	-34.1453144303521	0.197860586826558	0.325545735056625	0.0701754385964912	0.631158237940611	0.92
69.0672775308882	-34.1696540427048	0.193809587432991	0.286169899503662	0.101449275362319	0.635400431921386	0.92
69.0650700357578	-34.1938730850018	0.210428671764414	0.351089901668362	0.0697674418604651	0.640150644709492	0.92
69.0629624629995	-34.2181610738775	0.244329980868277	0.39062074605028	0.0980392156862745	0.656709935717904	0.92
69.0607189358677	-34.2425446670299	0.250090815672382	0.387436533305548	0.112745098039216	0.651251188200572	0.92
69.0585160343401	-34.2667604205334	0.308300805087962	0.462372754454531	0.154228855721393	0.673052927257221	0.92
69.0563916583404	-34.291028455453	0.298700626903976	0.440538508709913	0.156862745098039	0.678166560622873	0.92
69.0541998988712	-34.3154415930533	0.307550084052259	0.458237423006479	0.156862745098039	0.684752698330529	0.92
69.0519825212901	-34.339641658789	0.257886065416302	0.406319394514196	0.109452736318408	0.657407480587702	0.92
69.0497927196727	-34.3638588495957	0.229999417617266	0.376665501901199	0.0833333333333333	0.642610580126702	0.92
69.0476013772746	-34.38826525578	0.207792426291358	0.312643676112129	0.102941176470588	0.614226177011848	0.92
69.0453921704704	-34.4126558817365	0.150801634066834	0.218269934800334	0.0833333333333333	0.607854757392596	0.892253812389531
69.0431756259704	-34.4368466184999	0.0973822029352082	0.125112664576884	0.0696517412935323	0.601597113309265	0.85036159649192
69.0409474152201	-34.4610263827417	0.1971597071588	0.257064512356817	0.137254901960784	0.602822134321513	0.889610807892649
69.0387320457174	-34.4854064494373	0.489856706916581	0.386576158931201	0.593137254901961	0.639690779565728	0.908347231133999
69.0365413576645	-34.5096064588091	0.429900937993444	0.417015806335147	0.442786069651741	0.650419304113849	0.920000000000001
69.0343122431655	-34.5337736649124	0.333255783022995	0.367491958202852	0.299019607843137	0.636852285469148	0.920000000000001
69.0320518976051	-34.5580775439575	0.227452821981911	0.250925544461334	0.203980099502488	0.6134759724785	0.885847219280873
69.027545833225	-34.6064330825731	0.12939472170886	0.131338463025563	0.127450980392157	0.6	0.695531171898202
69.0253381846375	-34.6307980989449	0.288260421269344	0.257893391558296	0.318627450980392	0.611599455947591	0.901435270718731
69.0231018781353	-34.6551325734179	0.348435926746468	0.245891461336073	0.450980392156863	0.615149596404589	0.882656059771583
69.0208452253188	-34.6792564065321	0.461559620339897	0.485308295406161	0.437810945273632	0.676712290526924	0.92
69.0186062363814	-34.7033930487477	0.726820425291598	0.507562419210647	0.946078431372549	0.671138841794764	0.920000000000001
69.0163772858398	-34.7277294327117	0.643137547813684	0.389216272097957	0.897058823529411	0.638891140411724	0.916599044198272
69.0141401915782	-34.751864490071	0.714015230692245	0.477781705165585	0.950248756218905	0.66058441716924	0.920000000000001
69.0118792137628	-34.7759783090212	0.641355529223591	0.346436548643261	0.936274509803921	0.629760611144824	0.919861065984256
69.0095932914731	-34.8002655519729	0.65594537307089	0.409929961828054	0.901960784313725	0.644879578028792	0.919205994391316
69.0073227661716	-34.8245625371357	0.7399145277869	0.50433885949537	0.975490196078431	0.671292802219236	0.920000000000001
69.00507103474	-34.84868070738	0.648363778936804	0.445981289216892	0.850746268656716	0.654663784822662	0.900419061479061
69.0027947413161	-34.872781196996	0.548624492699906	0.259013691282165	0.838235294117647	0.610338415211175	0.856402611379045
69.0005048563705	-34.8970628905386	0.707905506564166	0.464830620971469	0.950980392156862	0.661305213671702	0.919990615862002
68.9982501875098	-34.9211729393779	0.661430166291541	0.382561825120395	0.940298507462687	0.639362173575131	0.912070285551645
68.995991557258	-34.9452784621995	0.393328072804084	0.31606791031405	0.470588235294118	0.62074825136994	0.8912248933257
68.9937643030049	-34.9695970259865	0.690646630877281	0.395999144107503	0.985294117647059	0.639886724632148	0.909838021407554
68.9916092581205	-34.9937697242665	0.712319423601531	0.470093392657607	0.954545454545455	0.66428918826327	0.92
68.9891880132728	-35.0177398979194	0.650304001982664	0.45298895634628	0.847619047619048	0.659644754120601	0.919750903617327
68.9867657581748	-35.0418906447319	0.66489973027701	0.34831797907254	0.981481481481481	0.62523245952187	0.92
68.9846140428613	-35.0661512643325	0.6478860037131	0.341749018920453	0.954022988505747	0.625799321501732	0.919628398133666
68.9823171676681	-35.0902080278242	0.559890857895058	0.516333439928047	0.603448275862069	0.67560325855228	0.920000000000001
68.9798913474403	-35.1143630107714	0.437754059376274	0.420962664207094	0.454545454545454	0.645992456362977	0.92
68.9776386817701	-35.1384521155171	0.581910633698723	0.397652113168589	0.766169154228856	0.635698690742195	0.920000000000001
68.9753921583306	-35.1625431293506	0.633085922308206	0.39362282500857	0.872549019607843	0.63623078423535	0.920000000000001
68.9729993408477	-35.1867166123157	0.643767344095731	0.361064099956167	0.926470588235294	0.630398861588021	0.916465337603662
68.9706412359383	-35.2109151762823	0.414442584495427	0.24555183565752	0.583333333333333	0.60635882310153	0.822190737921795
68.9683832409463	-35.2349922876831	0.581178742155046	0.401163454459347	0.761194029850746	0.636765167437597	0.920000000000001
68.9660692811191	-35.2590239788532	0.53468480036149	0.392899012487685	0.676470588235294	0.633111356754032	0.920000000000001
68.9636725309874	-35.2831838643286	0.547393761980874	0.310473798471552	0.784313725490196	0.612812401272812	0.917188039269472
68.961348645047	-35.307201988425	0.480391385798902	0.403568841249545	0.557213930348259	0.640953512858549	0.919785091810515
68.9590759767079	-35.3312569390349	0.586122949654965	0.392834134604047	0.779411764705882	0.634462307069142	0.920000000000001
68.9567145825178	-35.3554369949895	0.321848552426086	0.408402987205113	0.235294117647059	0.634478764645096	0.920000000000001
68.9542968671088	-35.3795714377008	0.323158338755412	0.362002952020628	0.284313725490196	0.623414111850001	0.920000000000001
68.9519798282596	-35.4035854682911	0.459977517319997	0.42244259682905	0.497512437810945	0.640226389264989	0.920000000000001
68.9496996510843	-35.4276245270961	0.48342704565183	0.354108993264445	0.612745098039216	0.619762531847056	0.91671013815636
68.9473235706473	-35.4517834920716	0.462045369999512	0.433894661567651	0.490196078431373	0.643137141570199	0.920000000000001
68.9449360833738	-35.4757379417145	0.379835414782489	0.381561376828659	0.378109452736318	0.625397156913793	0.920000000000001
68.9426052489252	-35.4997327851404	0.553137401004112	0.410196370635675	0.696078431372549	0.631064023534575	0.920000000000001
68.9402725470314	-35.5238648522393	0.57741241321501	0.522984030410121	0.6318407960199	0.67166512099699	0.920000000000001
68.937892747075	-35.5478465284535	0.384136090832416	0.300610490122543	0.467661691542289	0.605066614390843	0.9119138111001
68.9355092894774	-35.5717936547973	0.413808011924205	0.371733670907233	0.455882352941177	0.619006833570041	0.920000000000001
68.9331345176526	-35.5959378908865	0.410801591483869	0.434348281006953	0.387254901960784	0.642692220365051	0.920000000000001
68.9307590623521	-35.6200789416384	0.405775952486228	0.571355826541084	0.240196078431372	0.684428653478511	0.92
68.9283770102589	-35.6440187025744	0.268160980411935	0.382093105102476	0.154228855721393	0.625209752599569	0.92
68.925996099838	-35.667957054207	0.288743499874489	0.454937980141135	0.122549019607843	0.642684143611603	0.92
68.9235975596885	-35.6920730092269	0.354933542423766	0.484376888769102	0.225490196078431	0.651642696996308	0.92
68.9212122882058	-35.7160027328125	0.424722536920252	0.481285869860404	0.3681592039801	0.655295351801512	0.920000000000001
68.9188331107631	-35.7399347988222	0.414243835967201	0.500056299385383	0.32843137254902	0.661793129309326	0.920000000000001
68.9164292303401	-35.7640390453032	0.374163030673265	0.483620178993589	0.264705882352941	0.649368288163983	0.920000000000001
68.9140076455888	-35.7881270983741	0.463037671167304	0.396663577628727	0.529411764705882	0.623243365579934	0.920000000000001
68.9116112266455	-35.8120382232984	0.380486218704763	0.432614228454301	0.328358208955224	0.649899287518324	0.920000000000001
68.9092416410184	-35.8359669999258	0.341002950229339	0.515339233792011	0.166666666666667	0.663723277901187	0.92
68.9068299857012	-35.8600539692641	0.431891882693314	0.554960235974862	0.308823529411765	0.679834678611816	0.920000000000001
68.9044114263417	-35.8839392508044	0.369696865689098	0.545363880631927	0.194029850746269	0.677387903551228	0.92
68.9019869891335	-35.9078174831227	0.321426898448564	0.530108698857911	0.112745098039216	0.673766104377705	0.92
68.899566091582	-35.931890012999	0.358410814576157	0.530547119348393	0.186274509803922	0.674965118454721	0.92
68.8971751818547	-35.955789730598	0.278138624991528	0.491600633067634	0.0646766169154229	0.676909837042075	0.92
68.8947576173049	-35.9796662057655	0.348545673058951	0.55003252258849	0.147058823529412	0.670727789232872	0.92
68.8923092025901	-36.0036744829372	0.429753783557932	0.590850850697954	0.26865671641791	0.692346303526881	0.92
68.889877798053	-36.0275911984057	0.383419300977379	0.523057507427396	0.243781094527363	0.669454666385507	0.920000000000001
68.8874520629839	-36.0514534370932	0.395173875457515	0.564857554836598	0.225490196078431	0.680332158934522	0.92
68.8849943540724	-36.0754816763389	0.426076816603271	0.523722260657522	0.32843137254902	0.666387342278305	0.920000000000001
68.882533430001	-36.099504704033	0.426332326677959	0.558547006297094	0.294117647058823	0.686665362715812	0.920000000000001
68.8800999219173	-36.1233525172816	0.416061957195572	0.623168690510546	0.208955223880597	0.698503843087254	0.92
68.8776600452639	-36.147192914654	0.425077674919837	0.575645545918105	0.274509803921569	0.69417926227546	0.920000000000001
68.8751764311721	-36.171189944355	0.449829098151382	0.561422902185116	0.338235294117647	0.687931576500246	0.920000000000001
68.8727266862814	-36.1950173955163	0.414985582277871	0.546389075003502	0.283582089552239	0.687050516095982	0.920000000000001
68.8702387305891	-36.2188117673546	0.437001567149069	0.555375683317746	0.318627450980392	0.68082820903097	0.920000000000001
68.8677653658831	-36.2428087962659	0.468921198786823	0.594705142671685	0.343137254901961	0.696442098926091	0.920000000000001
68.8653498176271	-36.2666549792952	0.443030625569257	0.602479161586274	0.283582089552239	0.703268859637394	0.920000000000001
68.8628900915491	-36.2904635941868	0.490582196871	0.574301648643961	0.406862745098039	0.690552924346824	0.920000000000001
68.8603822273451	-36.3144248954742	0.513236529756519	0.619610314414999	0.406862745098039	0.713965263247368	0.920000000000001
68.8578883890699	-36.3383946332075	0.443305378833965	0.563081345903224	0.323529411764706	0.687802884279591	0.920000000000001
68.8554412403531	-36.3622051117375	0.462212243437681	0.586116029163918	0.338308457711443	0.703108105246196	0.920000000000001
68.8529827428414	-36.3860040471105	0.45463779957187	0.517118736398642	0.392156862745098	0.669544070078279	0.920000000000001
68.8504718799618	-36.4099524507694	0.508524499142865	0.575872527697496	0.441176470588235	0.696574186176149	0.920000000000001
68.8479717912365	-36.4337130169968	0.405133813687196	0.526685537822153	0.283582089552239	0.669511117236451	0.920000000000001
68.8454896433861	-36.4574852799341	0.433084297807802	0.532835262282271	0.333333333333333	0.67607121125633	0.920000000000001
68.8429929081828	-36.4814051339175	0.430539837550146	0.627248829329147	0.233830845771144	0.721273789510363	0.920000000000001
68.8404906285643	-36.5052175854774	0.397384098833321	0.565912476273606	0.228855721393035	0.692531579243645	0.92
68.8379872258355	-36.5289647556012	0.330592321060604	0.494517975454542	0.166666666666667	0.659210968841191	0.92
68.8354853947637	-36.5529041554733	0.377609759419736	0.544435205113983	0.21078431372549	0.67996686167318	0.92
68.8329737723956	-36.5768329834801	0.37002905567306	0.524371836836316	0.215686274509804	0.678126851231115	0.92
68.8304880272364	-36.6005862032367	0.36711057383252	0.560091794431209	0.174129353233831	0.671848526028519	0.92
68.8280483979434	-36.6243732882533	0.406470122596375	0.67152610377861	0.141414141414141	0.720072839472361	0.92
68.8254700579707	-36.6482385465761	0.307929802918344	0.467141657118739	0.148717948717949	0.653920759436259	0.92
68.8228616637969	-36.6718823493128	0.195510238492159	0.321576032539873	0.0694444444444444	0.605144483062151	0.92
68.8203982969942	-36.6956421140678	0.389477026074871	0.558365816855624	0.220588235294118	0.683556007156153	0.92
68.8179194626008	-36.7195804695726	0.298284237286203	0.474019454964563	0.122549019607843	0.66641902774414	0.92
68.8153455243303	-36.7432453955673	0.301710938172452	0.444217896245401	0.159203980099502	0.644900903916525	0.92
68.8127686611095	-36.7669051964752	0.395307679572974	0.545517319930262	0.245098039215686	0.680906758168982	0.92
68.8102454404121	-36.7908000630076	0.300695145052537	0.469037348928602	0.132352941176471	0.651792306154303	0.92
68.8077212046983	-36.8146914450001	0.477500296328681	0.606961376971087	0.348039215686275	0.706093622506124	0.920000000000001
68.8051697718861	-36.8383643015845	0.302583523795404	0.490739186894291	0.114427860696517	0.656958757510555	0.92
68.8025999192972	-36.8620192693277	0.280839492833314	0.483247613117608	0.0784313725490196	0.653037482864503	0.92
68.8000435665733	-36.8858763713117	0.291097591369351	0.484155967052427	0.0980392156862745	0.650448440446691	0.92
68.7975181979119	-36.9095624980262	0.325012893226144	0.54057305013388	0.109452736318408	0.665166094605671	0.92
68.7949592744939	-36.9332183426133	0.335630669277875	0.484986828751829	0.186274509803922	0.661659910555386	0.92
68.7923615752231	-36.957000697699	0.351642531736309	0.573931829641771	0.129353233830846	0.680153545867431	0.92
68.7897963319466	-36.9807064632379	0.395124750324007	0.496717162339555	0.293532338308458	0.653421942803179	0.920000000000001
68.7872624837741	-37.0043746581617	0.273523576474209	0.488223623536653	0.0588235294117647	0.642433883872044	0.92
68.7846828831215	-37.0281960366691	0.242872265130577	0.426921000849388	0.0588235294117647	0.631548689215692	0.92
68.7820748976682	-37.0519910639374	0.261990701768664	0.47496179569419	0.0490196078431372	0.661686910340996	0.92
68.779495114591	-37.075613090527	0.212360945836091	0.365020399134868	0.0597014925373134	0.624179130911026	0.92
68.7769348969894	-37.0992486590208	0.227710500531589	0.396597471651413	0.0588235294117647	0.630698659917456	0.92
68.7743565091954	-37.1230600672203	0.302214028023159	0.472075114869848	0.132352941176471	0.660632211875888	0.92
68.7717728706706	-37.1466706963144	0.22747114490645	0.360414926628821	0.0945273631840796	0.621652672247293	0.92
68.7691782472909	-37.1702694929771	0.250092146945009	0.362929391929234	0.137254901960784	0.615592490312687	0.92
68.7665677292504	-37.1940459616906	0.295038519418422	0.462626058444687	0.127450980392157	0.653989279466016	0.92
68.7639811019386	-37.2176458633724	0.219462921663612	0.37922435078991	0.0597014925373134	0.62684227060982	0.92
68.7613845894229	-37.2412347617919	0.224561596380742	0.405005545702661	0.0441176470588235	0.624980657639554	0.92
68.7587542665722	-37.2649862190955	0.247075606389168	0.459837487288141	0.0343137254901961	0.635471817712085	0.92
68.7561371716414	-37.288745922658	0.235068926108634	0.416216283589818	0.053921568627451	0.628923754801964	0.92
68.753536274957	-37.3123227978535	0.280716664093269	0.471881089380568	0.0895522388059701	0.650444037361485	0.92
68.7509230388252	-37.3358866044717	0.197367842341294	0.340814116055137	0.053921568627451	0.612430671488712	0.92
68.745682199373	-37.3831874801936	0.223382848134639	0.431840323134949	0.0149253731343284	0.630641140868611	0.92
68.7430538669301	-37.4067302502492	0.174477534977597	0.319543305249312	0.0294117647058823	0.6	0.92
68.7404066952298	-37.4304112851565	0.259588104070879	0.40972347182335	0.109452736318408	0.62414557981439	0.92
68.737732494571	-37.4539632148157	0.177098515741605	0.314396036458335	0.0398009950248756	0.602300606204312	0.92
68.7351078380421	-37.4775005901732	0.247701601336899	0.402265947771837	0.0931372549019608	0.637848250259804	0.92
68.7325037344449	-37.501246098656	0.238694345673316	0.384251436444672	0.0931372549019608	0.628500067110267	0.92
68.7298636763409	-37.5249585721031	0.34020140680815	0.557853794008457	0.122549019607843	0.689106579302673	0.92
68.7271869722257	-37.5484432304145	0.273015113879094	0.461453113330328	0.0845771144278607	0.639645561459655	0.92
68.7245356994645	-37.5719468536269	0.298448231964774	0.435131758047196	0.161764705882353	0.638728722861805	0.92
68.7219157949895	-37.5956679209166	0.284372312747092	0.500117174513792	0.0686274509803921	0.655540681254264	0.92
68.71928311943	-37.6191818263581	0.258420637936628	0.467090032092161	0.0497512437810945	0.639638728435142	0.92
68.7165889368225	-37.6426402019847	0.231928635908103	0.365818056129931	0.0980392156862745	0.622182023559797	0.92
68.7138950412473	-37.6662898313876	0.26348480578887	0.414224513538524	0.112745098039216	0.627824459087482	0.92
68.7112785961716	-37.6898091228911	0.248887198715247	0.413197283002633	0.0845771144278607	0.62728534316728	0.92
68.7086405137684	-37.7133072594687	0.258627197228293	0.433921061123252	0.0833333333333333	0.63099506782119	0.92
68.7059327347183	-37.7369365554684	0.285325579799244	0.457906061559273	0.112745098039216	0.650558510992885	0.92
68.7032225809179	-37.7605609174198	0.275022460551788	0.442201783848674	0.107843137254902	0.642251554054393	0.92
68.7005627894342	-37.7840321623497	0.293669207812292	0.457985181793738	0.129353233830846	0.656375925330682	0.92
68.6979072978934	-37.8075043289083	0.311174726505411	0.450780825559842	0.17156862745098	0.634668429991941	0.92
68.695206125417	-37.8311280210333	0.27136574804928	0.46430012354954	0.0784313725490196	0.648043997770752	0.92
68.6925133676338	-37.8545624365826	0.226103972715456	0.37758107975927	0.0746268656716418	0.621116510298272	0.92
68.6898399871135	-37.8780107925333	0.283657491683837	0.439864002975518	0.127450980392157	0.639385407574159	0.92
68.687151017745	-37.9015971667616	0.233336099392747	0.382095084357634	0.0845771144278607	0.618876770201768	0.92
68.6844453606261	-37.9250613574019	0.250333348990249	0.411114459174529	0.0895522388059701	0.62349945212703	0.92
68.6817353490431	-37.9484692777983	0.227387990387945	0.37634460822687	0.0784313725490196	0.619825334612723	0.92
68.6790347033517	-37.9720758519382	0.262395358951719	0.402241698295594	0.122549019607843	0.623476050695538	0.917860144508597
68.6763329785489	-37.9956790915014	0.231135924994661	0.398546359793243	0.0637254901960784	0.619914368291209	0.92
68.6736238654937	-38.0190793973505	0.231168661690032	0.332984089549217	0.129353233830846	0.605585111718189	0.92
68.6708998711022	-38.0424636943775	0.315213324557867	0.498073707939264	0.132352941176471	0.648033011491944	0.92
68.6681610704162	-38.0660258208716	0.323232837013578	0.460191164223235	0.186274509803922	0.641981165513965	0.92
68.6654691450604	-38.0894326580255	0.342733413602178	0.580989215264057	0.104477611940299	0.691475313737176	0.92
68.6627562758871	-38.1128184748331	0.287935866206105	0.468028595157308	0.107843137254902	0.661622867848239	0.92
68.6600039884896	-38.1363605740798	0.288059371632503	0.443765802088534	0.132352941176471	0.640627797513799	0.92
68.6572745588724	-38.1597261660603	0.365994016610336	0.503132311827638	0.228855721393035	0.661680458424176	0.92
68.6545463336017	-38.1830899203571	0.386493383450783	0.51318284533294	0.259803921568627	0.672063828268023	0.92
68.6518094021542	-38.2066366718821	0.355629069724775	0.480865982586805	0.230392156862745	0.657808653879731	0.920000000000001
68.6490689167177	-38.2301773994686	0.246089357060796	0.364727733729435	0.127450980392157	0.612829579704261	0.92
68.6463245131682	-38.2535181929593	0.343556089555549	0.473181830852391	0.213930348258706	0.650928780178294	0.920000000000001
68.6435823192276	-38.276858277013	0.281845658058277	0.495063865136161	0.0686274509803922	0.6431230827934	0.92
68.6408279365896	-38.300378439503	0.353714940533983	0.506449488911102	0.200980392156863	0.650908281219036	0.92
68.6380950769185	-38.3237210612404	0.349053351646093	0.548852971948903	0.149253731343284	0.682547975302405	0.92
68.6353480013548	-38.3470482647509	0.368978056698631	0.502661995750204	0.235294117647059	0.663436188188091	0.92
68.6325530049852	-38.3704839457932	0.421524689421867	0.539566791779058	0.303482587064677	0.676664224956013	0.920000000000001
68.6297198817485	-38.3937771896565	0.401428157579477	0.57400059376592	0.228855721393035	0.686348925656476	0.92
68.6269708686302	-38.4170935128799	0.309477153363818	0.432679796923714	0.186274509803922	0.636138689568998	0.92
68.6242681744728	-38.4406412746725	0.336178214796794	0.495885841358295	0.176470588235294	0.654852574523221	0.92
68.6214777403406	-38.4641087662732	0.380695936159627	0.526097754672195	0.235294117647059	0.674161273725088	0.92
68.6186465847215	-38.4873429754278	0.372599682947179	0.496443146988885	0.248756218905473	0.652773090185877	0.920000000000001
68.6158888580518	-38.510640249707	0.320671852811181	0.474677038955695	0.166666666666667	0.643990366668141	0.92
68.6131528102267	-38.5341475380144	0.302203169057721	0.467151436154658	0.137254901960784	0.649358217458059	0.92
68.6103690980962	-38.5574161114603	0.382412901320372	0.486218837466615	0.278606965174129	0.65998970790774	0.920000000000001
68.6075394205606	-38.5806402953836	0.373255629953511	0.535726946181531	0.21078431372549	0.683270958405139	0.92
68.6047153535676	-38.6040604288811	0.353783591914997	0.521292674026072	0.186274509803922	0.671449131219265	0.92
68.6019891869782	-38.6273714510692	0.487842607746326	0.577675265243895	0.398009950248756	0.688146646540668	0.920000000000001
68.5992285155748	-38.6506489986329	0.365070321411776	0.475238682039237	0.254901960784314	0.656832060638698	0.920000000000001
68.5963667229118	-38.6740262640878	0.41225643196781	0.481375609033659	0.343137254901961	0.656549971545597	0.920000000000001
68.593529556984	-38.6974229947338	0.396823508275983	0.504431330277456	0.28921568627451	0.663950022677765	0.920000000000001
68.590767016145	-38.7206904024254	0.370837754982189	0.517794912949453	0.223880597014925	0.664394545768241	0.92
68.5879907021362	-38.7439425990762	0.414019318153478	0.54372491081676	0.284313725490196	0.681574787544786	0.920000000000001
68.5851418945718	-38.7673201109121	0.336690025332994	0.452791815371871	0.220588235294118	0.647828966150921	0.92
68.5823019994615	-38.7905089518365	0.293686946628311	0.448070410669557	0.139303482587065	0.647939686154158	0.92
68.5794904845468	-38.8137206660813	0.361672729646001	0.537070949488081	0.186274509803922	0.685335156505811	0.92
68.576683059961	-38.8370930643693	0.431629981225581	0.524951504739718	0.338308457711443	0.671836187406162	0.920000000000001
68.5738696453607	-38.8603556824158	0.457081776099535	0.491277980059765	0.422885572139304	0.659818953723522	0.920000000000001
68.5710345011736	-38.883536985573	0.3202797047875	0.424873135065196	0.215686274509804	0.627287452364398	0.92
68.5681623299314	-38.9068753789727	0.324544848273712	0.443207343606247	0.205882352941177	0.644301286190409	0.92
68.5653116497181	-38.9302304406598	0.356849709753845	0.532326870488082	0.181372549019608	0.664468940246395	0.92
68.5624993832038	-38.9534239246383	0.38889896389818	0.534016833268997	0.243781094527363	0.677957127029273	0.920000000000001
68.5596558911552	-38.976586130846	0.378647996498958	0.482786189076347	0.274509803921569	0.656996609167895	0.920000000000001
68.5567877162547	-38.999916605567	0.350193076150564	0.455288113085442	0.245098039215686	0.650642774605076	0.920000000000001
68.5539478735319	-39.0230764265539	0.356682012452452	0.519334174158635	0.194029850746269	0.659878963688399	0.92
68.5511245463342	-39.0462483852707	0.329061755557572	0.476750962095536	0.181372549019608	0.653515852979328	0.92
68.5482602881803	-39.0695736262352	0.355541623704041	0.436573443486514	0.274509803921569	0.635349450094853	0.920000000000001
68.5453967573255	-39.0927028652989	0.339486679106901	0.499868880601861	0.17910447761194	0.67161167948466	0.92
68.5425374372649	-39.1158329609409	0.420231265000744	0.502227235883841	0.338235294117647	0.668849789494532	0.920000000000001
68.5396889318875	-39.1391635725538	0.425206565886844	0.521981759224667	0.32843137254902	0.660330763358982	0.920000000000001
68.5367977512504	-39.1624519014019	0.369137480824882	0.512784765571334	0.225490196078431	0.674899075144503	0.92
68.5338970146925	-39.1855346579086	0.417405053213539	0.576103638765386	0.258706467661692	0.681411828162771	0.92
68.5309931660476	-39.2086115382528	0.455194618188742	0.591761785397092	0.318627450980392	0.699929568898447	0.920000000000001
68.5281125124733	-39.2319006291782	0.457545651367303	0.586659930185585	0.32843137254902	0.702215933541359	0.920000000000001
68.5252776859158	-39.255035381088	0.51665196371959	0.610418355299876	0.422885572139304	0.704200129111091	0.920000000000001
68.5224010087458	-39.2781286937802	0.453550215209153	0.554159253947717	0.352941176470588	0.682388507051509	0.920000000000001
68.5194825010137	-39.3013384201632	0.486504151577469	0.579973477284291	0.393034825870647	0.685348635449791	0.920000000000001
68.5165789150641	-39.324456620138	0.408829834372089	0.51915220605761	0.298507462686567	0.671628004006792	0.920000000000001
68.5136978013512	-39.3475368526553	0.462477423822172	0.635739161369834	0.28921568627451	0.70633461584994	0.920000000000001
68.5108029863319	-39.370795069965	0.435360284194166	0.610916646819705	0.259803921568627	0.701247726121154	0.92
68.5078991918271	-39.3940420257501	0.365367709578182	0.475833458372049	0.254901960784314	0.646728125654371	0.920000000000001
68.5049927044204	-39.4170898800399	0.440831652010588	0.56823046820028	0.313432835820896	0.688575963585008	0.920000000000001
68.5020759893365	-39.4401251868816	0.332398330635431	0.498129994604196	0.166666666666667	0.654754422457874	0.92
68.4991559277615	-39.4633480905556	0.375111817840273	0.534537361170742	0.215686274509804	0.68745574310499	0.92
68.4962651910077	-39.4864017576302	0.321851037178154	0.464597596744368	0.17910447761194	0.649755553092015	0.92
68.4933469674851	-39.509426704454	0.433572513606224	0.597030084683713	0.270114942528736	0.690367985102252	0.920000000000001
68.4903848689782	-39.5326008180171	0.437406282230272	0.605581795229776	0.269230769230769	0.696872766739287	0.92
68.4875201123674	-39.555669553473	0.409736955656002	0.590618189918969	0.228855721393035	0.695328305782043	0.92
68.484611494581	-39.5786946555829	0.425343436508097	0.566373147525997	0.284313725490196	0.692520534700297	0.920000000000001
68.481634986396	-39.6018466318813	0.390355611070424	0.540515143709477	0.240196078431372	0.676153008342283	0.906609318431938
68.478680481801	-39.6250163627278	0.329913127002944	0.498061548123534	0.161764705882353	0.660893870141575	0.92
68.4757815685599	-39.6480418398162	0.369016311779778	0.504201777788413	0.233830845771144	0.659450882124061	0.920000000000001
68.4728654699859	-39.671048226993	0.345649830108898	0.558946719041325	0.132352941176471	0.689659378606032	0.92
68.4698804000051	-39.694179930842	0.46831257546407	0.573880052888924	0.362745098039216	0.692642522230212	0.920000000000001
68.4669178568772	-39.717136263629	0.346587173983985	0.538945492246577	0.154228855721393	0.680534434601565	0.92
68.464003875475	-39.7401356140813	0.379184937292468	0.542683600075133	0.215686274509804	0.669018682941402	0.92
68.4610752304023	-39.7632785827548	0.334736693439995	0.515244531158597	0.154228855721393	0.670004476929872	0.92
68.4580972203737	-39.7862707532347	0.320263696870869	0.541024906179548	0.0995024875621891	0.674261989224325	0.92
68.4551185574147	-39.8091996987507	0.370711461535594	0.520834687777069	0.220588235294118	0.680755942005037	0.92
68.452167702685	-39.8323457525399	0.40969757723825	0.603708879966696	0.215686274509804	0.705656253187472	0.92
68.4492449051239	-39.8553217820222	0.470947095104101	0.633436478765417	0.308457711442786	0.702691058472157	0.920000000000001
68.4462601085707	-39.878235732412	0.419454973587615	0.637929555018366	0.200980392156863	0.717597590278131	0.92
68.4432485224434	-39.9013147125973	0.353253299536087	0.510428167699624	0.196078431372549	0.667335538514499	0.92
68.4402929624988	-39.9244441413779	0.301777130442928	0.461397398140758	0.142156862745098	0.649056004090005	0.92
68.437345548159	-39.9473848451391	0.377026312775466	0.500321282267351	0.253731343283582	0.666813006569561	0.92
68.4343515512595	-39.9702780404547	0.326031779140102	0.500102773966478	0.151960784313726	0.657689723895771	0.92
68.4313440001176	-39.9933489499277	0.304663959538283	0.432857330841272	0.176470588235294	0.646645981588144	0.92
68.4283974551333	-40.0162816490185	0.286815444579713	0.474128401597236	0.0995024875621891	0.6605941760875	0.92
68.425436515736	-40.0391976440492	0.351967190538363	0.532365753625746	0.17156862745098	0.669525848400064	0.92
68.4224181256699	-40.0622491395765	0.394351208366702	0.577918103007914	0.21078431372549	0.691284106939862	0.92
68.4193889590631	-40.0852871224527	0.362329530724537	0.557992394782408	0.166666666666667	0.674298813308213	0.92
68.4164003557842	-40.1081674848835	0.306991427741975	0.489604746031215	0.124378109452736	0.656757582718904	0.92
68.4133912852724	-40.1310249871053	0.260191342064707	0.456657193933336	0.0637254901960784	0.653104884303278	0.92
68.4103956801238	-40.1540861531393	0.285032572461414	0.486731811589495	0.0833333333333333	0.665337938382881	0.92
68.4074055242923	-40.1769559351696	0.252731827010348	0.415911415214726	0.0895522388059701	0.639833889889919	0.92
68.4043818500796	-40.1997901700476	0.237289188324468	0.415754847237172	0.0588235294117647	0.641393711508869	0.92
68.401334423876	-40.2227441635488	0.230529600001264	0.421258204977653	0.0398009950248756	0.635860772708454	0.92
68.3983288036756	-40.2456262046367	0.344534952306953	0.55971667078306	0.129353233830846	0.674325220467212	0.92
68.3953297907202	-40.2684753207948	0.358089223869807	0.598531388916084	0.117647058823529	0.699788799135939	0.92
68.3922823783287	-40.2914680671981	0.358553755503045	0.511225158064915	0.205882352941176	0.669417555842885	0.92
68.389232974288	-40.3144557983491	0.318814236436769	0.51017749248138	0.127450980392157	0.668487686029445	0.92
68.3862252543883	-40.3372873234786	0.329746092337158	0.500288204574813	0.159203980099502	0.66340296263565	0.92
68.3832117382195	-40.3601098887681	0.272338210135488	0.505460733996467	0.0392156862745098	0.66622558977269	0.92
68.3801569100054	-40.3830828096707	0.284124547594049	0.475111840286137	0.0931372549019608	0.659052381032607	0.92
68.3771182170787	-40.4058747602836	0.420765694386853	0.612675667380671	0.228855721393035	0.705303621008911	0.92
68.3740594180401	-40.4286438157771	0.36562435620909	0.608699692810337	0.122549019607843	0.699708030048862	0.92
68.3709493117804	-40.4515529958719	0.383068821638306	0.560255290335436	0.205882352941176	0.685637732948072	0.92
68.3679308134994	-40.4743555565944	0.381586065267275	0.524366160385296	0.238805970149254	0.669026403137132	0.92
68.3649497251809	-40.4971913711964	0.446985546034054	0.7125985430485	0.181372549019608	0.753198856740067	0.92
68.3618556863527	-40.5201071728386	0.342127919338875	0.531250374196876	0.153005464480874	0.676780714258803	0.92
68.3587420734192	-40.543000586437	0.432364567198658	0.55590560498555	0.308823529411765	0.680514472690708	0.920000000000001
68.3557222150731	-40.5657897300515	0.383807579378043	0.593485805522255	0.174129353233831	0.704011715915343	0.92
68.3526813626366	-40.5885553305916	0.385982929355184	0.575887427337819	0.196078431372549	0.706035883160796	0.92
68.3495750627405	-40.611447082766	0.382929768378035	0.59429090930509	0.17156862745098	0.699205657098555	0.92
68.3464969705524	-40.6341699212055	0.378739663755463	0.583349974277095	0.174129353233831	0.692719500218814	0.92
68.3434443075441	-40.6569148430529	0.342991825257034	0.568336591690538	0.117647058823529	0.684424177567358	0.92
68.3403717425414	-40.6797798928772	0.35461033769236	0.574892317175765	0.134328358208955	0.697507739640511	0.92
68.3372486153625	-40.7026741101295	0.383357373477828	0.585342197936047	0.181372549019608	0.691303134228108	0.92
68.3341660515235	-40.725380189014	0.207201901272048	0.384553056275439	0.0298507462686567	0.628642641115426	0.92
68.331114774417	-40.7481142203709	0.258993322078257	0.449359193176122	0.0686274509803921	0.641657463022882	0.92
68.3280161205672	-40.770991912517	0.409907701786946	0.628638932985658	0.191176470588235	0.707616787318143	0.92
68.324917420279	-40.7936727715342	0.349550477833743	0.57472284621475	0.124378109452736	0.694261101401592	0.92
68.321837578918	-40.8163693135019	0.433577277340939	0.607350633113251	0.259803921568627	0.703298557140252	0.920000000000001
68.318749707167	-40.8392484205328	0.372252849269093	0.568035110302891	0.176470588235294	0.687998454493419	0.92
68.315646581421	-40.8619155039895	0.400381286178344	0.571906850963653	0.228855721393035	0.687385677448792	0.920000000000001
68.3125293752721	-40.8845655352598	0.435683310785365	0.616464660786416	0.254901960784314	0.711347693252654	0.92
68.3094201202192	-40.9074141415021	0.375111436434598	0.583556206202529	0.166666666666667	0.702037722735585	0.92
68.3063208028632	-40.9302695334224	0.393133433492868	0.595090396397501	0.191176470588235	0.70589995203293	0.92
68.303205553417	-40.9529122876569	0.495416774649452	0.702276335368556	0.288557213930348	0.741494207925361	0.920000000000001
68.300080249779	-40.9755418384789	0.428903447909192	0.651924542877209	0.205882352941176	0.72001175536581	0.92
68.2969524989971	-40.9983595850462	0.415773900401842	0.674685055705645	0.156862745098039	0.723006974656595	0.92
68.293850878386	-41.0210066442882	0.418701261049452	0.653322920108853	0.18407960199005	0.726846038616523	0.92
68.2907355139576	-41.043636827265	0.516997150471938	0.730072732316424	0.303921568627451	0.75242018767568	0.920000000000001
68.287578810247	-41.0664159851031	0.54998774612509	0.732328433426652	0.367647058823529	0.747745637286033	0.920000000000001
68.2844321238863	-41.0890083254418	0.568331031248273	0.708801365979132	0.427860696517413	0.739352135932751	0.920000000000001
68.28132303165	-41.1116354829451	0.578308813243374	0.735048999035769	0.42156862745098	0.769258643820895	0.920000000000001
68.2781713335515	-41.1343602568458	0.4598125180947	0.693434559998924	0.226190476190476	0.737520235319307	0.92
68.2749333351848	-41.1570769091149	0.537800720386042	0.639326930968162	0.436274509803922	0.721265120320448	0.920000000000001
68.2718169661086	-41.1796870944458	0.455282218390082	0.661808217874692	0.248756218905473	0.735845029270564	0.920000000000001
68.2687450834279	-41.202338827252	0.564315012650522	0.756081005693201	0.372549019607843	0.759243707498701	0.920000000000001
68.2655618298979	-41.2250690637241	0.588533305548369	0.7702038659987	0.406862745098039	0.766131904234142	0.920000000000001
68.2623668837869	-41.2475902948872	0.488319024500023	0.658230088801041	0.318407960199005	0.72739317398801	0.920000000000001
68.2592244110298	-41.2701621142702	0.4974355742402	0.715459383774518	0.279411764705882	0.742891546671423	0.920000000000001
68.2560897903133	-41.2929319480876	0.480062430615633	0.680554968758149	0.279569892473118	0.73831198971446	0.920000000000001
68.2529951382224	-41.3155444204761	0.584321335366684	0.768642670733368	0.4	0.76895612744705	0.92
68.2497580781172	-41.3380093595646	0.478648475642672	0.687689108148089	0.269607843137255	0.738179613712497	0.920000000000001
68.2465685380102	-41.3607143490255	0.473493926320191	0.677380009503127	0.269607843137255	0.739186513791252	0.920000000000001
68.2434449280204	-41.3834829682595	0.556232705576754	0.710504626839782	0.401960784313726	0.745213281908378	0.920000000000001
68.2402815997226	-41.4060148059704	0.56775746100814	0.752430344901853	0.383084577114428	0.766028999790637	0.920000000000001
68.2370584525547	-41.4284821272515	0.464061195563731	0.683024351911776	0.245098039215686	0.735602482310933	0.920000000000001
68.2338479221183	-41.4511532353142	0.566797524752105	0.721830343621856	0.411764705882353	0.745050528704527	0.920000000000001
68.2307047918748	-41.4736964795051	0.610066907095762	0.772372620161673	0.447761194029851	0.762274476525892	0.920000000000001
68.227542704565	-41.4962172759458	0.581278855659792	0.790008691711741	0.372549019607843	0.777216986144182	0.920000000000001
68.2242971311429	-41.5188428145196	0.611868659464331	0.797266730693368	0.426470588235294	0.773840702394688	0.920000000000001
68.2210667752491	-41.5412870091468	0.494513259975201	0.785046420447914	0.203980099502488	0.77573148762458	0.92
68.2178576965015	-41.563749574774	0.442213016770698	0.5881297372451	0.296296296296296	0.699577692844806	0.92
68.2147801105293	-41.5864974183648	0.630261255195784	0.865173673182265	0.395348837209302	0.800375715853118	0.92
68.2115778720549	-41.6092060350747	0.52695922733132	0.778918454662641	0.275	0.776227966619911	0.92
68.2082560153121	-41.6315405587651	0.415239590410325	0.673616435722611	0.156862745098039	0.730118850649095	0.92
68.205064127564	-41.6540075208751	0.472798734551863	0.671087665182157	0.274509803921569	0.730220476799226	0.92
68.2019222880756	-41.6767163048659	0.447286635029738	0.682452057938265	0.212121212121212	0.734389951263311	0.92
68.1986626909422	-41.6991076218154	0.501951375939715	0.725295786705301	0.278606965174129	0.742590448905611	0.920000000000001
68.1954450259322	-41.7215397752787	0.537592810599434	0.800675817277299	0.274509803921569	0.777575257703986	0.920000000000001
68.1922498362811	-41.7441857098428	0.506277832484916	0.752751743401204	0.259803921568627	0.755879128774609	0.920000000000001
68.1890342532524	-41.7666139184601	0.394540231673556	0.709478473297361	0.0796019900497512	0.733372757013081	0.92
68.1857805397034	-41.788999036371	0.456004686391987	0.676715255136916	0.235294117647059	0.732577124586926	0.920000000000001
68.1825440185085	-41.8115923020577	0.451493429510566	0.682398623727014	0.220588235294118	0.721675305581005	0.92
68.1793281713836	-41.834204301495	0.509213883850656	0.753721885348371	0.264705882352941	0.754804710844952	0.920000000000001
68.1760783804332	-41.8565842919652	0.499719878409709	0.730783040401509	0.26865671641791	0.750573977097861	0.920000000000001
68.1728100094148	-41.8789415721698	0.524301249556793	0.76428877362339	0.284313725490196	0.760346232242204	0.920000000000001
68.1695631776457	-41.9015120516209	0.489163605104539	0.713621327856138	0.264705882352941	0.742671329040414	0.920000000000001
68.1663397833126	-41.9239101574108	0.402178656371463	0.665053830155861	0.139303482587065	0.73157551947677	0.92
68.1631206532003	-41.9463095643381	0.518687353477599	0.81678647166108	0.220588235294118	0.795027830701417	0.92
68.1598481676401	-41.9688438454857	0.467576335313281	0.758682082391269	0.176470588235294	0.758243873414107	0.92
68.1565740382546	-41.9911793712158	0.518196882971153	0.817488293305491	0.218905472636816	0.779403623190921	0.92
68.1533064527893	-42.0135185175103	0.456816025385627	0.746965384104587	0.166666666666667	0.747616135851372	0.92
68.1500724547327	-42.0360425917436	0.522876307176468	0.772120773556915	0.27363184079602	0.766443295752541	0.920000000000001
68.1468515745627	-42.0584719987762	0.453582623931409	0.71313539711655	0.194029850746269	0.743805789940189	0.92
68.1435710813472	-42.0807881248841	0.45754765455296	0.669997269890234	0.245098039215686	0.729612827509858	0.920000000000001
68.1402427269922	-42.1032441865976	0.547259063778633	0.761184794223933	0.333333333333333	0.757230392960662	0.920000000000001
68.136983959784	-42.1257702447645	0.465374240319365	0.764081813972064	0.166666666666667	0.765416541869168	0.92
68.1337672931593	-42.1481435801954	0.534417971919875	0.755403108018854	0.313432835820896	0.761353958691707	0.920000000000001
68.1304542686582	-42.1704122606872	0.413677389509372	0.641080269214823	0.186274509803922	0.713509054230393	0.92
68.1271322396878	-42.1928620367486	0.49488878006734	0.695659913075856	0.294117647058824	0.734660027252063	0.920000000000001
68.1239044022361	-42.2152143820835	0.502696628407793	0.677035047860362	0.328358208955224	0.735691271133685	0.920000000000001
68.120637872036	-42.2375229447887	0.556856966599204	0.697047266531741	0.416666666666667	0.737439702393455	0.920000000000001
68.1172828252714	-42.2599280618288	0.426002346378613	0.62161253589448	0.230392156862745	0.711411995274623	0.92
68.1140142758564	-42.2822280754892	0.419749750497235	0.640494525870092	0.199004975124378	0.722039535253558	0.92
68.1107381756211	-42.3045165869972	0.530997861349942	0.6773803380845	0.384615384615385	0.733907701219202	0.92
68.1073174899337	-42.3268405322513	0.467205746208559	0.66774482575045	0.266666666666667	0.721086118951864	0.92
68.104003436352	-42.3492755603333	0.46500563774931	0.638344608831953	0.291666666666667	0.721627626252801	0.92
68.1008088863488	-42.3716397381251	0.514455419166741	0.635876012462836	0.393034825870647	0.721276494994617	0.920000000000001
68.0974812113227	-42.3938603896248	0.526665369545566	0.719997405757799	0.333333333333333	0.756232358784581	0.920000000000001
68.0940725435119	-42.4161845875933	0.478013809035234	0.622694284737136	0.333333333333333	0.711801119330149	0.92
68.0908208654805	-42.4384795690392	0.560803953422622	0.678821837193502	0.442786069651741	0.741037177603951	0.920000000000001
68.0875718231834	-42.4607743423024	0.539588171436838	0.637999872285442	0.441176470588235	0.723936211914776	0.920000000000001
68.0841853354897	-42.4830503517314	0.589281760651361	0.695976456626104	0.482587064676617	0.744690729365566	0.920000000000001
68.0808094049404	-42.50540977857	0.568210650149587	0.639246159056237	0.497175141242938	0.721130124363593	0.920000000000001
68.0775535789316	-42.5276876494545	0.55106581637744	0.669295811859359	0.432835820895522	0.726438934952794	0.920000000000001
68.0742592453606	-42.5499211643991	0.547483720862077	0.678300775057487	0.416666666666667	0.73181520164815	0.920000000000001
68.0708393943529	-42.5722101222538	0.543796673003071	0.598346034178185	0.489247311827957	0.695338484654086	0.920000000000001
68.0675208677239	-42.5944111889456	0.47526821422814	0.601330079249931	0.349206349206349	0.700110228692301	0.92
68.0642663084615	-42.6166775667051	0.541401950232787	0.675941155367535	0.406862745098039	0.733383894997879	0.920000000000001
68.060867604467	-42.6389806426457	0.59824028123646	0.701382523257233	0.495098039215686	0.744580095281877	0.920000000000001
68.0574809934785	-42.661099576511	0.52653183371695	0.690490568018695	0.362573099415205	0.73478645116513	0.920000000000001
68.0541852765056	-42.6833130148523	0.511672255137045	0.690011176940756	0.333333333333333	0.733722332387266	0.920000000000001
68.0508793858352	-42.7057063445915	0.60982267726549	0.763763001589803	0.455882352941177	0.761364431892048	0.920000000000001
68.0474970096996	-42.7280145546669	0.51396509933536	0.650479218278563	0.377450980392157	0.7276816302617	0.920000000000001
68.0440853075764	-42.7500937076272	0.597120461849631	0.711653859022644	0.482587064676617	0.744654297677596	0.920000000000001
68.0407332244043	-42.7722344470826	0.610001916790027	0.700395990442799	0.519607843137255	0.743440865304001	0.920000000000001
68.0374006289654	-42.7945866277261	0.566922677064855	0.702472805110103	0.431372549019608	0.751877484871676	0.920000000000001
68.0340330375979	-42.8167042232396	0.615869547731202	0.749152030785787	0.482587064676617	0.761988108319668	0.920000000000001
68.0306371509166	-42.8387878246183	0.593335926347256	0.627848323282747	0.558823529411765	0.716168423192595	0.920000000000001
68.0272695107515	-42.8610926895881	0.636641776172461	0.694852179795902	0.57843137254902	0.741555879924962	0.920000000000001
68.0239028128412	-42.8832017502422	0.66966244304925	0.702508965700491	0.63681592039801	0.747820384248212	0.920000000000001
68.0205041806022	-42.9052727291253	0.642839268157499	0.712149124550293	0.573529411764706	0.746284146711178	0.920000000000001
68.0171065532488	-42.92750217112	0.638953289928468	0.695817027618129	0.582089552238806	0.744887233341015	0.920000000000001
68.0137773822791	-42.949701486636	0.74699315606633	0.747717655416242	0.746268656716418	0.762777127811637	0.920000000000001
68.0104198914287	-42.9718073508324	0.677336537861711	0.790947585527344	0.563725490196079	0.769901639244703	0.920000000000001
68.0069643142172	-42.9939965067157	0.617163239016796	0.729424517249277	0.504901960784314	0.756748554127053	0.920000000000001
68.0035443602479	-43.0162213085626	0.638052458617013	0.673163740763437	0.602941176470588	0.735555939168589	0.920000000000001
68.0002033633989	-43.0383353216901	0.661930222488989	0.761671390251609	0.562189054726368	0.770408938466356	0.920000000000001
67.9968134710084	-43.0603928905214	0.682024692549787	0.716613487663676	0.647435897435898	0.754735785336115	0.920000000000001
67.9933388381183	-43.0825479658067	0.669097901144228	0.647019331700222	0.691176470588235	0.726511189965585	0.920000000000001
67.9899770145104	-43.1046298317454	0.720725301546446	0.759858563291897	0.681592039800995	0.764429880347874	0.920000000000001
67.9866307059599	-43.1267253835897	0.693396966805763	0.749539031650743	0.637254901960784	0.765098082754544	0.920000000000001
67.983176358421	-43.1488932724192	0.684157004741882	0.711451264385726	0.656862745098039	0.746296668750951	0.920000000000001
67.9797319318301	-43.1708749282338	0.720915927179996	0.700538322021684	0.741293532338309	0.747201401483347	0.920000000000001
67.9763597491698	-43.192932773806	0.740924151734695	0.810279676018409	0.67156862745098	0.779987898285527	0.920000000000001
67.9729403409121	-43.2151292739816	0.717863037730515	0.84258882055907	0.593137254901961	0.790266001913958	0.920000000000001
67.9694548062718	-43.2372495194819	0.713162279635246	0.774363774956768	0.651960784313725	0.763772379695428	0.920000000000001
67.9660467191689	-43.259258253151	0.732805513493798	0.823819982211476	0.641791044776119	0.792163865678072	0.920000000000001
67.9626667889534	-43.2812944933228	0.750533655891499	0.81969476276339	0.681372549019608	0.784919265026409	0.920000000000001
67.9592004492094	-43.303425547527	0.781045483350289	0.821894888269206	0.740196078431373	0.786951650548418	0.920000000000001
67.955737252355	-43.3253630820362	0.684824854044544	0.752734285203516	0.616915422885572	0.75887129018918	0.920000000000001
67.9523356316132	-43.3473647275712	0.689354943197068	0.716945180511782	0.661764705882353	0.754470585454775	0.920000000000001
67.948926632336	-43.3694927942548	0.668485298455511	0.730005422781669	0.606965174129353	0.751857895736854	0.920000000000001
67.9454289574606	-43.3916007115084	0.644406512459995	0.793714985704305	0.495098039215686	0.777513154342951	0.920000000000001
67.9419565416261	-43.4135152394966	0.736677610639536	0.841514425259171	0.631840796019901	0.803229812833961	0.920000000000001
67.9385644646602	-43.4355156156045	0.771559987463847	0.847041543555145	0.696078431372549	0.795264093308288	0.920000000000001
67.9351261802996	-43.4576553304092	0.739656744113719	0.842058586266654	0.637254901960784	0.804010868354118	0.920000000000001
67.9316293782815	-43.4795330971643	0.759053023260513	0.786762762938938	0.731343283582089	0.783649625507415	0.920000000000001
67.9281679184475	-43.5014471304542	0.68237120736965	0.815722806896163	0.549019607843137	0.790290070627233	0.920000000000001
67.924750269627	-43.5235999654509	0.763242630493028	0.859818594319388	0.666666666666667	0.80261586804794	0.920000000000001
67.9212914156118	-43.5455102610746	0.833582088019971	0.841293529273773	0.825870646766169	0.80568377262876	0.920000000000001
67.9177855384463	-43.567364823173	0.772731017613941	0.80526595679651	0.740196078431373	0.783993352347068	0.920000000000001
67.9143066853039	-43.5894403348239	0.811517957654661	0.863231993740695	0.759803921568627	0.814133451765437	0.920000000000001
67.9108502408868	-43.6115374983138	0.814378640448184	0.878757280896369	0.75	0.813048942665789	0.920000000000001
67.9073693784191	-43.6334105383166	0.882940671293104	0.900209700795164	0.865671641791045	0.817530596890061	0.920000000000001
67.9038746887783	-43.6552646858038	0.849990587467662	0.871549802386304	0.82843137254902	0.812870026147218	0.920000000000001
67.9003973082437	-43.6773278377853	0.718122675286377	0.794088487827656	0.642156862745098	0.789196151861472	0.920000000000001
67.8969356372067	-43.6992034874338	0.59163959793855	0.516612529210434	0.666666666666666	0.674735310644269	0.920000000000001
67.8934323695908	-43.7210242384798	0.535121895797813	0.521224183752489	0.549019607843137	0.681680875295226	0.920000000000001
67.8899417571596	-43.7430529769717	0.587862566986151	0.661019251619362	0.514705882352941	0.729227355896378	0.920000000000001
67.8864455728446	-43.7650746265402	0.636975853586663	0.690618373839992	0.583333333333333	0.737716973134125	0.920000000000001
67.8829515429911	-43.7869052196161	0.726868373290938	0.831846199318193	0.621890547263682	0.800876134936944	0.920000000000001
67.8794829275587	-43.8087642555205	0.655709990673306	0.918385155475965	0.393034825870647	0.824713191319486	0.920000000000001
67.8760035619807	-43.8307207768007	0.692411471547685	0.937061749065519	0.447761194029851	0.854405720521557	0.920000000000001
67.8724982929214	-43.8525341861166	0.763731869219781	0.953934326674857	0.573529411764706	0.852604420642827	0.920000000000001
67.8689512696984	-43.8744893130313	0.563456280868426	0.837696875462343	0.28921568627451	0.787565925617714	0.920000000000001
67.8654630014172	-43.8963127394626	0.579605784426594	0.890554852435279	0.26865671641791	0.809822669523926	0.920000000000001
