# Supplementary material for: Extreme melt season ice layers reduce firn permeability across Greenland
Source: Nat Commun. 2021 Apr 20;12:2336. doi: 10.1038/s41467-021-22656-5 (PMC8058076; doi:10.1038/s41467-021-22656-5)
Supplement: Supplementary file 3 — Source Data [file 41467_2021_22656_MOESM3_ESM.zip › FinalData/DetectionsByTransect/20170424_01_CleanResults.txt]

Latitude	Longitude	LayerProminence	ProbImperm	LayerConnectivity	MinDensity	MaxDensity
69.5495106763269	-37.3872077314085	0.0279036378040714	0.0408819024738145	0.0149253731343284	0.604687602697278	0.701963290067693
69.5516603371356	-37.3624111416495	0.107156673597923	0.19470550405859	0.0196078431372549	0.6	0.92
69.5538263487973	-37.3374260050876	0.015720709712047	0.0265394586397803	0.00490196078431373	0.606268792573325	0.63460024793154
69.5645809019775	-37.2128102249125	0.0347770922590825	0.0303384982436553	0.0392156862745098	0.603198030737811	0.683955504066981
69.5710143413602	-37.1381575744135	0.0422851475252441	0.0257467656387235	0.0588235294117647	0.601975810017902	0.735884173520262
69.5816302372695	-37.0133563750223	0.138865916002042	0.17969261631781	0.0980392156862745	0.6	0.878670429809099
69.5837069353591	-36.988466144214	0.164126665722553	0.271843075034849	0.0564102564102564	0.6	0.92
69.5857763908345	-36.9635692691054	0.0967262477423887	0.142947444979727	0.0505050505050505	0.6	0.871454707946901
69.5878830533125	-36.9386886794291	0.165891492155141	0.296957113663517	0.0348258706467662	0.607704227472984	0.92
69.5900141008494	-36.9136765739995	0.158098828200271	0.286346910131886	0.0298507462686567	0.6	0.92
69.6004195539671	-36.7887798245923	0.0730736737253182	0.121637543529068	0.0245098039215686	0.604162638083017	0.694657975004108
69.6024996782704	-36.7636731564595	0.113729732191839	0.202949660462109	0.0245098039215686	0.6	0.92
69.6045407276759	-36.738533509522	0.162791022687071	0.320680084589829	0.00490196078431373	0.6	0.92
69.6066065163587	-36.7136044742456	0.160437584595119	0.315900044812129	0.00497512437810945	0.610846287196368	0.92
69.60873164405	-36.6887130586899	0.299922150360211	0.594942339936109	0.00490196078431373	0.667112495264546	0.92
69.6108367447851	-36.6636069856067	0.150300291541348	0.276090779161128	0.0245098039215686	0.6	0.92
69.6169654700107	-36.5885476220887	0.129423843655168	0.244141804957396	0.0147058823529412	0.6	0.92
69.6190548644238	-36.5636195229117	0.175620308341771	0.341290367927323	0.00995024875621891	0.6096347234969	0.92
69.6250164432753	-36.4882225419273	0.127067510956384	0.191635021912768	0.0625	0.605233853139708	0.753886449916831
69.6311869106495	-36.4131211855095	0.0980916845460812	0.171673565170594	0.0245098039215686	0.6	0.825764954620302
69.6331732641098	-36.3881119764211	0.180882576387852	0.31201390899461	0.0497512437810945	0.602796891166098	0.92
69.63522001004	-36.3631380092091	0.129263063177344	0.229114361648805	0.0294117647058823	0.6	0.883984559115154
69.6372768913158	-36.3379722991589	0.055841666702908	0.0969774510528748	0.0147058823529412	0.6	0.77881220256534
69.6392985329522	-36.3129785637861	0.124225792881879	0.218600839495101	0.0298507462686567	0.6	0.849420347365862
69.6433393631224	-36.2627816288841	0.164302727812787	0.313899573272633	0.0147058823529412	0.6	0.92
69.6453258967783	-36.2375573621849	0.0227391448519823	0.0405763289196509	0.00490196078431373	0.6	0.652261239856137
69.6472973492657	-36.2125193354456	0.148217009189128	0.286483769622038	0.00995024875621891	0.607171988933836	0.92
69.6493022740666	-36.1875011334795	0.126798479537343	0.243793037506058	0.00980392156862745	0.6	0.92
69.655258465095	-36.1122065632846	0.0877784318837005	0.170654902983087	0.00490196078431373	0.6	0.92
69.6631495717096	-36.011602437371	0.0114244436315426	0.0179469264787714	0.00490196078431373	0.60480127643292	0.63495490328239
69.6689487639198	-35.9363470044405	0.046953532484887	0.0640563187011172	0.0298507462686567	0.6	0.797392020001771
69.6709277172849	-35.9109418052687	0.154729120318941	0.304556279853568	0.00490196078431373	0.6	0.92
69.6729333771812	-35.8857017305028	0.177858776331316	0.350815591878318	0.00490196078431373	0.617899004426374	0.92
69.6749001655305	-35.8606321331122	0.0771469061858363	0.149318687993563	0.00497512437810945	0.6	0.92
69.6768152470133	-35.8355247484424	0.156094014338124	0.307286067891935	0.00490196078431373	0.600859899188195	0.92
69.6787259294014	-35.810212836612	0.0527777999109552	0.0986111553774659	0.00694444444444444	0.6	0.912319724853432
69.6806662425548	-35.7849175219531	0.166137129470663	0.312666415804071	0.0196078431372549	0.6	0.92
69.6826279157389	-35.7598312431687	0.162751688298362	0.320528252218614	0.00497512437810945	0.6	0.92
69.6845765450233	-35.7347341369645	0.179301005322419	0.338994167507582	0.0196078431372549	0.60568171733864	0.92
69.6865005876401	-35.7094211178659	0.156423251479248	0.307944542174182	0.00490196078431373	0.607506520013743	0.92
69.6884007491567	-35.6842889413565	0.191759845204187	0.32381819787106	0.0597014925373134	0.605474951830296	0.92
69.6903220489044	-35.6591679322909	0.234716184991254	0.40570687978643	0.0637254901960784	0.629094074905123	0.92
69.6922555041181	-35.6338532051595	0.172435706690478	0.330165531028016	0.0147058823529412	0.6	0.92
69.6941738922267	-35.6085262516204	0.1813585810026	0.274481867887552	0.088235294117647	0.6	0.92
69.6960714328002	-35.583382593405	0.208897198988451	0.258590417877401	0.159203980099502	0.600304096649331	0.901600377874107
69.6979642026003	-35.5582327623512	0.190158274029346	0.292081253941045	0.0882352941176471	0.60205425260384	0.92
69.6998742296498	-35.5328930829363	0.20552750807686	0.308113839683132	0.102941176470588	0.601133534038208	0.92
69.701769566405	-35.5077399854768	0.191772701486849	0.27409266665529	0.109452736318408	0.601105633368617	0.901432116005662
69.7036572420117	-35.4825798258454	0.29547001147978	0.321332179822305	0.269607843137255	0.606695905499137	0.920000000000001
69.705571971434	-35.4572362091114	0.241113871057949	0.286149310743348	0.196078431372549	0.608405326443488	0.919560297588215
69.7074657897256	-35.4322648340529	0.251340618183143	0.310762044447094	0.191919191919192	0.601331682475612	0.92
69.7093853784297	-35.4067582489588	0.187919382833646	0.258191706843764	0.117647058823529	0.6	0.91096360888866
69.7112366050316	-35.3815666056533	0.202390210649256	0.265476938711448	0.139303482587065	0.600911084503592	0.899370744180016
69.7130694293527	-35.3563615394595	0.219185280239583	0.256998011459557	0.181372549019608	0.602194385440345	0.911962151351979
69.7149424662989	-35.3309808874805	0.185615846190206	0.204565025713744	0.166666666666667	0.6	0.862410459565989
69.7168407161079	-35.3056134786297	0.227617301012235	0.298371856926431	0.156862745098039	0.601242881068972	0.92
69.7187185727178	-35.2804292875705	0.229525707602489	0.210295196299504	0.248756218905473	0.6	0.889295139134934
69.7205631170332	-35.2552224383998	0.207266776128661	0.267474728727909	0.147058823529412	0.604842610086495	0.901462512381757
69.7224133436202	-35.2298188687134	0.279420062652511	0.308840125305022	0.25	0.606213741149622	0.92
69.7242611488204	-35.2046095901499	0.140047915336291	0.220394338135268	0.0597014925373134	0.6	0.911254797284826
69.7260990209244	-35.1793920724036	0.220492032504771	0.190984065009541	0.25	0.612432500882002	0.832138128759308
69.7279588452049	-35.1539876817739	0.180495455031754	0.160010517906645	0.200980392156863	0.608607199684584	0.813540908462593
69.7298149298942	-35.1287768485401	0.250739057636614	0.178095030696114	0.323383084577114	0.600252026482543	0.816117343519345
69.7316632277395	-35.1035591566633	0.17634852960385	0.176226470972405	0.176470588235294	0.601396494033394	0.87394602870389
69.7335110069107	-35.0781446803016	0.120669892159676	0.221731941182097	0.0196078431372549	0.6	0.830564819869403
69.7390014484169	-35.0022634259515	0.186137131992634	0.176195832612719	0.196078431372549	0.600506173349865	0.823109181925822
69.7408199171844	-34.9768220784205	0.150503885830611	0.256890124602399	0.0441176470588235	0.6	0.895575518519887
69.742646490956	-34.9515796430849	0.139671290076161	0.274367455774213	0.00497512437810945	0.6	0.92
69.7444614285702	-34.9265184852883	0.168058468551641	0.331141812725173	0.00497512437810945	0.6	0.92
69.7480963587731	-34.8754055556837	0.0870575462236883	0.13980136695718	0.0343137254901961	0.601090122139657	0.827202350641072
69.7498747578889	-34.8501243775998	0.125995647356786	0.232090797201134	0.0199004975124378	0.6	0.917825145963261
69.7516860708332	-34.8248599007716	0.13987776354469	0.260147683952125	0.0196078431372549	0.6	0.92
69.7535215521192	-34.7994094731842	0.194909455387329	0.232956165676618	0.156862745098039	0.60041084568224	0.88948696061019
69.755304687456	-34.7741238857933	0.218432110901828	0.302535863594701	0.134328358208955	0.602987563094949	0.919376450189496
69.7570506251561	-34.7488144905191	0.110662788401024	0.216423616017734	0.00490196078431373	0.6	0.92
69.7588230877769	-34.7233204971777	0.141400945142231	0.228880321657012	0.053921568627451	0.6	0.872572976335894
69.7624299167649	-34.6727596430887	0.15728881920708	0.280263912923964	0.0343137254901961	0.602717767151576	0.92
69.7642114300087	-34.6472656113839	0.118953908943059	0.228103896317491	0.00980392156862745	0.6	0.825486499453798
69.765968411515	-34.6217549630205	0.173877127905676	0.303636608752528	0.0441176470588235	0.6	0.893248049657853
69.7677212939491	-34.5964375307958	0.124022789579578	0.153518215975077	0.0945273631840796	0.6	0.801170584136053
69.7695082477627	-34.5711385084834	0.167447994767481	0.119209715025157	0.215686274509804	0.607215148755178	0.784745884940496
69.771315184568	-34.5456517924007	0.145680655813539	0.124694644960412	0.166666666666667	0.601091270096692	0.784734410618697
69.7730570407695	-34.5203233730047	0.163349797809267	0.26699810308122	0.0597014925373134	0.6	0.92
69.7747655935126	-34.4949731954878	0.170086827942838	0.330369734317048	0.00980392156862745	0.6	0.825909523570797
69.7765113643732	-34.4694434941578	0.162729517355097	0.300949230788625	0.0245098039215686	0.601189128897486	0.92
69.7782844391988	-34.4441248825459	0.169136353265855	0.313397084641164	0.0248756218905473	0.6	0.92
69.7800197037579	-34.4189735367955	0.132285960538209	0.244671423563981	0.0199004975124378	0.604893482633677	0.853317272841912
69.7817374326929	-34.3931748773922	0.156854472243402	0.259787375859354	0.053921568627451	0.6	0.886232746544492
69.783429160047	-34.3678035735277	0.212203265370865	0.334854291935759	0.0895522388059701	0.608075470063054	0.92
69.7851627844681	-34.342453873993	0.212781340052643	0.288810543353149	0.136752136752137	0.615674622620989	0.886591299368842
69.7869602167231	-34.3169405630557	0.208619750194287	0.329004206270927	0.0882352941176471	0.61507024455657	0.92
69.7887253491218	-34.2914057991283	0.229486854024509	0.326620766872547	0.132352941176471	0.610926025085563	0.92
69.7903964308969	-34.2660137492731	0.285098635206657	0.351291797776498	0.218905472636816	0.620031059565722	0.92
69.7920365224663	-34.2406032132855	0.269344353186713	0.293074671285707	0.245614035087719	0.6	0.92
69.7937803665315	-34.2150512792197	0.223407339210467	0.28632085126044	0.160493827160494	0.6	0.892813512754606
69.7955900503676	-34.1897336709987	0.166468123423658	0.278209878688111	0.054726368159204	0.6	0.886126623171778
69.7972991562155	-34.1643560894669	0.197896794181004	0.307558294244362	0.0882352941176471	0.602778008334679	0.92
69.8023178493576	-34.0879538704403	0.209002269544146	0.25623983320594	0.161764705882353	0.603641777765818	0.919817427250356
69.8040900478183	-34.0624055636754	0.233589329743231	0.32011983595705	0.147058823529412	0.607793790770348	0.92
69.805745277069	-34.0367896173576	0.212349038041	0.302149056474157	0.122549019607843	0.605946190018257	0.92
69.8073376943414	-34.011335539267	0.203585562336474	0.280734343063752	0.126436781609195	0.6	0.919217098838863
69.809023240069	-33.9859301767311	0.168840516454055	0.269053581927719	0.0686274509803921	0.60161807256716	0.919005567817125
69.8108152300307	-33.9603847135269	0.167726744288581	0.296237802302652	0.0392156862745098	0.609609176995272	0.896035260811236
69.8125200829122	-33.9349870007736	0.179661808098057	0.254846004255815	0.104477611940299	0.601168199570576	0.881139125809288
69.8141158936535	-33.9097193385143	0.216134349225547	0.283145891433549	0.149122807017544	0.607062643208285	0.92
69.8155941009542	-33.8837512828745	0.217685013713874	0.324258916316636	0.111111111111111	0.611387732214354	0.92
69.8202679274952	-33.8071223793122	0.316762864474226	0.216859062281785	0.416666666666667	0.609982116432235	0.834663567903079
69.8220509538947	-33.7815622416009	0.392761248549802	0.211993085334897	0.573529411764706	0.604509214051927	0.851223012010021
69.823732193868	-33.7561386205345	0.488949837409205	0.316208132529853	0.661691542288557	0.610715846355378	0.91134121276901
69.8253596858034	-33.7306821268802	0.358934516005683	0.384535698678034	0.333333333333333	0.626760786354817	0.920000000000001
69.8269984608567	-33.7050302396935	0.403234278055587	0.460063327353003	0.34640522875817	0.644483279831825	0.92
69.8286824149279	-33.6795998207091	0.449452249281072	0.480994050800949	0.417910447761194	0.654030855165655	0.920000000000001
69.8303634263621	-33.6541669340148	0.38065121353511	0.374047525109435	0.387254901960784	0.615157708971716	0.920000000000001
69.8320014819753	-33.6285113067673	0.477334698857691	0.292904691833029	0.661764705882353	0.603357639112805	0.906431677025163
69.8336068042286	-33.6030340711793	0.456790015217046	0.276764110036082	0.63681592039801	0.602854460887655	0.907259206861803
69.8352565255769	-33.5775773761348	0.467389477113993	0.385759346384849	0.549019607843137	0.627445904859214	0.920000000000001
69.8369299285102	-33.5519322709633	0.453384659414439	0.396965397260252	0.509803921568627	0.633652634121162	0.920000000000001
69.8385435178483	-33.526253663153	0.311976705769814	0.369051450755314	0.254901960784314	0.620362554710391	0.920000000000001
69.8401034621897	-33.5007438298583	0.339422614278141	0.43008900965081	0.248756218905473	0.636869878481427	0.920000000000001
69.8416791242252	-33.4752400213568	0.391350719843954	0.410906567893035	0.371794871794872	0.639228532587268	0.92
69.8433299357531	-33.4495754293716	0.296435262221625	0.406596014639328	0.186274509803922	0.634731031903385	0.92
69.8449570560683	-33.4240938022204	0.39590476486584	0.423650325751581	0.368159203980099	0.641897185246756	0.920000000000001
69.8464981157887	-33.3987563608665	0.53911083287694	0.516032611027512	0.562189054726368	0.673572929788905	0.920000000000001
69.8480700735376	-33.3728241505744	0.428652253493104	0.357304506986208	0.5	0.618119049042291	0.92
69.8497011940161	-33.3473386239892	0.338882614035937	0.435340985647633	0.242424242424242	0.638474233274633	0.92
69.8513436397672	-33.3218571166737	0.44216857651876	0.36963127068458	0.514705882352941	0.618138546947406	0.920000000000001
69.8528943359008	-33.2961279321126	0.331709219465832	0.393810595794409	0.269607843137255	0.626937305698193	0.92
69.8543777597473	-33.2705614122859	0.228343304030789	0.313829465204435	0.142857142857143	0.6	0.92
69.8560042746622	-33.2450674599225	0.260601411846468	0.366164064003014	0.155038759689922	0.610535751712091	0.92
69.8577078377739	-33.2194145328632	0.278228915631432	0.431457831262863	0.125	0.635210612277651	0.92
69.8592601662798	-33.1936792483256	0.241719504085075	0.36343900817015	0.12	0.626185733787257	0.919397504321747
69.8606805135699	-33.1680742978987	0.254011166315231	0.317546142154271	0.19047619047619	0.608341877546936	0.92
69.8622067063342	-33.142520062445	0.282910804058211	0.293094335389148	0.272727272727273	0.6	0.92
69.8638753852115	-33.1168406833828	0.238328449700831	0.319794154303623	0.156862745098039	0.606990462888922	0.90675023613944
69.8654781118671	-33.0913214110079	0.215418224927266	0.361184708561	0.0696517412935323	0.616690485617526	0.92
69.8669472102518	-33.0657320461613	0.265284228415095	0.426401790163523	0.104166666666667	0.629237825509466	0.92
69.8699998024557	-33.0142100360948	0.235330414633896	0.394158097027355	0.0765027322404372	0.626947123715633	0.92
69.8716037475489	-32.988683523012	0.28618813420922	0.413172288318938	0.159203980099502	0.627156673263757	0.92
69.8731276771342	-32.9631144686745	0.253425749795655	0.399008362336409	0.107843137254902	0.623712803884019	0.92
69.8745855196494	-32.9373129784623	0.233588561828333	0.426947238599194	0.0402298850574713	0.640672764475275	0.92
69.8760734404212	-32.9117220292111	0.23167193058572	0.389269787097366	0.0740740740740741	0.620129455588798	0.92
69.8776489806455	-32.8863645353413	0.281285673092752	0.473019107379533	0.0895522388059701	0.655679318736511	0.92
69.8792191754133	-32.8603596181066	0.259736988486161	0.401826918148793	0.117647058823529	0.629285689817263	0.92
69.8806622411982	-32.8347410092118	0.240227166389524	0.385926969594969	0.0945273631840796	0.627176340248532	0.92
69.8821252307175	-32.8091302986025	0.172068950591166	0.307100864145295	0.037037037037037	0.6	0.92
69.8836899596352	-32.7833702823924	0.246160913767866	0.389380651065144	0.102941176470588	0.619126421845592	0.92
69.8852255556507	-32.7577917614564	0.1979800617605	0.371084501630452	0.0248756218905473	0.617440372802536	0.92
69.8866919615115	-32.732177220198	0.226003997244171	0.353968778802067	0.0980392156862745	0.616593297132593	0.92
69.8881570751559	-32.7063621347957	0.207429663229191	0.395251483321127	0.0196078431372549	0.626674078586055	0.92
69.8896513248971	-32.6807572972729	0.206780786479134	0.38868595106772	0.0248756218905473	0.6222560380129	0.92
69.8911759501494	-32.6551656490495	0.260375604373015	0.408006110706814	0.112745098039216	0.632612517984632	0.92
69.8926869968087	-32.6293673370925	0.241470555241908	0.424117581072052	0.0588235294117647	0.646083156488788	0.92
69.8941533462791	-32.6035453803162	0.224578216916926	0.400136825990715	0.0490196078431372	0.62553658369558	0.92
69.8956149261553	-32.577917272759	0.227332014151422	0.360136665118764	0.0945273631840796	0.617921682360845	0.92
69.8970811825972	-32.5522896959277	0.292984784022077	0.404597019024546	0.181372549019608	0.626094583274948	0.92
69.8985144322631	-32.5264470686147	0.200135220633838	0.336544951071597	0.0637254901960784	0.611191566934597	0.92
69.8998907277329	-32.5007746519827	0.193402091107628	0.327544922955996	0.0592592592592593	0.606785996074491	0.92
69.9011786906973	-32.4229052236389	0.232277724317735	0.308999893079914	0.155555555555556	0.603305222157066	0.904296536340054
69.9005298978603	-32.3969903583992	0.169203133098017	0.240367050509759	0.0980392156862745	0.602549903875356	0.906707249758721
69.8997841963502	-32.3710912569774	0.214660951526236	0.304943793599735	0.124378109452736	0.602905084854847	0.92
69.8990086078558	-32.3449428718902	0.198486721893898	0.297470956225606	0.099502487562189	0.606376661416845	0.92
69.898249324164	-32.3190558830713	0.223270403779742	0.265168258539875	0.181372549019608	0.60069392482423	0.911596618999381
69.8974772883139	-32.2929776339558	0.22251996088652	0.253863451184805	0.191176470588235	0.601255104194939	0.893438033379253
69.8966948953028	-32.2669047514317	0.229181740332307	0.252481127723438	0.205882352941176	0.601702378931231	0.895084973115412
69.8958898400034	-32.2410323901972	0.312222509453979	0.435390292539798	0.189054726368159	0.644749218935636	0.919933352260281
69.8950272017434	-32.2151760354945	0.27664899679542	0.396435248492801	0.156862745098039	0.626689241595175	0.92
69.8941234969861	-32.1891372722539	0.201301137189698	0.343778744967631	0.0588235294117647	0.617993127841891	0.92
69.8932369652027	-32.1632900160637	0.291885738276068	0.454418242721291	0.129353233830846	0.650092325855004	0.92
69.8923650587342	-32.1374388392117	0.288329384865396	0.449207789338635	0.127450980392157	0.649769102417767	0.92
69.8915148013182	-32.1113863017172	0.363542482039403	0.447673199372925	0.279411764705882	0.656702610165168	0.92
69.8907152948579	-32.0855172972735	0.241088695703647	0.392625152601325	0.0895522388059701	0.629758620961658	0.92
69.8899451900284	-32.0596417545247	0.357878208903859	0.470658378592033	0.245098039215686	0.659825541261154	0.92
69.8892044532013	-32.0335638479132	0.316196429528499	0.411804623762879	0.220588235294118	0.63746872127464	0.92
69.8884999112946	-32.0074785397648	0.449002301501456	0.36859283829703	0.529411764705882	0.624486668815989	0.912844375356908
69.8878044622219	-31.9815881321604	0.339126796491439	0.394671503430638	0.283582089552239	0.633737924826535	0.92
69.8870824713697	-31.9557044589985	0.435424286311669	0.41496621968216	0.455882352941177	0.639643493939692	0.920000000000001
69.8862980987757	-31.9296410349141	0.522483711593616	0.505751736912722	0.53921568627451	0.667348803456913	0.920000000000001
69.885483883412	-31.9037838857089	0.529295075855726	0.580978211412944	0.477611940298508	0.700150215527899	0.920000000000001
69.8846758345611	-31.8779293258751	0.410292026614262	0.30097621009127	0.519607843137255	0.609469787369974	0.908714730470632
69.8838997783896	-31.8520656140518	0.509049549883709	0.319174368584621	0.698924731182796	0.615675337571339	0.91649151889611
69.8831655330071	-31.825896764119	0.407750294329097	0.34981431414839	0.465686274509804	0.626966096288713	0.91283207245161
69.8824871001294	-31.800015979267	0.423274240461613	0.269434053062529	0.577114427860697	0.617166553604642	0.872290462364713
69.8818566124868	-31.7741247627104	0.598449913298079	0.471409630517726	0.725490196078431	0.658579377213984	0.920000000000001
69.8812640399385	-31.7480283296087	0.652426774107655	0.594069234489821	0.71078431372549	0.705666575869722	0.920000000000001
69.8806960547743	-31.7219254723339	0.523169548421828	0.458103802726009	0.588235294117647	0.660742593776897	0.916387235882608
69.8801258640219	-31.6960213690121	0.517891742293192	0.483544678616235	0.552238805970149	0.663878647867192	0.920000000000001
69.8795667719852	-31.6701139298084	0.43790523216267	0.322351344828483	0.553459119496856	0.61414523744346	0.915483963946238
69.880622113996	-31.5661468692545	0.484331646497621	0.50712483145678	0.461538461538462	0.68886773964527	0.92
69.8863194046293	-31.4899600058937	0.477724949416402	0.470601413984319	0.484848484848485	0.661569398642851	0.92
69.8891130183733	-31.4650878418179	0.53247255751899	0.378670605234059	0.686274509803922	0.633264973555368	0.92
69.8955698192507	-31.4166796565602	0.402962381876259	0.537107559451444	0.268817204301075	0.668062813079515	0.92
69.8993367693581	-31.3929074894635	0.404465726043799	0.308931452087599	0.5	0.616938364374791	0.910128667878996
69.903195929399	-31.3694746048123	0.540035138594926	0.370668567788143	0.709401709401709	0.651543386963844	0.889537971908682
69.9069474378205	-31.3461158448085	0.48968624112174	0.411804914675912	0.567567567567568	0.64969790654762	0.91284446575302
69.910560166869	-31.3219453136974	0.361049812807047	0.374581895117639	0.347517730496454	0.630279598077975	0.92
69.9139620442297	-31.297915454031	0.525539845158029	0.315785572668999	0.735294117647059	0.624111703272051	0.876537655051119
69.9171766123845	-31.2734468813344	0.751009525735696	0.629470031863549	0.872549019607843	0.714441290260204	0.920000000000001
69.9203295196143	-31.2489016866869	0.726543410164518	0.502106428172173	0.950980392156863	0.671886755501176	0.920000000000001
69.9234441726032	-31.2245201319706	0.770999221598216	0.581799438221308	0.960199004975125	0.702235232090866	0.920000000000001
69.9266076444113	-31.2001902443955	0.891958978389975	0.817251290113282	0.966666666666667	0.790887361060067	0.92
69.929995204425	-31.1759073727058	0.821780819962056	0.69118068754316	0.952380952380952	0.744075989090628	0.920000000000001
69.9334071770243	-31.1518617034101	0.761237856072218	0.565486464832609	0.956989247311828	0.697819261759547	0.920000000000001
69.9368023113769	-31.1277932314522	0.872466347102329	0.808658184400737	0.936274509803921	0.789935065800913	0.920000000000001
69.9402401739088	-31.1035549324887	0.828790728074265	0.691895181638727	0.965686274509804	0.739018897394263	0.920000000000001
69.9436715217488	-31.0795128965282	0.87414838980205	0.7482967796041	1	0.759808629101309	0.920000000000001
69.9470744701893	-31.0554330205838	0.722586189385023	0.543937810868812	0.901234567901234	0.689141824242063	0.920000000000001
69.9504693317266	-31.0311274323927	0.680718991077319	0.479085040978169	0.88235294117647	0.668985057719334	0.919943972565352
69.9538237042408	-31.0067721909812	0.747107539651937	0.577548412637206	0.916666666666667	0.703208232107133	0.920000000000001
69.9570068521323	-30.9824342413781	0.778196384981152	0.660870381902604	0.895522388059701	0.735159390468733	0.920000000000001
69.9600408401454	-30.9579475481345	0.396963646818619	0.255465755175699	0.538461538461539	0.606329621575851	0.917920188681804
69.9631101496435	-30.9332838790687	0.895278143990192	0.790556287980383	1	0.773185858710297	0.920000000000001
69.9663046143443	-30.9089428290072	0.688293651896126	0.543253970458919	0.833333333333333	0.690911870803824	0.92
69.9733514561563	-30.8610320378274	0.369228003718822	0.367488265502161	0.370967741935484	0.634475176261142	0.920000000000001
69.976861491739	-30.8366353282552	0.339820963961334	0.408455487244702	0.271186440677966	0.649599319255175	0.920000000000001
69.9801296127532	-30.8123643057855	0.263627614329866	0.390000326698948	0.137254901960784	0.640456095679997	0.92
69.9833588712783	-30.7878290902457	0.483236676598726	0.579218451236669	0.387254901960784	0.698266034806364	0.920000000000001
69.9865228945585	-30.7634275343832	0.547650003369857	0.747041300272051	0.348258706467662	0.754517586977778	0.920000000000001
69.9896172313389	-30.738947406308	0.538051316500004	0.642769299666675	0.433333333333334	0.728945487968086	0.920000000000001
70.0014941382123	-30.6689073932864	0.349910571513794	0.477598920805367	0.222222222222222	0.686216063908232	0.92
70.0069547858351	-30.6479934913607	0.219221976259208	0.403356233220171	0.0350877192982456	0.664385558153314	0.92
70.0181615581836	-30.6072966412757	0.315549499231427	0.56165455401841	0.0694444444444444	0.704262837485325	0.92
70.0240032382843	-30.5872557274947	0.309053463203517	0.540587546562072	0.0775193798449613	0.696084517712402	0.92
70.0297016736111	-30.5668793626613	0.236179454167697	0.442055878032364	0.0303030303030303	0.671430377752124	0.92
70.0351426530813	-30.5461554063791	0.264679429182678	0.504483236474809	0.0248756218905473	0.68576422374544	0.92
70.040548302672	-30.5253338455565	0.214648858739842	0.419493795911057	0.00980392156862745	0.676258902473171	0.92
70.0459658165569	-30.504278448805	0.318305816436039	0.617003789734823	0.0196078431372549	0.734832647911324	0.92
70.0566411997305	-30.4622918305338	0.317385783161321	0.591760813634471	0.043010752688172	0.667381322982464	0.92
70.0621352518568	-30.4413891086661	0.303644342699362	0.55697421998992	0.050314465408805	0.692042110753371	0.92
70.0676713029098	-30.4208252304914	0.209281142894856	0.388711539521054	0.0298507462686567	0.656565143110526	0.92
70.0733227429695	-30.4002276098918	0.305447768144879	0.605920411911648	0.00497512437810945	0.656893189818271	0.92
70.0788841829012	-30.3797188269464	0.213230454998285	0.406853066859315	0.0196078431372549	0.659391979226158	0.92
70.0843635600099	-30.3587750892487	0.243112083652742	0.476420245736857	0.00980392156862745	0.701860613009352	0.92
70.0897357773111	-30.3378496822975	0.178342873763276	0.350149799814134	0.0065359477124183	0.640188095741391	0.92
70.0951725066777	-30.3170674596207	0.23512610632583	0.373955916355364	0.0962962962962963	0.657323957001322	0.92
70.1007418265426	-30.2963157142781	0.51216171993757	0.450990106541807	0.573333333333333	0.622166840603706	0.86515796506862
70.1063821829706	-30.2759635765916	0.307974136228254	0.271503828012065	0.344444444444444	0.604838047637116	0.714675330413684
70.1121642543505	-30.2559489107981	0.49452435256718	0.353389790405677	0.635658914728682	0.609839364686566	0.809308724688497
70.1180795261227	-30.2360011572171	0.276020343810158	0.154981864090903	0.397058823529412	0.607263041787196	0.739134840728278
70.1239696731461	-30.2159852115341	0.368356639218474	0.203379945103614	0.533333333333333	0.603096472425418	0.752190958592159
70.1298079579384	-30.1960968941492	0.37011375268135	0.207889196904989	0.532338308457711	0.603811367829279	0.731118358082271
70.1356356459716	-30.1761843581435	0.262489335112908	0.0789002388532672	0.446078431372549	0.601170462180223	0.685202486982329
70.1414221626694	-30.1559064894258	0.286290913919223	0.0480720239168768	0.524509803921569	0.600090694321135	0.70636453814914
70.1470850657057	-30.1355757115639	0.28421112239119	0.0559844338371056	0.512437810945274	0.604898521329877	0.675579719086864
70.1527347106948	-30.1152010443433	0.178219499585693	0.0574193913282494	0.299019607843137	0.6	0.724411094302278
70.1584464631519	-30.0947178797045	0.270991450801768	0.110610352583928	0.431372549019608	0.605617804148312	0.775569192680299
70.1640687024703	-30.0742651737061	0.196240541867051	0.0889984966694257	0.303482587064677	0.602084906508722	0.657378438725118
70.1695189329643	-30.053412026755	0.174099589242901	0.103101139270116	0.245098039215686	0.6	0.776391198803714
70.1794639256398	-30.0096886024819	0.153565892558275	0.0404651184498833	0.266666666666667	0.6	0.621178342256656
69.2369968926855	-31.3557065154594	0.598090145687805	0.44618029137561	0.75	0.657077590208652	0.92
69.2445437482972	-31.3691886986226	0.579591623757276	0.394477365161611	0.764705882352941	0.636968019867089	0.920000000000001
69.2520647697165	-31.3831367818767	0.501871572258587	0.146600287374318	0.857142857142857	0.612978421733691	0.861583528651438
69.2596125978694	-31.3965695973265	0.551282471387611	0.327371144325609	0.775193798449612	0.615571428298774	0.884931424924787
69.2673273363659	-31.4097548308466	0.471540554805965	0.300924246866832	0.642156862745098	0.610281031022354	0.883966106799184
69.2749391232723	-31.4229631208043	0.579772322273775	0.358549619671928	0.800995024875622	0.630871546167704	0.901863618775187
69.2825201817225	-31.4363284818968	0.243050680238619	0.157743151522015	0.328358208955224	0.618530449202361	0.8173663262487
69.2901120651179	-31.4500030736541	0.252420785676006	0.215625885077503	0.28921568627451	0.6	0.863575400549287
69.297720227006	-31.4635940396122	0.202450360689679	0.145096799810731	0.259803921568627	0.6	0.799365984293574
69.3206969843679	-31.5029876479449	0.145102660590432	0.226479830984785	0.0637254901960784	0.606870641831349	0.882746063847848
69.3283997744696	-31.5158040835968	0.183659844256287	0.160423136788435	0.206896551724138	0.613626751969943	0.84418875689572
69.3522952046586	-31.5510105177946	0.196848001963441	0.19271561177002	0.200980392156863	0.600546165994753	0.840730158763446
69.360275832852	-31.5624025282029	0.154854813847109	0.109709627694218	0.2	0.60641959948763	0.797774088713664
69.3910746303373	-31.6140314753997	0.273462107574115	0.424375195540388	0.122549019607843	0.645550443021113	0.92
69.3984507903631	-31.6286861511255	0.356929058110943	0.342429544793314	0.371428571428571	0.608114346810449	0.92
69.4059243427965	-31.6429419707389	0.144329825774132	0.210881873770486	0.0777777777777778	0.6	0.866284470913847
69.4135134536105	-31.6562955484169	0.417272014657021	0.251210695980709	0.583333333333333	0.60764146746665	0.92
69.4213151038177	-31.6688013269666	0.199061714389871	0.248869697436458	0.149253731343284	0.601370238982535	0.897470231834136
69.4291259581347	-31.6811492577223	0.173705392547958	0.136626471370425	0.21078431372549	0.601443381905382	0.825486154162142
69.4369919441634	-31.693612511099	0.216728240521825	0.207966284965219	0.225490196078431	0.602392280394745	0.868399449881142
69.444797036264	-31.7059995998165	0.270482744798566	0.232507778154346	0.308457711442786	0.605786975709185	0.890482956439834
69.4525778600091	-31.7185105887871	0.212343014348152	0.248215440461009	0.176470588235294	0.603259364747202	0.905837232705793
69.4603389389418	-31.7314935054249	0.268546830913051	0.429250524571199	0.107843137254902	0.642395716196216	0.92
69.4680584375965	-31.7446854805217	0.267846336313546	0.207261300078072	0.32843137254902	0.600530163596647	0.874274238411145
69.4834697511993	-31.7704815879039	0.231797858913128	0.207185461416001	0.256410256410256	0.6	0.883794269662615
69.4910914831404	-31.7841498304555	0.256665957004984	0.214312306166831	0.299019607843137	0.606754361542735	0.848490674485952
69.4985859045688	-31.7980254137506	0.197865457266492	0.256427431945918	0.139303482587065	0.601554630705709	0.896037555898735
69.50609071996	-31.8118667988901	0.151394003663291	0.219454673993249	0.0833333333333333	0.6	0.918567948766307
69.5137231676896	-31.8255020357035	0.156426645329006	0.249127800461933	0.0637254901960784	0.602619533236906	0.895536761462859
69.5213830574137	-31.8390167291593	0.300291554308071	0.316632491332191	0.283950617283951	0.61522374390228	0.919807687206157
69.5290280725134	-31.8522376438034	0.226832146324205	0.386997625981744	0.0666666666666667	0.635641755665631	0.92
69.536784403395	-31.8649205843932	0.392349275099754	0.432846698347657	0.351851851851852	0.646728965508386	0.920000000000001
69.5447224514664	-31.8770675723866	0.495402113253329	0.514613750316181	0.476190476190476	0.677137775670377	0.92
69.5525726294826	-31.8892758547661	0.524646234137073	0.58262580160748	0.466666666666667	0.70305326410305	0.92
69.5602692647255	-31.902267912868	0.470955288582823	0.574263518342116	0.367647058823529	0.702150785948888	0.920000000000001
69.5679211825438	-31.9156650766869	0.59476354052709	0.512910165631296	0.676616915422885	0.671031204910745	0.920000000000001
69.5755635453175	-31.9294347859643	0.70950876899874	0.634703812507284	0.784313725490196	0.723575690004087	0.920000000000001
69.5831632495056	-31.9429003482268	0.644990485696772	0.59843868283633	0.691542288557214	0.703422032438818	0.920000000000001
69.5908073937269	-31.9561654586531	0.502884468710007	0.584200309969033	0.42156862745098	0.703737301199969	0.920000000000001
69.5985127769553	-31.9695166356864	0.61917867239257	0.733455384000826	0.504901960784314	0.755473888009677	0.920000000000001
69.6061526211334	-31.9828114299902	0.734098967172106	0.647302411956151	0.82089552238806	0.720976531160585	0.920000000000001
69.6137570383054	-31.9962755622984	0.808658427156813	0.705552148431274	0.911764705882353	0.743225853541453	0.920000000000001
69.6213550485844	-32.0101364023891	0.616158404111375	0.644081514105103	0.588235294117647	0.713857357998442	0.920000000000001
69.6289440989704	-32.0236822751379	0.796858011387146	0.757895127251905	0.835820895522388	0.774665594906929	0.920000000000001
69.6365157717461	-32.0373123637563	0.866048639831003	0.798763946328673	0.933333333333333	0.786777327029618	0.920000000000001
69.6440592675126	-32.0514277758905	0.734839654140003	0.631444014162359	0.838235294117647	0.713902950372136	0.920000000000001
69.6515781300816	-32.0656513398985	0.734780172647555	0.56269760019707	0.906862745098039	0.695604181285623	0.91582953480361
69.6590989135248	-32.0795182134689	0.753880855614203	0.748071788747785	0.75968992248062	0.756447887821319	0.920000000000001
69.666747754004	-32.0928033749288	0.713761486634525	0.617999163745239	0.80952380952381	0.711593165538158	0.920000000000001
69.6745928058663	-32.1055064738479	0.681173348328851	0.499601598618486	0.862745098039216	0.665250011642778	0.920000000000001
69.6825098769518	-32.1174297762637	0.578703104654714	0.406162428214902	0.751243781094527	0.635565685859207	0.919922481143921
69.6904671016937	-32.1291338819558	0.572777960052782	0.583055920105563	0.5625	0.697382056504361	0.92
69.7133844003191	-32.1694610750903	0.682229205281599	0.648040500115437	0.716417910447761	0.731850254221492	0.920000000000001
69.7207767799324	-32.1841255588834	0.770289376085274	0.714708105404379	0.825870646766169	0.752109669768314	0.920000000000001
69.7281776668691	-32.1990782975247	0.671364464780269	0.588760675592285	0.753968253968254	0.699530510646366	0.920000000000001
69.7355532460091	-32.2136309415419	0.71704237710483	0.635142955267861	0.798941798941799	0.71650470351386	0.915189880355365
69.7430597356059	-32.2276135637239	0.484060603169925	0.419101598496713	0.549019607843137	0.633842429983076	0.92
69.7508463952708	-32.2406589852914	0.620409511923256	0.485917063062199	0.754901960784314	0.65746836742108	0.920000000000001
69.7586525123036	-32.2532229658397	0.67514491784913	0.589095805847513	0.761194029850746	0.692530137008935	0.920000000000001
69.7664867645537	-32.26564502006	0.730058053531216	0.685606303140862	0.774509803921569	0.733359719033157	0.920000000000001
69.7743771407784	-32.2781798292407	0.703201499029661	0.711164902821227	0.695238095238095	0.741040246229891	0.920000000000001
69.8034828596364	-32.3382925820835	0.515826058543296	0.364985450419925	0.666666666666667	0.619975156578253	0.92
69.8098760304172	-32.356365759457	0.436370760699645	0.395129581100782	0.477611940298508	0.625605603559816	0.920000000000001
69.8162529307162	-32.3744948313365	0.461064668577359	0.436835219507659	0.485294117647059	0.641750158437698	0.920000000000001
69.8227582968349	-32.3925198201867	0.454329873650992	0.325326413968652	0.583333333333333	0.60459768125246	0.92
69.8295404907954	-32.4093676042661	0.436378045123222	0.486392453882809	0.386363636363636	0.659442375525928	0.92
69.8364986649363	-32.4256174644751	0.28637912353469	0.347268050990949	0.225490196078431	0.610279427154589	0.92
69.8435103825612	-32.4419931527979	0.289140401953112	0.372398450965049	0.205882352941176	0.620573863709248	0.92
69.850399327798	-32.4585026610408	0.309263273137773	0.359820078613855	0.258706467661692	0.614774093318713	0.920000000000001
69.8572079141446	-32.4752953728076	0.227990830394903	0.317092771900918	0.138888888888889	0.609634157656787	0.92
69.8704044043584	-32.5106234829758	0.218934318662759	0.308515403494671	0.129353233830846	0.607566229030516	0.92
69.8768443349357	-32.5286137296426	0.35623416468698	0.457566368589647	0.254901960784314	0.656204189296044	0.92
69.8832436990904	-32.5470085773539	0.261383957854742	0.316885562768309	0.205882352941176	0.602243048682044	0.92
69.8896918058518	-32.5652652271527	0.224498647796709	0.341154158338517	0.107843137254902	0.616089057827244	0.92
69.8960729458281	-32.5834500533611	0.238132042948663	0.322035230175934	0.154228855721393	0.602321965717638	0.92
69.9024629140942	-32.60161381985	0.215496421603101	0.308443823598358	0.122549019607843	0.602277735475972	0.908940688291294
69.9088980345363	-32.6199283519144	0.204761420897389	0.326189508461445	0.0833333333333333	0.607158508689082	0.92
69.9153355060864	-32.6379592882252	0.206818031139835	0.324083823473699	0.0895522388059701	0.60632353241395	0.92
69.9286748415703	-32.6728535213447	0.148628724708684	0.258041763142857	0.0392156862745098	0.608289623322794	0.875048573399829
69.9354685652021	-32.689759736616	0.168258614449766	0.303996903696281	0.032520325203252	0.604215806010674	0.92
69.9421035667301	-32.7071907148306	0.18657483614674	0.325530624674431	0.0476190476190476	0.6	0.92
69.9485182223993	-32.7255987095775	0.184005734164689	0.294482056564671	0.0735294117647059	0.609399065770806	0.919282176507147
69.9549204761484	-32.7440496170433	0.176294990730823	0.303207265412264	0.0493827160493827	0.6	0.92
70.0583796020936	-32.7200916395846	0.095913531315599	0.174283202982075	0.0175438596491228	0.6	0.92
70.0701384634519	-32.6806879556928	0.175768602826563	0.29598165009757	0.0555555555555556	0.603142960534751	0.92
70.0756027351175	-32.6597103020751	0.206871601393349	0.379429477296502	0.0343137254901961	0.61607643479678	0.92
70.0809275757328	-32.6386640502418	0.255016422970386	0.455306477781567	0.054726368159204	0.650674327208833	0.92
70.0862415502027	-32.6175890176626	0.247883812863864	0.387924488472827	0.107843137254902	0.624260230826733	0.92
70.0915773207361	-32.596311395146	0.162357784464619	0.30020576500767	0.0245098039215686	0.601570280121101	0.92
70.0969310582157	-32.5750671017509	0.190551986697809	0.31737848319954	0.0637254901960784	0.608725906646439	0.918941533006651
70.1022741879659	-32.5540400524835	0.188557224593095	0.342288578539423	0.0348258706467662	0.640610651499298	0.92
70.1076392074987	-32.5330547975104	0.185385522541158	0.341359280376434	0.0294117647058823	0.607091032721682	0.92
70.1130708510535	-32.5119645551717	0.235466947910144	0.3679927193497	0.102941176470588	0.624452358744048	0.92
70.1184418435688	-32.4909818168984	0.229320798984237	0.384014732296833	0.0746268656716418	0.625599875701775	0.92
70.1237812901225	-32.4699264848511	0.135757639884351	0.251907436631446	0.0196078431372549	0.6	0.92
70.1291371390183	-32.4488021516246	0.168947833082518	0.306449125284533	0.0314465408805031	0.6	0.92
70.1402568710774	-32.4073185755052	0.163970982307872	0.310700585305398	0.0172413793103448	0.6	0.92
70.1459788863074	-32.3871263818349	0.320801557582416	0.504348213204048	0.137254901960784	0.669159434825973	0.92
70.1518056814832	-32.3669298572298	0.24749288713144	0.357730872302095	0.137254901960784	0.610841024336274	0.92
70.1576075253269	-32.3469245070904	0.246441828488915	0.363530423146984	0.129353233830846	0.615943232339028	0.92
70.1634189357785	-32.3269380929176	0.227567180392829	0.317879458824875	0.137254901960784	0.603855592620606	0.92
70.1693593107764	-32.3070175266161	0.228634582104571	0.226877007346398	0.230392156862745	0.603426253879825	0.878803133766033
70.1752993465225	-32.2873524839602	0.269159488418111	0.294537882308858	0.243781094527363	0.606347306179079	0.918031156159868
70.1812063055774	-32.2675932318757	0.262015840431799	0.461531680863598	0.0625	0.647765110716203	0.92
70.1872502079423	-32.2479244435454	0.156181463041178	0.294819066433234	0.0175438596491228	0.6	0.92
70.1932195162185	-32.2280529002544	0.17289819479868	0.322807883850234	0.0229885057471264	0.601337752780179	0.92
70.1989751943772	-32.2078953906958	0.200857556602864	0.377905589396204	0.0238095238095238	0.611154257913115	0.92
70.2045935161231	-32.187395240606	0.166383365834884	0.3082569277482	0.0245098039215686	0.610727433117456	0.92
70.2102995661568	-32.1668440690399	0.131264394193656	0.23328902230544	0.0292397660818713	0.6	0.918792752239571
70.2158888418269	-32.1462645093301	0.179577780843261	0.35340843524974	0.00574712643678161	0.6	0.92
70.2214877237118	-32.1257011704575	0.227321750334771	0.448470661163369	0.00617283950617284	0.633118727508375	0.92
70.2326986389033	-32.084335077322	0.192684263558494	0.28089091517669	0.104477611940298	0.6	0.92
70.2382394095951	-32.0636196482061	0.161379097202617	0.190405253228763	0.132352941176471	0.600476393841312	0.834217761871611
70.2438609173195	-32.0429298387227	0.153393017936626	0.222208921445392	0.0845771144278607	0.60238851530259	0.860797662049235
70.2495271410562	-32.0221988787464	0.168323521342508	0.311771420794468	0.0248756218905473	0.602222997766283	0.92
70.2550792275204	-32.0014904685671	0.164399406831613	0.304289009741657	0.0245098039215686	0.6	0.92
70.260687439731	-31.9806548326942	0.194901807829269	0.335882047031086	0.053921568627451	0.608604340867057	0.92
70.2662301461115	-31.9599142080286	0.139505007968306	0.2668888038154	0.0121212121212121	0.60248865038427	0.92
70.2716268387636	-31.9388347365805	0.201206668451954	0.323981964354888	0.0784313725490196	0.607470869499532	0.92
70.2770043614356	-31.9174579423337	0.244448924893468	0.322231183120268	0.166666666666667	0.607752805282753	0.92
70.2823918723458	-31.896345782819	0.26743274576396	0.301532158194587	0.233333333333333	0.605305531705749	0.92
70.2879238888134	-31.8755595023078	0.287169135989908	0.275318664136679	0.299019607843137	0.603329093527243	0.91457039336831
70.2935465609129	-31.8547250531181	0.233843697135697	0.286314845251785	0.181372549019608	0.600247057089918	0.92
70.2991001209346	-31.8337225757334	0.246614699201649	0.321660770952318	0.17156862745098	0.607154716965312	0.92
70.3045634222417	-31.8127578710403	0.2528733504904	0.331617347746969	0.174129353233831	0.607988034551225	0.92
70.3100078493223	-31.791744513766	0.280446514222583	0.325598910798108	0.235294117647059	0.611525272968763	0.92
70.3154913213516	-31.7705633826167	0.216027231758445	0.320943352405779	0.111111111111111	0.606832616549969	0.92
70.3210002385227	-31.749689232543	0.268157220826701	0.292533347126038	0.243781094527363	0.611190757133819	0.901692042379474
70.3264901988413	-31.7287652805222	0.297689248027533	0.33557457448644	0.259803921568627	0.607055316076687	0.92
70.332036502997	-31.707711854285	0.250290893026955	0.38293472723038	0.117647058823529	0.61915703876535	0.92
70.3374978537693	-31.6867095421192	0.353807397298411	0.397673274128985	0.309941520467836	0.626280714069595	0.92
70.3429715718283	-31.6657305645311	0.325630450416189	0.37803685711653	0.273224043715847	0.62179362328771	0.92
70.3485533017936	-31.6447433516987	0.311335129563276	0.357964376773612	0.264705882352941	0.627986556302172	0.92
70.3540056703394	-31.6238404238121	0.269358661170248	0.356899140522314	0.181818181818182	0.619484676582488	0.92
70.3594783159674	-31.602664255552	0.229088829859536	0.330726679326915	0.127450980392157	0.604634390895052	0.92
70.3649986260942	-31.5815167054344	0.301812383579468	0.368330649511878	0.235294117647059	0.62005480774998	0.92
70.370548497077	-31.560433474025	0.265922554430338	0.335766677488128	0.196078431372549	0.610700577694906	0.92
70.3760364380113	-31.5394573145632	0.367497793995403	0.302159767095284	0.432835820895522	0.606953114772948	0.916001262749829
70.3815008241925	-31.5184225688078	0.3267165220114	0.290687945983584	0.362745098039216	0.601435738853829	0.920000000000001
70.3869899146288	-31.4971818355691	0.314782907181418	0.364859932009894	0.264705882352941	0.614922797703039	0.92
70.3923950936945	-31.4759960803157	0.247837156643019	0.310489128100853	0.185185185185185	0.600135249983639	0.92
70.3978292646947	-31.4548712504623	0.306660818931016	0.29417270169182	0.319148936170213	0.604312437481544	0.895236658060809
70.4033602547652	-31.4337096743521	0.278163914034539	0.291621945716136	0.264705882352941	0.601313997215856	0.919697221262301
70.408831281246	-31.412404245686	0.248078188285198	0.324587749119416	0.17156862745098	0.606507484354689	0.92
70.4142790234732	-31.3912963028248	0.191385491951081	0.21859187942455	0.164179104477612	0.600357211907718	0.904423183812807
70.4196630315794	-31.3700388537302	0.39778401539014	0.388705285682242	0.406862745098039	0.62175374745937	0.920000000000001
70.4251060930869	-31.3486545218757	0.481730427645809	0.280534026023326	0.682926829268293	0.60109710988924	0.868879394822945
70.430603997869	-31.327640753049	0.40603097791267	0.195146532939769	0.616915422885572	0.604578398317562	0.833738816653658
70.4360983374969	-31.3066135138709	0.393871337289237	0.214213262813767	0.573529411764706	0.606394223166923	0.862134631694765
70.4415537367271	-31.2852400045155	0.497069292935591	0.405903291753535	0.588235294117647	0.633961502152869	0.919022369567169
70.4469226285499	-31.2639161726735	0.461161801674672	0.295457931707553	0.626865671641791	0.606191670099801	0.911464418461071
70.4523046420292	-31.2426166545861	0.521336858572241	0.30247763871311	0.740196078431372	0.609301579564397	0.912203754464396
70.4577418330156	-31.2211835815938	0.501143156291343	0.365031410621902	0.637254901960784	0.617085460234651	0.920000000000001
70.4630926544834	-31.199934825107	0.452900583140575	0.385599146079129	0.52020202020202	0.624498532544651	0.920000000000001
70.468473168167	-31.1784306972677	0.401052381780692	0.365830253757462	0.436274509803922	0.619682341504033	0.916446875486506
70.4738749636654	-31.1568998207152	0.546931736844565	0.299745826630306	0.794117647058823	0.61136576663099	0.906485706651867
70.4792927221539	-31.1353984077649	0.64103874171467	0.576195130488164	0.705882352941177	0.689886486457328	0.920000000000001
70.4846327559786	-31.1139683726564	0.323702405523928	0.304121228958305	0.343283582089552	0.610764448693763	0.909808348665813
70.4899493875874	-31.092480813755	0.468551256625448	0.246626322774706	0.69047619047619	0.60085260549338	0.919677527803
70.4954398050621	-31.0711305097368	0.336955030582748	0.119988492538046	0.553921568627451	0.604334805508821	0.793360114619562
70.5008962584904	-31.0499511231312	0.477232984649504	0.287799302632342	0.666666666666667	0.613061443926233	0.891813847659513
70.5062526094597	-31.0285367466176	0.469047563759468	0.3789553425727	0.559139784946236	0.627828425795604	0.92
70.5114503838733	-31.0065206934021	0.54822151736862	0.389546483013101	0.706896551724138	0.620613629312155	0.920000000000001
70.5166031862044	-30.9846491708529	0.623168198581559	0.440366247909387	0.805970149253731	0.64474724728277	0.917587626084235
70.5217988521226	-30.9628637083873	0.646213260564275	0.571838285834432	0.720588235294118	0.690045076592497	0.920000000000001
70.5270904827396	-30.9410365295426	0.664455826520446	0.549499888335011	0.779411764705882	0.682379737598037	0.920000000000001
70.5323968468346	-30.9192370683691	0.773027657106643	0.64409452989956	0.901960784313725	0.719269973754255	0.920000000000001
70.5376677440755	-30.8976050326236	0.783163676016426	0.621053720192056	0.945273631840796	0.708334150370305	0.920000000000001
70.5429198989972	-30.8759257005814	0.689622147677221	0.575322726726992	0.803921568627451	0.69990437949368	0.920000000000001
70.5482222581424	-30.8540958584371	0.769823050675161	0.632783356252284	0.906862745098039	0.722051218714614	0.920000000000001
70.553491704001	-30.8324360007777	0.78814403478241	0.626039313345915	0.950248756218905	0.721674337992972	0.920000000000001
70.5587310439238	-30.8107053140417	0.74384727940753	0.634753382344472	0.852941176470588	0.718057936426989	0.920000000000001
70.5639684822446	-30.7887189989591	0.791180764329194	0.655890940423095	0.926470588235294	0.73030562283997	0.920000000000001
70.5691505516756	-30.7669949290547	0.722268019642801	0.565748160497724	0.878787878787879	0.699532856868577	0.920000000000001
70.5743180572407	-30.7449253773913	0.714167703650413	0.580296191614552	0.848039215686274	0.701401772515936	0.920000000000001
70.5794457640501	-30.7226883717728	0.757744781638318	0.61478034341848	0.900709219858156	0.70823349752987	0.920000000000001
70.5846472705042	-30.7006040169882	0.604310046987043	0.426307168804019	0.782312925170068	0.647803314084709	0.911969924164269
70.5898536575835	-30.6787691602882	0.501776589982714	0.461264622751497	0.542288557213931	0.656238459189478	0.920000000000001
70.5950642610731	-30.6569364424021	0.306572237534948	0.323928788795387	0.28921568627451	0.617138718122787	0.912471619397961
70.6003964116154	-30.6351192336581	0.673976874076624	0.59037799057749	0.757575757575758	0.685794827245606	0.920000000000001
70.6057917913051	-30.6136982248921	0.5700543919131	0.433641122134659	0.706467661691542	0.645512813470205	0.920000000000001
70.6111262167567	-30.592134485692	0.536967069964483	0.348443943850534	0.725490196078431	0.620236433440925	0.920000000000001
70.6164398847809	-30.5702587049561	0.659135913896012	0.484938494458692	0.833333333333333	0.670504136729656	0.920000000000001
70.6217818241202	-30.5484335758408	0.702321458704236	0.762486054663374	0.642156862745098	0.759077432884164	0.920000000000001
70.6271020213846	-30.5268054878257	0.744250274376416	0.816858757708057	0.671641791044776	0.770027399230651	0.920000000000001
70.6324400344888	-30.5052123304236	0.777519290904082	0.805038581808165	0.75	0.778412168125583	0.920000000000001
70.6378581786193	-30.4835410927989	0.698327702784107	0.665312121986125	0.731343283582089	0.72157982244806	0.920000000000001
70.6431793942416	-30.4619025520206	0.251636621650223	0.412364152391355	0.0909090909090909	0.655666483642243	0.92
70.6482467105769	-30.4397108650802	0.273776141454876	0.405395420164654	0.142156862745098	0.645918006651437	0.92
70.6531539054975	-30.4169451516733	0.333935462581531	0.408067003594434	0.259803921568627	0.645733578149953	0.916455356718973
70.6579029016147	-30.3941127187314	0.411722292630758	0.529912246953057	0.293532338308458	0.690861564203823	0.920000000000001
70.662527750663	-30.3710481956977	0.340461414429143	0.479942436701424	0.200980392156863	0.672949894066517	0.92
70.6671468622786	-30.3477304984131	0.258731696592242	0.385110452008013	0.132352941176471	0.645140172651035	0.92
70.6717654142472	-30.3247675968351	0.383373576942752	0.503589259148661	0.263157894736842	0.674537704674659	0.92
70.6765158650625	-30.3017444261563	0.223401068320558	0.3340570386019	0.112745098039216	0.626940337620014	0.919368901744903
70.6813242114234	-30.2787598653596	0.115509533895137	0.162391616809882	0.0686274509803921	0.6	0.910840476435629
70.6861115380655	-30.2557343969282	0.155995516345332	0.233559660141644	0.0784313725490196	0.6	0.835278457627363
70.6908249553828	-30.2327971120333	0.209650564008543	0.309848391698679	0.109452736318408	0.622217672215704	0.880717417554196
70.6955110301294	-30.2097984248188	0.295728458739597	0.478711819439978	0.112745098039216	0.675950232900317	0.92
70.7001300457658	-30.1864346441877	0.361081205817175	0.599613392026507	0.122549019607843	0.732540774205533	0.92
70.704628290753	-30.163088336495	0.433280504515662	0.677506282663165	0.189054726368159	0.711993619560362	0.92
70.709097947454	-30.1396854674217	0.409445481254662	0.649736733653603	0.169154228855721	0.707902861516699	0.92
70.7135834784146	-30.1160694533703	0.477060530902582	0.743594746015689	0.210526315789474	0.698072491339113	0.92
70.7181385876017	-30.0928060295436	0.319515459760395	0.562840443330313	0.0761904761904762	0.729966217655739	0.92
70.7228374335879	-30.0698037994427	0.452930140045216	0.850304724534876	0.0555555555555556	0.773101466244607	0.92
70.727854933464	-30.0471790827431	0.55115277282907	0.943214636567232	0.159090909090909	0.726333841435183	0.92
70.7329405505787	-30.0246852302067	0.555899381486336	0.784754737815439	0.327044025157233	0.764140498479211	0.92
70.7378419099366	-30.0020651615677	0.249350887154619	0.468851028040582	0.0298507462686567	0.669241739573794	0.92
70.7425993366168	-29.979157187992	0.223750511142629	0.408285336010749	0.0392156862745098	0.67626020045833	0.92
70.747273884784	-29.9558400928054	0.238077387336393	0.36340967663357	0.112745098039216	0.646366476718038	0.91119671407058
70.7519036981841	-29.9326743800604	0.122854817133959	0.204683993242277	0.041025641025641	0.609569026439501	0.854392663304375
70.7614388801755	-29.8866251895106	0.644666517973549	0.648708035947098	0.640625	0.72511079764307	0.920000000000001
70.7661960629146	-29.8637906974463	0.338997458579554	0.486075725239916	0.191919191919192	0.69711598694189	0.92
70.7709183460991	-29.8405001647602	0.303796869266378	0.568834048610276	0.0387596899224806	0.693069348851856	0.92
70.7892166147463	-29.7468777739294	0.200939925053602	0.20743540566276	0.194444444444444	0.6	0.803737310447516
70.8036994841304	-29.6781513360837	0.242935141793307	0.415694844990122	0.0701754385964912	0.669340463061743	0.84502396181844
70.8085197005092	-29.6550552099454	0.0718717151657694	0.0517894073430331	0.0919540229885057	0.604740893552713	0.703693782041027
70.818427404788	-29.6098760126171	0.144009221214378	0.186166590576905	0.101851851851852	0.6	0.92
70.8281811278482	-29.564082093393	0.365559586491832	0.298686740551233	0.432432432432432	0.6	0.712207914347717
70.8328212916915	-29.5408482432024	0.414084130201899	0.336104768340306	0.492063492063492	0.617589504466376	0.713033930162434
70.8374549003494	-29.5173536344622	0.256140427433993	0.00380627859679807	0.508474576271187	0.6	0.620973572209738
70.8420326751811	-29.4939866313346	0.216328596452647	0.310705973393098	0.121951219512195	0.634640581921823	0.91781296889516
70.8464361001207	-29.4703047213327	0.261569031677344	0.339804730021355	0.183333333333333	0.645351078549159	0.92
70.8505750815754	-29.4459562185885	0.363559395698099	0.291221355498763	0.435897435897436	0.643104164301455	0.867608123259577
70.8545163620149	-29.4212948375237	0.378528152839573	0.232546501757578	0.524509803921569	0.618691088624731	0.775566232463604
70.8579941120305	-29.3995904886836	0.522187278949244	0.339246352770284	0.705128205128205	0.605133750543942	0.757872022079834
71.7056592644878	-29.6892003974018	0.591325254883442	0.536817176433552	0.645833333333333	0.72764843477837	0.903406735609977
71.7052230219585	-29.7064686931675	0.3620192325249	0.316631057642393	0.407407407407407	0.646621855600109	0.862167130789655
71.7043617240965	-29.7347739451792	0.42285027440192	0.429033882137172	0.416666666666667	0.669695199742436	0.877562140654426
71.7032791702334	-29.7632217696704	0.897056373558603	0.905223858228318	0.888888888888889	0.812976104179827	0.92
71.7018086477256	-29.7912685866777	0.174927252980108	0.294298950404661	0.0555555555555556	0.64382551467355	0.91935925826648
71.6999258849894	-29.8190724496186	0.491192392677959	0.641475694446827	0.340909090909091	0.766239617320362	0.902322095295153
71.6981002230818	-29.8471324176912	0.314566829947958	0.506584640288073	0.122549019607843	0.707518810668861	0.896821643473591
71.6963188134606	-29.8750000775921	0.276061586654347	0.218789839975361	0.333333333333333	0.621588506118312	0.868077026015257
71.6947996560306	-29.9030177373693	0.188177890288474	0.257308161529329	0.119047619047619	0.627363125694714	0.804012053281481
71.6934958781805	-29.9313600478683	0.3157202762352	0.3814405524704	0.25	0.661622583427931	0.92
71.6926647402537	-29.9598747659635	0.347961293359328	0.440108633230284	0.255813953488372	0.673498450993183	0.862184737538782
71.6920757907787	-29.9882367077297	0.419497823806188	0.405662314279043	0.433333333333333	0.635170975910348	0.825521688173496
71.6918011545092	-30.0166323232462	0.436302058224282	0.178159672004119	0.694444444444444	0.604199895066851	0.686350621006341
71.6927412555892	-30.0735359524148	0.210652098831709	0.12963753099675	0.291666666666667	0.6	0.818076486506114
71.6937932868928	-30.101742979662	0.408402425870687	0.388233423169945	0.428571428571429	0.637405568794077	0.875843488862699
71.6946850587357	-30.1302319418289	0.366517245879954	0.273264376817379	0.459770114942529	0.6078586119437	0.766394650822019
71.6952443090605	-30.158801625853	0.479655073557651	0.530738718543874	0.428571428571429	0.709626768084763	0.92
71.6956503566641	-30.18716065016	0.291557656112839	0.217261653689092	0.365853658536585	0.61974065402512	0.820389631608706
71.6962447770973	-30.2155068918082	0.235641894662131	0.151283789324262	0.32	0.607212814865549	0.800506268474387
71.6978426558818	-30.2724460570887	0.383951293851136	0.223458143257829	0.544444444444444	0.606876261163279	0.771071835731874
71.6983870397723	-30.3010071707988	0.394931016886097	0.193902437812599	0.595959595959596	0.60721140585675	0.788751818860019
71.6986926652825	-30.3293860597036	0.500303592316109	0.257017441042474	0.743589743589744	0.621025368025389	0.762653051378158
71.7001473219555	-30.3862548216303	0.388034486831129	0.284543549933444	0.491525423728814	0.620870406283911	0.839338794505532
71.7011410952082	-30.4147340804457	0.379078733036491	0.326784917053375	0.431372549019608	0.636254231167238	0.814150369750592
71.7021228328631	-30.4429824615646	0.278599649137965	0.168310409387041	0.388888888888889	0.611689870464418	0.823099938587866
71.7027908170393	-30.4712928268052	0.402792940391082	0.616396691592975	0.189189189189189	0.728659570832468	0.92
71.7059187524826	-30.6422635714022	0.232539249417953	0.176189609947017	0.288888888888889	0.6	0.661262546854112
71.7070387869935	-30.6990075151829	0.321945097396942	0.293890194793885	0.35	0.6	0.92
71.7081869513516	-30.727436725027	0.42727887567718	0.364361672922988	0.490196078431373	0.634844161935545	0.903002574783151
71.7092542342304	-30.755684497199	0.368886628195957	0.321106589725246	0.416666666666667	0.616860268354581	0.909892352194437
71.7105794228517	-30.7838111079494	0.547556509039404	0.539557462523251	0.555555555555556	0.692849320558987	0.92
71.7121502382963	-30.8117561127459	0.511286661868357	0.355906657070047	0.666666666666667	0.625301477082755	0.92
71.7134767575337	-30.8974071879496	0.210264271578007	0.31796444059191	0.102564102564103	0.6	0.92
71.7467279910502	-31.0859194139814	0.364335231138883	0.402281573388878	0.326388888888889	0.629441593366959	0.920000000000001
71.7544937338028	-31.1004500804771	0.333882453824451	0.322085895303223	0.345679012345679	0.61657134899566	0.875363748335493
71.7622500263277	-31.1146036061685	0.338580372380007	0.232716300315569	0.444444444444444	0.6	0.88030904287223
71.7701758894489	-31.127760686174	0.350924632692685	0.309692402640273	0.392156862745098	0.61193448460372	0.89101309607955
71.7782524452061	-31.1404289999565	0.329231972949145	0.339836494917898	0.318627450980392	0.618645758058394	0.913397449531232
71.7863654250239	-31.1528873091955	0.494215255764843	0.459018746823805	0.529411764705882	0.635983668806582	0.920000000000001
71.794432432125	-31.1651747949675	0.42710468201609	0.471124786917752	0.383084577114428	0.649734341335212	0.92
71.8025019918244	-31.1774470302828	0.302888610196896	0.365581141962419	0.240196078431373	0.608030927435546	0.92
71.8106330383224	-31.1898047262661	0.237871460673079	0.323782137032432	0.151960784313726	0.605268233990996	0.92
71.8186866829703	-31.2020408207196	0.247494595242592	0.343474038970033	0.151515151515152	0.617250579249878	0.92
71.8267938333992	-31.2143670955855	0.380451008042932	0.517120921558501	0.243781094527363	0.663803516417584	0.92
71.8348546705649	-31.226720498152	0.552615695627151	0.744120280143192	0.361111111111111	0.757768483180749	0.92
71.8428421508502	-31.2400249726618	0.411802545376106	0.61527175741888	0.208333333333333	0.713038474951742	0.92
71.8506990117447	-31.254119202181	0.343170428663886	0.509870269092479	0.176470588235294	0.665997232572856	0.92
71.8584098952866	-31.2686039110189	0.337958776102228	0.476912577080078	0.199004975124378	0.651502460715933	0.92
71.8660708442922	-31.2833646819492	0.291363488158469	0.416060309650271	0.166666666666667	0.625221647263158	0.92
71.873725996917	-31.2985700793153	0.293051637667128	0.370417000824452	0.215686274509804	0.618894664474197	0.92
71.8812006232353	-31.3142930625008	0.25566303094912	0.352122081798737	0.159203980099502	0.614824125473474	0.919575813187991
71.888670681372	-31.330045729996	0.385039061929555	0.436744790525778	0.333333333333333	0.635952125162295	0.92
71.8961276322476	-31.3462542106462	0.392949484247544	0.427874277137063	0.358024691358025	0.632782202103958	0.920000000000001
71.9034823098203	-31.3625640949781	0.320352405066326	0.421799337495837	0.218905472636816	0.629630959942583	0.92
71.9109182079261	-31.3784958252492	0.325119146987684	0.419846137112622	0.230392156862745	0.634303218161898	0.920000000000001
71.9183794260293	-31.3946976898639	0.271167768984106	0.375668871301545	0.166666666666667	0.617973207682549	0.92
71.9258052431557	-31.4110797092881	0.220321232951371	0.352407171785095	0.0882352941176471	0.617051130618166	0.92
71.9332076625944	-31.4271980513279	0.268559748733155	0.422691636769792	0.114427860696517	0.636526740150411	0.92
71.940633909356	-31.4432100428191	0.317735337856427	0.429588322771677	0.205882352941177	0.648382265695936	0.920000000000001
71.9480747832594	-31.4595457150089	0.200305903950213	0.287866709861209	0.112745098039216	0.606946546367601	0.908059174133428
71.9554595852748	-31.4757680165741	0.20143857008017	0.31332490135437	0.0895522388059701	0.604457705564625	0.92
71.9628710871059	-31.4918659357665	0.206622314945588	0.271087767146078	0.142156862745098	0.60208324670579	0.92
71.9702859614632	-31.5081516751878	0.192656946042186	0.285811404522183	0.099502487562189	0.6	0.92
71.9777134828128	-31.5245459734398	0.134705682470106	0.159958628621804	0.109452736318408	0.601033748734129	0.814980224909044
71.9851196976274	-31.5406900731434	0.193904244634133	0.304475155934933	0.0833333333333333	0.622312615242975	0.901707277164285
71.9925836218111	-31.5569362209439	0.190023712056275	0.311419973132157	0.0686274509803921	0.605887064090321	0.897632931188538
71.9999571867727	-31.5732232013103	0.0853961219717389	0.160841995187259	0.00995024875621891	0.6	0.92
72.0073106699721	-31.5896174421442	0.201807887132636	0.33498832328488	0.0686274509803921	0.614974542265278	0.92
72.0147312039813	-31.6061058737031	0.239792496042063	0.396251658750793	0.0833333333333333	0.62296181650618	0.92
72.0221762170054	-31.6224838629898	0.240538378416793	0.383037541147312	0.0980392156862745	0.620628402183799	0.92
72.029570946966	-31.638723431134	0.200647127461918	0.36646838427707	0.0348258706467662	0.627006054053181	0.92
72.0369365111511	-31.6551048217971	0.193067035246004	0.278290933237105	0.107843137254902	0.60565291570799	0.906635995118715
72.0443637449111	-31.6715834461783	0.175049300770852	0.266765268208372	0.0833333333333333	0.6	0.903730541930475
72.0517588792594	-31.6878411493356	0.203572766913923	0.352419165668641	0.054726368159204	0.615488319721763	0.902117761836354
72.0591405541868	-31.7041672989616	0.341362425326581	0.354293478104142	0.32843137254902	0.61709044804812	0.906618279415998
72.0665586086145	-31.7207075555295	0.214456986837753	0.330874757989231	0.0980392156862745	0.604346129358072	0.90380174956939
72.0739807651351	-31.7372303644741	0.0986648138129228	0.167917862919963	0.0294117647058823	0.6	0.883270760488765
72.0813820051565	-31.7534735933195	0.219367787267391	0.304407216325826	0.134328358208955	0.606364167413232	0.906019666910568
72.0887865688015	-31.7697087020692	0.222081607676409	0.380437725156739	0.0637254901960784	0.618060858032791	0.92
72.0962481419637	-31.7860667131636	0.171679654607478	0.264927936665936	0.0784313725490196	0.601461614650577	0.869052792474867
72.1036560534575	-31.8023017763042	0.186854437843261	0.284156636880553	0.0895522388059701	0.600599471373488	0.885069961235983
72.1110607677544	-31.818562450266	0.216477425657432	0.34962151798153	0.0833333333333333	0.618923482968209	0.92
72.1184175084828	-31.8348968222944	0.211410806710661	0.382417573017282	0.0404040404040404	0.618788063868286	0.92
72.1257778988591	-31.8518979894497	0.250238544379751	0.346630934913348	0.153846153846154	0.612578391117081	0.92
72.1616394975705	-32.0433803554351	0.151741248080807	0.252200444879564	0.0512820512820513	0.629933270467245	0.876402199743657
72.1626393191044	-32.0723453695098	0.146453488787014	0.258081106927262	0.0348258706467662	0.604724019457903	0.884342533939365
72.1652177657644	-32.159793885918	0.0609978208004114	0.0729760337576856	0.0490196078431373	0.6	0.788437747521611
72.1678129758975	-32.2470623981418	0.154591006617603	0.301051931934394	0.00813008130081301	0.60765222189438	0.92
72.1654522979324	-32.3628917647633	0.159984039454754	0.314917573859003	0.00505050505050505	0.611874422738555	0.92
72.1636871688741	-32.3916582582247	0.154001918594269	0.303101876404224	0.00490196078431373	0.6	0.92
72.1618782021477	-32.4204276195935	0.107040022135014	0.204276122701401	0.00980392156862745	0.6	0.92
72.1600844600586	-32.4489805919212	0.153947432539316	0.302919740700523	0.00497512437810945	0.6	0.92
72.1519203165173	-32.5926567713408	0.0966002013670634	0.188298441949813	0.00490196078431373	0.6	0.92
72.1445246600559	-32.7070865547128	0.164190704827215	0.323479448870117	0.00490196078431373	0.6	0.92
72.1405819986001	-32.7638849240492	0.0275613431033943	0.0502207254224748	0.00490196078431373	0.6	0.773506534709808
72.1386873170699	-32.7925588964722	0.100257468573065	0.190711015577503	0.00980392156862745	0.6	0.92
72.1368021188647	-32.8212366395026	0.0582270455532633	0.111552130322213	0.00490196078431373	0.6	0.777768019154639
72.1348277293781	-32.8496231809173	0.160456515329143	0.315937906280176	0.00497512437810945	0.6	0.92
72.1328478363656	-32.8780026096931	0.104162440941815	0.203422921099316	0.00490196078431373	0.6	0.92
72.130949916271	-32.9066624970094	0.102913554598487	0.191121226844033	0.0147058823529412	0.6	0.907897390859172
72.1290520569194	-32.9350025456041	0.134111660607429	0.258122311113848	0.0101010101010101	0.6	0.92
72.1270332984429	-32.9634857342829	0.137128440245844	0.26430663173547	0.00995024875621891	0.6	0.92
72.1250585526774	-32.9918569172076	0.157543637529395	0.285675510352908	0.0294117647058824	0.6	0.92
72.1191519873146	-33.0774117404102	0.0905796764024475	0.171209104048676	0.00995024875621891	0.628902599792776	0.742052506948035
72.1171961602419	-33.1057841243921	0.148488468210104	0.277369093282954	0.0196078431372549	0.601058526710231	0.830190599967431
72.1132801110255	-33.1627414273035	0.0338849734872593	0.0627948225964091	0.00497512437810945	0.6	0.774132597578532
72.1112314966873	-33.1910362205655	0.122338719909378	0.239775479034443	0.00490196078431373	0.6	0.92
72.1073294379364	-33.2479857953411	0.0548660813014758	0.0997819138467327	0.00995024875621891	0.642933199774103	0.834255492184935
72.1052893413555	-33.2762776256475	0.163390838662535	0.321879716540755	0.00490196078431373	0.6	0.92
72.1032144145401	-33.3047641764011	0.0670313206416227	0.129160680498932	0.00490196078431373	0.6	0.748941803535268
72.1012554221229	-33.3333342230823	0.137313688902214	0.264823456235801	0.00980392156862745	0.6	0.92
72.0992819272854	-33.3616664437223	0.142129072212601	0.274307895668983	0.00995024875621891	0.6	0.92
72.0971916260434	-33.3899072717105	0.160538645295816	0.311273369023005	0.00980392156862745	0.6	0.92
72.0932061826432	-33.4467510921951	0.1505896605304	0.29620419668269	0.00497512437810945	0.6	0.92
72.0830110502751	-33.5885974881843	0.12019069159684	0.215871579272112	0.0245098039215686	0.604917731289278	0.92
72.0768857319848	-33.6735695514327	0.143767205518895	0.272828528684848	0.0147058823529412	0.6	0.92
72.0747516193831	-33.7019660205279	0.152074348098982	0.299246735413649	0.00490196078431373	0.6	0.92
72.0726624804018	-33.7301701401389	0.178883970429268	0.312991821455551	0.0447761194029851	0.609077381497082	0.92
72.0706469663713	-33.7584278925172	0.145253919378721	0.280703917188815	0.00980392156862745	0.6	0.92
72.0685816103766	-33.7868683812878	0.150765495848727	0.29662903091314	0.00490196078431373	0.6	0.92
72.0664493284368	-33.8150291033129	0.151563482516188	0.298151840654267	0.00497512437810945	0.6	0.92
72.0643622872864	-33.8432220860971	0.161867251348352	0.313930581128077	0.00980392156862745	0.6	0.92
72.0623258691326	-33.8716749483129	0.178693103724179	0.313268560389535	0.0441176470588235	0.6	0.853674015224202
72.0602443877691	-33.8998657663964	0.160361854220078	0.305798335305827	0.0149253731343284	0.6	0.92
72.0560006810477	-33.9563984602408	0.14832084767587	0.247622087508603	0.0490196078431372	0.60150112679831	0.891341374761941
72.0518198435373	-34.012967213278	0.155129635567668	0.305284146757227	0.00497512437810945	0.6	0.92
72.0496517009622	-34.0410735081037	0.0869587300617662	0.149407656201964	0.0245098039215686	0.639292977067026	0.847396594409559
72.0475911426271	-34.0693517916569	0.17429467608275	0.323713730274953	0.0248756218905473	0.6	0.92
72.0455133067678	-34.0977127283842	0.163806320467573	0.322637516557036	0.00497512437810945	0.6	0.92
72.0433357443412	-34.1258019341943	0.112183301687236	0.209660721021531	0.0147058823529412	0.6	0.906923428072821
72.0411426738328	-34.1540996633613	0.159203894116325	0.303701905879709	0.0147058823529412	0.6	0.92
72.0390760029692	-34.1822700416018	0.172927976910389	0.311030083174011	0.0348258706467662	0.607411948357991	0.884174306556126
72.0369938784474	-34.2104251265096	0.148006808515852	0.276405773894449	0.0196078431372549	0.6	0.92
72.0347779022116	-34.2386943950156	0.151377196165603	0.297852431546893	0.00490196078431373	0.607736118559521	0.92
72.0326037070962	-34.26676977078	0.168415587212063	0.311955552533578	0.0248756218905473	0.6	0.92
72.0305394709527	-34.2949293432511	0.114388881765084	0.223875802745854	0.00490196078431373	0.6	0.92
72.0283913332367	-34.323243419868	0.159253961013986	0.303802039675031	0.0147058823529412	0.6	0.92
72.0261483726566	-34.3514773378883	0.135541570883388	0.251475298629521	0.0196078431372549	0.603838901522451	0.872543123651411
72.0239910903255	-34.3795532679903	0.14539420835873	0.28581329233935	0.00497512437810945	0.6	0.92
72.0219131237036	-34.4076891498331	0.173465216756486	0.33222455116003	0.0147058823529412	0.644683764372271	0.80510850353796
72.0174908758089	-34.4639611902323	0.168262490351404	0.331549856324698	0.00497512437810945	0.6	0.92
72.0132412445678	-34.5203594554191	0.154247321617674	0.283984839313779	0.0245098039215686	0.645712789928186	0.871837751206253
72.0109833775337	-34.5485573309176	0.190414539133968	0.375927117483622	0.00490196078431373	0.617164597496442	0.92
72.0087446645196	-34.5765432633606	0.12650722064609	0.248039316914072	0.00497512437810945	0.6	0.92
72.002174142369	-34.6608544288596	0.027906461324379	0.0408875495144295	0.0149253731343284	0.601314739842052	0.760732572453109
71.9999749262963	-34.6888595798107	0.103537219378101	0.197270517187575	0.00980392156862745	0.601314739842052	0.785409062808951
71.9978361805906	-34.7171347521472	0.0915558128257459	0.173307704082864	0.00980392156862745	0.6	0.847247609499767
71.9955993121293	-34.7451022691258	0.129314726252841	0.253654328127572	0.00497512437810945	0.6	0.92
71.9933218093995	-34.7730326477624	0.0642216044563726	0.118639287344118	0.00980392156862745	0.6	0.884092167853878
71.9911468850829	-34.8012685592695	0.0877333237420207	0.170564686699728	0.00490196078431373	0.6	0.92
71.9889690366083	-34.8294985491815	0.125391530450976	0.245881100117639	0.00490196078431373	0.6	0.92
71.9866736913814	-34.8574019457644	0.119732622323789	0.22951499589136	0.00995024875621891	0.6	0.92
71.9822256769492	-34.9135412866995	0.160914134262491	0.306676753373466	0.0151515151515152	0.6	0.92
71.9754351871981	-34.9975181668373	0.0723752709458076	0.139848581107301	0.00490196078431373	0.6	0.882971279826341
71.9664406836188	-35.109637136924	0.158956706257345	0.312166286077908	0.00574712643678161	0.6	0.92
71.9618467867224	-35.1653685137495	0.00854125866312511	0.0117061732402287	0.0053763440860215	0.6	0.87019607570933
71.9595493613973	-35.1933188298538	0.0378206871672166	0.0607160012001049	0.0149253731343284	0.6	0.775433259816533
71.9504317547366	-35.3051942772788	0.00843576897719648	0.00692128919817404	0.00995024875621891	0.6	0.82009151062296
71.9458816230979	-35.3611402280685	0.117748695778715	0.225693469988802	0.00980392156862745	0.6	0.91960829347949
71.9412815565157	-35.4168063599212	0.165450706450226	0.320484746233785	0.0104166666666667	0.6	0.92
71.9342638605605	-35.5006253470142	0.0888638585926926	0.171438409009285	0.00628930817610063	0.6	0.92
71.9249944482571	-35.6120300776712	0.158018179983137	0.310660015880253	0.0053763440860215	0.6	0.92
71.9227305463474	-35.6400879636055	0.255776358945002	0.494008858240882	0.0175438596491228	0.628985071588321	0.92
71.9179072054048	-35.6957127207398	0.127475077775966	0.240457401928743	0.0144927536231884	0.6	0.92
71.9156921186246	-35.7235789282463	0.120562073138489	0.187790812943645	0.0533333333333333	0.6	0.906510395751864
71.9132937555023	-35.7511481009088	0.111374786590063	0.182519688122654	0.0402298850574713	0.6	0.92
71.9108093237371	-35.7789962444668	0.1723331007938	0.333555090476489	0.0111111111111111	0.6	0.92
71.8966637070147	-35.9459993516516	0.0333749506530372	0.0609019480897002	0.00584795321637427	0.6	0.77477136505246
71.8894750517865	-36.0294256053593	0.0612800790751802	0.106299995548734	0.016260162601626	0.6	0.776761126960639
71.8822439791348	-36.1125927581226	0.151077719488253	0.272743674270623	0.0294117647058823	0.6	0.92
71.8797976834553	-36.1402042054506	0.158152518821821	0.301379664509314	0.0149253731343284	0.6	0.92
71.8773597239528	-36.1678190349176	0.164366637414599	0.323831314044885	0.00490196078431373	0.6	0.92
71.8749914637368	-36.1957182320666	0.106200676122058	0.182989587538234	0.0294117647058824	0.6	0.92
71.8700745931183	-36.2511192650283	0.127605332460145	0.230335043029743	0.0248756218905473	0.6	0.890927058831062
71.8676895917868	-36.2787684660846	0.0673997273392627	0.105387689972643	0.0294117647058823	0.609438487959553	0.812663835515583
71.8653188210977	-36.3062891454987	0.166387190267391	0.322673370433773	0.0101010101010101	0.6	0.92
71.8603264837437	-36.361804718613	0.155786705054393	0.301769488540158	0.00980392156862745	0.657643940110425	0.830532900730012
71.8554718416239	-36.417218176219	0.161098972500436	0.312247696244653	0.00995024875621891	0.60699667440818	0.92
71.8529485866247	-36.444718039905	0.159321190801198	0.313740420818083	0.00490196078431373	0.6	0.92
71.8505207975628	-36.4725273541598	0.153902261163514	0.302902561542714	0.00490196078431373	0.6	0.92
71.8381994353085	-36.610681518208	0.0444628859220859	0.0839506474660624	0.00497512437810945	0.71956280124681	0.745230828567618
71.8131680441151	-36.8863678122987	0.0904805580768144	0.17101086739741	0.00995024875621891	0.659591448882666	0.880202424013209
71.8106289579631	-36.9137922267161	0.0948867791929385	0.184871597601563	0.00490196078431373	0.71624455952735	0.747385227727872
71.8080469333368	-36.9413958403031	0.162853074622635	0.320804188460956	0.00490196078431373	0.6	0.92
71.8030757233456	-36.9963225383626	0.0962266627493995	0.187551364714485	0.00490196078431373	0.6	0.861082092119125
71.8004668838146	-37.0238895110182	0.120638335397409	0.221668827657563	0.0196078431372549	0.6	0.90633634886022
71.7954299871441	-37.0789580785198	0.0967359955141954	0.168596369137844	0.0248756218905473	0.672986671602775	0.831376814720981
71.7928812048757	-37.106347374759	0.147142462285923	0.284481003003218	0.00980392156862745	0.6	0.92
71.7902552472149	-37.1338828448416	0.158509999248744	0.312118037713174	0.00490196078431373	0.6	0.92
71.7877224505274	-37.161279392654	0.0665073061819163	0.103163866095176	0.0298507462686567	0.635852293066846	0.813849233379479
71.7852068801501	-37.1886889663103	0.0296128717719282	0.0543237827595428	0.00490196078431373	0.6	0.774672146915296
71.7825817655264	-37.2162142197457	0.133174527775257	0.24674121241326	0.0196078431372549	0.667803434863011	0.802666774007816
71.7799944460661	-37.2435444496057	0.0101823776223462	0.00543938211036407	0.0149253731343284	0.609393882807823	0.820080166322481
71.7671594221012	-37.380632828595	0.101773228891529	0.164330771508547	0.0392156862745098	0.6	0.92
