# Supplementary material for: Extreme melt season ice layers reduce firn permeability across Greenland
Source: Nat Commun. 2021 Apr 20;12:2336. doi: 10.1038/s41467-021-22656-5 (PMC8058076; doi:10.1038/s41467-021-22656-5)
Supplement: Supplementary file 3 — Source Data [file 41467_2021_22656_MOESM3_ESM.zip › FinalData/DetectionsByTransect/20170429_01_CleanResults.txt]

Latitude	Longitude	LayerProminence	ProbImperm	LayerConnectivity	MinDensity	MaxDensity
69.5607747203892	-46.1515465658836	0.424014454494683	0.688824928889862	0.159203980099503	0.736794246695638	0.92
69.5694867867547	-46.1458361379489	0.285864529744325	0.541878313219992	0.0298507462686567	0.683272605395921	0.92
69.5781976878046	-46.1401083750055	0.348908251505828	0.575267483403814	0.122549019607843	0.658830218542849	0.92
69.5869797702231	-46.1344030182693	0.362676097896396	0.597901215400635	0.127450980392157	0.69914127427934	0.92
69.595693378073	-46.128699718571	0.377233045878448	0.649988479816597	0.104477611940298	0.705883874041748	0.92
69.6044075127954	-46.1230034581969	0.339658688227978	0.576376199985367	0.102941176470588	0.691617534913056	0.92
69.6131893058984	-46.1172955359586	0.265913706905516	0.492611727536521	0.0392156862745098	0.690411525016573	0.92
69.6219718983202	-46.1115913709701	0.326438590727136	0.515622279493487	0.137254901960784	0.684397090019959	0.92
69.6306892503133	-46.1059282096281	0.392747382427618	0.65116640664628	0.134328358208955	0.723827516758166	0.92
69.6394086766306	-46.1002935530819	0.232361613091681	0.371585971281401	0.0931372549019608	0.638876313797214	0.92
69.6481947086572	-46.094627553766	0.272312167963521	0.471094924162336	0.0735294117647059	0.646327944775486	0.92
69.6569101387172	-46.0889364153899	0.458823721401097	0.629090228871846	0.288557213930348	0.672534087375486	0.92
69.6656214259542	-46.0831970319431	0.356620443846331	0.551476181810308	0.161764705882353	0.692246606981427	0.92
69.6743977887627	-46.0774099496182	0.377651373250826	0.573930197482045	0.181372549019608	0.697330981696145	0.92
69.6831110433108	-46.0716884201255	0.40493337647927	0.590961280321725	0.218905472636816	0.705791858254991	0.92
69.6918264114026	-46.0659856251662	0.449352603362786	0.687920893000082	0.21078431372549	0.713627792318321	0.92
69.700607439295	-46.0602375913557	0.460676254529277	0.617430940431103	0.303921568627451	0.710700579394405	0.920000000000001
69.709387097429	-46.0544705686388	0.396183660202741	0.625700653738814	0.166666666666667	0.713158144565347	0.92
69.7180941683307	-46.0486559539476	0.518142296701955	0.653200016289482	0.383084577114428	0.725818109578953	0.920000000000001
69.7267378030636	-46.042885987562	0.559415839777142	0.671070485524433	0.447761194029851	0.726502995391967	0.920000000000001
69.7355599420553	-46.0370630720065	0.461931518996447	0.610137547796817	0.313725490196078	0.708298195558783	0.920000000000001
69.7442769418582	-46.031386850023	0.455500933827395	0.592593907455784	0.318407960199005	0.697801283957929	0.920000000000001
69.7529942964475	-46.0257079705268	0.559051120883433	0.539670869217845	0.57843137254902	0.688669515494238	0.920000000000001
69.7617741382707	-46.0199335887305	0.510168943721211	0.535043769795364	0.485294117647059	0.689398449195816	0.920000000000001
69.770553294322	-46.0141451670381	0.604061638113397	0.600280138971892	0.607843137254902	0.707195333843988	0.920000000000001
69.7792661783516	-46.0083879029334	0.527310131952122	0.591933696740064	0.462686567164179	0.705343219225298	0.920000000000001
69.7879779845916	-46.002616262266	0.463558993063415	0.588882692009183	0.338235294117647	0.703184663488669	0.920000000000001
69.7967551407144	-45.9967984777996	0.460364621070999	0.577591987240038	0.343137254901961	0.697479707442797	0.920000000000001
69.8054658694986	-45.9910147686554	0.435880160769418	0.593153356364707	0.278606965174129	0.70405493564408	0.920000000000001
69.8141769487166	-45.9852261044178	0.563852764141476	0.637509449851579	0.490196078431373	0.71514157377544	0.920000000000001
69.8229535402824	-45.9793903608993	0.450457158350884	0.64111039513314	0.259803921568627	0.721860601550329	0.920000000000001
69.831664984449	-45.9736031795109	0.389706009433113	0.57045679498563	0.208955223880597	0.697753860336558	0.92
69.8403755974155	-45.9678026993127	0.426261626546475	0.651542860936087	0.200980392156863	0.725369911583821	0.92
69.8491529366487	-45.9619691885684	0.488675969944854	0.644018606556376	0.333333333333333	0.710081093778064	0.920000000000001
69.8579284832356	-45.9561196855762	0.524831844081164	0.677114668554486	0.372549019607843	0.727536717183427	0.920000000000001
69.8666359482196	-45.9502942468125	0.435899202786175	0.50861432597036	0.36318407960199	0.679737393920787	0.920000000000001
69.8753418087034	-45.9444566449357	0.469823092096776	0.464155988115121	0.475490196078432	0.664089259192281	0.920000000000001
69.8841177858757	-45.9386164825672	0.647504539550425	0.618538490865555	0.676470588235294	0.711788273629145	0.920000000000001
69.89283022132	-45.9328290314081	0.793672624745375	0.711723358943487	0.875621890547264	0.746778061642302	0.920000000000001
69.9014759967182	-45.927037237893	0.599052765415695	0.531438864164724	0.666666666666667	0.680919657805105	0.920000000000001
69.9103108347288	-45.9210363534658	0.713710345069206	0.638205003863901	0.78921568627451	0.712508824652683	0.920000000000001
69.9190148714845	-45.9151317749427	0.808949961230272	0.712427285644624	0.90547263681592	0.745699042345191	0.920000000000001
69.9277249852924	-45.9093008402575	0.782078859329119	0.755334189246473	0.808823529411765	0.75401431520594	0.920000000000001
69.9365050789199	-45.9034816313401	0.733260908622485	0.647894366264578	0.818627450980392	0.715560642530679	0.920000000000001
69.9452830837077	-45.8976406061626	0.703475362470936	0.632440921020303	0.774509803921568	0.712817993425406	0.920000000000001
69.9539899360675	-45.8917744526989	0.727499268886138	0.624152766627998	0.830845771144278	0.709452895127076	0.920000000000001
69.9626967123839	-45.8858977101468	0.801541245013623	0.701121705713521	0.901960784313725	0.738927450654758	0.920000000000001
69.9714712127082	-45.879998579575	0.75919171202411	0.631128522087436	0.887254901960784	0.713829387381351	0.920000000000001
69.9801832881949	-45.8741803742675	0.640209949005943	0.568977111942233	0.711442786069652	0.694691202954821	0.920000000000001
69.9888891451046	-45.8682812919352	0.770823039499744	0.64948921625439	0.892156862745098	0.720265996507572	0.920000000000001
69.9976574540826	-45.8622988832112	0.714239008405899	0.629458408968661	0.799019607843137	0.713285898935339	0.920000000000001
70.006361804878	-45.8563786151939	0.603281130519728	0.519995096860353	0.686567164179104	0.677664663335931	0.920000000000001
70.0150661047223	-45.8504552897361	0.620439958354916	0.500683838278461	0.740196078431372	0.673297412403918	0.920000000000001
70.0238383738226	-45.8445164535999	0.696172999629347	0.608032273768498	0.784313725490196	0.702135509488569	0.920000000000001
70.0325471206444	-45.8386422216608	0.717033817085941	0.628097484918151	0.805970149253731	0.711927164093518	0.920000000000001
70.0412597152275	-45.8328168269766	0.700838314304107	0.602657020765076	0.799019607843137	0.707889127659226	0.920000000000001
70.0500353046906	-45.826917597894	0.613265829109951	0.491237540572844	0.735294117647059	0.6663543027683	0.920000000000001
70.0588118403941	-45.8210273913449	0.730801945999228	0.62336859788081	0.838235294117647	0.715811741609083	0.920000000000001
70.0675256369899	-45.8152075335946	0.791333810631595	0.716995979472146	0.865671641791045	0.744659668829553	0.920000000000001
70.0761712184453	-45.8093703175965	0.788021995106929	0.690471850910375	0.885572139303483	0.734895884041938	0.920000000000001
70.0849901533592	-45.8033521263422	0.554169603371301	0.520103912624954	0.588235294117647	0.678689269555791	0.920000000000001
70.0936946310609	-45.7974094652962	0.530079152213045	0.413392135271862	0.646766169154229	0.648673304863154	0.920000000000001
70.1023967353783	-45.7914319072246	0.721245208233257	0.623862965486121	0.818627450980392	0.71070186333932	0.920000000000001
70.1111634625915	-45.7853978362626	0.7924394681128	0.692722073480502	0.892156862745098	0.731064575096824	0.920000000000001
70.1199328558661	-45.779412586849	0.759159545867745	0.572240660362942	0.946078431372549	0.693553190083266	0.920000000000001
70.1286421402676	-45.7735368584581	0.767411843501386	0.689052542724165	0.845771144278607	0.740753222137588	0.920000000000001
70.137351871182	-45.7676607957618	0.864132044550906	0.723362128317502	1.00490196078431	0.74858708981886	0.920000000000001
70.1461269366983	-45.7617307119632	0.810070400261445	0.620140800522891	1	0.711205061886836	0.920000000000001
70.1548334819641	-45.7557981256383	0.860898069715498	0.746671761321543	0.975124378109453	0.762140606107324	0.920000000000001
70.1635400805783	-45.7498656151544	0.778899602778089	0.709759989869905	0.848039215686274	0.752409254049138	0.920000000000001
70.172308224436	-45.7438471172371	0.373813632788281	0.281940991066759	0.465686274509804	0.610741796815684	0.903044771526822
70.1810070038662	-45.7378272648609	0.489511904713626	0.302406894004368	0.676616915422885	0.609089383592676	0.884483983149407
70.1897084387191	-45.7318205414948	0.767444017661636	0.711358623558567	0.823529411764706	0.739854200779339	0.920000000000001
70.1984786921764	-45.7258190777236	0.622453828780765	0.377260598738	0.867647058823529	0.635844265839748	0.919969767205827
70.2072452438836	-45.719779862291	0.741070138963415	0.550767728907222	0.931372549019608	0.689806019985578	0.920000000000001
70.2159492015913	-45.7137994083023	0.83428233575218	0.743191537176001	0.925373134328358	0.765919376392653	0.920000000000001
70.2246579036179	-45.7078717663053	0.878623152792006	0.801363952642835	0.955882352941177	0.785468067474969	0.920000000000001
70.2334306793314	-45.7018791375457	0.955541652391668	0.93069114792059	0.980392156862745	0.852022712988343	0.920000000000001
70.2421373222827	-45.6959223481763	0.9077580258457	0.865267295472495	0.950248756218905	0.820187624580228	0.920000000000001
70.2507810769216	-45.690014194683	0.937957416918582	0.920690953240148	0.955223880597015	0.845391520832644	0.920000000000001
70.2596103349637	-45.6839091203266	0.860291559249527	0.823524294969644	0.897058823529411	0.790803451802511	0.920000000000001
70.2683093296198	-45.6778466050498	0.846914220344786	0.813231425764199	0.880597014925373	0.783752873655157	0.920000000000001
70.2770068304097	-45.6717626126267	0.913651069614942	0.891027629425962	0.936274509803921	0.817018209473416	0.920000000000001
70.2857711957604	-45.665648754831	0.887536577864175	0.858406489061682	0.916666666666667	0.813200886441512	0.920000000000001
70.2945366266429	-45.6595457235289	0.937433522550985	0.923886652945106	0.950980392156863	0.854821111498182	0.920000000000001
70.3032348368995	-45.6534634722107	0.914955256199407	0.929412999961003	0.900497512437811	0.842429816503222	0.920000000000001
70.3119358685698	-45.6474169561253	0.9228232908274	0.948587758125389	0.897058823529412	0.862938479959852	0.920000000000001
70.3207075837551	-45.641399796343	0.901316288877991	0.866358067952061	0.936274509803922	0.81064830575474	0.920000000000001
70.3294158838922	-45.6354506559604	0.828041255000865	0.845137236369889	0.810945273631841	0.812479898162004	0.920000000000001
70.338123585813	-45.6294862390682	0.875696517172591	0.820020485325575	0.931372549019608	0.795151664520542	0.920000000000001
70.3468935362774	-45.623429711195	0.847744753566824	0.827842448310119	0.867647058823529	0.793780339434444	0.920000000000001
70.355594044433	-45.6173638461238	0.960032001739923	0.900163505967406	1.01990049751244	0.834109567454781	0.920000000000001
70.3642900301268	-45.6112374670799	0.912796057278769	0.923631330243812	0.901960784313725	0.839146845919557	0.920000000000001
70.3730500960708	-45.6050461480067	0.93341151846837	0.910940683995563	0.955882352941177	0.839850955174294	0.920000000000001
70.3818109567055	-45.5988629061261	0.961056627646413	0.922113255292825	1	0.856389702457847	0.920000000000001
70.3905077351142	-45.592740635213	0.916877119078711	0.918331352585283	0.915422885572139	0.842705362448957	0.920000000000001
70.3992046678554	-45.5866168326346	0.895054433757835	0.937167691045083	0.852941176470588	0.857894298309432	0.920000000000001
70.40796893998	-45.5804680930469	0.933790612869632	0.892091029660834	0.975490196078431	0.834496234563462	0.920000000000001
70.4166682891913	-45.574369968985	0.909103313598065	0.862982746599116	0.955223880597015	0.819836835004052	0.920000000000001
70.4253081782305	-45.5683670290534	0.865244140419173	0.894667385315957	0.835820895522388	0.83835555298652	0.920000000000001
70.4341222962698	-45.5622501435346	0.905708829109939	0.884947069984585	0.926470588235294	0.841998468479371	0.920000000000001
70.4428920178488	-45.5561659431658	0.965240350938284	0.954990505798137	0.975490196078431	0.858366322620743	0.920000000000001
70.4515947966723	-45.5501028907453	0.903174358719714	0.890925831867289	0.915422885572139	0.837223360026119	0.920000000000001
70.4602947380552	-45.5440024366753	0.916041241679926	0.900709934340243	0.931372549019608	0.847210475327826	0.920000000000001
70.4690558163684	-45.5377961697753	0.952965474621275	0.930440753164118	0.975490196078431	0.853811125432033	0.920000000000001
70.4777496037455	-45.5316092036488	0.950844158836261	0.911638566428742	0.990049751243781	0.826088228634109	0.920000000000001
70.4864514963413	-45.5255269892901	0.943088116677055	0.904694751872629	0.981481481481482	0.855832394338273	0.92
70.5755970409879	-45.6889540728458	0.787402315780801	0.710221298228268	0.864583333333333	0.746987577249229	0.920000000000001
70.5778751729106	-45.7151611020267	0.800572857558978	0.730498948948803	0.870646766169154	0.758174890835674	0.920000000000001
70.5801417316592	-45.7411455044678	0.820101491025489	0.650006903619606	0.990196078431372	0.724969714118131	0.920000000000001
70.5824370827816	-45.7673096770288	0.816167791938124	0.779394407405661	0.852941176470588	0.782463456745816	0.920000000000001
70.5847408359393	-45.7932635315987	0.794483613735496	0.827773197620246	0.761194029850746	0.800590189316235	0.920000000000001
70.5870834432719	-45.8191898591007	0.749611310047327	0.651183404408381	0.848039215686274	0.728250125017462	0.920000000000001
70.5895015128419	-45.845265957526	0.652858222407876	0.560618405600065	0.745098039215686	0.695864685686058	0.920000000000001
70.5919815001696	-45.871292786266	0.745951772181521	0.707589818872846	0.784313725490196	0.74666905376034	0.920000000000001
70.5945041747013	-45.897074991855	0.73384857050849	0.661726991763249	0.805970149253731	0.727027291330916	0.920000000000001
70.597086829033	-45.9228056555292	0.742738263199701	0.632535349928813	0.852941176470588	0.724885172730521	0.920000000000001
70.5997526315266	-45.9486745960016	0.792981462805673	0.782041356983896	0.803921568627451	0.773524834263556	0.920000000000001
70.6024730362212	-45.9742840332738	0.678833399931809	0.705925506331279	0.651741293532338	0.742328231152049	0.920000000000001
70.605274760276	-45.9998177014856	0.681404999426013	0.637319802773594	0.725490196078431	0.722772042372713	0.920000000000001
70.6081887005233	-46.0254541264222	0.732617688611411	0.690725573301254	0.774509803921569	0.740012639651238	0.920000000000001
70.6111760591743	-46.0508027792591	0.725263576028576	0.63840593993594	0.812121212121212	0.718538382707112	0.920000000000001
70.6196589203458	-46.1824691621858	0.645654358535559	0.520475383737784	0.770833333333333	0.671745962445471	0.92
70.6196629616087	-46.2095781689414	0.677227705438534	0.624063254014323	0.730392156862745	0.700349834417203	0.920000000000001
70.6197502351907	-46.2368429931341	0.531138823913598	0.526924112473662	0.535353535353535	0.678136207471147	0.913422374468276
70.6199331299165	-46.2635537255682	0.425861404284188	0.395840455627199	0.455882352941177	0.635643505900891	0.903361861761912
70.6202184659723	-46.2904506030942	0.503411949658353	0.409808973943571	0.597014925373134	0.641623640700208	0.919852554925697
70.6206069312231	-46.3173364690469	0.627826271907371	0.549770190873565	0.705882352941176	0.686529676123441	0.920000000000001
70.6210986111375	-46.3444097536951	0.711049270437786	0.62798089381675	0.794117647058823	0.712342138397341	0.920000000000001
70.6216909111118	-46.3712624863577	0.679191043933291	0.587237809259618	0.771144278606965	0.695645008661028	0.920000000000001
70.6223835785598	-46.3980914852164	0.655889222542631	0.502954915673497	0.808823529411764	0.671319761630822	0.920000000000001
70.6231806577125	-46.4250987490276	0.734630051368689	0.621220887051105	0.848039215686274	0.709682812644948	0.920000000000001
70.6240930617078	-46.4520771202617	0.796033257194015	0.675399847721364	0.916666666666667	0.730865727453221	0.920000000000001
70.625105611057	-46.4788206803501	0.77021446935022	0.689682670043724	0.850746268656716	0.735290383426689	0.920000000000001
70.6262361435649	-46.5055231388388	0.822467645438946	0.728268624211226	0.916666666666667	0.742957442931291	0.920000000000001
70.6274968881998	-46.5323786980032	0.814662808709356	0.722462872320674	0.906862745098039	0.74679187351533	0.920000000000001
70.6288696660108	-46.5589809989033	0.751814389098507	0.682733255808953	0.82089552238806	0.730986432636254	0.920000000000001
70.6303743841128	-46.5855201024888	0.78837955290429	0.718915968553677	0.857843137254902	0.743104513641769	0.920000000000001
70.6320335440061	-46.6121839154067	0.762389926646451	0.715956323881138	0.808823529411764	0.745288656010375	0.920000000000001
70.6338121506975	-46.6385735330608	0.789074454309911	0.707502142450668	0.870646766169154	0.738370863927646	0.920000000000001
70.6357279104574	-46.6648769784193	0.748586939521984	0.688350349632203	0.808823529411765	0.729398733800228	0.920000000000001
70.6377163543511	-46.6913411449113	0.711188915440133	0.638064105390071	0.784313725490196	0.715447452580341	0.919043002232789
70.6395997919807	-46.7176692831115	0.743300819182179	0.665706115976297	0.82089552238806	0.727571879175715	0.920000000000001
70.6413838345567	-46.7440646024397	0.773601103452169	0.694261030433751	0.852941176470588	0.734415281287134	0.920000000000001
70.6430979158787	-46.7709295990482	0.766300326421098	0.648762269003812	0.883838383838384	0.721546681157045	0.920000000000001
70.6446839242081	-46.7972592581668	0.755707691898067	0.692787932815742	0.818627450980392	0.741628203081126	0.920000000000001
70.6461918848361	-46.8240239525006	0.776870462167938	0.73021151257117	0.823529411764706	0.75207046117071	0.920000000000001
70.6475840632392	-46.8506423964576	0.778707494917647	0.706668721178579	0.850746268656716	0.739466489056822	0.920000000000001
70.6488671735051	-46.877312164852	0.811638856091628	0.736022810222472	0.887254901960784	0.753160363731672	0.920000000000001
70.650040340626	-46.9042339975603	0.839465378372623	0.757362129294267	0.92156862745098	0.744023300868568	0.920000000000001
70.6511035386989	-46.9309948685633	0.814232979127113	0.752844067706962	0.875621890547264	0.745590151983233	0.920000000000001
70.6520639851213	-46.9577921142341	0.816728174766938	0.800123016200544	0.833333333333333	0.766756919536698	0.920000000000001
70.6529268816084	-46.9848218420998	0.698548305473884	0.632390728594827	0.764705882352941	0.710965343427488	0.920000000000001
70.6536829726819	-47.0118823641102	0.765419173473828	0.677897170477068	0.852941176470588	0.727286594467136	0.920000000000001
70.654341253747	-47.0387661809598	0.754819702880501	0.703669256507272	0.805970149253731	0.734430091488919	0.920000000000001
70.6549088814371	-47.0656698757963	0.819412277750723	0.727059849619092	0.911764705882353	0.746013034661487	0.920000000000001
70.6553897727169	-47.0927920187221	0.74861418099099	0.673698950217273	0.823529411764706	0.722939623774542	0.920000000000001
70.6557692088323	-47.1197262742312	0.709940054326725	0.628835332534047	0.791044776119403	0.708126986093596	0.920000000000001
70.6560533234004	-47.1466716985849	0.71538942894359	0.577837681416593	0.852941176470588	0.693116744720145	0.920000000000001
70.6562431725392	-47.1738279998009	0.712140692809398	0.62526177777566	0.799019607843137	0.702677521622176	0.920000000000001
70.6562770049119	-47.2007855114324	0.575105755563408	0.416878177793483	0.733333333333333	0.653342521889972	0.92
70.5802726320741	-47.5444779331471	0.264005680040815	0.474089791454178	0.053921568627451	0.689101201637807	0.92
70.5726607758281	-47.558547979739	0.242242813144095	0.469560253153862	0.0149253731343284	0.695309655672499	0.92
70.5650516381389	-47.5726231399055	0.22788402465087	0.436160206164486	0.0196078431372549	0.683509998027409	0.92
70.5573744033575	-47.586740700897	0.27965456629516	0.532642465923654	0.0266666666666667	0.692523822324874	0.92
