# Supplementary material for: Extreme melt season ice layers reduce firn permeability across Greenland
Source: Nat Commun. 2021 Apr 20;12:2336. doi: 10.1038/s41467-021-22656-5 (PMC8058076; doi:10.1038/s41467-021-22656-5)
Supplement: Supplementary file 3 — Source Data [file 41467_2021_22656_MOESM3_ESM.zip › FinalData/DetectionsByTransect/20170501_02_CleanResults.txt]

Latitude	Longitude	LayerProminence	ProbImperm	LayerConnectivity	MinDensity	MaxDensity
69.9498723288939	-46.6924410762077	0.254042783090709	0.458334322400323	0.0497512437810945	0.673747473930874	0.92
69.9585713752338	-46.6864610877986	0.291571765021125	0.466864460274809	0.116279069767442	0.655527840155116	0.92
69.9672904726903	-46.6807322713242	0.318233513748268	0.509016047104379	0.127450980392157	0.660074270179396	0.92
69.9760744228319	-46.674948930197	0.289461775408965	0.495590217484596	0.0833333333333334	0.681208289808361	0.92
69.9847763034562	-46.668996645915	0.313059138280291	0.486814793973517	0.139303482587065	0.677964531684481	0.92
69.9934736147744	-46.6629861885824	0.32214347789749	0.497228132265569	0.147058823529412	0.6939552976822	0.92
70.0022487054677	-46.6570845217066	0.345637256269194	0.529509806656036	0.161764705882353	0.688388701084438	0.92
70.0110358195367	-46.6513334828413	0.359528846793589	0.621018477900903	0.0980392156862745	0.694416514768156	0.92
70.0197442980054	-46.645457469304	0.330597933339762	0.516917259714351	0.144278606965174	0.692340967303742	0.92
70.0284362831291	-46.6393721817649	0.348497219204815	0.540131693311591	0.156862745098039	0.684991367792733	0.92
70.0372055779179	-46.6333879383343	0.405099759420411	0.604317165899647	0.205882352941176	0.703051976762747	0.92
70.0459285651566	-46.6276900396628	0.447054957736993	0.600577577165529	0.293532338308458	0.704572446658702	0.920000000000001
70.0546375057509	-46.621810210792	0.502028574726384	0.582488522001786	0.421568627450981	0.701806905098252	0.920000000000001
70.063396826509	-46.6156939369685	0.442813322533188	0.533774793214525	0.351851851851852	0.691056008219327	0.92
70.0721114943639	-46.6098843423394	0.400935651500999	0.576230277360972	0.225641025641026	0.693697447267012	0.92
70.0808335657251	-46.6041668016154	0.304099505310677	0.475846069444884	0.132352941176471	0.664162074230099	0.92
70.089595107383	-46.5980709227989	0.435983092708556	0.587652459926916	0.284313725490196	0.696757450965092	0.92
70.0982842747214	-46.5919316648808	0.350740256446255	0.534813846225843	0.166666666666667	0.680814598374427	0.92
70.1069977257644	-46.5860953493936	0.458480425842091	0.583627518350849	0.333333333333333	0.688371948073292	0.92
70.1157276181638	-46.5804454057427	0.380630740196524	0.497579888353248	0.263681592039801	0.666782469996625	0.920000000000001
70.1245565804591	-46.5744650284739	0.355996662535616	0.540424697620252	0.17156862745098	0.670539281958614	0.92
70.1332492924369	-46.5683588198138	0.439094464820719	0.559780969442432	0.318407960199005	0.69286872460489	0.92
70.1419482348763	-46.5623277688122	0.372839022775829	0.554501574963424	0.191176470588235	0.683559465242556	0.92
70.1507273484879	-46.5564361758886	0.36790595721825	0.500517796789441	0.235294117647059	0.64658962150177	0.92
70.1594387424706	-46.5505580028681	0.437008552382729	0.590435015213218	0.283582089552239	0.703479626399214	0.92
70.1681374409225	-46.5445162834722	0.502476877253607	0.607894930977803	0.397058823529412	0.718237785013403	0.92
70.1769109808672	-46.5385465827387	0.469792880344202	0.562134780296247	0.377450980392157	0.688643280344419	0.920000000000001
70.1856249074174	-46.5326935519294	0.426039270255688	0.53864570469048	0.313432835820896	0.679212992380077	0.92
70.1943292861623	-46.5267173111248	0.417093193762086	0.495951093406524	0.338235294117647	0.665537214684354	0.92
70.2030895271594	-46.5205740355418	0.434829620436288	0.570639633029438	0.299019607843137	0.688091704477529	0.92
70.21185802747	-46.514531786519	0.460549833777959	0.56815849108533	0.352941176470588	0.678618133493026	0.920000000000001
70.2205749291952	-46.5087099722955	0.515477267981713	0.543392346908699	0.487562189054727	0.681428190209634	0.920000000000001
70.229279657749	-46.5027311081992	0.496468282456245	0.57136793746151	0.42156862745098	0.678112603244461	0.920000000000001
70.2380356858387	-46.4965254949786	0.48655695091433	0.536839392024739	0.436274509803922	0.672071793638607	0.920000000000001
70.2467416444332	-46.4905552392261	0.692555643141893	0.604016758920602	0.781094527363184	0.692203312093027	0.920000000000001
70.255458352951	-46.484720653808	0.575535738722001	0.479502849993021	0.67156862745098	0.665441755943718	0.920000000000001
70.2642208029388	-46.4785881125271	0.613302251226499	0.501114306374567	0.725490196078431	0.676498115925764	0.920000000000001
70.2729080215906	-46.4723763663695	0.574880548464649	0.517577188883321	0.632183908045977	0.68632450822342	0.92
70.2816204140977	-46.4664813380254	0.430184031414007	0.497622964788797	0.362745098039216	0.672440351332161	0.92
70.2903413880255	-46.4606712233217	0.610116692202112	0.51874084709079	0.701492537313433	0.674152571084303	0.920000000000001
70.2991407185506	-46.4543432632973	0.751334656281633	0.639924214524052	0.862745098039215	0.710541451437248	0.920000000000001
70.3078259863952	-46.4480989159156	0.692399553172157	0.593132439677647	0.791666666666667	0.681611095837192	0.92
70.3165437745905	-46.4422649632365	0.688739865964151	0.55885228094791	0.818627450980392	0.687743680371048	0.918054486005887
70.3253290599062	-46.4364108093637	0.719436211410699	0.522205756154731	0.916666666666667	0.675603978422029	0.920000000000001
70.3340187963439	-46.4302166194769	0.762505646247577	0.579737660654359	0.945273631840796	0.698081686338176	0.920000000000001
70.3427099996282	-46.4240371625832	0.756361762738226	0.600958819594098	0.911764705882353	0.700421807715826	0.920000000000001
70.3514884463892	-46.4180855172648	0.803707391455091	0.622120665263123	0.985294117647059	0.702845042848295	0.920000000000001
70.3602620656946	-46.4120689007958	0.76886192830118	0.572037582092556	0.965686274509804	0.694566472232849	0.920000000000001
70.3689505622945	-46.4058465965393	0.740499682568233	0.575526728320546	0.90547263681592	0.692962851902437	0.920000000000001
70.3776366708089	-46.3995920677509	0.69422976889936	0.560176709515891	0.828282828282828	0.690762826903033	0.920000000000001
70.3864133903332	-46.393607885031	0.717573196972071	0.528283648846102	0.906862745098039	0.681589473874099	0.920000000000001
70.3951268528316	-46.3876944709816	0.738061649208683	0.520899417820351	0.955223880597015	0.676531487975426	0.920000000000001
70.4038170379613	-46.3814825680707	0.717352061690024	0.562155103772205	0.872549019607843	0.690190357577731	0.920000000000001
70.4125663773483	-46.3751443519219	0.699723029484831	0.541602921714761	0.857843137254902	0.687666308478031	0.920000000000001
70.4212696000205	-46.3690917715615	0.779764321138295	0.609279886057684	0.950248756218905	0.709784495329072	0.920000000000001
70.429987331379	-46.363224861072	0.672476084036075	0.521422756307443	0.823529411764706	0.670193579476368	0.920000000000001
70.4387600920837	-46.3571758245657	0.753756712562015	0.610454601594618	0.897058823529412	0.712226882839093	0.920000000000001
70.4474470049889	-46.3509103213736	0.795327602397375	0.67523231922261	0.915422885572139	0.731457374790257	0.920000000000001
70.4561368416443	-46.3446783829464	0.834411364234619	0.712940375528061	0.955882352941177	0.748787316245764	0.920000000000001
70.4648364265329	-46.3385427042478	0.840209026905556	0.725194173214098	0.955223880597015	0.744811857671446	0.920000000000001
70.473657976359	-46.3323713176888	0.763180262165466	0.688125230213285	0.838235294117647	0.732598920312066	0.920000000000001
70.4823562574689	-46.3262387293879	0.814834231396312	0.694184591824881	0.935483870967742	0.73885374613357	0.920000000000001
70.4910608830826	-46.3201842755678	0.739114878138611	0.600778775885064	0.877450980392157	0.706741996614663	0.920000000000001
70.4998219842429	-46.313968522045	0.795775494350291	0.689590204386856	0.901960784313725	0.73486007941523	0.920000000000001
70.5085067651849	-46.3076590512461	0.744299312172041	0.627902106931148	0.860696517412935	0.72098297562142	0.920000000000001
70.5172092804712	-46.3015707866875	0.771185669096885	0.596292906821221	0.946078431372549	0.702950240099835	0.920000000000001
70.5259826056283	-46.2955027609698	0.727253636858273	0.581958254108703	0.872549019607843	0.698792604709637	0.920000000000001
70.5346768808933	-46.2893034876577	0.741860171187511	0.583222829937212	0.900497512437811	0.695368638838296	0.920000000000001
70.5433595104832	-46.2829568518896	0.758109539225674	0.578234582327317	0.937984496124031	0.695889853504622	0.920000000000001
70.5521232093239	-46.2767588737446	0.698046665339163	0.621899782291229	0.774193548387097	0.697919494911647	0.918037050660487
70.6413158397575	-46.036722758944	0.719872845294259	0.503237754080581	0.936507936507937	0.667920311082354	0.92
70.6441209320444	-46.0111471917089	0.619797768733373	0.497660053595777	0.741935483870968	0.668758782617497	0.920000000000001
70.6485992628818	-45.9587907662921	0.578459589621666	0.50174676545023	0.655172413793103	0.668747905728582	0.920000000000001
70.650463576414	-45.932433027205	0.580948243701231	0.50013178152011	0.661764705882353	0.673929200228083	0.920000000000001
70.6523221856935	-45.9058620482489	0.595879330926921	0.520190034402862	0.67156862745098	0.682193597361458	0.920000000000001
70.6541386044257	-45.8794696660097	0.64367411855457	0.600781072930035	0.686567164179104	0.714806002190772	0.918983974676766
70.6559303086491	-45.8530603753299	0.741061235541481	0.594867569122179	0.887254901960784	0.700739951992934	0.920000000000001
70.6577071502084	-45.8264340748387	0.669653329375063	0.47656156071091	0.862745098039215	0.660194564522874	0.920000000000001
70.6594173518635	-45.7997681862849	0.640332662519601	0.513998658372536	0.766666666666667	0.678243001342119	0.92
70.6309283522151	-45.5861492088459	0.79055381371724	0.664440960767812	0.916666666666667	0.734445529142654	0.92
70.6233392237065	-45.5715755890734	0.869577097619117	0.788173803081372	0.950980392156863	0.79013849654651	0.920000000000001
70.615722676176	-45.5575014934471	0.819712623786639	0.758828232647904	0.880597014925373	0.778804080614984	0.920000000000001
70.6080902934709	-45.5435099991903	0.821198581339469	0.78945598620835	0.852941176470588	0.781950830919084	0.920000000000001
70.6003708712656	-45.5295668787676	0.748693785685597	0.551309139998646	0.946078431372549	0.695275916195117	0.920000000000001
70.5926733250052	-45.5159156801162	0.607374268207108	0.368977392135609	0.845771144278607	0.632560746532765	0.91999032948857
70.5849288811041	-45.5025107790147	0.750323558503855	0.652607901321435	0.848039215686274	0.725729406867769	0.920000000000001
70.577064562402	-45.4893356727745	0.819532476076091	0.761613971760025	0.877450980392157	0.764668707691122	0.920000000000001
70.5691996884132	-45.4765885713305	0.7370466412929	0.663148008953958	0.810945273631841	0.730667719307662	0.920000000000001
70.561275099426	-45.4641852797701	0.708221552634437	0.602717615072795	0.813725490196078	0.708105610828361	0.920000000000001
70.5532229579474	-45.4520936642951	0.756455017588302	0.718792388117781	0.794117647058824	0.758254688868655	0.920000000000001
70.5451058222132	-45.44040445889	0.782845477535042	0.805887033501456	0.759803921568628	0.793764069958507	0.920000000000001
70.5369810636273	-45.4292433988388	0.833812233221237	0.836778695298195	0.830845771144278	0.800105538520516	0.920000000000001
70.5288151664199	-45.4183587018439	0.821294965686542	0.809256598039751	0.833333333333333	0.784543356268394	0.920000000000001
70.5205552248143	-45.4076224121264	0.871155879088612	0.75818477405024	0.984126984126984	0.776698133311738	0.92
70.5034732187648	-45.3923787745535	0.893820395950829	0.854307458568325	0.933333333333333	0.804477144483077	0.92
70.494664041291	-45.386828108389	0.800759298347361	0.716670111846238	0.884848484848485	0.744874967039972	0.920000000000001
70.4859696116006	-45.3806483963046	0.799727679687724	0.690364450284539	0.909090909090909	0.738426139498593	0.92
70.47721868384	-45.3739491336115	0.831200254640148	0.770092816972604	0.892307692307692	0.775953565487323	0.920000000000001
70.4685710806919	-45.3671209940714	0.768072853997028	0.647256819105167	0.888888888888889	0.724197579438452	0.920000000000001
70.4599707353622	-45.3598730237928	0.746147172834093	0.647849901223742	0.844444444444444	0.71378601709636	0.92
70.4512922014375	-45.3535794352952	0.707984047405449	0.613498959008428	0.802469135802469	0.715110412973402	0.92
70.4337877185666	-45.3420142753787	0.79117958937366	0.635692512080654	0.946666666666667	0.717895313257452	0.920000000000001
70.4251546837668	-45.3351559838568	0.637628760738066	0.386368632587244	0.888888888888889	0.640926032994957	0.92
70.4163391800674	-45.3297265692128	0.764383810091983	0.595434286850633	0.933333333333333	0.707359510339066	0.920000000000001
70.4076120475203	-45.3240343174649	0.610273967847402	0.48721460236147	0.733333333333333	0.670173634929273	0.92
70.3989746478095	-45.3172103565341	0.792451919967037	0.584903839934074	1	0.701592638029705	0.920000000000001
70.3902135071483	-45.3110525880034	0.779824099644116	0.610153249793282	0.94949494949495	0.709173054027839	0.920000000000001
70.3813934646717	-45.3056673970266	0.742706979468708	0.685413958937416	0.8	0.728834230791881	0.92
70.3727089190248	-45.2994226777058	0.826630766802506	0.705344866938346	0.947916666666667	0.748203070513555	0.920000000000001
70.3640674316954	-45.2926692334234	0.638588003487216	0.485509340307765	0.791666666666667	0.665631441838412	0.92
70.3552679499839	-45.2870494975164	0.744470949361607	0.528941898723214	0.96	0.680295413111859	0.920000000000001
70.3465367605467	-45.2814347922527	0.7506994613691	0.5013989227382	1	0.675252177706018	0.92
70.3378965296966	-45.274670625457	0.785284033978521	0.647491144880119	0.923076923076923	0.722784289732208	0.920000000000001
70.3291496618775	-45.2683508782898	0.734468310946837	0.52449217744923	0.944444444444444	0.687982113130097	0.920000000000001
70.3203350361937	-45.2629137541779	0.806774916250533	0.673549832501066	0.94	0.735691387452935	0.920000000000001
70.3116046175	-45.2572688294888	0.767055376142664	0.67696789514247	0.857142857142857	0.73331968238216	0.92
70.3029302941812	-45.2505440950092	0.783030996764513	0.665161092628125	0.900900900900901	0.729127010361381	0.920000000000001
70.2942445972964	-45.244258419086	0.854544147729289	0.743571054079269	0.96551724137931	0.760496817488574	0.920000000000001
70.285429813648	-45.2388290409156	0.757721154769461	0.658299452396065	0.857142857142857	0.737204319654385	0.92
70.2767448220259	-45.2326202527585	0.754972849945737	0.618641352065386	0.891304347826087	0.709377565273732	0.920000000000001
70.2680880717527	-45.22606922536	0.745884850161877	0.525103033657088	0.966666666666667	0.674278859599358	0.92
70.2592826694816	-45.2205472143756	0.702388169123227	0.540578807382256	0.864197530864197	0.68309706439231	0.920000000000001
70.2419242931879	-45.2080706477833	0.770113824230102	0.604330212562769	0.935897435897436	0.712425515281275	0.920000000000001
70.233161689131	-45.2020045762696	0.817076367228942	0.732191950144157	0.901960784313726	0.748508897053121	0.920000000000001
70.2243962115586	-45.1968789291897	0.642779519849776	0.618892373032885	0.666666666666667	0.725766370177364	0.92
70.2069866666005	-45.1841556903313	0.827764493500195	0.676362320333723	0.979166666666667	0.734896462704965	0.92
70.1982407309355	-45.1778557022028	0.894604995493925	0.838390318856703	0.950819672131147	0.815000789967516	0.920000000000001
70.1895243115282	-45.1720413439937	0.793409605037436	0.741048065796264	0.845771144278607	0.769107643462976	0.920000000000001
70.1808035472055	-45.1662854069403	0.793754986808513	0.778686444205261	0.808823529411765	0.780152374793153	0.920000000000001
70.1720117059703	-45.1605566520718	0.778514678765061	0.75310778890267	0.803921568627451	0.766676940697199	0.920000000000001
70.1632798352077	-45.1549515835261	0.812729513515747	0.74983713648423	0.875621890547263	0.757832896766255	0.920000000000001
70.1545436465394	-45.149417235457	0.764558512976371	0.636960163207645	0.892156862745098	0.726543705015426	0.920000000000001
70.1457390012971	-45.1438858818384	0.718034944676101	0.507498460780772	0.928571428571429	0.661850810801064	0.92
70.1370578829629	-45.1376861054835	0.291288469762379	0.332576939524759	0.25	0.615999672239089	0.92
70.1284334138745	-45.1301421743217	0.631269259522372	0.37870013520636	0.883838383838384	0.629282891274682	0.916183518548056
70.1110386641257	-45.1172549624491	0.872910212993591	0.793439473606229	0.952380952380952	0.780049484496735	0.920000000000001
70.1022990725693	-45.1117766226162	0.850068843126762	0.730440716556553	0.96969696969697	0.756692001669638	0.920000000000001
70.0935959065072	-45.1058193010165	0.915396578283493	0.8461777719516	0.984615384615385	0.810919236996957	0.920000000000001
70.0848348146516	-45.0997250240353	0.887889725450862	0.812816487938762	0.962962962962963	0.789564803865563	0.920000000000001
70.0760940222888	-45.0942775510761	0.839490751913949	0.754739079585473	0.924242424242424	0.770754086138661	0.920000000000001
70.0673116058566	-45.0894310597604	0.94311282573592	0.908447873694063	0.977777777777778	0.82425286787335	0.92
70.0585586224914	-45.0833002658971	0.806823091880961	0.713646183761922	0.9	0.748791625957849	0.92
70.0411880924413	-45.071108182426	0.829624006711876	0.813094167269907	0.846153846153846	0.790946875980564	0.92
70.0323943361617	-45.0654750658148	0.974118784985424	0.995856617589896	0.952380952380952	0.888664030549752	0.92
70.0236827348274	-45.0588222633549	0.897177613904207	0.811021894475081	0.983333333333333	0.790180949997937	0.92
70.014958466614	-45.0531856277919	0.831303127423247	0.755198847439087	0.907407407407407	0.763771225548521	0.920000000000001
69.9974818409157	-45.0413956020181	0.881877628842767	0.772302266232544	0.991452991452991	0.766066120664942	0.920000000000001
69.988774566824	-45.0355336371187	0.836228821067488	0.763366733044067	0.909090909090909	0.764782011939719	0.920000000000001
69.9800221409706	-45.0302617690886	0.891217749002782	0.830054545624612	0.952380952380952	0.784327347726962	0.92
69.9712644048847	-45.0241694582577	0.851251498876699	0.744169664420065	0.958333333333333	0.761235245229474	0.920000000000001
69.9625853297945	-45.0179596191002	0.914575048884706	0.806927875547191	1.02222222222222	0.795223969250335	0.92
69.9537979886656	-45.0126102797101	0.907917403615621	0.867918140564574	0.947916666666667	0.804103632367753	0.920000000000001
69.9450706350137	-45.006926696529	0.887547501819775	0.827726582586917	0.947368421052632	0.810411190412507	0.92
69.9363441124329	-45.0004632341314	0.824094237158025	0.766468044208524	0.881720430107527	0.770679582899382	0.920000000000001
69.9276167969676	-44.9948802688531	0.912128418389919	0.870233848274092	0.954022988505747	0.833666317145896	0.920000000000001
69.9101432326088	-44.9831186259421	0.838874735835973	0.74185203577451	0.935897435897436	0.766210199701827	0.92
69.9014673092339	-44.9769114717326	0.859716105665496	0.719432211330993	1	0.750366758315215	0.92
69.8927013896792	-44.9718593368487	0.880846730420666	0.803360127507998	0.958333333333333	0.785711147744671	0.92
69.8839413908254	-44.9658347664364	0.894224440699515	0.871782214732364	0.916666666666667	0.824645074768731	0.920000000000001
69.8752181667131	-44.9593636095901	0.769297765847444	0.594151087250444	0.944444444444444	0.691674617151594	0.92
69.8664674439526	-44.9541046914818	0.877315352113084	0.800607715720422	0.954022988505747	0.767140473051261	0.920000000000001
69.8577461957857	-44.9484609328462	0.77129238171711	0.694099914949371	0.848484848484848	0.751684140793971	0.92
69.8490269874208	-44.9419414463332	0.860303197078592	0.793070162273126	0.927536231884058	0.778721125192457	0.92
69.8402995174728	-44.9363882560241	0.824086127741088	0.739081346391267	0.909090909090909	0.762024502548404	0.920000000000001
69.8228102501342	-44.9248748095936	0.795153910229331	0.656974487125329	0.933333333333333	0.730746939624382	0.920000000000001
69.8141285621861	-44.9187511002732	0.840494454140871	0.694322241615076	0.986666666666667	0.735308951840769	0.920000000000001
69.8053715627809	-44.9135858429935	0.87240596208916	0.911478590844988	0.833333333333333	0.838823909246712	0.92
69.7966022990829	-44.9076867096355	0.876555477698415	0.776920479206355	0.976190476190476	0.772797270034591	0.920000000000001
69.7879363575124	-44.9013692201556	0.836997298810053	0.778161264286773	0.895833333333333	0.783003919826636	0.92
69.779138014916	-44.8959795393445	0.817814825156542	0.691185205868639	0.944444444444444	0.737695895984944	0.920000000000001
69.770395266122	-44.8905289034006	0.756459788059881	0.624030687230874	0.888888888888889	0.707741796475866	0.92
69.7616749692395	-44.8840504169094	0.73677541079912	0.516561574286413	0.956989247311828	0.683863979402854	0.920000000000001
69.7529612090535	-44.8783447765675	0.895337897554556	0.799009128442445	0.991666666666667	0.774668945701676	0.920000000000001
69.7354597823495	-44.8670228371466	0.879782452215262	0.788550411676902	0.971014492753623	0.770433587521217	0.920000000000001
69.7267754650447	-44.8609517129161	0.782490291619282	0.640738158996139	0.924242424242424	0.722596398962926	0.92
69.718017476897	-44.8558200923363	0.867419545958993	0.790394647473541	0.944444444444444	0.770238188584191	0.92
69.7092505445773	-44.8499157126719	0.809490865805645	0.715472959681465	0.903508771929824	0.744445749775373	0.920000000000001
69.7005771296911	-44.8437098097341	0.768553074517171	0.720439482367675	0.816666666666667	0.749023632084722	0.92
69.6918291839443	-44.8384509900449	0.860069181242898	0.738656881004314	0.981481481481482	0.76662465906187	0.920000000000001
69.6830340596911	-44.8329159860331	0.926559188156058	0.853118376312116	1	0.792159754887417	0.92
69.6743098429746	-44.8265063384092	0.821683020709241	0.643366041418482	1	0.726787419589968	0.92
69.6655771228773	-44.8210599146845	0.801810534867254	0.729546995660435	0.874074074074074	0.75331513267718	0.920000000000001
69.6480844879998	-44.8096571291823	0.757817791208217	0.622302249083102	0.893333333333333	0.71282558425451	0.920000000000001
69.6393920469506	-44.8037048949788	0.824396802267752	0.75485421059611	0.893939393939394	0.751987788974859	0.92
69.6306309607618	-44.7986369187756	0.857370698899201	0.775347458404462	0.939393939393939	0.773863813224472	0.92
69.6218640741402	-44.7927576398593	0.850573732083854	0.701147464167709	1	0.742578490042477	0.920000000000001
69.613195157519	-44.7865274909511	0.706705975189813	0.603888140855815	0.80952380952381	0.699162556200694	0.92
69.6043931482299	-44.7813711619384	0.857244447429222	0.726393656763207	0.988095238095238	0.752675315165802	0.920000000000001
69.5956581298849	-44.7758833811742	0.851956840279199	0.808080347225065	0.895833333333333	0.781000626179901	0.92
69.5869402277416	-44.7694297352857	0.873208083872947	0.767249501079226	0.979166666666667	0.768456685010615	0.92
69.5782023429301	-44.7640792009447	0.82966103138165	0.724362713169805	0.934959349593496	0.747825963414463	0.920000000000001
69.5607150536952	-44.7526694810098	0.807236197445898	0.692903767440815	0.92156862745098	0.733601211050567	0.920000000000001
69.5520129566782	-44.7468615971057	0.806805072899143	0.645868210314415	0.967741935483871	0.725404784755512	0.920000000000001
69.543246762647	-44.7418847616575	0.755848775274319	0.539475328326415	0.972222222222222	0.687862049528683	0.92
69.5344806771739	-44.7360219641744	0.824606091727166	0.69823179129747	0.950980392156863	0.746340280181546	0.920000000000001
69.5258142667833	-44.7297885862757	0.680558864316575	0.456355823871244	0.904761904761905	0.653349425718225	0.92
69.5170561271771	-44.7247217348169	0.813543851749026	0.638198814609163	0.988888888888889	0.71578563756416	0.92
69.5082537720075	-44.7193373756912	0.854488219038365	0.833976438076731	0.875	0.790008221212293	0.92
69.4995398900666	-44.7128658952774	0.805871940219594	0.685817954513262	0.925925925925926	0.727699257178082	0.92
69.4908070608634	-44.7074797998707	0.836397941359854	0.743502953426778	0.929292929292929	0.755899810322195	0.920000000000001
69.473306827852	-44.696300309538	0.819206487473447	0.676874513408433	0.961538461538462	0.730203228692475	0.92
69.4646080827391	-44.6904783953833	0.782241651443764	0.634658741484018	0.929824561403509	0.715155637304119	0.920000000000001
69.4558406767223	-44.6855368897869	0.807729146351829	0.654673978978169	0.96078431372549	0.723979957358665	0.92
69.4470713400291	-44.6797410093772	0.788239748742487	0.683622354627832	0.892857142857143	0.731377179808973	0.920000000000001
69.4384152904235	-44.6734147679597	0.790779244774617	0.623225156215902	0.958333333333333	0.68076811054528	0.92
69.4296096735689	-44.6682879590111	0.781677183369692	0.741925795310812	0.821428571428572	0.759451603128407	0.92
69.4120898722346	-44.6572724586134	0.895937467882391	0.791874935764782	1	0.770186667360233	0.920000000000001
69.403438817069	-44.650905952209	0.70999371502942	0.586654096725507	0.833333333333333	0.723702038907611	0.92
69.3946943670836	-44.6456736865821	0.820314122439147	0.751739355989406	0.888888888888889	0.737846421872498	0.92
69.3859339319103	-44.6397734820966	0.771000068583238	0.650527268949422	0.891472868217054	0.724594950723324	0.920000000000001
69.3772358192213	-44.6339548646607	0.65761045891309	0.531887584492846	0.783333333333333	0.680815000367219	0.92
69.368466846068	-44.6290551267947	0.799257676735518	0.685471875210166	0.91304347826087	0.736823011905041	0.92
69.3596758456371	-44.6235455377142	0.817098505806595	0.729435106851285	0.904761904761905	0.757385557606944	0.92
69.3510103829867	-44.6173425940467	0.70377796114606	0.644115062077065	0.763440860215054	0.725696231004229	0.92
69.3422834149071	-44.6118875182476	0.757124115457433	0.666209015228593	0.848039215686274	0.724164868240589	0.920000000000001
69.3334767665965	-44.6065659885064	0.684039945853913	0.603374009354884	0.764705882352941	0.691880078891751	0.92
69.3247043419764	-44.6008092920867	0.813760636515262	0.779482057344251	0.848039215686274	0.702908123283766	0.92
69.3159821793871	-44.5952876699546	0.732306181364587	0.773070074171959	0.691542288557214	0.658969277987845	0.92
69.3072364765495	-44.5900725262159	0.720605079843036	0.676504277333131	0.764705882352941	0.687514541723395	0.920000000000001
69.2984296667327	-44.5847591625554	0.766224458817921	0.658885699245037	0.873563218390804	0.726017982247961	0.920000000000001
69.2897163762002	-44.5791326029548	0.747108112561631	0.577549558456595	0.916666666666667	0.6978353564489	0.920000000000001
69.2810117404788	-44.5734004200856	0.719803699194017	0.586666221917445	0.852941176470588	0.69632893441007	0.919977755664229
69.2722249816637	-44.5678333773753	0.733016642321557	0.573876421898017	0.892156862745098	0.687159130710243	0.920000000000001
69.2634949415743	-44.5624219516873	0.722015995047568	0.59328572143842	0.850746268656716	0.702681375400479	0.920000000000001
69.2547339365488	-44.5567995078651	0.765926877606316	0.676132362177805	0.855721393034826	0.739419582197746	0.920000000000001
69.2460172495575	-44.5511321284687	0.743334749318691	0.589610675107971	0.897058823529411	0.703308704475746	0.920000000000001
69.2372259320379	-44.5456315030086	0.75402000167774	0.615883140610382	0.892156862745098	0.7118904074877	0.920000000000001
69.228496387538	-44.5402227969084	0.79711085090299	0.673823691855732	0.920398009950249	0.736308168326079	0.920000000000001
69.2197887402221	-44.5345449164391	0.63444671047423	0.558109107222971	0.71078431372549	0.678333672914458	0.920000000000001
69.2110069954277	-44.5289380260955	0.660082867214571	0.491734361880123	0.828431372549019	0.662327465440831	0.919976079474989
69.2022650098289	-44.5237027676568	0.638591915484938	0.449597624073325	0.827586206896552	0.659539791005827	0.920000000000001
69.193545926624	-44.5181776464275	0.802321441739817	0.63440478824154	0.970238095238095	0.714198625757309	0.920000000000001
69.1847804881257	-44.512374198158	0.871142195645549	0.766794195212666	0.975490196078431	0.764755261656677	0.920000000000001
69.1760512926644	-44.5069797247054	0.885808655557965	0.781567559872148	0.990049751243781	0.789589452275592	0.920000000000001
69.1673141575644	-44.5016862766309	0.901565624981526	0.816203145387889	0.986928104575163	0.788354099558063	0.920000000000001
69.1585378115448	-44.496020447603	0.887341143100427	0.838407776396934	0.936274509803921	0.784686817444985	0.920000000000001
69.1497577183719	-44.4904045741964	0.885193958212656	0.780191837993938	0.990196078431373	0.7737155117761	0.920000000000001
69.1410204272685	-44.4851199602768	0.856419644864813	0.787669221702415	0.925170068027211	0.772569833610475	0.920000000000001
69.1323030317598	-44.4795861499934	0.777384640735671	0.638102614804674	0.916666666666667	0.710072968901857	0.919055249646626
69.123521304072	-44.4739976570074	0.688393508621571	0.636590938811771	0.740196078431372	0.720100390215382	0.920000000000001
69.1147846513461	-44.4687118129907	0.733857694596625	0.691595986208176	0.776119402985075	0.736031263085015	0.920000000000001
69.1060544162638	-44.4633460349818	0.636007310517709	0.605347954368751	0.666666666666667	0.702639609966172	0.920000000000001
69.0972818963152	-44.4576493651878	0.742768147218253	0.671810804240427	0.813725490196078	0.744785391417442	0.920000000000001
69.0885657660195	-44.4521102228046	0.724559376005898	0.682949597782941	0.766169154228856	0.743462383073209	0.920000000000001
69.0797733355321	-44.4468481241581	0.758257830106327	0.695620137824593	0.82089552238806	0.746098221051614	0.920000000000001
69.0710425268378	-44.4414036024494	0.808571651210691	0.695574674970401	0.92156862745098	0.743297662422178	0.920000000000001
69.0622661365146	-44.4357682620819	0.793891691566664	0.671116716466661	0.916666666666667	0.732847987990772	0.920000000000001
69.0535316117045	-44.4304752471055	0.655239442919507	0.549284855988267	0.761194029850746	0.687279390221702	0.920000000000001
69.0448049775912	-44.4250849287717	0.645454049084265	0.580123784443039	0.71078431372549	0.694228972654974	0.920000000000001
69.0360211978584	-44.4195470667103	0.616164130520731	0.57056355515911	0.661764705882353	0.681425474115016	0.920000000000001
69.0272945706205	-44.4141563248988	0.645233842898145	0.608875645995295	0.681592039800995	0.698700631773968	0.920000000000001
69.018560491127	-44.4088578170693	0.768258436150673	0.684665020449495	0.851851851851852	0.7448166771512	0.920000000000001
69.0097754536697	-44.4033339279136	0.72665923227675	0.696908208143244	0.756410256410256	0.732499573664539	0.920000000000001
69.0010624036665	-44.397774220204	0.6534024385287	0.605312339743967	0.701492537313433	0.700326381114457	0.920000000000001
68.992323877997	-44.3925352454353	0.634991659783134	0.642532339174111	0.627450980392157	0.716397848361253	0.920000000000001
68.9835233695343	-44.3872106885055	0.673022653085692	0.689182561073344	0.656862745098039	0.740852239673453	0.920000000000001
68.974735683801	-44.3817259296907	0.822024362266772	0.737185979435506	0.906862745098039	0.745577231036357	0.920000000000001
68.9660128326057	-44.3762938603233	0.799857882840317	0.72409387513337	0.875621890547264	0.755521561085378	0.920000000000001
68.957287902338	-44.3708935224011	0.770852946704355	0.674058834585181	0.867647058823529	0.741433204524378	0.920000000000001
68.9484973151755	-44.3654597033682	0.651090340216321	0.508063033373819	0.794117647058823	0.673588590641734	0.920000000000001
68.9397659446199	-44.3601495325946	0.690620281230008	0.545419666937627	0.835820895522388	0.688508352522415	0.920000000000001
68.9310421136045	-44.3547466759204	0.693564555282306	0.617521267427356	0.769607843137255	0.710664386592022	0.920000000000001
68.922257108542	-44.3492487068689	0.826971538290822	0.712766605993409	0.941176470588235	0.741735936464718	0.920000000000001
68.9135329359348	-44.343851060438	0.746857729725849	0.65789456392931	0.835820895522388	0.727313330027082	0.920000000000001
68.9047443985068	-44.3384335510859	0.820643131158381	0.770639496147608	0.870646766169154	0.763306011041465	0.920000000000001
68.8960127259645	-44.3330245021949	0.806357074519485	0.720557286293872	0.892156862745098	0.739082225334064	0.920000000000001
68.8872100433825	-44.3277530169296	0.877682397619289	0.82399224621897	0.931372549019608	0.787307105279666	0.920000000000001
68.8784814680223	-44.3224174436698	0.745184151090102	0.739124521085676	0.751243781094527	0.754129973046762	0.920000000000001
68.8697725006103	-44.3168412513187	0.777724513285248	0.756429418727358	0.799019607843137	0.764493506877472	0.920000000000001
68.8609712712747	-44.3115598602392	0.789470629004326	0.750509885459632	0.82843137254902	0.756591242331069	0.920000000000001
68.8522295183021	-44.3063994727178	0.831049402913841	0.69108431307406	0.971014492753623	0.72971854799117	0.92
68.8435242657227	-44.3007871819573	0.788449767768995	0.73376228063603	0.843137254901961	0.750271943813385	0.920000000000001
68.8347336315354	-44.2953790772869	0.819446512805782	0.766344006003721	0.872549019607843	0.76097687593789	0.920000000000001
68.8259830488061	-44.2903391250492	0.921563561770678	0.865349345763578	0.977777777777778	0.802262851907968	0.92
68.8172719375287	-44.2848060981749	0.696400912127221	0.741519772972392	0.651282051282051	0.751195095857937	0.920000000000001
68.8084971162874	-44.2792122407027	0.735898099498195	0.744523471723662	0.727272727272727	0.759046658236402	0.920000000000001
68.7997370587021	-44.2743072942203	0.807595305069579	0.775190610139158	0.84	0.774600917156753	0.92
68.7910088013576	-44.2689976188641	0.775044337076849	0.772310896375919	0.777777777777778	0.765712938631321	0.92
68.7822553748231	-44.2631569349397	0.716216622350431	0.734516578034196	0.697916666666667	0.763141980219364	0.92
68.7734394390615	-44.2580999143138	0.70787716274134	0.658997568725923	0.756756756756757	0.725630776530584	0.920000000000001
68.7646836517905	-44.2531576853925	0.755051083997641	0.776768834661949	0.733333333333333	0.791371431589052	0.92
68.7560008340153	-44.247310286327	0.79133822974555	0.753616630431272	0.829059829059829	0.759687765763645	0.920000000000001
68.7472116851782	-44.2419154570712	0.721591988404762	0.698739532365081	0.744444444444444	0.737197378579642	0.920000000000001
68.738441318155	-44.2371642382559	0.91938846914641	0.869079968595849	0.96969696969697	0.779135371943079	0.92
68.7296927983545	-44.2317068966108	0.779562888946639	0.745792444559945	0.813333333333333	0.758097840638245	0.920000000000001
68.7209847628216	-44.2260780586086	0.69434042099767	0.687700449838477	0.700980392156863	0.743429675260782	0.920000000000001
68.7121808307341	-44.2208621099361	0.796989569057586	0.755743843997525	0.838235294117647	0.759691258497232	0.920000000000001
68.7034365100562	-44.2157641744574	0.718596931193959	0.714971640165697	0.722222222222222	0.744760049170889	0.92
68.6947285273764	-44.210218456253	0.745847098755485	0.712282432805088	0.779411764705882	0.747532924640651	0.920000000000001
68.6859387864435	-44.2048365208392	0.711285863330438	0.743559380981863	0.679012345679012	0.7573891439709	0.920000000000001
68.6771758331915	-44.1999934017311	0.376177245729395	0.641243380347679	0.111111111111111	0.704850653087587	0.92
68.6684565686997	-44.194593826046	0.794105370308141	0.737464471959566	0.850746268656716	0.7531281797524	0.920000000000001
68.6596837311562	-44.1890084213632	0.839088046488191	0.733731648531938	0.944444444444444	0.748988349968396	0.920000000000001
68.6508561160612	-44.18412202133	0.801841840967181	0.785056230953971	0.818627450980392	0.773885346975277	0.920000000000001
68.6420812965456	-44.1794471654654	0.804232513904854	0.796499215843896	0.811965811965812	0.774958716333879	0.920000000000001
68.6333475320906	-44.1742470588667	0.666257215982171	0.699181098631009	0.633333333333333	0.711294910774599	0.92
68.6246326741836	-44.1680272609298	0.739854638952661	0.678634009088118	0.801075268817204	0.727586366572641	0.920000000000001
68.6159484232763	-44.1622357083143	0.796590087765676	0.706083401337803	0.887096774193548	0.73778706344837	0.920000000000001
68.6071911445354	-44.1573351165883	0.767648380955618	0.722431264835214	0.812865497076023	0.755029405736485	0.920000000000001
68.5983542626525	-44.1525805208789	0.679259031508807	0.71407361857317	0.644444444444444	0.746800063429916	0.92
68.5896073410121	-44.1475386048297	0.675012904203385	0.693309390496321	0.656716417910448	0.734878800878356	0.920000000000001
68.5808658784087	-44.1424278457013	0.771357723615172	0.70938211389701	0.833333333333333	0.741186874857029	0.92
68.5720864600353	-44.1369398421048	0.725228083623798	0.771443821568584	0.679012345679012	0.760664807873971	0.920000000000001
68.5633690859808	-44.1315361208646	0.791060380214232	0.753995760428464	0.828125	0.757057787528972	0.920000000000001
68.5545884817069	-44.126274667517	0.717679828631894	0.768692990597121	0.666666666666667	0.768725127645453	0.92
68.5458826726417	-44.1206475971308	0.819476361916218	0.728383618141379	0.910569105691057	0.756589384051971	0.920000000000001
68.5370690563703	-44.1156106521643	0.836868016198355	0.761971326514356	0.911764705882353	0.761548100329923	0.920000000000001
68.5196066569217	-44.1052361318954	0.756636399549101	0.614282900108304	0.898989898989899	0.710125391308697	0.920000000000001
68.5108332818055	-44.0997176014911	0.603595370697627	0.587035702635565	0.62015503875969	0.696017414962202	0.920000000000001
68.5020567896801	-44.0951060211783	0.750648270772626	0.709629874878585	0.791666666666667	0.741922718962145	0.920000000000001
68.4932919927902	-44.0903355219463	0.886594966769438	0.856523266872209	0.916666666666667	0.787776724628904	0.92
68.484507789413	-44.0849331629719	0.815062286406001	0.713457906145336	0.916666666666667	0.73982088128732	0.920000000000001
68.4757329072425	-44.0794173440416	0.755826261300076	0.688123110835447	0.823529411764706	0.730035947196633	0.920000000000001
68.4669990511257	-44.0742429966037	0.733965264848855	0.721661872981293	0.746268656716418	0.747956005349423	0.920000000000001
68.4582601732037	-44.0691308577671	0.799798493890204	0.766263654447075	0.833333333333333	0.75526822871893	0.920000000000001
68.4494684812309	-44.0638184689241	0.791953264469752	0.740769274037544	0.84313725490196	0.754846320920604	0.920000000000001
68.4407328025549	-44.0586662640342	0.841604789745026	0.847388683967663	0.835820895522388	0.801243649309841	0.920000000000001
68.4319927260458	-44.0535712824396	0.802443461704371	0.717632021447957	0.887254901960784	0.746853222229149	0.920000000000001
68.4232048881856	-44.0482174683443	0.757249406480325	0.72528312668614	0.78921568627451	0.75228445059831	0.920000000000001
68.4144719057284	-44.0430382851495	0.799243149393999	0.722864408240734	0.875621890547264	0.742462576933955	0.920000000000001
68.4057262538992	-44.0380195085301	0.805563397502091	0.723871893043398	0.887254901960784	0.747265037107371	0.920000000000001
68.3969273400541	-44.0328077148059	0.793863141622849	0.710275302853541	0.877450980392157	0.734352217796958	0.920000000000001
68.388137354107	-44.0274869903486	0.767740152792107	0.662931285976372	0.872549019607843	0.722250497152806	0.920000000000001
68.3793467559017	-44.0222850115372	0.732400829701429	0.66682186142306	0.797979797979798	0.727833662781983	0.920000000000001
68.3706688009923	-44.0172087120914	0.769238989204722	0.739458370566307	0.799019607843137	0.749441177652676	0.920000000000001
68.361870156185	-44.0120000022694	0.822078179413758	0.776509300003988	0.867647058823529	0.763287329255502	0.920000000000001
68.3531300212127	-44.0069217824099	0.843632562163172	0.737016368107439	0.950248756218906	0.745302653378531	0.920000000000001
68.3443917073054	-44.0018233188541	0.744947383142584	0.715384962363599	0.774509803921569	0.739969707495158	0.920000000000001
68.3356053459368	-43.9964710454908	0.802163509604114	0.692562313325875	0.911764705882353	0.7354003375956	0.920000000000001
68.3268651692642	-43.991402560855	0.775270623310089	0.655018858560475	0.895522388059702	0.72046958605058	0.920000000000001
68.3181144592987	-43.9864684828004	0.753313416157303	0.745757267097214	0.760869565217391	0.755153891861239	0.920000000000001
68.3093235094903	-43.981177797384	0.772405711941632	0.691870247412675	0.852941176470588	0.726757899715669	0.920000000000001
68.3005984757884	-43.9759240820079	0.803996041409475	0.717444819137358	0.890547263681592	0.745382543662436	0.920000000000001
68.2918511588769	-43.9709509330066	0.828102049701526	0.796204099403052	0.86	0.780145853418295	0.920000000000001
68.2830458064056	-43.9658449374752	0.862817069938177	0.79230080654302	0.933333333333333	0.763079533428714	0.920000000000001
68.2742570293636	-43.9605345745915	0.865226921953858	0.794179334103794	0.936274509803922	0.769772802247803	0.920000000000001
68.2655171677467	-43.9554723590352	0.833248403671855	0.751073921771572	0.915422885572139	0.756169916958832	0.920000000000001
68.2567639354088	-43.9505821688618	0.758697390886014	0.722522986900234	0.794871794871795	0.748281714520295	0.92
68.2479740150453	-43.9452949545875	0.756042500552872	0.704004193024936	0.808080808080808	0.742438381636841	0.920000000000001
68.2392491038988	-43.9400565157309	0.694766714382259	0.663165269560538	0.72636815920398	0.71503472472361	0.920000000000001
68.2304886702421	-43.9352673058039	0.796405908997929	0.774629999814039	0.818181818181818	0.762542966714427	0.920000000000001
68.221689221233	-43.9301046812549	0.812565773617817	0.781594132269649	0.843537414965986	0.762779437386675	0.920000000000001
68.2129749168581	-43.9247424532083	0.748037695836969	0.710005739932645	0.786069651741293	0.740591433849789	0.920000000000001
68.2041766356239	-43.9198298538648	0.828646450159249	0.763959566985165	0.893333333333333	0.754691256374636	0.920000000000001
68.1954156721616	-43.9149628370298	0.891673011567229	0.830965070753506	0.952380952380952	0.807826479925998	0.92
68.1866447534881	-43.9094644646578	0.8310953639427	0.779474678502685	0.882716049382716	0.75637186533024	0.920000000000001
68.1779041564362	-43.9044421242234	0.763594140794611	0.708347701879077	0.818840579710145	0.740306324119064	0.920000000000001
68.160355988962	-43.894396867165	0.836887617810771	0.748605167594332	0.925170068027211	0.752525011263119	0.920000000000001
68.1516430814067	-43.8890437725755	0.673317417940942	0.715055888513463	0.631578947368421	0.753876506394198	0.92
68.1428633024601	-43.8845408847436	0.688160997997019	0.739958359630402	0.636363636363636	0.756437441700695	0.92
68.1340613949762	-43.8794454044513	0.740082517943423	0.724609480331291	0.755555555555555	0.748683111383982	0.920000000000001
68.1253039659882	-43.8738101894332	0.768778655717378	0.683390644768089	0.854166666666667	0.7214933597487	0.92
68.1165462181624	-43.8690213104217	0.748975837032661	0.744865254312235	0.753086419753087	0.759318216420206	0.920000000000001
68.0990132901704	-43.858835621739	0.744938725823181	0.682859907786713	0.807017543859649	0.733071367095792	0.920000000000001
68.0902844756624	-43.8536992421208	0.879795398725127	0.798052335911791	0.961538461538462	0.779099988212817	0.920000000000001
68.0814947263523	-43.8493504675545	0.74041536600068	0.647497398668027	0.833333333333333	0.720257277635957	0.92
68.0727158517273	-43.843995338615	0.764109773441773	0.694886213550213	0.833333333333334	0.734005025708704	0.920000000000001
68.0640209119384	-43.838463894227	0.772107257119228	0.6870716570956	0.857142857142857	0.726461933710503	0.92
68.0552325926211	-43.8341089633176	0.840422748805335	0.757768574533747	0.923076923076923	0.761307390840149	0.920000000000001
68.0464193761818	-43.8291860439428	0.801725608867882	0.756228995513541	0.847222222222222	0.759161547030472	0.92
68.0377307034534	-43.8235776180185	0.811508030983357	0.709972583705845	0.91304347826087	0.746690840479385	0.92
68.0289199065001	-43.8187623140532	0.848401418101514	0.774580613980807	0.922222222222222	0.770282030928436	0.920000000000001
68.0113661853437	-43.8087627369809	0.853189010751274	0.771418671909051	0.934959349593496	0.767724689644611	0.920000000000001
68.0026482424703	-43.8035084368728	0.893435580506846	0.820204494347026	0.966666666666667	0.788300466251207	0.92
67.9938629360634	-43.7991125468301	0.909505190416271	0.849313411135572	0.96969696969697	0.781867185695534	0.92
67.9850220480687	-43.7945444715346	0.499780212517392	0.444004869479229	0.555555555555555	0.643409555943606	0.92
67.8418884173008	-44.1335481849868	0.683640681319841	0.662519457877777	0.704761904761905	0.724737616013736	0.920000000000001
67.8794398080057	-44.438582827776	0.437953685644888	0.660522755905161	0.215384615384615	0.719810229390784	0.92
67.8856407528577	-44.4556678146265	0.484184268453507	0.644985452329899	0.323383084577114	0.718954943736423	0.92
67.9057359971866	-44.5031706541269	0.34564209778443	0.548427052711718	0.142857142857143	0.667998972233228	0.92
67.9129821575718	-44.5170736759257	0.320893742995708	0.482367196136343	0.159420289855072	0.651759991292601	0.92
67.9284143959243	-44.5413059562796	0.508172737587013	0.579981838810389	0.436363636363637	0.700508848505664	0.920000000000001
67.9363603251618	-44.5521961520556	0.474432124711582	0.640688148794233	0.308176100628931	0.699993296760586	0.92
67.9613252440031	-44.5781372271258	0.522324635604342	0.563167789727203	0.481481481481481	0.672521304530474	0.92
67.9700557511659	-44.5832415100194	0.533999541128372	0.58315059740826	0.484848484848485	0.69228840688421	0.92
67.9788920069789	-44.5878446783046	0.450628289407996	0.651256578815992	0.25	0.717951131381986	0.92
67.9877883700019	-44.5915794431466	0.529109351712384	0.644077289283355	0.414141414141414	0.731118974889803	0.920000000000001
67.9966163425664	-44.5953282759268	0.606183209594199	0.712366419188398	0.5	0.741806008779027	0.92
68.022908543296	-44.6101618926815	0.564075363631681	0.68584303495567	0.442307692307692	0.72011858826012	0.92
68.0315930599162	-44.6158197501037	0.539267101934497	0.730494988182719	0.348039215686275	0.72507680263553	0.92
68.0403617528006	-44.6213090726141	0.540720494878725	0.723597852502548	0.357843137254902	0.725949420837847	0.92
68.0490833557776	-44.6265433183537	0.535157203971044	0.662354208937113	0.407960199004975	0.715498971131617	0.920000000000001
68.0578167580232	-44.6316356972788	0.478130811996178	0.627830251443335	0.32843137254902	0.700439572064302	0.920000000000001
68.0666223159227	-44.636681675859	0.517831174373488	0.579779995805799	0.455882352941177	0.684614811567834	0.920000000000001
68.0754308214854	-44.6416932391913	0.547176812378334	0.618863428678236	0.475490196078432	0.693775002516106	0.920000000000001
68.0841639929953	-44.6467884073731	0.525424367765568	0.65283878528238	0.398009950248756	0.712511435137533	0.920000000000001
68.092883869754	-44.6520465030855	0.511874388501945	0.646297796611732	0.377450980392157	0.710351458185908	0.920000000000001
68.1016716938234	-44.657318762764	0.529497463444193	0.652132181790347	0.406862745098039	0.7261168323995	0.920000000000001
68.1104063852344	-44.6624092364473	0.649265144177955	0.796042726166855	0.502487562189055	0.768193398640415	0.920000000000001
68.1191528480171	-44.6673591166159	0.682402845640624	0.805982161869483	0.558823529411765	0.757045891731706	0.920000000000001
68.1279654634648	-44.6723420062943	0.39558089465363	0.591161789307261	0.2	0.706150014358213	0.92
68.1366791278838	-44.6776933480466	0.666660920549359	0.768805712066459	0.564516129032258	0.765322365822743	0.920000000000001
68.1453712077452	-44.6832958175843	0.651057519339438	0.762899352404365	0.53921568627451	0.749302734717853	0.920000000000001
68.1541352576445	-44.6888674030863	0.597555352616602	0.798051881703791	0.397058823529412	0.773664803969021	0.92
68.1628558716303	-44.6941438714542	0.599846161978278	0.766856503061034	0.432835820895522	0.759154497908181	0.920000000000001
68.1715954743836	-44.6991907572458	0.671890444705974	0.755545595294301	0.588235294117647	0.759144187138002	0.920000000000001
68.1804152351756	-44.7040937621978	0.690263654498625	0.816801818801172	0.563725490196078	0.769936480651813	0.920000000000001
68.1892591456872	-44.7089080306551	0.68451499580725	0.791915563753804	0.577114427860696	0.729301907143323	0.920000000000001
68.1980342642922	-44.7136979093632	0.590187650625828	0.758806673800676	0.42156862745098	0.760342705111091	0.92
68.2067862441567	-44.7185953602025	0.595377038062464	0.703191887070201	0.487562189054726	0.719751737202318	0.920000000000001
68.2155273053294	-44.7236337343387	0.597710603552079	0.73953885416298	0.455882352941177	0.730073174774748	0.92
68.2243228596523	-44.7288512819359	0.583984535229817	0.78071416849885	0.387254901960784	0.749030394573308	0.920000000000001
68.2330440599675	-44.734137267419	0.615056717345549	0.757476618770699	0.472636815920398	0.757694059361601	0.920000000000001
68.2417593603526	-44.7394954178352	0.585827580118889	0.784400258276994	0.387254901960784	0.767854352967825	0.920000000000001
68.2505426329414	-44.7448668267528	0.645682872750391	0.801169667069409	0.490196078431373	0.766787413105967	0.920000000000001
68.2592686678246	-44.7501000820093	0.679358280491286	0.801502630634313	0.557213930348259	0.768897707408162	0.920000000000001
68.2680036934797	-44.7552246290455	0.642194526686943	0.867722386707218	0.416666666666667	0.792972224675117	0.92
68.2768116629805	-44.7602979838498	0.695860055991055	0.827994621786032	0.563725490196078	0.777096903359955	0.920000000000001
68.2855595305986	-44.7652623276114	0.735104103686995	0.83836741135409	0.6318407960199	0.776282667402896	0.920000000000001
68.2943102658253	-44.7701915378079	0.761067117372292	0.855467568077918	0.666666666666667	0.786599507233081	0.920000000000001
68.3031251530372	-44.7751809918808	0.642312240601274	0.774820559633921	0.509803921568628	0.768853118578046	0.920000000000001
68.3119357484399	-44.7802281541833	0.696879406639643	0.864347048573402	0.529411764705883	0.8024821134731	0.920000000000001
68.3206748278155	-44.7853127365192	0.703874652624895	0.815709504254766	0.592039800995025	0.780001000648995	0.920000000000001
68.3294077646453	-44.7904762081601	0.665669130790548	0.738201006679135	0.593137254901961	0.738896345181223	0.920000000000001
68.3382172032305	-44.795543715924	0.707515086930698	0.758167428763357	0.656862745098039	0.752485553683768	0.920000000000001
68.3469619637564	-44.8005619366221	0.623363363801231	0.793990409194502	0.45273631840796	0.766780979512351	0.920000000000001
68.3556970932057	-44.8057038014525	0.786134973400584	0.866387593859992	0.705882352941176	0.790986697963565	0.920000000000001
68.3645345391225	-44.8110204702296	0.724432777533999	0.812049634669988	0.63681592039801	0.769729826401056	0.920000000000001
68.3732095852363	-44.8163096185793	0.66704475670382	0.781850707437491	0.552238805970149	0.76788535129881	0.92
68.3819270013433	-44.8216738985157	0.761687763543893	0.842002978068177	0.681372549019608	0.771769919547575	0.920000000000001
68.3907147876321	-44.8270220717749	0.663684261673027	0.817564601777427	0.509803921568628	0.761319201967782	0.920000000000001
68.3995104509301	-44.8322758037985	0.700125270884024	0.777701522160205	0.622549019607843	0.765863458787897	0.920000000000001
68.4082497440656	-44.8373755676498	0.645085437937595	0.782708189308026	0.507462686567164	0.766332177045793	0.920000000000001
68.4169949835968	-44.8424014989541	0.557999092821829	0.758155048388756	0.357843137254902	0.751670799135395	0.920000000000001
68.4258053265495	-44.8474755529263	0.545660872796856	0.728576647554497	0.362745098039216	0.742840109779255	0.92
68.4345455351101	-44.8525717255384	0.556717003955905	0.839802167115791	0.27363184079602	0.782494670375597	0.92
68.4432810360245	-44.8577293824676	0.641620340714155	0.895985779467526	0.387254901960784	0.814587410139504	0.920000000000001
68.4520760448952	-44.8630028443721	0.607325682835969	0.763670973515076	0.450980392156863	0.757562019827695	0.920000000000001
68.4608020967712	-44.868278555627	0.578620311975769	0.764205798080891	0.393034825870647	0.75448585992913	0.920000000000001
68.4695293271898	-44.8735418500967	0.617018294757564	0.797762079711206	0.436274509803922	0.714762362196882	0.92
68.4783250099229	-44.8788123951101	0.582821110128098	0.734269671236589	0.431372549019608	0.716169274831351	0.92
68.4870544210133	-44.8840535242923	0.614018474864656	0.735499636296477	0.492537313432836	0.735028912607034	0.92
68.4957863456704	-44.8892658155544	0.593244981737509	0.804137022298546	0.382352941176471	0.76519719937846	0.92
68.5045874869866	-44.8944747231304	0.625198470936016	0.814122432068111	0.436274509803922	0.762372075421985	0.920000000000001
68.5133898010016	-44.8996706878194	0.683290695688315	0.856777469808001	0.509803921568628	0.789896238547118	0.920000000000001
68.5221264332321	-44.9048296207278	0.782423640925161	0.933006485830422	0.6318407960199	0.830064131340477	0.920000000000001
68.5308610110297	-44.9100162528992	0.652019318294597	0.921685695412723	0.382352941176471	0.764873876624249	0.92
68.5397037948501	-44.9153151141448	0.616147530936635	0.898961728539937	0.333333333333333	0.748071598429892	0.92
68.5483869506053	-44.920545464294	0.556618053944058	0.794828147689111	0.318407960199005	0.70201049608091	0.92
68.5571147700625	-44.9258229468902	0.640886065609075	0.767066248865209	0.514705882352941	0.694336524579678	0.92
68.5659087666892	-44.9311351130715	0.595967057552181	0.85860078177103	0.333333333333333	0.700587588462884	0.92
68.5746406614948	-44.9363652886339	0.747853164055123	0.888741153980893	0.606965174129353	0.737486964640975	0.92
68.5833747589396	-44.9415698262974	0.736530024752909	0.919138480878367	0.553921568627451	0.798552020998329	0.92
68.5921742098411	-44.9468194308993	0.693829094627319	0.887658189254637	0.5	0.789677625778608	0.920000000000001
68.6009773413108	-44.9520245751977	0.720724964348247	0.936547967912179	0.504901960784314	0.82674126057981	0.92
68.6097164526827	-44.95717156885	0.774248484751315	0.837054183432978	0.711442786069652	0.758190379082036	0.92
68.6184543656358	-44.9623355583901	0.659258458415981	0.828320838400589	0.490196078431373	0.761088008838695	0.92
68.6272549836555	-44.9675784958369	0.517569075236574	0.745922464198639	0.28921568627451	0.720628259179347	0.92
68.6359869977554	-44.9728211716385	0.695810916928266	0.844358152264493	0.54726368159204	0.77574136631651	0.920000000000001
68.6447137575814	-44.9781311716107	0.651450213313149	0.822508269763553	0.480392156862745	0.765344260775794	0.920000000000001
68.6535056389415	-44.9834893025836	0.663026204834678	0.835856331237983	0.490196078431373	0.775794829658061	0.920000000000001
68.6622305556971	-44.9888260183755	0.72594091090322	0.844916647677088	0.606965174129353	0.728782629458172	0.92
68.6709586895551	-44.9941247899018	0.620303319179659	0.853351736398535	0.387254901960784	0.731209711363315	0.92
68.6797555355466	-44.9994266120763	0.5658478923159	0.793460490514152	0.338235294117647	0.72860913821279	0.92
68.6884902742399	-45.0046458850442	0.659747712534095	0.826958111635354	0.492537313432836	0.746891598415852	0.92
68.6972241706348	-45.0098778721247	0.677096463382862	0.849290965981411	0.504901960784314	0.734634231033957	0.92
68.7060247280121	-45.0151388902275	0.661549611018618	0.837805104390178	0.485294117647059	0.743286960776757	0.92
68.714860009629	-45.0204288858498	0.620005506611537	0.846976187352427	0.393034825870647	0.737891546380742	0.92
68.7235460698211	-45.0256366657114	0.720082727033026	0.848125653071028	0.592039800995025	0.766740413643845	0.92
68.7322761539408	-45.0309251884953	0.737370774209239	0.852192528810634	0.622549019607843	0.806922162423393	0.920000000000001
68.7410700445409	-45.0362786843077	0.699141140809751	0.80514502671754	0.593137254901961	0.779330374359498	0.920000000000001
68.7497956568765	-45.0416272292356	0.656580292992162	0.850474018820146	0.462686567164179	0.799517938122833	0.92
68.7585191532718	-45.0470039844889	0.619768385584038	0.881693633913173	0.357843137254902	0.758878400716159	0.92
68.767306264829	-45.0524479676861	0.507611859488762	0.765223718977525	0.25	0.724973780717189	0.92
68.7760924220469	-45.0579057787167	0.621198873477688	0.815927158720082	0.426470588235294	0.776003319387778	0.92
68.7848207279388	-45.0632293569966	0.591770143350893	0.765629838940591	0.417910447761194	0.750228682703303	0.92
68.7935536636951	-45.0684968525101	0.687911842279532	0.826804076715927	0.549019607843137	0.781336885575883	0.920000000000001
68.8023538341961	-45.0737847733273	0.655547444118372	0.884624300001449	0.426470588235294	0.822460083707987	0.920000000000001
68.811088967846	-45.0790238569188	0.628800542432734	0.799889642079398	0.45771144278607	0.777633107851725	0.92
68.8198208878756	-45.0842979771383	0.516581587243408	0.645908272526031	0.387254901960784	0.705516263884418	0.92
68.8286167538504	-45.0896291123537	0.329659525386951	0.507358266460177	0.151960784313725	0.672271828158302	0.92
68.8373465870658	-45.0949364515036	0.430635729444052	0.577689369335865	0.283582089552239	0.709003270110744	0.92
68.8460753514046	-45.1002655329002	0.677645676053744	0.830781548185919	0.524509803921569	0.791571423733006	0.920000000000001
68.8548712789436	-45.1056188797428	0.578266661752086	0.793788225464956	0.362745098039216	0.845840833937317	0.92
68.8636024091372	-45.1109238233505	0.54959745796029	0.785762080099686	0.313432835820895	0.708237200345625	0.92
68.8723309571302	-45.1162632786111	0.714891206337841	0.777821628361956	0.651960784313725	0.72610030752365	0.92
68.881125359836	-45.1216419370181	0.673137466520201	0.80215728598158	0.544117647058823	0.782325883013311	0.920000000000001
68.8899671257011	-45.1270537336792	0.660034185200598	0.784714835047661	0.535353535353535	0.76061962951586	0.920000000000001
68.8986550521568	-45.1324164776134	0.761307776420323	0.836341043036725	0.686274509803921	0.788836752140686	0.920000000000001
68.9073758151976	-45.1378606869277	0.589979679805086	0.816775280008182	0.36318407960199	0.769512391781642	0.920000000000001
68.9160954338685	-45.143320676706	0.586742984626967	0.688191851606875	0.485294117647059	0.730376928508661	0.920000000000001
68.9248804068275	-45.1488257418961	0.509128997764885	0.645708975921926	0.372549019607843	0.716088888316959	0.92
68.9336020655314	-45.1542641377102	0.527881744901913	0.687604285823725	0.3681592039801	0.683976932015536	0.92
68.9423264305863	-45.1596707092893	0.65227183973689	0.691798581434564	0.612745098039216	0.727534423323552	0.92
68.9511231544819	-45.1650335428644	0.751992904779771	0.76378973112817	0.740196078431372	0.756074197082641	0.920000000000001
68.9599244043209	-45.1703386842456	0.698020358357032	0.85192306965524	0.544117647058824	0.771437969360733	0.920000000000001
68.968655817319	-45.1756569114915	0.621032527850162	0.694801374108283	0.54726368159204	0.725333495415441	0.92
68.9773851588179	-45.1810010399485	0.497849229653609	0.667267086758198	0.32843137254902	0.687166920598939	0.92
68.9861777588487	-45.1864174164891	0.542453056931018	0.717259055038508	0.367647058823529	0.714247422754315	0.92
68.9949007987721	-45.1918425723486	0.464298475799626	0.620139240156466	0.308457711442786	0.706651844788515	0.92
69.003621609345	-45.1972973409104	0.58391819645791	0.731561883111898	0.436274509803922	0.730259689884978	0.92
69.0124062638994	-45.2028279748478	0.490161044239261	0.710714245341268	0.269607843137255	0.732341187397706	0.92
69.0211250228379	-45.208325591785	0.604955907579206	0.732299874859906	0.477611940298507	0.748436791251385	0.920000000000001
69.029846548228	-45.2137910740564	0.533888143202821	0.646207658954662	0.42156862745098	0.725595174680689	0.920000000000001
69.0386316906804	-45.2193225201095	0.513941848772977	0.611217030879287	0.416666666666667	0.713156822206645	0.920000000000001
69.0474154116822	-45.2248700985092	0.504363230201009	0.665589205500057	0.343137254901961	0.719255273233868	0.92
69.0561313954466	-45.2304051868041	0.445415497719402	0.567447910861689	0.323383084577114	0.694227056117384	0.92
69.0648906138786	-45.2358400834577	0.402529830471636	0.557584913468525	0.247474747474747	0.686460147064007	0.920000000000001
69.0735867355824	-45.2411505594803	0.417471968000214	0.604551779137682	0.230392156862745	0.714502846864518	0.92
69.0823890324	-45.2464687505557	0.493793190491743	0.683664812356035	0.303921568627451	0.723586212781046	0.92
69.091193103769	-45.2517644426619	0.432567057328976	0.595526271520697	0.269607843137255	0.706819432754936	0.92
69.0999282582387	-45.2570628888937	0.491666798075663	0.630099765305555	0.353233830845771	0.718737097291196	0.92
69.1086548981143	-45.2624719005708	0.572773192532908	0.679860110556011	0.465686274509804	0.714021978144457	0.92
69.1174380578808	-45.2680379235649	0.447714046351205	0.552290837800449	0.343137254901961	0.688068254578265	0.92
69.1261502150429	-45.2736336606017	0.434972025559159	0.561486339675531	0.308457711442786	0.683050937767182	0.92
69.1348613806676	-45.279245943157	0.388294583580081	0.477569559317025	0.299019607843137	0.658245313722497	0.92
69.1436379803827	-45.2849043375728	0.368000266524659	0.486000533049318	0.25	0.655085099232773	0.92
69.1523524528922	-45.2904834414032	0.354935300003056	0.545691495528499	0.164179104477612	0.640838956844488	0.92
69.1610763947495	-45.2959468322682	0.430311764435509	0.591015685733763	0.269607843137255	0.652182560943022	0.92
69.1698720131095	-45.3013766654183	0.339934130416413	0.508299633381847	0.17156862745098	0.634540053301319	0.92
69.17867012755	-45.3067762312593	0.458275511458955	0.548903964094381	0.367647058823529	0.627193110238122	0.92
69.1874072895733	-45.3120760178406	0.41228561318978	0.501188141802447	0.323383084577114	0.620460167933456	0.915448634275225
69.1961462879815	-45.317354721039	0.551368517044886	0.627246838011342	0.475490196078431	0.697046372771731	0.92
69.2049497232778	-45.3226918533978	0.698527713371871	0.67156523066531	0.725490196078431	0.724941505298179	0.920000000000001
69.2136783145051	-45.3281091392878	0.593433930169961	0.624678805613554	0.562189054726368	0.707310270593534	0.920000000000001
69.2223989323812	-45.3336295128634	0.692494230754545	0.688910030136541	0.696078431372549	0.725603018408185	0.920000000000001
69.2311801357911	-45.3392554248524	0.552709472428443	0.654438552700023	0.450980392156863	0.721896266405601	0.920000000000001
69.2400020845059	-45.3449695219677	0.560137046306952	0.615223587563399	0.505050505050505	0.697104202754977	0.920000000000001
69.2486756194043	-45.3505882510646	0.493266703326527	0.59927850469227	0.387254901960784	0.699656231676545	0.920000000000001
69.2573890955943	-45.3562030771628	0.515760969148897	0.60366124178038	0.427860696517413	0.709789712868435	0.920000000000001
69.2661031798102	-45.3618080772428	0.404140065169349	0.504358561711247	0.303921568627451	0.68023552188302	0.92
69.2748881024433	-45.367389079535	0.274739743294922	0.377910859138864	0.17156862745098	0.638156250553673	0.92
69.2836090667488	-45.372911314674	0.334213452102556	0.434596058433967	0.233830845771144	0.659818502445433	0.92
69.292333079904	-45.3783973657281	0.38134002402401	0.434248675499	0.32843137254902	0.652600333233043	0.92
69.3011246634364	-45.3839013449579	0.381383941354328	0.473552196434145	0.28921568627451	0.671321172446132	0.92
69.3098496923979	-45.3893790518397	0.575564954043544	0.59391597773883	0.557213930348259	0.709767589948437	0.920000000000001
69.3185704267831	-45.3949193890224	0.599882932483754	0.616432531634176	0.583333333333333	0.714089339480588	0.920000000000001
69.3273527004943	-45.4005546058954	0.449827728177334	0.536910358315451	0.362745098039216	0.684865389890936	0.920000000000001
69.3360692939209	-45.4061529431493	0.63827012229784	0.599923329172794	0.676616915422885	0.714917598558145	0.920000000000001
69.344785490577	-45.4117602762379	0.630879264885713	0.629405588594955	0.632352941176471	0.713045921733715	0.920000000000001
69.3535688559988	-45.4173915344161	0.601702182015863	0.624972991482706	0.57843137254902	0.714322651595822	0.920000000000001
69.3623523449419	-45.423023424048	0.540112574121756	0.594931030596453	0.485294117647059	0.691584990432849	0.920000000000001
69.3710718116681	-45.4285961775657	0.651342159384922	0.581291283943973	0.721393034825871	0.699531896537468	0.920000000000001
69.3797922342151	-45.4341591500264	0.570836172586725	0.577946854977372	0.563725490196078	0.700926318772552	0.920000000000001
69.3885720035894	-45.4398438978451	0.577045614560863	0.570757895788393	0.583333333333333	0.700015536039058	0.920000000000001
69.3972825014652	-45.4455349007756	0.620694965344196	0.594623761534164	0.646766169154229	0.703361654202148	0.920000000000001
69.40599609692	-45.4511893338122	0.692128260438626	0.580334952249801	0.803921568627451	0.692234065734292	0.920000000000001
69.4148447407271	-45.4568505862213	0.68803328041574	0.575071535955857	0.800995024875622	0.696154630794299	0.920000000000001
69.4235238823762	-45.4623722513594	0.606863252403067	0.571935460030015	0.641791044776119	0.692814005499998	0.920000000000001
69.4322466053721	-45.4679157250726	0.647205036147809	0.549312033079932	0.745098039215686	0.69437574770966	0.920000000000001
69.441036773018	-45.4734790571612	0.637607272979413	0.559528271449021	0.715686274509804	0.694798485837508	0.920000000000001
69.4497588038575	-45.4790351847113	0.724799028182515	0.613777160842642	0.835820895522388	0.705851393238973	0.920000000000001
69.4584788986153	-45.4846174596284	0.690370446277313	0.601329127848744	0.779411764705882	0.703849679713686	0.920000000000001
69.4672605877131	-45.4902943321853	0.670073417957996	0.634264482974817	0.705882352941176	0.713402791984928	0.920000000000001
69.4759734595189	-45.4959722933601	0.77813908103141	0.655780649625009	0.900497512437811	0.720956207370836	0.920000000000001
69.4846858608393	-45.5016582823467	0.675228520848006	0.600457041696012	0.75	0.701287908607481	0.920000000000001
69.493462432204	-45.5074057304013	0.695368269537571	0.567207127310436	0.823529411764706	0.695843469653679	0.920000000000001
69.5022419422419	-45.5131190756234	0.572296551799198	0.497534280068983	0.647058823529412	0.67404331786704	0.920000000000001
69.510959668527	-45.5187451533655	0.409781720815253	0.436478864516079	0.383084577114428	0.65948967170448	0.920000000000001
69.5196814867475	-45.5243217342069	0.497570855469427	0.485337789370227	0.509803921568627	0.670240161643223	0.920000000000001
69.5284684000438	-45.5299496302632	0.530509671019629	0.649254636156906	0.411764705882353	0.719142349878329	0.920000000000001
69.5371904066117	-45.5355296364739	0.514886527987013	0.681514349506363	0.348258706467662	0.73294471756825	0.92
69.5459113813948	-45.5411249052846	0.548379703747513	0.645779015338163	0.450980392156863	0.704579501360153	0.920000000000001
69.5546946676747	-45.5468054933891	0.539329348866685	0.559050854596115	0.519607843137255	0.696036138738221	0.920000000000001
69.5634111542896	-45.5524615591614	0.648096024825102	0.619575134227318	0.676616915422885	0.713419766586903	0.920000000000001
69.5721263338319	-45.5581366348355	0.79904351134225	0.710832120723716	0.887254901960784	0.743745003697196	0.920000000000001
69.5809043689255	-45.5638901142466	0.838650490828686	0.741026471853449	0.936274509803922	0.753277774295215	0.920000000000001
69.5897066347877	-45.569653144336	0.668400106192619	0.610432053181257	0.72636815920398	0.707379131640122	0.920000000000001
69.5983717305429	-45.575304539317	0.724664698503265	0.653309496509019	0.796019900497512	0.721613649111539	0.920000000000001
69.6070891470193	-45.5809601114	0.892124917606974	0.794053756782576	0.990196078431372	0.768336081912379	0.920000000000001
69.6158745970284	-45.5866288996497	0.81321008693874	0.699949585642186	0.926470588235294	0.744030361178832	0.920000000000001
69.6245955905474	-45.5922433744661	0.77811023469012	0.720399573857852	0.835820895522388	0.74647667997415	0.920000000000001
69.6333119738228	-45.5979185563652	0.773569043647847	0.669687106903537	0.877450980392157	0.730458055921596	0.920000000000001
69.642090103322	-45.6036864422524	0.677606137144806	0.649329921348437	0.705882352941176	0.723155815689852	0.920000000000001
69.6508705918773	-45.6094271279386	0.766785468048152	0.705139563547284	0.82843137254902	0.735339232967362	0.920000000000001
69.6595841898064	-45.6151442710991	0.700116344590024	0.648988908085521	0.751243781094527	0.723757077437506	0.920000000000001
69.6682988152545	-45.6208501439712	0.597848396832543	0.636873264253321	0.558823529411765	0.715762331379449	0.920000000000001
69.6770795649164	-45.6265926524492	0.654785268039811	0.618394065491388	0.691176470588235	0.707911209354141	0.920000000000001
69.6857955342866	-45.6322848040716	0.615260080145491	0.593704239892973	0.63681592039801	0.698471144519283	0.920000000000001
69.6945108976785	-45.6379874397631	0.609807493737173	0.6313796933567	0.588235294117647	0.712996960569959	0.920000000000001
69.7032905887152	-45.6437506931593	0.627779670688747	0.603598557063769	0.651960784313725	0.706425216287288	0.920000000000001
69.7120078986626	-45.6494333794417	0.663667115439519	0.615891444809385	0.711442786069652	0.70861773423303	0.920000000000001
69.7207256624582	-45.6551123191834	0.709410936696569	0.654115991040196	0.764705882352941	0.72351519392289	0.920000000000001
69.7295104249054	-45.6608178996934	0.610903946485968	0.584552991011153	0.637254901960784	0.698188335474271	0.920000000000001
69.7382903737248	-45.6665869887646	0.55431807313047	0.598832224692312	0.509803921568628	0.706218235093539	0.920000000000001
69.7469996466581	-45.6723805572375	0.636771811424084	0.577026209912844	0.696517412935323	0.698746507352594	0.920000000000001
69.7557042074203	-45.6782362258194	0.572402487297532	0.600687327536241	0.544117647058823	0.707491348246186	0.920000000000001
69.7645237775967	-45.684150524556	0.563875108015524	0.575511410060898	0.552238805970149	0.693997720615178	0.920000000000001
69.7731874358759	-45.689922117417	0.588449282729718	0.564958266951974	0.611940298507463	0.694240577654948	0.920000000000001
69.7818986260473	-45.6957017242288	0.517751715822102	0.515895588506949	0.519607843137255	0.681989145016688	0.920000000000001
69.7906754744101	-45.7015251638434	0.564937780509963	0.561248110039533	0.568627450980392	0.691560702104041	0.920000000000001
69.7993878271824	-45.7072945682808	0.493364234430057	0.558867772342701	0.427860696517413	0.69096637468293	0.920000000000001
69.8080997106895	-45.7130692100507	0.67393869103596	0.622387185993489	0.725490196078431	0.710755630462163	0.920000000000001
69.8168798323831	-45.7188568622332	0.637485672326314	0.544579187789882	0.730392156862745	0.688515880223089	0.920000000000001
69.8255916802219	-45.7246387556312	0.592867059811632	0.509117204200378	0.676616915422885	0.675393778383404	0.920000000000001
69.8342979293426	-45.7304928851748	0.599950483969241	0.543038222840443	0.656862745098039	0.690612893373235	0.920000000000001
69.8430699011528	-45.7363891227859	0.690700570744689	0.601989376783496	0.779411764705882	0.704307495885812	0.920000000000001
69.8518486038167	-45.7422030746063	0.584400705100356	0.497232782749733	0.67156862745098	0.679420685221124	0.920000000000001
69.8605621464469	-45.7479720744499	0.63926157108687	0.586980853616526	0.691542288557214	0.70245204674735	0.920000000000001
69.869274075399	-45.7537633652908	0.727733653278456	0.607428090870639	0.848039215686274	0.708811708863401	0.920000000000001
69.8780541275509	-45.7595659104656	0.831774113676649	0.712567835196434	0.950980392156863	0.738087614375738	0.920000000000001
69.8867672927413	-45.7653448952713	0.52967492570486	0.51706129419579	0.542288557213931	0.676309175825234	0.920000000000001
69.8954757978148	-45.7711853013797	0.576702433585321	0.472032318151034	0.681372549019608	0.667175136392092	0.920000000000001
69.9042455661166	-45.7771253290111	0.596658540486443	0.511944531953278	0.681372549019608	0.67563462790764	0.920000000000001
69.9129476093216	-45.7830525708286	0.587636176188522	0.458854441929283	0.716417910447761	0.659811724683517	0.920000000000001
69.921652429644	-45.7889478057963	0.639100845150566	0.493887964810937	0.784313725490196	0.671916391826827	0.920000000000001
69.9304277303418	-45.7948269524114	0.650847027941949	0.487968565687821	0.813725490196078	0.674181359587333	0.920000000000001
69.9392380480914	-45.8006753932015	0.707904392450571	0.505361023707112	0.91044776119403	0.680167177486869	0.920000000000001
69.9479028252119	-45.8064373714705	0.770996568954253	0.566868759799054	0.975124378109452	0.695774921305662	0.920000000000001
69.9566178214822	-45.8122134232407	0.757231637655643	0.573286804723052	0.941176470588235	0.695853644724655	0.920000000000001
69.9653956841587	-45.8180690117698	0.624484551253489	0.494067141722663	0.754901960784314	0.672701436780285	0.920000000000001
69.9741043892798	-45.8239298463656	0.601993549364257	0.487569188280753	0.716417910447761	0.668526198589989	0.920000000000001
69.9828092073842	-45.8298421344105	0.65999565861692	0.496461905469134	0.823529411764706	0.671215102167891	0.920000000000001
69.9915756514908	-45.8358489384913	0.753423683456939	0.550965013972702	0.955882352941177	0.690618447009087	0.920000000000001
70.0002770039257	-45.8418092367916	0.731529972102137	0.547637058632136	0.915422885572139	0.69030415449238	0.920000000000001
70.0089754933916	-45.8478074452446	0.675193338625158	0.502347461564041	0.848039215686275	0.671756037906103	0.920000000000001
70.0177475237054	-45.8537507640625	0.657307616818874	0.545007390500493	0.769607843137254	0.683867765742875	0.920000000000001
70.0265239567161	-45.8596409258749	0.708152599662271	0.553560101285327	0.862745098039215	0.688884877461639	0.920000000000001
70.0352380308999	-45.865448389417	0.666597828416736	0.517275258823521	0.81592039800995	0.677435529949788	0.920000000000001
70.0439545073645	-45.8712269709064	0.682964944510983	0.54240047725726	0.823529411764706	0.685184262716044	0.920000000000001
70.0527336974347	-45.8770891236557	0.691166594757321	0.519588091475427	0.862745098039216	0.676793036078641	0.920000000000001
70.061443224624	-45.8829620685341	0.667672398591649	0.559225394198223	0.776119402985075	0.694169355217634	0.920000000000001
70.0701515199118	-45.8888539301746	0.672939872694721	0.532154255193364	0.813725490196078	0.684620336263143	0.920000000000001
70.0789204733462	-45.8948535358927	0.674812223802153	0.604526408388619	0.745098039215686	0.705560798005019	0.920000000000001
70.0876181860996	-45.9008834612761	0.734791116009054	0.608885714605172	0.860696517412935	0.71263769531667	0.920000000000001
70.0963168400392	-45.9069035948809	0.736276627823429	0.580396392901759	0.892156862745098	0.699043870555248	0.920000000000001
70.1050836188234	-45.9129372039943	0.686006686473599	0.553385921966805	0.818627450980392	0.6902041323863	0.920000000000001
70.1138858863432	-45.9189667478989	0.710636512680744	0.580477005460991	0.840796019900497	0.698487098030732	0.920000000000001
70.1225472045474	-45.9248235178687	0.751678528497759	0.587934171423378	0.915422885572139	0.700858415939591	0.920000000000001
70.1312623155841	-45.9306439008608	0.76412381537079	0.611580964074914	0.916666666666667	0.709099282454099	0.920000000000001
70.1400425436819	-45.936515181122	0.686190191733191	0.553752932485991	0.818627450980392	0.686040797023583	0.920000000000001
70.1487550095897	-45.9423739763517	0.665036601964475	0.563904049700093	0.766169154228856	0.694367682111683	0.920000000000001
70.1574643346487	-45.9482744754119	0.715188332138756	0.567631566238296	0.862745098039216	0.692400166542544	0.920000000000001
70.1662369896309	-45.9542500694311	0.751340915107901	0.620328889039331	0.88235294117647	0.712049648765251	0.920000000000001
70.1749396319877	-45.9602413254414	0.775414625430891	0.710033230961285	0.840796019900497	0.74715508588841	0.920000000000001
70.1836398781967	-45.966265728861	0.79639998935661	0.685937233615181	0.906862745098039	0.734780311213327	0.920000000000001
70.1924040276672	-45.9723566869907	0.833672976658157	0.721267521943765	0.946078431372549	0.752122507726351	0.920000000000001
70.2011689214355	-45.9784400472842	0.717496723279848	0.61146403479499	0.823529411764706	0.711041269079887	0.920000000000001
70.2098717391062	-45.9844385756585	0.777423849713943	0.624499440721418	0.930348258706468	0.706620597524645	0.920000000000001
70.2185750963754	-45.9904326990189	0.793486403587112	0.645796336585988	0.941176470588235	0.722882198491538	0.920000000000001
70.2273460912792	-45.9964466513795	0.823054666391629	0.685325019057768	0.96078431372549	0.731457426075052	0.920000000000001
70.2360548836379	-46.0023763618382	0.799159355516204	0.662995327947832	0.935323383084577	0.727658985819951	0.920000000000001
70.2447652065496	-46.0082891704122	0.795316081296784	0.654357652789647	0.936274509803921	0.72509161639664	0.920000000000001
70.2535366158283	-46.0143053684145	0.691048624377095	0.617391366401248	0.764705882352941	0.709499359387669	0.920000000000001
70.2622404001603	-46.0203067608991	0.725030747478685	0.53961373376334	0.91044776119403	0.689521709820468	0.920000000000001
70.2709435577065	-46.0263183549318	0.815586480837556	0.650780804812366	0.980392156862745	0.724162315889284	0.920000000000001
70.2797115685079	-46.0323849431668	0.822522006281043	0.684259698836596	0.96078431372549	0.736891682720365	0.920000000000001
70.2885034740163	-46.0384773392367	0.855936514677364	0.711873029354728	1	0.744240062085381	0.920000000000001
70.2971548777191	-46.0444881514887	0.866058903058735	0.766943676764235	0.965174129353234	0.766847433370763	0.920000000000001
70.3058541699202	-46.0505580561793	0.771343545404964	0.626020424143262	0.916666666666667	0.713056998006789	0.920000000000001
70.3146167132112	-46.056703012441	0.867646508015909	0.730391055247508	1.00490196078431	0.753245151086163	0.920000000000001
70.3233808460037	-46.0628295325463	0.767304210845072	0.632647637376419	0.901960784313725	0.721389389502443	0.920000000000001
70.3320833467259	-46.0688648150948	0.790181470955108	0.674890305094297	0.90547263681592	0.735757311581823	0.920000000000001
70.3407885929405	-46.0748680710709	0.804203774640837	0.69664284339932	0.911764705882353	0.744729966782001	0.920000000000001
70.3495615553789	-46.0808906911629	0.812592015269163	0.718321285440288	0.906862745098039	0.750695756605205	0.920000000000001
70.3582644728525	-46.0869294727285	0.815604668885827	0.725736700955734	0.90547263681592	0.756309486608725	0.920000000000001
70.366965346338	-46.0929968141487	0.805053497851114	0.717950132957131	0.892156862745098	0.744395031897527	0.920000000000001
70.3757307429066	-46.0991236305783	0.707393113459669	0.591256815154633	0.823529411764706	0.697426500141331	0.919058233440295
70.3844298395923	-46.1052184252245	0.758821772239966	0.656947027066997	0.860696517412935	0.721689049742164	0.914648516381206
70.3931283478876	-46.1113231299964	0.836858920830767	0.72273744950467	0.950980392156863	0.74338334217952	0.920000000000001
70.40189145683	-46.1174862269132	0.795641096718165	0.728537095397115	0.862745098039215	0.758562341186317	0.916035380174035
70.4105883775568	-46.1236158661683	0.771201074452403	0.631954387710776	0.91044776119403	0.718654067768686	0.920000000000001
70.4192855343595	-46.1297452121579	0.8054633622523	0.615828685288913	0.995098039215686	0.709109915904877	0.920000000000001
70.4280482417458	-46.1359210157316	0.744831981115514	0.577899256348675	0.911764705882353	0.694862713259834	0.920000000000001
70.4368125897638	-46.1420787435415	0.822275341096409	0.669060486114387	0.975490196078431	0.726508173077614	0.920000000000001
70.445513988428	-46.1481616210971	0.718895329883793	0.567143893598431	0.870646766169154	0.690545459651549	0.920000000000001
70.4542189536978	-46.154201501611	0.757546181511401	0.598425696356135	0.916666666666667	0.702958348293657	0.920000000000001
70.4630221041396	-46.160331605725	0.773891883377534	0.677137000585915	0.870646766169154	0.729953092856314	0.920000000000001
70.4716746748939	-46.1663987732166	0.783171542562905	0.685746070200437	0.880597014925373	0.73300517656829	0.920000000000001
70.480373323637	-46.1725252444528	0.825911573819365	0.725352559403436	0.926470588235294	0.754404899583135	0.920000000000001
70.489134562896	-46.1787364346417	0.856832291011482	0.738174385944532	0.975490196078431	0.755613157258556	0.920000000000001
70.4978935553504	-46.1849781971372	0.792729932301935	0.698204962643086	0.887254901960784	0.737918690774015	0.920000000000001
70.5065863510727	-46.1911857128544	0.774002979378595	0.692284565722364	0.855721393034826	0.735671972816628	0.920000000000001
70.5152780635618	-46.1974089916215	0.783401488768534	0.679548075576283	0.887254901960784	0.73542637062853	0.920000000000001
70.5240365781448	-46.2036647071607	0.84443493224086	0.772203197815052	0.916666666666667	0.766472106577458	0.920000000000001
70.5327299577676	-46.2098748016869	0.791079593654385	0.726437794273944	0.855721393034826	0.754548598751388	0.920000000000001
70.5414256059371	-46.2160595195165	0.744211469613786	0.713913135306003	0.774509803921568	0.759340824827386	0.920000000000001
70.5501886850303	-46.2222674951752	0.724016825638651	0.624504239512596	0.823529411764706	0.730578466605813	0.920000000000001
70.5588899314893	-46.2283859142199	0.752836106791932	0.630050323036602	0.875621890547263	0.710805443691472	0.920000000000001
70.5675902894009	-46.2345183401812	0.685485611672009	0.567049654716567	0.803921568627451	0.69254039503097	0.920000000000001
70.5763538248393	-46.2407281471225	0.798804954453185	0.631923634396566	0.965686274509804	0.718485589964072	0.920000000000001
70.5850521711322	-46.2468915318201	0.772572780241483	0.589921679885951	0.955223880597015	0.701578978742506	0.920000000000001
70.59374808163	-46.2530885759558	0.809429025595125	0.672779619817702	0.946078431372549	0.728731138593819	0.920000000000001
70.6025075717217	-46.2593574804535	0.548644277155425	0.386504240585359	0.71078431372549	0.634723662780016	0.919993761547543
70.611264441377	-46.2656620769112	0.540235411449568	0.389294352310901	0.691176470588235	0.640942022165246	0.920000000000001
70.6199709285347	-46.2717174058107	0.632206803274872	0.331080273216411	0.933333333333333	0.617734317480706	0.92
70.7445467810654	-45.9204443539556	0.555259606542931	0.491471594038243	0.619047619047619	0.674984283359055	0.92
70.7444757229727	-45.8934740959359	0.582314377709851	0.434899025689971	0.72972972972973	0.654770422214069	0.920000000000001
70.742874882216	-45.8393958125317	0.545975286254146	0.464172794730515	0.627777777777778	0.660516271748373	0.915094345746418
70.7414445328696	-45.8126715731797	0.497962224356017	0.432961485749071	0.562962962962963	0.653454143036488	0.920000000000001
70.7396972476745	-45.7859168889091	0.559179615597586	0.500712172371644	0.617647058823529	0.670273815456929	0.920000000000001
70.7378145466023	-45.7594557530351	0.567781827986545	0.513673108709408	0.621890547263682	0.677200757158142	0.920000000000001
70.7358572186662	-45.7330480100943	0.62797762836517	0.515759178298967	0.740196078431373	0.673666384181355	0.920000000000001
70.7338084645977	-45.7064979811025	0.676755823541327	0.510374392180693	0.843137254901961	0.678647812396706	0.920000000000001
70.7317970306712	-45.6801338282444	0.678363056101435	0.471153972899388	0.885572139303482	0.664605783954135	0.919939393910679
70.7297757286038	-45.6537798485086	0.680579122111503	0.464099420693593	0.897058823529412	0.662422301652904	0.917412745146098
70.7277159049339	-45.6272471233311	0.604508172837471	0.380584973125922	0.828431372549019	0.635540347370368	0.91743106417586
70.7256671114017	-45.6007099751518	0.623771302224184	0.374993584840525	0.872549019607843	0.630020184434831	0.920000000000001
70.7236495353333	-45.5743639379795	0.628487876643592	0.416179733386688	0.840796019900497	0.644643595856783	0.920000000000001
70.7216323473437	-45.5480214322083	0.651377610460566	0.528245416999562	0.774509803921569	0.678717537096373	0.920000000000001
70.7196357099293	-45.5214592782504	0.615652013269916	0.55934635458216	0.671957671957672	0.694017325803872	0.92
70.7177864110011	-45.4950098247914	0.651266950377748	0.555867234088828	0.746666666666667	0.682912525727423	0.92
70.7161023407591	-45.4684565655848	0.543650335406628	0.361810474734825	0.725490196078431	0.626501117104264	0.907924792181659
70.7144358096403	-45.4416904022203	0.58103696349253	0.309132750514473	0.852941176470588	0.612904405750612	0.908297635045825
70.7127986401743	-45.4149127025254	0.545020545762757	0.306707758192182	0.783333333333333	0.616773200816428	0.908850375996795
70.7112372871905	-45.3880463465922	0.546518992494992	0.254654146606145	0.838383838383838	0.606732739524822	0.884417835509815
70.7095892719064	-45.3615903350688	0.518762255585014	0.263014707248458	0.774509803921569	0.611201260341547	0.873093588304091
70.707782192329	-45.3351267092187	0.661256999417501	0.392165740128534	0.930348258706468	0.644898164295227	0.90959658771332
70.7058653208032	-45.3087305763469	0.747625377953745	0.661917422574157	0.833333333333333	0.730065288468535	0.920000000000001
70.7039387135738	-45.2821336796729	0.687002264159839	0.663220214594189	0.71078431372549	0.732118694826163	0.920000000000001
70.7020402543399	-45.2557287181102	0.784461340808012	0.733101786093635	0.835820895522388	0.761724036307826	0.920000000000001
70.7001572999718	-45.2293159014225	0.855508797542659	0.80415484998728	0.906862745098039	0.787875841331461	0.920000000000001
70.6982687212898	-45.2027017950423	0.803820078123888	0.695875450365423	0.911764705882353	0.745627185285355	0.920000000000001
70.6964052612629	-45.1762825939754	0.730438973815565	0.664858047133617	0.796019900497512	0.734215842152913	0.920000000000001
70.6945379072559	-45.1498685930616	0.635054887761167	0.593639187287041	0.676470588235294	0.705510870923864	0.920000000000001
70.6927228281678	-45.1232163666447	0.727746838592653	0.641768186989229	0.813725490196078	0.725144517802687	0.920000000000001
70.6910298839629	-45.0964923114913	0.732255821471158	0.690001839020747	0.774509803921569	0.745765248184265	0.920000000000001
70.6893955522889	-45.0699431190663	0.721051958772857	0.695835260829297	0.746268656716418	0.751015697763321	0.920000000000001
70.6877314214633	-45.0434130393193	0.722936707519919	0.686069493471211	0.759803921568627	0.744215565251398	0.920000000000001
70.6860337889848	-45.0166979103539	0.721276334568099	0.658238943646001	0.784313725490196	0.732121473440999	0.920000000000001
70.6843356572035	-44.9901921697262	0.789263786472036	0.757632050556012	0.82089552238806	0.766703563033374	0.920000000000001
70.6825829970076	-44.9637227668951	0.7278719577448	0.698168157913842	0.757575757575757	0.745001923048866	0.92
70.6556725782275	-44.8261004460725	0.615053386310316	0.563440105953965	0.666666666666667	0.697342427153764	0.92
70.6488962267168	-44.808536777736	0.731179119723328	0.554312262435162	0.908045977011494	0.692708059437981	0.920000000000001
70.6101476459425	-44.7422166498885	0.699076442331629	0.598152884663258	0.8	0.709528909304785	0.92
70.6015450125046	-44.7342387742209	0.553265741129062	0.463256628456953	0.64327485380117	0.655486974502619	0.920000000000001
70.5928964527536	-44.727499644111	0.701370517909309	0.569407702485284	0.833333333333333	0.703227305461191	0.92
70.5841559042032	-44.7219144142549	0.705064938566283	0.508169092818842	0.901960784313725	0.675024358661421	0.920000000000001
70.5753405085897	-44.7164127396792	0.754912735482537	0.607864686651349	0.901960784313725	0.711061252850189	0.920000000000001
70.5665938886202	-44.7109104329467	0.721348968078821	0.569682063141768	0.873015873015873	0.703255721191575	0.920000000000001
70.5399590028263	-44.7076049785712	0.614080802946967	0.403161605893934	0.825	0.641503129580877	0.919908475521567
70.5310109375704	-44.7105692356094	0.655826884280923	0.385183180326551	0.926470588235294	0.639055082047575	0.914938467208256
70.5221260314707	-44.7134009780747	0.552945456594954	0.351504948277626	0.754385964912281	0.621261190601495	0.913350631390879
70.513228569198	-44.715884558963	0.583145323944413	0.504525942006473	0.661764705882353	0.673758789735479	0.920000000000001
70.5042581663123	-44.7183603645785	0.705553641553055	0.679625801624629	0.731481481481481	0.744104428575846	0.920000000000001
70.4954121947592	-44.7223809401645	0.441924906845623	0.300516480357913	0.583333333333333	0.617895380634874	0.92
70.4867177914667	-44.7293302929378	0.652189911828517	0.486198005475217	0.818181818181818	0.669519098075437	0.920000000000001
70.4604935465243	-44.7465574128818	0.73445197162946	0.718903943258921	0.75	0.73853721898849	0.92
70.4516775494624	-44.7509006223263	0.801914642027446	0.66834541308715	0.935483870967742	0.726910755410617	0.920000000000001
70.4429367757049	-44.7564383092954	0.763248048988832	0.651496097977664	0.875	0.730111365097852	0.920000000000001
70.434207768176	-44.7630153225028	0.784980102325505	0.658195498768658	0.911764705882353	0.726102653375293	0.920000000000001
70.4255822385586	-44.7699875793143	0.747659342166829	0.69174725576223	0.803571428571428	0.740953028937951	0.920000000000001
70.4169596686978	-44.7769888301416	0.856295505884757	0.776083075261576	0.936507936507937	0.783551332469509	0.920000000000001
70.4082580403167	-44.7838804718882	0.821188752204765	0.72237750440953	0.92	0.756291171975088	0.92
70.3907501604174	-44.795478082132	0.732680545560905	0.704944424455144	0.760416666666667	0.747781813015476	0.920000000000001
70.3819838602898	-44.8006387317079	0.778943443233462	0.646775775355814	0.911111111111111	0.72080499624802	0.920000000000001
70.3731913839573	-44.8064064527568	0.816605425987426	0.706740263739557	0.926470588235294	0.753982629819121	0.920000000000001
70.3644911158171	-44.8124766138979	0.740790465267781	0.735312273819144	0.746268656716418	0.759405532751718	0.920000000000001
70.355812466004	-44.8188125378442	0.794573512355252	0.618558789416387	0.970588235294117	0.721174361813287	0.920000000000001
70.3470839625766	-44.8253763871372	0.815422257224226	0.674962161507276	0.955882352941177	0.735140183644356	0.920000000000001
70.338424333893	-44.8319322374375	0.8676611237902	0.770148118227166	0.965174129353234	0.777978068695179	0.920000000000001
70.3297444404158	-44.8383049210389	0.809133986879485	0.704474870310694	0.913793103448276	0.754068822467041	0.920000000000001
70.3210221090516	-44.8444033122961	0.765675498226377	0.678409819982166	0.852941176470588	0.735051164728858	0.920000000000001
70.3122357487905	-44.8502395417003	0.817505907100691	0.728149069103344	0.906862745098039	0.764495967417518	0.920000000000001
70.3034397053305	-44.8559439621976	0.875097052355022	0.78450783020024	0.965686274509804	0.785705126743275	0.920000000000001
70.2947117141624	-44.8616336150301	0.809239806691608	0.713006976567295	0.90547263681592	0.752990164329175	0.920000000000001
70.2859955413061	-44.8674757997205	0.863028190013998	0.760370105518193	0.965686274509804	0.768621600496642	0.920000000000001
70.2772255242798	-44.8735128606402	0.802841534068625	0.664506597549016	0.941176470588235	0.735907015201997	0.920000000000001
70.2685257594075	-44.8795619760986	0.855288451977434	0.730477401467306	0.980099502487562	0.751902226488385	0.920000000000001
70.2598329583558	-44.8856959108843	0.816590943322953	0.67729953370473	0.955882352941176	0.733688773723877	0.920000000000001
70.2510745462873	-44.8918715699867	0.84055202022783	0.720319726730169	0.96078431372549	0.765284947894036	0.920000000000001
70.2423783417682	-44.8979603059587	0.762700036293626	0.699529425821083	0.825870646766169	0.752575447083952	0.920000000000001
70.2336780215322	-44.9039954639009	0.825500939186792	0.773550897981427	0.877450980392157	0.780599462114487	0.920000000000001
70.2249047594582	-44.9099787786022	0.888003924661893	0.800517653245355	0.975490196078431	0.786646697952141	0.920000000000001
70.2161279763489	-44.9159146184788	0.826861588257685	0.78607611769184	0.867647058823529	0.786733844931843	0.920000000000001
70.2074171721306	-44.9218108118512	0.884799901182276	0.829301294901866	0.940298507462687	0.812966271782772	0.920000000000001
70.1987078128651	-44.9277237676987	0.847931291234214	0.764490033448819	0.931372549019608	0.770925241453152	0.920000000000001
70.1899399901347	-44.9337679032439	0.805629790585953	0.660279189015044	0.950980392156863	0.729960442357126	0.920000000000001
70.1812400557088	-44.9397954923201	0.847398944317063	0.764449629927659	0.930348258706468	0.767664633167472	0.920000000000001
70.1725382395365	-44.9457970591954	0.859539959269944	0.763197565598711	0.955882352941177	0.766465008785297	0.920000000000001
70.1637705024906	-44.9518352375948	0.864217415934091	0.743140714221123	0.985294117647059	0.761785391981301	0.920000000000001
70.1550235139424	-44.957856152197	0.876497756907573	0.752995513815146	1	0.763686008632045	0.920000000000001
70.1463512977216	-44.9638221391204	0.900316324428498	0.795730688072685	1.00490196078431	0.783264547111065	0.920000000000001
70.1375781919533	-44.9697847039804	0.869906761606991	0.744715483998295	0.995098039215686	0.757378585428965	0.920000000000001
70.1288668913866	-44.9756532902966	0.793163524865477	0.636078293512048	0.950248756218906	0.719302923806854	0.920000000000001
70.1201514531379	-44.9814664336536	0.898110663537087	0.840338974132997	0.955882352941177	0.798497896090779	0.920000000000001
70.1113718515574	-44.9873387331099	0.855126222035943	0.773977934267965	0.936274509803921	0.77300696322433	0.920000000000001
70.1026625047518	-44.9932255773711	0.848234387776903	0.721344397444352	0.975124378109453	0.748207396403695	0.920000000000001
70.0939594562934	-44.9991898566633	0.94587214896857	0.89174429793714	1	0.825631720875568	0.920000000000001
70.0851919487179	-45.005208818423	0.889879590463836	0.794465063280614	0.985294117647059	0.782204950945763	0.920000000000001
70.0764241968229	-45.0112221258061	0.882108636343546	0.783825115824348	0.980392156862745	0.776819649037655	0.920000000000001
70.0677222363343	-45.0171925769478	0.844960323295536	0.774497761018934	0.915422885572139	0.774456111918353	0.920000000000001
70.0590214656077	-45.0231756945944	0.864693284468095	0.753896372857759	0.975490196078431	0.772048984105003	0.920000000000001
70.0502521025034	-45.0291615250074	0.840979433772177	0.730978475387491	0.950980392156863	0.759535401689724	0.920000000000001
70.0415421266178	-45.0350236563019	0.887769866056059	0.780514856490228	0.99502487562189	0.771355881257326	0.920000000000001
70.0328257471744	-45.0408011223413	0.827251096922657	0.762345331100216	0.892156862745098	0.770718581758754	0.920000000000001
70.0240411731894	-45.0465844879302	0.849170335917391	0.722850475756351	0.975490196078431	0.751114330059778	0.920000000000001
70.015325483797	-45.0523655587887	0.807351915902262	0.714206319366713	0.900497512437811	0.751506016489646	0.920000000000001
70.0066165767635	-45.0582304698052	0.917120489426755	0.819535096500569	1.01470588235294	0.787986046840156	0.920000000000001
69.9978493656825	-45.0642274281982	0.856415110674306	0.712830221348611	1	0.753016990767622	0.920000000000001
69.9890825470285	-45.0702273590649	0.822920839720547	0.660547561794036	0.985294117647059	0.737795513220322	0.920000000000001
69.9802771357811	-45.07625630494	0.809577190645727	0.664608926746	0.954545454545455	0.732365916633263	0.920000000000001
69.9716535382366	-45.0821116044818	0.836747664575662	0.663545080395105	1.00995024875622	0.728596003650497	0.920000000000001
69.9629434144074	-45.0879490290111	0.845628937555076	0.725571600600348	0.965686274509804	0.754492157631634	0.920000000000001
69.9541696031188	-45.0938515617214	0.860224465497415	0.740056774132086	0.980392156862745	0.758813520903652	0.920000000000001
69.9454584094771	-45.0996728592223	0.842062251043651	0.773676740893272	0.91044776119403	0.774892686340412	0.920000000000001
69.9367446462867	-45.1054595997382	0.905590783069702	0.816083526923718	0.995098039215686	0.789190613539988	0.920000000000001
69.927965298398	-45.1112872406961	0.858320106414523	0.7362480559663	0.980392156862745	0.764419137786941	0.920000000000001
69.919254133286	-45.1171030863192	0.85555468417819	0.765835736515585	0.945273631840796	0.76965170004523	0.920000000000001
69.9105453657861	-45.1229470628983	0.892615932719666	0.795035787007958	0.990196078431373	0.77760653698948	0.920000000000001
69.9017728223006	-45.1288542143499	0.85300552737006	0.759932623367572	0.946078431372549	0.763383001402133	0.920000000000001
69.8929986004007	-45.1347377844741	0.79949112696992	0.63819794021435	0.96078431372549	0.7212912405565	0.920000000000001
69.8842917302209	-45.1405986690731	0.793635454080114	0.572345535025898	1.01492537313433	0.695501905329341	0.920000000000001
69.8755842360623	-45.1464495537198	0.715185564375288	0.543116226789793	0.887254901960784	0.685364426713028	0.919881959428288
69.8668124289176	-45.1523567921859	0.825855697112446	0.700731002068029	0.950980392156863	0.740386564782046	0.920000000000001
69.8581039661388	-45.1581910181496	0.752880148717114	0.600287660618308	0.90547263681592	0.6971796364624	0.920000000000001
69.8493888461337	-45.1639386033593	0.711699160598845	0.531241458452592	0.892156862745098	0.68880310911475	0.919913867739703
69.8406076667018	-45.1697201740161	0.797301476598061	0.663230404176513	0.931372549019608	0.729802584946568	0.920000000000001
69.8318925950786	-45.1754637040307	0.806304934948845	0.672311362435004	0.940298507462686	0.730923276040775	0.920000000000001
69.8231806736949	-45.1812449375185	0.831533493743822	0.663066987487644	1	0.725196558997921	0.920000000000001
69.8144079615451	-45.1871263865394	0.83281435233457	0.699942430159336	0.965686274509804	0.73903744627057	0.920000000000001
69.8056655874737	-45.1929899501798	0.795863111262763	0.632130262929565	0.95959595959596	0.719441945973652	0.920000000000001
69.7969886700036	-45.1987653862575	0.802527150223312	0.634466065152506	0.970588235294118	0.718106009541089	0.920000000000001
69.7882128380717	-45.2046010847565	0.753998513035436	0.606036241757147	0.901960784313725	0.70531830691358	0.920000000000001
69.7794360885691	-45.2104229023914	0.788032475351072	0.64959436246685	0.926470588235294	0.72059305237583	0.920000000000001
69.7707228403099	-45.2161737603605	0.854113348096286	0.718176944948791	0.990049751243781	0.751182680910434	0.920000000000001
69.7620077542804	-45.2218990695274	0.756937710328906	0.582502871638203	0.931372549019608	0.699828762067014	0.920000000000001
69.7532261721926	-45.2276527579586	0.785058689291224	0.604431104072644	0.965686274509804	0.702887148498326	0.920000000000001
69.744508082491	-45.233334859079	0.740086957323168	0.579676402208526	0.900497512437811	0.697899683840452	0.920000000000001
69.7357910062913	-45.2390269530516	0.767639774670396	0.594103078752556	0.941176470588235	0.699530949692294	0.920000000000001
69.7270139987613	-45.2448308427246	0.796121651151565	0.63145898857764	0.96078431372549	0.716562224081707	0.920000000000001
69.7183055262368	-45.2506272785705	0.736998681403822	0.548624228479286	0.925373134328358	0.685265403862958	0.920000000000001
69.7095967848861	-45.2564166507911	0.709291801416131	0.546034583224419	0.872549019607843	0.683128068762009	0.919906472186831
69.7008200642566	-45.2622105152717	0.642885530711299	0.44753576730495	0.838235294117647	0.655674333737825	0.920000000000001
69.6920419102953	-45.2679829232453	0.666097023209424	0.44003718367375	0.892156862745098	0.654487928015302	0.920000000000001
69.6833276009657	-45.2736877960935	0.674608400459973	0.488520283507011	0.860696517412935	0.666731851697982	0.920000000000001
69.6746155259787	-45.279423393846	0.734277603833374	0.542084619431453	0.926470588235294	0.686359409527917	0.920000000000001
69.6658364893196	-45.2851875165841	0.736307385593402	0.551046143735825	0.92156862745098	0.687417679721694	0.920000000000001
69.6571209068177	-45.2908799018115	0.692595725329186	0.569271052648422	0.81592039800995	0.69716042524705	0.920000000000001
69.6484045421535	-45.2965585742469	0.714245324059992	0.560843589296456	0.867647058823529	0.693575481771895	0.920000000000001
69.6396218245421	-45.3022657004753	0.638785396155819	0.527570792311638	0.75	0.685718300357211	0.920000000000001
69.6308815702313	-45.3079781297879	0.641562410716891	0.515448053757016	0.767676767676767	0.679818218409329	0.920000000000001
69.6222065745576	-45.3136895209507	0.693059042958034	0.513569066308226	0.872549019607843	0.681074149454083	0.920000000000001
69.6134296394691	-45.3194654872195	0.727527898214605	0.597212659174307	0.857843137254902	0.702612745651723	0.920000000000001
69.6046480235025	-45.3251799419582	0.781661951142183	0.651559196402012	0.911764705882353	0.723556287117721	0.920000000000001
69.5959319287564	-45.3308491199076	0.770702829392485	0.650858395103379	0.890547263681592	0.720795202073393	0.920000000000001
69.5872151540121	-45.3365097087182	0.754765796278157	0.612472769026901	0.897058823529412	0.709908885069911	0.920000000000001
69.5784321054521	-45.3422012744044	0.612333878963479	0.592314816750488	0.63235294117647	0.702946850433277	0.920000000000001
69.5697137220996	-45.3478356913275	0.618263055199656	0.535033573085879	0.701492537313433	0.680949411253837	0.920000000000001
69.5609965618738	-45.3534829289297	0.691616170952473	0.579310773277494	0.803921568627451	0.699326591015257	0.920000000000001
69.5522151132243	-45.3591877484076	0.68502793030222	0.629859782173067	0.740196078431373	0.719975601052387	0.920000000000001
69.543499174465	-45.3648475941992	0.727286522708978	0.68342876681099	0.771144278606965	0.728723007485904	0.920000000000001
69.5347821791258	-45.3704920500252	0.487973327144913	0.485750575858454	0.490196078431373	0.662504364196757	0.920000000000001
69.5259948124588	-45.3761164822197	0.656391326392806	0.592194417491495	0.720588235294118	0.702426337454158	0.920000000000001
69.5172043684206	-45.3816992526864	0.700854964951893	0.519356988727316	0.882352941176471	0.6845333427553	0.920000000000001
69.5084785708215	-45.3872251638568	0.663157554545444	0.50044446232472	0.825870646766169	0.67816225341115	0.920000000000001
69.4997573552896	-45.3928075781041	0.647005818319069	0.534207715069511	0.759803921568627	0.689117317991838	0.920000000000001
69.4909784386613	-45.3985294622076	0.719293289270376	0.634665009913302	0.803921568627451	0.716312510441818	0.920000000000001
69.4822620575397	-45.4041686245966	0.78888438396441	0.662345882356681	0.915422885572139	0.729651968191311	0.920000000000001
69.4735420535165	-45.4097597218371	0.829796504178811	0.689004773063505	0.970588235294118	0.734674242187519	0.920000000000001
69.4647629219006	-45.415471542023	0.794646666837889	0.662822745440484	0.926470588235294	0.726346955262368	0.920000000000001
69.4560082038398	-45.421207670419	0.819251087281987	0.709209245271044	0.929292929292929	0.744877971912052	0.920000000000001
69.4473280080037	-45.4268917974596	0.778432699549127	0.654904614784529	0.901960784313725	0.722499880371986	0.920000000000001
69.4385470861793	-45.4325746376704	0.735383952906104	0.573709082282795	0.897058823529412	0.699069512212436	0.920000000000001
69.4298270324075	-45.4381528525586	0.823933607629712	0.707568707796739	0.940298507462686	0.733529130245395	0.920000000000001
69.4211034445771	-45.4436839781896	0.729513588814958	0.620791883512269	0.838235294117647	0.713945344359328	0.920000000000001
69.412315006455	-45.4492641690935	0.752488345459682	0.61772178895858	0.887254901960784	0.710260959926534	0.920000000000001
69.4035950816387	-45.4548374606823	0.598208644108488	0.489949626525435	0.706467661691542	0.676382613013877	0.920000000000001
69.3948788279225	-45.4604554515033	0.547166249771957	0.491391323073326	0.602941176470588	0.672314900799603	0.915238042894093
69.386096522231	-45.4661067830983	0.480807794519511	0.422399902764512	0.53921568627451	0.652208058185695	0.920000000000001
69.3773129185361	-45.4717397886804	0.451727489235872	0.49169027258939	0.411764705882353	0.674262769116862	0.920000000000001
69.3685950895756	-45.4773316181091	0.487006701738904	0.546152706960396	0.427860696517413	0.69294829118374	0.92
69.3598798034508	-45.4829542722836	0.629733509275924	0.617310155806749	0.642156862745098	0.69999613580193	0.920000000000001
69.3510995144633	-45.48862382676	0.632263407362596	0.641977795117348	0.622549019607843	0.718533366238658	0.920000000000001
69.342379683093	-45.494185349357	0.537312409774791	0.532336262335653	0.54228855721393	0.688138077237955	0.92
69.3336561851866	-45.4996942321745	0.419167047697949	0.519706644415507	0.318627450980392	0.661473860031736	0.911249930352681
69.324864325692	-45.5052058607347	0.446275762288757	0.554316230459867	0.338235294117647	0.662150802373585	0.92
69.3161389123463	-45.5106871484028	0.441909445468545	0.575361179494305	0.308457711442786	0.680035052790979	0.92
69.3074170468688	-45.5162116804197	0.433121808886597	0.591733813851625	0.274509803921569	0.690026156540486	0.92
69.2986346422223	-45.521829770052	0.32714220898131	0.492519712080267	0.161764705882353	0.659867369150236	0.92
69.2898522265142	-45.527438405576	0.28416564676842	0.470292077850565	0.0980392156862745	0.674267380084317	0.92
69.2810302475208	-45.5330716010599	0.247637960178409	0.404366829447727	0.0909090909090909	0.652510057897137	0.92
69.2723945579101	-45.5385945299937	0.316368374697304	0.488458142429434	0.144278606965174	0.680165620320353	0.92
69.2636816750747	-45.5442232759237	0.406377332920376	0.58726446976232	0.225490196078431	0.707844215634645	0.92
69.2549040840148	-45.5499040974563	0.32437904941439	0.521307118436623	0.127450980392157	0.68924107028718	0.92
69.2461876360749	-45.5554861406732	0.326234232535946	0.518140106862937	0.134328358208955	0.627301969526091	0.92
69.2374641054494	-45.5609771202961	0.33086767542207	0.426441233197081	0.235294117647059	0.618658555369987	0.884500229695001
69.2286695136903	-45.5664373896816	0.240966973145557	0.369188848251898	0.112745098039216	0.622185074120807	0.92
69.2199386840585	-45.5718302064234	0.305733863450178	0.477139368691401	0.134328358208955	0.642913181640477	0.92
69.2112093045792	-45.5772377199222	0.299538693230856	0.515744053128379	0.0833333333333333	0.673619928397168	0.92
69.2024161681056	-45.5827070189479	0.276056386512072	0.483485322043751	0.0686274509803921	0.667136185334811	0.92
69.1936884245812	-45.588131502267	0.246807305032431	0.418987744393221	0.0746268656716418	0.663439215077052	0.92
69.1849636285622	-45.5935915558908	0.276780285266592	0.475129197984165	0.0784313725490196	0.679948767794293	0.92
69.1761831373473	-45.5992164158808	0.238803118436159	0.433488589813495	0.0441176470588235	0.67171321444393	0.92
69.1674029766448	-45.6048431841117	0.316477250701987	0.525111364149071	0.107843137254902	0.657411239540284	0.92
69.1586841476078	-45.6103727348472	0.236010685293116	0.427245251183247	0.0447761194029851	0.628155480529333	0.92
69.1499608298317	-45.6158335106602	0.251416256880867	0.40479329807546	0.0980392156862745	0.650133190057821	0.92
69.1411703561572	-45.6213194383345	0.304230732115441	0.441794797564215	0.166666666666667	0.640529627811583	0.92
69.132443444772	-45.6267417156241	0.218472839106046	0.35734368816234	0.0796019900497512	0.630477402456475	0.92
69.123717413106	-45.632173961833	0.224598764369059	0.40017792089498	0.0490196078431373	0.642799972742845	0.92
69.1149278187442	-45.6376714629702	0.398907627653149	0.601736823933748	0.196078431372549	0.678256903423237	0.92
