# Supplementary material for: Extreme melt season ice layers reduce firn permeability across Greenland
Source: Nat Commun. 2021 Apr 20;12:2336. doi: 10.1038/s41467-021-22656-5 (PMC8058076; doi:10.1038/s41467-021-22656-5)
Supplement: Supplementary file 3 — Source Data [file 41467_2021_22656_MOESM3_ESM.zip › FinalData/DetectionsByTransect/20170502_01_CleanResults.txt]

Latitude	Longitude	LayerProminence	ProbImperm	LayerConnectivity	MinDensity	MaxDensity
69.0612295689665	-45.2976310476489	0.504684796494134	0.666086010898715	0.343283582089552	0.722845864928584	0.920000000000001
69.0568046914401	-45.2759267711716	0.347125264352999	0.495245553581619	0.199004975124378	0.68173974496999	0.92
69.0522696335076	-45.2544006588685	0.587166526778471	0.608676487900376	0.565656565656566	0.692487345746275	0.92
69.0478500218501	-45.2324755384925	0.665945468777857	0.774513888375385	0.557377049180328	0.766369644369995	0.92
69.0434946808133	-45.2106706459924	0.565637173295568	0.625321965638755	0.505952380952381	0.70291571151455	0.92
69.0389553004276	-45.1891662920274	0.61087099569388	0.629149398795167	0.592592592592593	0.71131888627863	0.920000000000001
69.0344648755193	-45.1673722589957	0.493936030600361	0.593932667261329	0.393939393939394	0.706971538160037	0.92
69.0300835596019	-45.1454082225202	0.532829218821456	0.624481967054678	0.441176470588235	0.722104057259064	0.920000000000001
69.0256034193853	-45.1238204332579	0.660877686626691	0.769516567283233	0.552238805970149	0.761867172426342	0.920000000000001
69.0210944537927	-45.1022815797359	0.590579095205677	0.725873637565825	0.455284552845528	0.742747934466119	0.92
69.0166757739149	-45.080385186048	0.544099450909487	0.676434195936621	0.411764705882353	0.708214608688809	0.92
69.0122476670709	-45.0587244166883	0.614664061881053	0.662163944657628	0.567164179104478	0.723798503135052	0.920000000000001
69.0076958151788	-45.0372681927289	0.710949645958952	0.690015233946889	0.731884057971015	0.738559429545589	0.920000000000001
69.0031955681932	-45.0155165317126	0.601719253596348	0.694004544928546	0.509433962264151	0.74166409944079	0.92
68.9988235505428	-44.9937849623625	0.450875102094748	0.453989010159645	0.447761194029851	0.660712243835628	0.920000000000001
68.9943212745068	-44.9722667735711	0.541560272023563	0.475277406792224	0.607843137254902	0.668980592238312	0.920000000000001
68.9896881075305	-44.9507496535646	0.565693417763178	0.534895607456182	0.596491228070175	0.69711260770595	0.92
68.9789870594314	-44.9107075460944	0.671668009598173	0.70841538427571	0.634920634920635	0.734747727919809	0.92
68.9731483989393	-44.8920989033612	0.642503746434004	0.673067194360545	0.611940298507463	0.717390558796384	0.920000000000001
68.9671306552213	-44.8732819151478	0.496260336066912	0.554709726860192	0.437810945273632	0.677464611889744	0.920000000000001
68.961174934448	-44.8547355106273	0.450137920068154	0.491470808689766	0.408805031446541	0.666487389597987	0.920000000000001
68.9243477300608	-44.7866690044517	0.341646248546938	0.402590742707911	0.280701754385965	0.6505018668851	0.92
68.9156901525689	-44.780533245358	0.385482934159989	0.417732037474206	0.353233830845771	0.632505527512014	0.92
68.9069978319928	-44.7747863301641	0.592827899565338	0.668648996409588	0.517006802721088	0.703780405552199	0.92
68.8892740681304	-44.7677208579228	0.696507866357532	0.748206989545664	0.644808743169399	0.755850309077213	0.920000000000001
68.8803514515041	-44.7662977472217	0.694562246354331	0.762457826041995	0.626666666666667	0.741921184477203	0.92
68.871425229195	-44.7668178785354	0.605574484685942	0.691148969371885	0.52	0.73771876640031	0.920000000000001
68.8625093634249	-44.7684886071875	0.43778805883911	0.57165454905077	0.303921568627451	0.691957116860393	0.920000000000001
68.8535952046133	-44.7702032319859	0.55531688724143	0.647947207318682	0.462686567164179	0.725150964512467	0.920000000000001
68.8446847833384	-44.7720718366749	0.528160631429915	0.629237929526496	0.427083333333333	0.712214610435895	0.92
68.8357477555797	-44.7750239359669	0.595853228976852	0.572658838906086	0.619047619047619	0.689312982247013	0.92
68.82679675374	-44.7777261797711	0.751761880220674	0.670190427108015	0.833333333333333	0.731689748775153	0.920000000000001
68.817912014701	-44.7803913566017	0.34425306312258	0.515172792911827	0.173333333333333	0.686757477071364	0.92
68.8090627552443	-44.7838004274921	0.389423839082116	0.45833485765141	0.320512820512821	0.683900009646729	0.92
68.8000469693161	-44.7867978889079	0.303298845798184	0.432684648118107	0.173913043478261	0.654080368900087	0.92
68.7912235667686	-44.7893550073236	0.40823795871965	0.551770035086359	0.264705882352941	0.705606270810909	0.92
68.7823589328564	-44.7925055531298	0.664813547572574	0.722661921015795	0.606965174129353	0.734973074333089	0.920000000000001
68.7734909700734	-44.7955786644411	0.701952741161748	0.727434894088203	0.676470588235294	0.749689570624418	0.920000000000001
68.7645414137165	-44.7983158999842	0.479262026999232	0.527151504978856	0.431372549019608	0.680492872151618	0.920000000000001
68.755599188944	-44.8012265600009	0.532065076324388	0.68667917225662	0.377450980392157	0.721075305132837	0.92
68.7467331115228	-44.804341310012	0.596576390141355	0.740416461874751	0.45273631840796	0.745174186350156	0.920000000000001
68.7378578425628	-44.807260059197	0.626550169501707	0.767806221356354	0.485294117647059	0.748198723288211	0.920000000000001
68.728908644477	-44.8100359299952	0.606795142996765	0.718492246777845	0.495098039215686	0.741868766537657	0.920000000000001
68.7200349090945	-44.8129926049025	0.465166566150294	0.661676415882678	0.26865671641791	0.732046449472046	0.92
68.7111710542309	-44.816165019534	0.612980089414992	0.696548414124102	0.529411764705882	0.727028718610667	0.920000000000001
68.7022265511641	-44.8190260293107	0.448722950840142	0.603328254621461	0.294117647058823	0.685605275816106	0.92
68.6933397398427	-44.8216508017004	0.518613926014533	0.64916815053653	0.388059701492537	0.715220791146587	0.92
68.6844726304004	-44.8247442935179	0.616438803070066	0.730232103494629	0.502645502645503	0.718444503889902	0.92
68.6755416902137	-44.8279216773139	0.53496728737881	0.645692150515196	0.424242424242424	0.716446794994025	0.92
68.666587447269	-44.8305503733467	0.502918867140253	0.70681812643737	0.299019607843137	0.728329706212646	0.92
68.6577079143814	-44.8333489474025	0.666579168706205	0.812833134160378	0.520325203252032	0.737881236450221	0.92
68.6488482300157	-44.8365955676753	0.649196656214521	0.831726645762375	0.466666666666667	0.716872840760223	0.92
68.6399029187403	-44.8394456568638	0.652357028128949	0.823839739318007	0.480874316939891	0.766415661638027	0.920000000000001
68.6310150603828	-44.8420553874628	0.70816615355086	0.824292506106696	0.592039800995025	0.760018450946326	0.920000000000001
68.6220492872366	-44.84515151569	0.653202133478543	0.774065958499374	0.532338308457712	0.701259465073518	0.92
68.6132476647669	-44.8483020765197	0.606117671858655	0.94239407387604	0.26984126984127	0.65545318611801	0.92
68.6043598506608	-44.8509075495952	0.645901508363842	0.816312820649253	0.475490196078432	0.764596738100047	0.920000000000001
68.5954109793647	-44.8536682645841	0.570088639264132	0.752580379303458	0.387596899224806	0.694877731865809	0.92
68.5864837886902	-44.8569191146735	0.441897342282545	0.730641531411936	0.153153153153153	0.652460940651193	0.92
68.5776072748316	-44.859789067333	0.685520860403303	0.828406061891877	0.542635658914729	0.771724318246483	0.92
68.5687164201507	-44.8623173808256	0.728428671093238	0.764549649878785	0.692307692307692	0.72211525027356	0.92
68.559778092399	-44.8653211379381	0.495933813561034	0.658534293788734	0.333333333333333	0.666327048716019	0.92
68.5509108907259	-44.8684041173158	0.516184368560135	0.603797308548841	0.428571428571429	0.680381090431652	0.92
68.5420274247679	-44.8711141477756	0.635577446487533	0.717233324347616	0.553921568627451	0.714507595158389	0.92
68.5330821359576	-44.8739623472658	0.707945139422557	0.79334125923727	0.622549019607843	0.683105718158655	0.92
68.5242126840108	-44.8769982090545	0.753738848799469	0.855736404066599	0.651741293532338	0.77460945582288	0.920000000000001
68.5153325042905	-44.8797878243099	0.676840281066468	0.785053111152543	0.568627450980392	0.740309472712819	0.92
68.5063829902287	-44.8825386707952	0.644093758069934	0.797991437708494	0.490196078431373	0.667021737427514	0.92
68.4975119041263	-44.8855348496983	0.678853819537285	0.785568335591983	0.572139303482587	0.696756204020199	0.92
68.4886402638247	-44.8885173136053	0.66399391103579	0.82798782207158	0.5	0.760036068685497	0.92
68.4796884234667	-44.8912068359169	0.66589819085693	0.846502264066802	0.485294117647059	0.804253152244608	0.920000000000001
68.4707398769701	-44.8939743172049	0.667619577262215	0.815631311387175	0.519607843137255	0.775891079572247	0.920000000000001
68.461869757407	-44.8969898633948	0.769805407333649	0.862993899244412	0.676616915422886	0.78665050927181	0.920000000000001
68.452996748884	-44.8999401993934	0.685509500897706	0.866117041011098	0.504901960784314	0.784048158291964	0.920000000000001
68.4439820428123	-44.9027165621076	0.717367070895506	0.857619713930315	0.577114427860696	0.791930599367488	0.920000000000001
68.4351662090446	-44.9055183843711	0.699983729583321	0.867629150708931	0.532338308457711	0.794876852057256	0.920000000000001
68.4262915333976	-44.9084294240297	0.644076889060005	0.851879268316088	0.436274509803922	0.793391179799503	0.920000000000001
68.4173475938913	-44.9113022028568	0.726642364064575	0.850343551658563	0.602941176470588	0.782837820646245	0.920000000000001
68.4084689663574	-44.9141161373281	0.640093278181207	0.802574616063906	0.477611940298508	0.771744725612621	0.920000000000001
68.3995909608136	-44.9169376963982	0.696465741859589	0.799794228817217	0.593137254901961	0.777107884751716	0.920000000000001
68.39064731138	-44.9198124156394	0.72921304012935	0.840779021435171	0.617647058823529	0.807012717035274	0.920000000000001
68.381701608407	-44.9226381115589	0.735678068168809	0.848807116729775	0.622549019607843	0.761275958280724	0.920000000000001
68.3728203090637	-44.9253867365785	0.788577958554917	0.900539001686949	0.676616915422885	0.8044325720632	0.920000000000001
68.3639426119261	-44.928219722182	0.743665455757579	0.850076009554374	0.637254901960784	0.77024728386948	0.92
68.3550037792439	-44.9312021394608	0.834679114896141	0.919358229792281	0.75	0.819907380904673	0.920000000000001
68.3461290403874	-44.9341017317481	0.812233459317859	0.927949505700395	0.696517412935323	0.822686299503067	0.920000000000001
68.3372428331096	-44.9367304922453	0.770310672751818	0.854346835699715	0.686274509803922	0.780512472774491	0.92
68.3282982947117	-44.9395742177187	0.809900685810944	0.884507253974829	0.735294117647059	0.734821184440454	0.92
68.3194322396066	-44.9426590246074	0.84193122680453	0.906084675831281	0.777777777777778	0.785131487793553	0.92
68.3105491569901	-44.9453577411482	0.828507900437884	0.936427565581651	0.720588235294117	0.791788857043426	0.920000000000001
68.301595019732	-44.947975037882	0.767212271750604	0.889263253178628	0.645161290322581	0.756426851585717	0.92
68.2927246878234	-44.9509627388503	0.848227063363296	0.890898571171036	0.805555555555555	0.763308452771008	0.92
68.2838501974268	-44.9538572739511	0.813546549196772	0.886352357652805	0.74074074074074	0.783492676133937	0.920000000000001
68.2748980743354	-44.9565241158511	0.898752736692965	0.934760375346715	0.862745098039216	0.808751619581871	0.920000000000001
68.2658952024274	-44.9593896378628	0.80585764765695	0.865446638597481	0.746268656716418	0.793012427383881	0.920000000000001
68.2570862963747	-44.962325013902	0.793706306192209	0.906561548554632	0.680851063829787	0.805631356212502	0.920000000000001
68.2482018069144	-44.9649878770723	0.805977891014663	0.817838134970503	0.794117647058823	0.771644414549035	0.920000000000001
68.2392534585212	-44.9677399453127	0.675890234132649	0.807662821206474	0.544117647058823	0.755033737560823	0.920000000000001
68.2303820967395	-44.9707036807084	0.799623071545832	0.91267897891256	0.686567164179104	0.784838626716116	0.920000000000001
68.2215080260911	-44.9736058502899	0.845226694578112	0.915943585234655	0.774509803921569	0.823547390653416	0.920000000000001
68.2125564551454	-44.9762773481706	0.780607891266645	0.860235390376428	0.700980392156863	0.784857758092131	0.920000000000001
68.2036744828823	-44.9789850610518	0.624284294428344	0.761006399801962	0.487562189054726	0.73724625239785	0.920000000000001
68.1948039400767	-44.9819594039874	0.768092058658975	0.889125293788538	0.647058823529412	0.79794245084727	0.920000000000001
68.1858619357908	-44.9848419877988	0.723188453091112	0.80912200422144	0.637254901960784	0.763994057786228	0.92
68.1769146260717	-44.9875871550824	0.643153558165261	0.737287508487386	0.549019607843137	0.725881625606468	0.920000000000001
68.1680374257714	-44.990398509795	0.740327924227484	0.888616047459943	0.592039800995025	0.779309575936948	0.92
68.1591571775297	-44.9931461881157	0.708392394941298	0.808941652627694	0.607843137254902	0.712019874108336	0.92
68.1502124990099	-44.9959724331289	0.780169860685413	0.888771093919846	0.671568627450981	0.750439077844248	0.92
68.1413377740681	-44.9988502434244	0.690295323896982	0.843277214958143	0.537313432835821	0.697711709999368	0.92
68.1324605541666	-45.001671002852	0.722003591951013	0.855771889784378	0.588235294117647	0.652966571268679	0.92
68.1235111728502	-45.0043859634706	0.712134658055016	0.865445786698267	0.558823529411765	0.7089248901277	0.92
68.1146301843697	-45.0071185445102	0.789354016118244	0.862290121788726	0.716417910447761	0.77485911148633	0.92
68.1057526133743	-45.0099280968044	0.787615211221707	0.87425003028655	0.700980392156863	0.796162072200835	0.920000000000001
68.0968094335505	-45.0127840785832	0.737074884028621	0.86630663080234	0.607843137254902	0.739478692506773	0.92
68.0878277801162	-45.0156899762132	0.67098555755563	0.874309423568972	0.467661691542289	0.714815795011998	0.92
68.0790130318124	-45.0184630015795	0.689046846328875	0.900481752359243	0.477611940298507	0.738362737359592	0.92
68.0701277627898	-45.0210912696323	0.638876986947078	0.836577503305922	0.441176470588235	0.756897623680796	0.92
68.0611866394414	-45.0239888151491	0.797354589901802	0.937846434705565	0.656862745098039	0.800029697974962	0.92
68.0523165351399	-45.0269606579178	0.773684396780924	0.930453370676277	0.616915422885572	0.761895612899983	0.92
68.0434329519831	-45.0296268731258	0.720989719171829	0.907665712853461	0.534313725490196	0.774785404404587	0.92
68.0344790552034	-45.032227892637	0.611404614335455	0.791436679651302	0.431372549019608	0.700791742994581	0.92
68.0255382122506	-45.035110877868	0.420071757677882	0.614653319277332	0.225490196078431	0.673996304298057	0.92
68.0166644525268	-45.0379697175519	0.397607176558038	0.616109875504137	0.17910447761194	0.686748709646996	0.92
68.0077808616572	-45.0406114970158	0.566009555192094	0.744764208423404	0.387254901960784	0.712484176413939	0.92
67.9988358614074	-45.0434088507034	0.665397270123155	0.855304344167878	0.475490196078431	0.743597019375328	0.92
67.9899601562551	-45.0462506951469	0.740728505074871	0.859566462886061	0.621890547263681	0.782108241943924	0.920000000000001
67.9810772509545	-45.0489180933679	0.600707131144979	0.706316223074273	0.495098039215686	0.729815511530051	0.92
67.9721335605175	-45.0517346265256	0.503126058111903	0.766056037792433	0.240196078431373	0.752683688956261	0.92
67.9632617773118	-45.0546451683471	0.577543339629657	0.772002102144885	0.383084577114428	0.736869695244716	0.92
67.9543827415554	-45.0573942887625	0.509963916784784	0.730712147295058	0.28921568627451	0.725956590795529	0.92
67.9454289389736	-45.0599777309137	0.521031800110664	0.723436149240936	0.318627450980392	0.728521537586426	0.92
67.9364839648678	-45.0627672142714	0.496325798458514	0.747553557701342	0.245098039215686	0.731678386301181	0.92
67.927610605223	-45.0656520954067	0.588152729200969	0.847947249446714	0.328358208955224	0.766169860999316	0.92
67.9187300207151	-45.0683643510501	0.450317568455808	0.675144940833185	0.225490196078431	0.716180202597283	0.92
67.9097229088661	-45.0710686018838	0.381799512509284	0.534743303625533	0.228855721393035	0.676563396866694	0.92
67.9009107143587	-45.0738216338209	0.352118020536863	0.515181314705566	0.189054726368159	0.660494678765224	0.92
67.8920315849646	-45.0765004450944	0.318682971381626	0.500111040802468	0.137254901960784	0.658011125253713	0.92
67.8830889696989	-45.0792835637633	0.315086946178585	0.502722911965014	0.127450980392157	0.654150437591694	0.92
67.8741504546571	-45.0821706944704	0.496849559378844	0.630954020718472	0.362745098039216	0.681236738337922	0.92
67.8652705100214	-45.0848854791501	0.384579585234079	0.634830812259203	0.134328358208955	0.713867202674865	0.92
67.8563851277593	-45.0874064496366	0.299156502075133	0.465960062973794	0.132352941176471	0.666051525067073	0.92
67.8474440598118	-45.0901936835522	0.287902186175591	0.463059274311967	0.112745098039216	0.661473330520301	0.92
67.8385735139127	-45.0930597686435	0.281271781558199	0.44811570241988	0.114427860696517	0.663819380933758	0.92
67.8296945919359	-45.0957761772045	0.509285082475168	0.793079968871905	0.225490196078431	0.731142197619246	0.92
67.8207472873561	-45.0985145316606	0.405123382300239	0.677893823424008	0.132352941176471	0.694195564057397	0.92
67.8118006876165	-45.1012672111305	0.424828464977957	0.697696145642189	0.151960784313726	0.70475227531507	0.92
67.8029173904341	-45.1038998917668	0.308215338282046	0.531853562136231	0.0845771144278607	0.667472014160471	0.92
67.7940384043167	-45.1066275086941	0.457918928767847	0.695249622241576	0.220588235294118	0.710101049567833	0.92
67.7850945025997	-45.1094343959719	0.545671476154134	0.767813540543561	0.323529411764706	0.736613082258991	0.92
67.7762159324586	-45.1121922655029	0.514747175526067	0.790688380902879	0.238805970149254	0.700635680465249	0.92
67.7673303551639	-45.1147781797042	0.423308739725132	0.63093120494046	0.215686274509804	0.686501037371258	0.92
67.7583803524115	-45.1174327317512	0.407721528219886	0.624266585851536	0.191176470588235	0.704663401209893	0.92
67.7494940701506	-45.1199508965623	0.839247983896335	0.789607078903782	0.888888888888889	0.75801252983275	0.92
67.7066450640738	-45.0932354095943	0.408948490805535	0.632711796425885	0.185185185185185	0.65622566477987	0.92
67.6911197820579	-45.0696229032506	0.443044319303987	0.601366416385752	0.284722222222222	0.700492475198715	0.92
67.6836740738673	-45.0566130321813	0.404327723190744	0.569849476232234	0.238805970149254	0.688097841529859	0.920000000000001
67.6762194606538	-45.0436428050974	0.310571318207972	0.533423338170329	0.087719298245614	0.670218319022146	0.92
67.6688446046658	-45.0300595537713	0.530789459108058	0.830097436734633	0.231481481481482	0.748049981949467	0.92
67.6615824427881	-45.0160563638004	0.541977363534491	0.75062139373565	0.333333333333333	0.739933358735749	0.92
67.6371806523567	-44.9884181921449	0.374600978678893	0.619950256677515	0.129251700680272	0.688822838042759	0.92
67.6283980569463	-44.9840564305868	0.35646805354463	0.513931131964883	0.199004975124378	0.668152044334958	0.92
67.619608702034	-44.9797939270051	0.318900620292002	0.485840456270278	0.151960784313726	0.670137420275641	0.92
67.6107426069037	-44.9756479415631	0.363796661692297	0.555371101162372	0.172222222222222	0.679623084234185	0.92
67.5929812429608	-44.9724618459234	0.444576137641163	0.778041164171214	0.111111111111111	0.702615863087308	0.92
67.584075140218	-44.9744787760079	0.365550976379193	0.644145431019255	0.0869565217391304	0.692539196761394	0.92
67.5662365646768	-44.9800386930217	0.347863978728864	0.521814913979468	0.173913043478261	0.669169258442683	0.92
67.5573605676539	-44.9828626108949	0.28850555424656	0.483677775159787	0.0933333333333333	0.647513520702763	0.92
67.5484603638502	-44.984984172124	0.402220144539126	0.58221806685603	0.222222222222222	0.681478294648862	0.92
67.5395960007843	-44.9879699269592	0.49448084857996	0.648381987014993	0.340579710144927	0.712834672316667	0.92
67.530666074601	-44.9910190012951	0.429207407215493	0.585687541703714	0.272727272727273	0.70202107657401	0.92
67.5217665431068	-44.9931802767897	0.269359481627539	0.442227735184903	0.0964912280701754	0.664214061270251	0.92
67.5128857374315	-44.9957577207235	0.332877518523913	0.514961386254176	0.150793650793651	0.674360409631105	0.92
67.5039575109268	-44.9988421902079	0.555481494789752	0.581551224873622	0.529411764705882	0.678430818164085	0.92
67.4950029459443	-45.0013694931286	0.573542784140525	0.715713019261442	0.431372549019608	0.724436106414856	0.920000000000001
67.486113953755	-45.0038392167284	0.487862305581711	0.606676992115802	0.369047619047619	0.685025632262157	0.92
67.4455750784518	-45.0500691920574	0.447111413326659	0.634335821003602	0.259887005649717	0.686736071614389	0.92
67.4383703026849	-45.0638526132037	0.39841159963535	0.627668970414978	0.169154228855721	0.696554475936976	0.92
67.4311530970303	-45.0775864449257	0.360994027848344	0.521007663539825	0.200980392156863	0.673132919720307	0.92
67.4238744214927	-45.0913932791367	0.42131372867241	0.582823535776193	0.259803921568627	0.681095012480572	0.92
67.416593541313	-45.1051884421631	0.422755889317656	0.56610001392943	0.279411764705882	0.685531061934224	0.92
67.4093682080825	-45.1188810868734	0.36425300502718	0.589202527467295	0.139303482587065	0.690045843764946	0.92
67.4021007215751	-45.1326669230024	0.41291760396933	0.618427800531252	0.207407407407407	0.683996430862549	0.92
67.3869635525042	-45.1573638018496	0.361982961898882	0.547495335562471	0.176470588235294	0.668508218273863	0.92
67.379109706677	-45.1688194757134	0.47841303902713	0.69212019570132	0.264705882352941	0.728070832048031	0.92
67.3713272707241	-45.1802445981502	0.503763990298484	0.748821512935277	0.258706467661691	0.733683211420333	0.92
67.3635602858441	-45.1917368706095	0.478406127707266	0.682302451492964	0.274509803921569	0.716909001066583	0.92
67.3557544459271	-45.203400608271	0.38100672344204	0.574513446884079	0.1875	0.703544230220503	0.92
67.3479200378966	-45.2145616395223	0.45034117269224	0.639812780167089	0.260869565217391	0.708904873569637	0.92
67.3399204621187	-45.2249122259073	0.425436565494035	0.610563053468689	0.24031007751938	0.673984461401215	0.92
67.3232873957597	-45.2420745876857	0.407658170358987	0.603195128596763	0.212121212121212	0.649809176608694	0.92
67.3146148894769	-45.247693082496	0.316683248869711	0.476903912705408	0.156462585034014	0.652716012433927	0.92
67.2969434606516	-45.2553508508156	0.389073225381911	0.5559242285416	0.222222222222222	0.655586343867249	0.92
67.2880880883138	-45.2584736905605	0.548164162177027	0.683629911655641	0.412698412698413	0.708452105398405	0.92
67.2791487406905	-45.2612335511954	0.574078163837869	0.481489661009071	0.666666666666667	0.671157740629827	0.92
67.2702121539297	-45.2640573788138	0.472826023181497	0.681763157474106	0.263888888888889	0.728566779128636	0.92
67.252486612027	-45.2698613321366	0.37694335082006	0.634839082592502	0.119047619047619	0.689918341779974	0.92
67.2435250410171	-45.2721226685287	0.444523182834406	0.722379699002144	0.166666666666667	0.698207054575711	0.92
67.2345661601646	-45.2754638746695	0.506988377741372	0.719859108423921	0.294117647058823	0.750099870439469	0.92
67.2257374848442	-45.2779803814007	0.405660342074108	0.687511160338691	0.123809523809524	0.701444849643746	0.92
67.2168362466089	-45.2801090935343	0.265572050903635	0.464477435140603	0.0666666666666667	0.679547249607543	0.92
67.2079759504821	-45.2831700763862	0.355916099998807	0.649816696121645	0.062015503875969	0.711411213492927	0.92
67.1990401619154	-45.2860608228666	0.345822321106472	0.545811308879612	0.145833333333333	0.678988840148117	0.92
67.1901371620495	-45.2881443390181	0.446208580002755	0.647319120789823	0.245098039215686	0.706925314181077	0.92
67.1812571105702	-45.290776297615	0.303835736469506	0.569792685060223	0.0378787878787879	0.678703792152945	0.92
67.1633699440112	-45.2962402125907	0.353730418280893	0.535743664844614	0.171717171717172	0.677384888431626	0.92
67.1544816761076	-45.2986787289806	0.211159073151472	0.384222908207706	0.0380952380952381	0.647421500164411	0.92
67.1456185102741	-45.3016608873233	0.252316532051611	0.466537826007983	0.0380952380952381	0.657708590135802	0.92
67.1366713644102	-45.304307036809	0.387839736865398	0.537584235635559	0.238095238095238	0.692742793575944	0.92
67.1277736843112	-45.3065384503897	0.329676686136126	0.443667097762448	0.215686274509804	0.652780049378929	0.92
67.1189032922264	-45.3093779691898	0.310595837952231	0.52859908331187	0.0925925925925926	0.677292955656111	0.92
67.1099679170112	-45.3122724000213	0.29538816251286	0.473129266202191	0.117647058823529	0.676202811739838	0.92
67.1010712211781	-45.3145169688242	0.318132382372475	0.49737587585606	0.138888888888889	0.68035381186383	0.92
67.0921853500748	-45.3170174200465	0.566221475478411	0.682442950956822	0.45	0.684179834386341	0.92
67.0832545377712	-45.3200239358461	0.542643116971454	0.71861956727624	0.366666666666667	0.728156783048688	0.92
67.074305427424	-45.3226444464475	0.468140559045617	0.720896502706619	0.215384615384615	0.723265574805983	0.92
67.0654121238088	-45.3249893644087	0.450148044005153	0.676415490995381	0.223880597014925	0.684645622952234	0.92
67.0564747760296	-45.3277333257353	0.293743539278537	0.47052801422959	0.116959064327485	0.659197418467596	0.92
67.0475899814012	-45.3304870583182	0.325437533720453	0.490875067440905	0.16	0.678235965478608	0.92
67.0386996201786	-45.3328905417799	0.405068068933452	0.56635504333954	0.243781094527363	0.686433643689777	0.92
67.0298149320461	-45.3354401975717	0.435079830940963	0.62506162266624	0.245098039215686	0.684747773251273	0.92
67.0208732681098	-45.3382280699108	0.457779620113632	0.665559240227263	0.25	0.69839538285074	0.92
67.0119899616503	-45.3408073657001	0.408443080944043	0.607930938007489	0.208955223880597	0.669653302307077	0.92
67.003096691003	-45.3431519425435	0.376635348910098	0.56209422723196	0.191176470588235	0.665344595334164	0.92
66.9941488873373	-45.3458000272604	0.397151256688046	0.612929964356484	0.181372549019608	0.689176298343024	0.92
66.9852724692352	-45.3485302194994	0.409205811788497	0.644282270343163	0.174129353233831	0.681752999926707	0.92
66.9763904394695	-45.3511355700255	0.39778652041614	0.643612256518555	0.151960784313725	0.683424497047025	0.92
66.9674392508187	-45.3536992753149	0.365020070556948	0.563373474447228	0.166666666666667	0.683644580506313	0.92
66.9584865225421	-45.3562292661436	0.447571424737509	0.654946771043645	0.240196078431373	0.701239783805663	0.92
66.9496044125158	-45.3588313612662	0.365932602669668	0.537835354593067	0.194029850746269	0.665245496489438	0.92
66.9407265425147	-45.3615288471181	0.457743485521529	0.606663441631293	0.308823529411765	0.669713938930979	0.92
66.9317762181446	-45.3641185023014	0.436859990700986	0.628621942186285	0.245098039215686	0.69520395141436	0.92
66.9228882787646	-45.3665870907527	0.403290659543402	0.518024105156455	0.288557213930348	0.650298180909118	0.92
66.9140034920827	-45.3691272798174	0.327832731971791	0.518410561982799	0.137254901960784	0.652423130243957	0.92
66.9050567491801	-45.371795274769	0.490555769983553	0.593856638006322	0.387254901960784	0.669776938998926	0.92
66.8961723309954	-45.3743456864759	0.389010701150958	0.583991551555646	0.194029850746269	0.64903072084974	0.92
66.8872892192236	-45.3769248440544	0.365643719088941	0.486189398962197	0.245098039215686	0.661700508988104	0.92
66.8782922760553	-45.3796191845927	0.514587713668345	0.646090850222261	0.383084577114428	0.689988166255328	0.92
66.8693943616283	-45.3820751927416	0.461484146884127	0.574929078081979	0.348039215686275	0.661759008882514	0.92
66.8605050579223	-45.3845047291427	0.243545170456872	0.382612728973445	0.104477611940298	0.63738275946178	0.92
66.851631993712	-45.3872912793687	0.294514437881504	0.481501994042578	0.10752688172043	0.672553909698378	0.92
66.8426845647365	-45.3899331351113	0.258004861830386	0.401067194925141	0.114942528735632	0.657382982154222	0.92
66.8337901278059	-45.3922348759834	0.293198758140431	0.457365258216346	0.129032258064516	0.648432492480133	0.92
66.8249064321652	-45.3947799551947	0.281379432924801	0.444114798052991	0.11864406779661	0.666307452536211	0.92
66.8159658772405	-45.3975697498577	0.421926547538909	0.637970742136642	0.205882352941176	0.692511159635713	0.92
66.807078194258	-45.4000333068336	0.467787875553215	0.666919034688519	0.26865671641791	0.706342606805288	0.92
66.7981895845474	-45.4024626965702	0.556432838676482	0.750120579313749	0.362745098039216	0.738357470875945	0.92
66.7892486121847	-45.4052168324429	0.396880675510168	0.530603456283495	0.263157894736842	0.674371586831525	0.92
66.780301793683	-45.4078377548993	0.380114842548848	0.596593321461331	0.163636363636364	0.694270998732985	0.92
66.7714074498315	-45.4101388697286	0.580793152040073	0.743675856318952	0.417910447761194	0.747605291815259	0.92
66.7625234935454	-45.4126759274688	0.455590624510786	0.612161641178434	0.299019607843137	0.699479619826934	0.920000000000001
66.7535836173709	-45.4154679411354	0.44237745557856	0.566127460176729	0.318627450980392	0.693140812587505	0.920000000000001
66.7446972732767	-45.4179509967499	0.456295721587091	0.614083980487615	0.298507462686567	0.673641279601853	0.92
66.7358015004977	-45.4202099053141	0.423705455640585	0.602312872065484	0.245098039215686	0.694395270110881	0.92
66.7268539656277	-45.4228335513327	0.427683642962108	0.600465325139902	0.254901960784314	0.690710947914363	0.92
66.7179812039016	-45.425612050808	0.461199920381298	0.70846949250389	0.213930348258706	0.745434366005195	0.92
66.709094284339	-45.4280854998711	0.487668548320572	0.66651356722938	0.308823529411765	0.699461639914744	0.92
66.7000761101079	-45.4305164037381	0.409539780606365	0.54544772041671	0.27363184079602	0.691253448932056	0.92
66.6912580878408	-45.433227750203	0.388952428965967	0.55402426091701	0.223880597014925	0.678993764067633	0.92
66.6823749559519	-45.4357655288336	0.398810971755707	0.591739590570238	0.205882352941176	0.680374649041116	0.92
66.6734168169447	-45.4381483637544	0.514949869735608	0.603429151235922	0.426470588235294	0.694494275377673	0.92
66.6644710090305	-45.440813831702	0.453097767162846	0.646391612757065	0.259803921568627	0.680295131740956	0.92
66.6555933990105	-45.4434885143899	0.496906183385418	0.627145700104169	0.366666666666667	0.69022962356055	0.92
66.6466994599078	-45.4457875710864	0.433304723514142	0.587197682322402	0.279411764705882	0.672542554069679	0.92
66.6377444192443	-45.448238269075	0.507131450990407	0.656419764725912	0.357843137254902	0.710817092664879	0.92
66.628870756515	-45.4509924313801	0.480879180669787	0.653300649896788	0.308457711442786	0.701963605569843	0.92
66.6199906222433	-45.4536087079366	0.517485220115032	0.74085279317124	0.294117647058824	0.699249534143381	0.92
66.6110319250033	-45.4559780176312	0.418475573669573	0.572245264986205	0.264705882352941	0.689614574987422	0.92
66.602148547956	-45.4585117542256	0.385681718933038	0.542507716473042	0.228855721393035	0.656415456930172	0.92
66.593269358787	-45.4611385251987	0.514315479187407	0.660983899551285	0.367647058823529	0.687674289013919	0.92
66.5843202386355	-45.4637147857189	0.456650474239077	0.614281340635016	0.299019607843137	0.708709405826789	0.92
66.5753647118525	-45.4661445669232	0.394462882230475	0.56343556838252	0.225490196078431	0.680306268258167	0.92
66.5664777599027	-45.4685996240771	0.426604090298751	0.629327583582577	0.223880597014925	0.691945418390505	0.92
66.5575968253518	-45.4711790307696	0.358316816232047	0.525457161875859	0.191176470588235	0.678566356587658	0.92
66.5486490028118	-45.4737736147688	0.418851924928882	0.548488163583254	0.28921568627451	0.672353682217296	0.92
66.5397604918567	-45.4761898564743	0.416735683292075	0.594665396434895	0.238805970149254	0.68517206824478	0.92
66.5308768579449	-45.4787208632266	0.384865140525924	0.53443616340479	0.235294117647059	0.673649745898498	0.92
66.5218872650048	-45.4814160867785	0.362414030167002	0.585524577746938	0.139303482587065	0.699352470787393	0.92
66.5129910709091	-45.4838694899682	0.389519921136424	0.622177097174809	0.156862745098039	0.705861790167123	0.92
66.5040988465122	-45.486203240521	0.370388512843212	0.561672548074484	0.17910447761194	0.672445551432768	0.92
66.495223640398	-45.4889078954774	0.417862522158685	0.59843690872415	0.23728813559322	0.690009816508494	0.92
66.4862778870908	-45.491531813946	0.31533527494123	0.514728520896953	0.115942028985507	0.676431617102521	0.92
66.4773828492499	-45.4937601927381	0.308111147676445	0.471943688387717	0.144278606965174	0.668824194226082	0.92
66.4063962564977	-45.3931067410482	0.349361448085245	0.525389562837156	0.173333333333333	0.679916144348004	0.92
66.4036842977576	-45.3716744146322	0.279756243388837	0.462542789807977	0.096969696969697	0.664225834001316	0.92
66.4010211786147	-45.350203793041	0.324270115881829	0.525991212155816	0.122549019607843	0.684317282674257	0.92
66.3983636342763	-45.3289071918176	0.388540363615857	0.603167683753453	0.173913043478261	0.695060167333926	0.92
66.3939968315349	-45.2853821239763	0.369596769976978	0.674866054573838	0.064327485380117	0.751180448700806	0.92
66.3922066882447	-45.263675120624	0.28151131359703	0.386552038958766	0.176470588235294	0.64933355489885	0.92
66.3905153989242	-45.2416275487411	0.313079466690448	0.39576677651815	0.230392156862745	0.643852463512837	0.92
66.3889137847991	-45.2197151049521	0.236940585604625	0.344527937378404	0.129353233830846	0.617153943766057	0.92
66.3873617118517	-45.1977800066097	0.268651953152043	0.370637239637419	0.166666666666667	0.632312228338758	0.92
66.3858523945436	-45.1756483072002	0.540148219649487	0.69304153733819	0.387254901960784	0.729681526896514	0.920000000000001
66.3843731930612	-45.1534918115986	0.566877203080813	0.751401464985154	0.382352941176471	0.753759471425331	0.920000000000001
66.3828968106942	-45.1315073427014	0.334447885768942	0.440040050144849	0.228855721393035	0.655680888418675	0.92
66.3813851281642	-45.1095427723218	0.34459629693681	0.448996515442248	0.240196078431372	0.643440874931836	0.92
66.3798299357096	-45.0874270947307	0.3407790041732	0.451165851483655	0.230392156862745	0.655790630780117	0.920000000000001
66.3782658115152	-45.0653153605776	0.384456506996398	0.514011053208482	0.254901960784314	0.675012658679146	0.920000000000001
66.3766962699513	-45.0433753682863	0.591939498777542	0.731142679147125	0.45273631840796	0.745809436061385	0.920000000000001
66.3751170252693	-45.0214379079549	0.663990475396124	0.823078990007934	0.504901960784314	0.780230068414394	0.920000000000001
66.3735239565174	-44.9993394600089	0.54525371391693	0.678742721951508	0.411764705882353	0.722739237001802	0.920000000000001
66.3719503515441	-44.9774061617736	0.524790501596616	0.596844684785272	0.45273631840796	0.700137630144369	0.920000000000001
66.3703942026263	-44.9554685364686	0.546416619446357	0.622245003598597	0.470588235294118	0.707743376834917	0.920000000000001
66.3688401129038	-44.9333597390936	0.637468474957345	0.65728989109116	0.617647058823529	0.722284054778866	0.920000000000001
66.367311830396	-44.9114086575238	0.689393210157242	0.761870997428912	0.616915422885572	0.761629489676746	0.920000000000001
66.3657924219392	-44.8894534743676	0.683499873613857	0.778764453110066	0.588235294117647	0.766687415214745	0.920000000000001
66.3642814517715	-44.8673260629773	0.602376965248084	0.665538244221659	0.53921568627451	0.722494398987559	0.920000000000001
66.3627574400951	-44.8451155174323	0.612875731837625	0.653612160192664	0.572139303482587	0.726456276883305	0.920000000000001
66.3612260122586	-44.8233041037058	0.713770193218683	0.760873719770698	0.666666666666667	0.75895352841682	0.920000000000001
66.3596675282047	-44.8013710652899	0.745832833059331	0.717155862197093	0.774509803921569	0.740142976453913	0.920000000000001
66.3580963975766	-44.7792750641045	0.657871493337529	0.707899849420156	0.607843137254902	0.714631224779802	0.920000000000001
66.3565521280281	-44.7573387559385	0.677588115344083	0.792987175961798	0.562189054726368	0.774193241867218	0.920000000000001
66.3550168160376	-44.7354001615832	0.777984363705745	0.825576570548744	0.730392156862745	0.789210042415624	0.920000000000001
66.3534836328952	-44.7132918264534	0.689403635796326	0.702336683357358	0.676470588235294	0.735373109035017	0.920000000000001
66.3519460279017	-44.6911867354825	0.686039825327156	0.720118866340586	0.651960784313725	0.736986268224	0.920000000000001
66.350416057452	-44.6692497056323	0.681135413790226	0.74038028031677	0.621890547263682	0.750360492079469	0.920000000000001
66.3488779640258	-44.6473174293232	0.80500137790001	0.791375304819627	0.818627450980392	0.769952229334243	0.920000000000001
66.3473041014366	-44.6252323212594	0.799217918078156	0.799416228313174	0.799019607843137	0.771097583458387	0.920000000000001
66.3457278651577	-44.6033197091738	0.765362830002358	0.729730635129095	0.800995024875622	0.750226046564324	0.920000000000001
66.3441615396817	-44.5814040280134	0.641683165220828	0.651013389265185	0.63235294117647	0.72379005244574	0.920000000000001
66.3425875138154	-44.5593229990925	0.727861059366265	0.681212314810962	0.774509803921568	0.729332375317365	0.920000000000001
66.3410147421698	-44.5374128169693	0.733349409643198	0.687211639799218	0.779487179487179	0.73418106847453	0.920000000000001
66.4007947258207	-44.3328695124832	0.638518383755174	0.634179624653205	0.642857142857143	0.717543725742874	0.92
66.4097044543628	-44.3310198909257	0.707035131434208	0.705736929535083	0.708333333333333	0.745372775949244	0.92
66.4185709340671	-44.3282117704822	0.790733791477867	0.789800916289067	0.791666666666667	0.760246497662872	0.92
66.4274911879466	-44.3251272092598	0.789456509452885	0.703913018905771	0.875	0.739726860973695	0.92
66.4363947813773	-44.3231133634586	0.832569875643531	0.725745811893123	0.939393939393939	0.75670288660255	0.92
66.4452638790611	-44.3203409527728	0.307543571096761	0.548420475526856	0.0666666666666667	0.677459282881005	0.92
66.4541395277383	-44.3165028011851	0.62348394808123	0.678340445182068	0.568627450980392	0.73051969377058	0.920000000000001
66.4630331238091	-44.312974070189	0.607730434247774	0.644032297066976	0.571428571428571	0.725955298545748	0.92
66.471926325308	-44.3106926042346	0.702600668591	0.683808302356128	0.721393034825871	0.736145000204237	0.920000000000001
66.4808170472254	-44.3083385646378	0.559560078837279	0.531818570372971	0.587301587301587	0.680900677047185	0.92
66.4897543789515	-44.3055341753985	0.565413643170739	0.610359450084167	0.52046783625731	0.716589167553031	0.920000000000001
66.5075153043308	-44.3003823160548	0.715771997877956	0.701385265597181	0.73015873015873	0.73307376487737	0.920000000000001
66.5165021882345	-44.2981063614274	0.596923337281368	0.562641000803871	0.631205673758865	0.687227176553813	0.920000000000001
66.5254000645089	-44.2955082946416	0.713140284366339	0.656672725595423	0.769607843137255	0.719847263513493	0.920000000000001
66.5342698461927	-44.2926906489295	0.558169096153534	0.616338192307068	0.5	0.713260090112828	0.92
66.543155258437	-44.2902056122028	0.654084801320857	0.705830421355164	0.60233918128655	0.742227365385032	0.920000000000001
66.5521153576765	-44.2878777776949	0.635382174203752	0.740461318104473	0.53030303030303	0.756731894269127	0.920000000000001
66.5609915337301	-44.285190634309	0.652024939259696	0.620989769229775	0.683060109289617	0.711157822077618	0.920000000000001
66.5698594074127	-44.2823299351003	0.764925141315924	0.789109541891107	0.740740740740741	0.770313819355475	0.92
66.5788117574887	-44.2798240419129	0.749465207083612	0.78324413965742	0.715686274509804	0.765032698240783	0.920000000000001
66.5877065748441	-44.2775514376989	0.754457727342695	0.638268688516237	0.870646766169154	0.71689006556487	0.920000000000001
66.5965852324053	-44.2749242854669	0.663201944270182	0.566599966971737	0.759803921568627	0.689138596927556	0.920000000000001
66.6055197098522	-44.2720481129625	0.686864610476361	0.636355483578985	0.737373737373737	0.72044803410318	0.920000000000001
66.6144692839784	-44.2694771820857	0.81677255584137	0.809645740613559	0.823899371069182	0.778601695943804	0.920000000000001
66.6233616409516	-44.2671417512853	0.748489493085417	0.656182966270337	0.840796019900497	0.718674437582561	0.920000000000001
66.6322419160843	-44.2645338449165	0.746700457162519	0.689479345697586	0.803921568627451	0.740857357155213	0.920000000000001
66.6411833334258	-44.2617818276767	0.755099455398121	0.755296950011928	0.754901960784314	0.764780452924112	0.920000000000001
66.6500668033874	-44.259236428547	0.7994599304581	0.797924836040577	0.800995024875622	0.768390129566092	0.920000000000001
66.6589526172321	-44.2567419229087	0.811211921389817	0.769482666309046	0.852941176470588	0.766209878491973	0.920000000000001
66.6679025847768	-44.2541687324884	0.80370417957319	0.793682868950303	0.813725490196078	0.774300196777951	0.920000000000001
66.6767831987111	-44.2515577962073	0.828479849899086	0.781337809250908	0.875621890547264	0.766773218630567	0.920000000000001
66.6856647663112	-44.2489670082533	0.742966059151692	0.765343883009267	0.720588235294117	0.761698015585012	0.920000000000001
66.694627339593	-44.2463244748013	0.795379503738364	0.779813733844887	0.81094527363184	0.768145846230421	0.920000000000001
66.7035303728504	-44.2438071843888	0.817065347903143	0.756679715414128	0.877450980392157	0.760077459920553	0.920000000000001
66.7124133263522	-44.2412448987185	0.682477497603102	0.688338079783319	0.676616915422885	0.739027524518576	0.920000000000001
66.7212911528505	-44.2385706614661	0.754951570508357	0.735393337095146	0.774509803921568	0.746560424038019	0.920000000000001
66.7302344280693	-44.2358480410166	0.816129046570555	0.798924759807776	0.833333333333333	0.762178090336025	0.920000000000001
66.7391855617037	-44.2332967251285	0.771444753319436	0.719360094874165	0.823529411764706	0.738530654252529	0.920000000000001
66.7480726471395	-44.2308254098288	0.745176859455325	0.684383569656919	0.805970149253731	0.728337303754193	0.920000000000001
66.7569493827883	-44.2281263004292	0.699806970681023	0.777064921754204	0.622549019607843	0.764947419962866	0.920000000000001
66.7658914983394	-44.2253765294025	0.831031878931792	0.765004934334172	0.897058823529412	0.760479291979897	0.920000000000001
66.7747753940531	-44.2228307099267	0.755787313613673	0.780231343645257	0.731343283582089	0.767388409945494	0.920000000000001
66.7836629877535	-44.2203675641682	0.752245054921429	0.720176384352662	0.784313725490196	0.747261569816363	0.920000000000001
66.7926099441016	-44.217718834033	0.748701245388909	0.7768142554837	0.720588235294118	0.764471037298027	0.920000000000001
66.8014878789133	-44.215039639576	0.804690722304338	0.793461046598726	0.81592039800995	0.774183665019348	0.920000000000001
66.8103701224221	-44.2124531909407	0.727614482447726	0.719934847248393	0.735294117647059	0.749613798071941	0.920000000000001
66.8193200817092	-44.2098669364907	0.745351519639197	0.765212843199963	0.725490196078431	0.764835898403377	0.920000000000001
66.8282654319692	-44.2071793588567	0.754145155321826	0.723976585153456	0.784313725490196	0.742891428619277	0.920000000000001
66.8371438708908	-44.2045081423141	0.702334061452764	0.708150709970205	0.696517412935323	0.73965581402187	0.920000000000001
66.846027919407	-44.2019590546786	0.702935613917258	0.719596718030595	0.686274509803921	0.739181299855831	0.920000000000001
66.8549761498785	-44.199331882173	0.772004361265383	0.725381271550374	0.818627450980392	0.74444178715691	0.920000000000001
66.8638542169658	-44.1966499338415	0.781868875995003	0.772692975870602	0.791044776119403	0.758938735731151	0.920000000000001
66.8727695543344	-44.1939377881191	0.778137461917264	0.795080893983781	0.761194029850746	0.765107905690496	0.920000000000001
66.8816692529404	-44.1912206940047	0.730515885250675	0.789463143050371	0.67156862745098	0.758596021090486	0.920000000000001
66.8905439668416	-44.1884653072133	0.822495582839099	0.81912051891203	0.825870646766169	0.781661356548381	0.920000000000001
66.8994162537119	-44.185658808253	0.826071574302124	0.794300011349346	0.857843137254902	0.767884984144899	0.920000000000001
66.9083600746266	-44.1829399661052	0.805332962248704	0.843999257830742	0.766666666666667	0.806974808725665	0.92
66.9173280230173	-44.1807956057531	0.764108997183368	0.714115430264171	0.814102564102564	0.740322505964832	0.920000000000001
66.9262211269013	-44.1784769607618	0.673467663695805	0.717305697761981	0.62962962962963	0.747605354478785	0.92
66.9350825853457	-44.1754589667942	0.708607806086771	0.71546122620863	0.701754385964912	0.743718315571805	0.920000000000001
66.9440200868641	-44.172606201234	0.740277337706634	0.747221342079934	0.733333333333333	0.761247924822871	0.92
66.9529118786723	-44.1702359994444	0.75047766212443	0.71970532424886	0.78125	0.746565391103234	0.920000000000001
66.9618005746237	-44.1677939502752	0.587589788463844	0.638594211074029	0.536585365853659	0.716300661652986	0.920000000000001
66.9707358777105	-44.1648882332098	0.751215006335559	0.726788987030093	0.775641025641026	0.752639224393658	0.920000000000001
66.979610530652	-44.1621299444428	0.861565645197276	0.806464623727884	0.916666666666667	0.77502632945408	0.92
66.9885007883291	-44.1597162854307	0.713348084430212	0.69630401199768	0.730392156862745	0.726795667532583	0.920000000000001
66.9974490559097	-44.1570835729844	0.707176061544238	0.718273691715928	0.696078431372549	0.734771795973486	0.920000000000001
67.0063829725786	-44.1541450897776	0.786890138125896	0.798417957411211	0.77536231884058	0.766364311306851	0.920000000000001
67.0152595972211	-44.1514258119127	0.778222995428543	0.727386161797258	0.829059829059829	0.750468146906366	0.920000000000001
67.0241521524071	-44.1490662086645	0.810181040415857	0.739858936177627	0.880503144654088	0.74675118108685	0.920000000000001
67.0331022923876	-44.1464726611168	0.829694956722283	0.757429129130841	0.901960784313725	0.752521012195283	0.920000000000001
67.041976910826	-44.143702347537	0.780679181522038	0.770313586924674	0.791044776119403	0.767051639273256	0.920000000000001
67.0508906824213	-44.1409784179903	0.856210217456964	0.796997549341789	0.915422885572139	0.776391486098376	0.920000000000001
67.0597948751409	-44.138352368508	0.721433009700304	0.776199352733941	0.666666666666667	0.767231165317377	0.920000000000001
67.0686774517703	-44.135752328958	0.803711950658257	0.816379125197111	0.791044776119403	0.778061116552844	0.920000000000001
67.0775606807421	-44.1331667191372	0.773852026910853	0.768292289115824	0.779411764705882	0.763786002983587	0.920000000000001
67.0865055050843	-44.1304462438804	0.810722890078684	0.788112446824035	0.833333333333333	0.770056867802237	0.920000000000001
67.0954487339001	-44.1276898474587	0.827446832825184	0.826462293101349	0.828431372549019	0.794044515957916	0.920000000000001
67.1043277125864	-44.125007661045	0.862496868947771	0.799620603567185	0.925373134328358	0.771441674290951	0.920000000000001
67.1132117553501	-44.1224377273725	0.774763936742981	0.735802383289884	0.813725490196078	0.748557643279584	0.920000000000001
67.1221622087543	-44.1198396675637	0.750516238988049	0.760836399544725	0.740196078431372	0.760704984769445	0.920000000000001
67.1310387114185	-44.1171013831875	0.78633829092719	0.816457676381743	0.756218905472637	0.781120222370363	0.920000000000001
67.1399200160416	-44.1144673983688	0.809685049891172	0.815448531154893	0.803921568627451	0.790886256248874	0.920000000000001
67.1488701670804	-44.1118586555447	0.783966683637862	0.7738157202169	0.794117647058823	0.763664209256145	0.920000000000001
67.1577487186519	-44.109162432531	0.83187464967998	0.813003030703243	0.850746268656716	0.787404003186936	0.920000000000001
67.1666233247429	-44.1063802078684	0.814399260897811	0.805269110030917	0.823529411764706	0.774116777536271	0.920000000000001
67.1755723324033	-44.103745208259	0.818205608479137	0.817783765977882	0.818627450980392	0.785455796595355	0.920000000000001
67.1845236212731	-44.1011604247725	0.770847181789967	0.78679240279562	0.754901960784313	0.760912778243382	0.920000000000001
67.1933991347377	-44.0983956569	0.786328049634415	0.781611323149427	0.791044776119403	0.769032625413487	0.919967462365748
67.2022736253505	-44.0956079595981	0.806752792240466	0.814485976637796	0.799019607843137	0.776024138401367	0.920000000000001
67.2112219084891	-44.0929525864266	0.788022241025882	0.816240560483137	0.759803921568627	0.78954118211354	0.920000000000001
67.2201073129345	-44.0904046032433	0.798778932748943	0.801537965000374	0.796019900497512	0.776823072114519	0.920000000000001
67.2290196666542	-44.0877032575243	0.711027449519199	0.765338481127949	0.656716417910448	0.762943171659683	0.920000000000001
67.2379181344019	-44.084951214803	0.809767383020027	0.786201432706721	0.833333333333333	0.764136859424215	0.920000000000001
67.2468646350332	-44.0822523576358	0.804948492410495	0.796171494624913	0.813725490196078	0.769895076517647	0.920000000000001
67.2557432353799	-44.0795480593917	0.837971390871638	0.83514676184278	0.840796019900497	0.796888746020601	0.920000000000001
67.2646196536193	-44.0767953390152	0.842479276605298	0.827115415955694	0.857843137254902	0.785528982472039	0.920000000000001
67.2735678348222	-44.0741329054977	0.855132739121033	0.847520380202851	0.862745098039215	0.796856381300479	0.920000000000001
67.2824527528175	-44.0715692415369	0.836098624948623	0.801550483728092	0.870646766169154	0.771819838904452	0.920000000000001
67.2913280095559	-44.0687906829457	0.791249631923082	0.763871812865772	0.818627450980392	0.76262824601778	0.920000000000001
67.3002694006072	-44.065976757022	0.815028185928642	0.87515441107297	0.754901960784314	0.802146711408279	0.920000000000001
67.3091498925941	-44.0633099211766	0.751491527537583	0.746764149602528	0.756218905472637	0.754378851521862	0.920000000000001
67.3180340415535	-44.0607251023961	0.780139445143533	0.775965164796869	0.784313725490196	0.770500843276857	0.920000000000001
67.3269815495332	-44.0580426697563	0.698484554623061	0.769518128853966	0.627450980392157	0.76350109148855	0.920000000000001
67.3358574549316	-44.0552724543908	0.781037186123591	0.830731088665092	0.731343283582089	0.781304225263371	0.920000000000001
67.3447345703495	-44.0525276671087	0.716669119789993	0.756867651344691	0.676470588235294	0.751170964831633	0.920000000000001
67.3536807712434	-44.0498128492175	0.756244545976336	0.806606739011494	0.705882352941177	0.761314561311643	0.920000000000001
67.3626250809365	-44.0470556184583	0.841882889976105	0.80141283877574	0.88235294117647	0.774759802367203	0.920000000000001
67.3715027950566	-44.0443218567538	0.682560815938244	0.738255960234697	0.626865671641791	0.753023419459609	0.920000000000001
67.3803863941898	-44.04171934476	0.725738200195383	0.740692086665276	0.71078431372549	0.751119272067395	0.920000000000001
67.3893315890124	-44.0389813349466	0.661827166609475	0.74522296066993	0.57843137254902	0.744401807237388	0.920000000000001
67.3982029261354	-44.0361088516544	0.745871430135035	0.795225447334748	0.696517412935323	0.773034571806329	0.920000000000001
67.4071152844273	-44.0333910771352	0.704121198647288	0.781376725652784	0.626865671641791	0.765528395162853	0.920000000000001
67.4160221100682	-44.0308105546594	0.811282788816169	0.764722440377437	0.857843137254902	0.768546066081846	0.920000000000001
67.4249685636186	-44.0280972501401	0.738733542768141	0.742172967889223	0.735294117647059	0.754070095292694	0.920000000000001
67.4338414328147	-44.0252538540692	0.811929655703442	0.788038415884495	0.835820895522388	0.774889722759823	0.920000000000001
67.4427223181943	-44.0225848904775	0.857110020193741	0.812259256073757	0.901960784313726	0.780842714657744	0.920000000000001
67.4516706769193	-44.0199101170233	0.822846662560899	0.768242344729641	0.877450980392157	0.763787491997179	0.920000000000001
67.4605471711838	-44.0171419281784	0.813360299210626	0.790899702898864	0.835820895522388	0.76587001828615	0.920000000000001
67.4694186278053	-44.0142649564409	0.765898636059642	0.673954134864382	0.857843137254902	0.732223883100719	0.920000000000001
67.4783632255954	-44.0115058201919	0.777760295873167	0.781010787824764	0.774509803921569	0.776628125731611	0.920000000000001
67.487246941066	-44.0088969861439	0.711524238471821	0.731506188386427	0.691542288557214	0.751649004742557	0.920000000000001
67.4961253379339	-44.0061670446073	0.781289686447243	0.768461725835664	0.794117647058823	0.764725704885606	0.920000000000001
67.5050669351292	-44.0033377046655	0.762428749295986	0.779759459376286	0.745098039215686	0.771931746961855	0.920000000000001
67.5139414877932	-44.0005216381841	0.836901412520378	0.823056556384041	0.850746268656716	0.786225604279375	0.920000000000001
67.5228209414541	-43.9978131713198	0.838196531769595	0.789138161578405	0.887254901960784	0.778530545163036	0.920000000000001
67.5317710018479	-43.9951703949851	0.745432516933172	0.711453269160463	0.779411764705882	0.739617339776943	0.920000000000001
67.5407186035412	-43.9924709660187	0.863221385294671	0.858795711765813	0.867647058823529	0.796744262747619	0.920000000000001
67.5495957556325	-43.9897084668726	0.786937226703085	0.762929179774329	0.810945273631841	0.761346561387129	0.920000000000001
67.5584705762543	-43.9868938664725	0.724655756067319	0.738527198409147	0.71078431372549	0.755299326610543	0.920000000000001
67.5674130171511	-43.9840765391486	0.718754683951506	0.77574466202066	0.661764705882353	0.769539688181177	0.920000000000001
67.5762933412529	-43.9813824389653	0.775064733507654	0.81381105905511	0.736318407960199	0.779006565993573	0.920000000000001
67.5852161316862	-43.9787746685287	0.684788568502074	0.702910470337482	0.666666666666666	0.746451939213559	0.920000000000001
67.5941141780235	-43.9759588959299	0.68152787121876	0.706192997339481	0.656862745098039	0.736362804973979	0.920000000000001
67.6030523426679	-43.9730467424259	0.774611928917929	0.769812093129976	0.779411764705882	0.760633787964509	0.920000000000001
67.6119340934051	-43.9703827800969	0.761294603809632	0.7514449290123	0.771144278606965	0.764460476220792	0.920000000000001
67.6208195105557	-43.9678016164521	0.757857076807976	0.731400428125756	0.784313725490196	0.748329597957092	0.920000000000001
67.6297630238401	-43.9650041478864	0.784967704550456	0.731700114983265	0.838235294117647	0.745777148128452	0.920000000000001
67.6386351834461	-43.9621254401288	0.787124595947908	0.773254167020193	0.800995024875622	0.764436401486128	0.920000000000001
67.6475167419596	-43.9594529324564	0.7529361113697	0.765676144308027	0.740196078431373	0.765757693100227	0.920000000000001
67.6564644657045	-43.9567455751286	0.792622390031767	0.800931054573338	0.784313725490196	0.779695482901309	0.920000000000001
67.6653383712215	-43.9539015972208	0.815611314114841	0.835202727732169	0.796019900497512	0.794874627474886	0.920000000000001
67.6742099642708	-43.9510070680998	0.798766153772057	0.827924464406859	0.769607843137255	0.779106736474099	0.920000000000001
67.6831575778772	-43.9482973519756	0.762216094063624	0.798941992048818	0.725490196078431	0.776958234906961	0.920000000000001
67.6920410295711	-43.9456653364989	0.789259969636519	0.822301033800401	0.756218905472637	0.786633629014171	0.920000000000001
67.7009175507274	-43.9428751235418	0.829952606487477	0.816767958072994	0.84313725490196	0.780218151756189	0.920000000000001
67.7098565374349	-43.9399700079236	0.78080934092181	0.796912799490679	0.764705882352941	0.779255708356299	0.920000000000001
67.7187990072802	-43.9371399507616	0.724739566480954	0.797518348648184	0.651960784313725	0.772090122001534	0.920000000000001
67.727683922138	-43.9345395820594	0.759361681757624	0.797330328689379	0.72139303482587	0.775844959965065	0.920000000000001
67.7365651137429	-43.9318530552158	0.759197914089183	0.783101710531306	0.735294117647059	0.766866138813496	0.920000000000001
67.7455051940218	-43.9289676349531	0.901465365211436	0.871558181403264	0.931372549019608	0.800415979453352	0.920000000000001
67.7543805010707	-43.9261451965822	0.867220053138585	0.868768464486124	0.865671641791045	0.800559482268443	0.920000000000001
67.7632991813078	-43.923338131796	0.789915595280728	0.798736663198273	0.781094527363184	0.78219424730402	0.920000000000001
67.7721988159626	-43.9205193444057	0.875870802525141	0.874290624658124	0.877450980392157	0.803146564710471	0.920000000000001
67.7810781221319	-43.9177839949536	0.825646957741688	0.820448144339097	0.830845771144279	0.79023736079797	0.920000000000001
67.7899597263824	-43.9151004518973	0.816161049995071	0.818596609794064	0.813725490196078	0.787483945095153	0.920000000000001
67.7988986971252	-43.9121870410138	0.869653606382341	0.84224838923527	0.897058823529412	0.793954767463418	0.920000000000001
67.8078372549591	-43.9092631624914	0.87074574479434	0.834628744490641	0.906862745098039	0.789792893108495	0.920000000000001
67.8167178511929	-43.9065542555982	0.864859575907382	0.844147012511281	0.885572139303483	0.808827642497239	0.920000000000001
67.8256003297515	-43.9038872228595	0.88282554088899	0.844082454326999	0.921568627450981	0.804974723994434	0.920000000000001
67.8345420513968	-43.9010297737166	0.765381977333086	0.785665915450487	0.745098039215686	0.772781844877455	0.920000000000001
67.8434173902615	-43.898200718012	0.840520828901528	0.830295389146338	0.850746268656717	0.798329598402304	0.920000000000001
67.8522980940387	-43.8954900582403	0.819843761818312	0.811256151087604	0.82843137254902	0.78737355933125	0.920000000000001
67.861242397646	-43.8926861795911	0.749507899650553	0.763721681654047	0.735294117647059	0.763705284315691	0.920000000000001
67.8701136238009	-43.8897639976353	0.878469991053467	0.871367842803451	0.885572139303483	0.807197603813268	0.920000000000001
67.8789861591993	-43.8868699800998	0.856786316505787	0.831219691835104	0.88235294117647	0.789685348982037	0.920000000000001
67.8879354725644	-43.8841790280555	0.823661239388068	0.804185223874175	0.843137254901961	0.784613572555495	0.920000000000001
67.8968803240048	-43.8813862037923	0.771610583969473	0.768711364017378	0.774509803921568	0.770080001257371	0.920000000000001
67.9057493475048	-43.8784135696325	0.836582582890546	0.817443772746266	0.855721393034826	0.786474469456806	0.920000000000001
67.9146226966087	-43.8755338505143	0.880264716521555	0.873274531082327	0.887254901960784	0.806762036571685	0.920000000000001
67.923571808309	-43.8728344517809	0.801003035501896	0.793182541592029	0.808823529411764	0.772577917221794	0.920000000000001
67.9324521403086	-43.8701086887069	0.806248806170613	0.821452836221823	0.791044776119403	0.778296631828249	0.920000000000001
67.9413492045686	-43.8672031482199	0.86345722151846	0.881143298758312	0.845771144278607	0.812281884834664	0.920000000000001
67.9502448050097	-43.8643645473674	0.757488464019583	0.813996535882303	0.700980392156863	0.796451736193713	0.920000000000001
67.9591900919342	-43.8615732231341	0.858404246241858	0.854063394444501	0.862745098039215	0.804725832651724	0.920000000000001
67.9680653328007	-43.8587286353413	0.898479275614852	0.861635168145126	0.935323383084577	0.808100401278609	0.920000000000001
67.9769371785662	-43.8558086591631	0.798761477487382	0.808307268700255	0.78921568627451	0.789350381381804	0.920000000000001
67.9858820415012	-43.8530068946465	0.77615816022604	0.807218281236394	0.745098039215686	0.79271988338134	0.920000000000001
67.994765149169	-43.8503402217772	0.735525053280084	0.714831201087531	0.756218905472637	0.746429299236545	0.920000000000001
68.0036336662921	-43.8473499671308	0.783186116980486	0.76245066533352	0.803921568627451	0.768468500323547	0.920000000000001
68.0125681108174	-43.8443189795533	0.822952929231431	0.795565722408441	0.850340136054422	0.766234595548271	0.920000000000001
68.0214500618557	-43.8416227572045	0.813328116450904	0.805760710513749	0.820895522388059	0.784440104491944	0.920000000000001
68.0303322613306	-43.8389313611985	0.731828065996925	0.703852210425222	0.759803921568627	0.741537502677029	0.920000000000001
68.0392706470777	-43.8359806096874	0.838095590813157	0.813446083587098	0.862745098039215	0.783690419249954	0.920000000000001
68.0482131811809	-43.8331203430231	0.779001898298632	0.778592031891381	0.779411764705882	0.766550654303983	0.920000000000001
68.0570951217384	-43.8304192481374	0.757001330023301	0.717982759549091	0.796019900497512	0.757872086903753	0.920000000000001
68.0659710430859	-43.8275801738439	0.817230161181723	0.776617185108543	0.857843137254902	0.76661414880234	0.920000000000001
68.0749081425261	-43.8245963527806	0.807382445319599	0.786333518090178	0.828431372549019	0.77329390264224	0.920000000000001
68.0837821968169	-43.8217148425754	0.78425153154302	0.712781670051214	0.855721393034826	0.742461958731825	0.920000000000001
68.0926657648623	-43.8190497973856	0.82392691265825	0.740991080218462	0.906862745098039	0.74181754439499	0.920000000000001
68.1016101371667	-43.8162264237097	0.774736748529328	0.735748006862577	0.813725490196078	0.75467472504143	0.920000000000001
68.1104789813306	-43.8132279876622	0.839518770044983	0.758639530139718	0.920398009950248	0.760185073750067	0.920000000000001
68.1193947963923	-43.8103409774376	0.721302637834931	0.731162489600209	0.711442786069652	0.747438857585957	0.920000000000001
68.12830073109	-43.8076361547443	0.759430485117762	0.744351166313957	0.774509803921568	0.757415615397454	0.920000000000001
68.137180199963	-43.8048714520901	0.849813345291933	0.774253556255508	0.925373134328358	0.762623012065305	0.920000000000001
68.1460524845667	-43.8019431212416	0.752441004999317	0.754882009998634	0.75	0.752697236336064	0.920000000000001
68.1549940601721	-43.7990486362383	0.796054014819221	0.788186461010991	0.803921568627451	0.764921763238656	0.920000000000001
68.1639377148347	-43.7961996897527	0.827110304646604	0.811083354391246	0.843137254901961	0.779163771764379	0.920000000000001
68.1728120645552	-43.7933140823358	0.808778319829875	0.771785495381143	0.845771144278607	0.766039983910643	0.920000000000001
68.1816869529135	-43.790439766621	0.790767879700465	0.767810269204853	0.813725490196078	0.760946451711793	0.920000000000001
68.190636498952	-43.787726796724	0.694281302958425	0.6924841745443	0.696078431372549	0.736558177456496	0.920000000000001
68.1995105353606	-43.7848365615212	0.725954163349372	0.690714296847998	0.761194029850746	0.729745766293924	0.920000000000001
68.2083734565554	-43.781704336147	0.840191619924911	0.791494350960933	0.888888888888889	0.758686496331614	0.920000000000001
68.2173167514794	-43.7788471568492	0.737406064234452	0.752589906246681	0.722222222222222	0.755613191042844	0.920000000000001
68.2262013788713	-43.7761946914732	0.720005229595356	0.713642299986732	0.72636815920398	0.735633028173318	0.920000000000001
68.2350789568344	-43.7733786370809	0.679555636177308	0.687542644903635	0.67156862745098	0.738524811354048	0.920000000000001
68.2440116220545	-43.7702833245901	0.701176379177032	0.696926401764918	0.705426356589147	0.737989925778488	0.920000000000001
68.2529547533022	-43.7674170168323	0.740009411119982	0.764332547730159	0.715686274509804	0.762399152632517	0.920000000000001
68.2618376592819	-43.7647199605431	0.699547805145066	0.717503570489136	0.681592039800995	0.744586987793917	0.920000000000001
68.2707135679713	-43.7618619031398	0.710459237739107	0.666016514693902	0.754901960784313	0.724363388540301	0.920000000000001
68.2796449118683	-43.7587347814477	0.735376694820895	0.814839411147166	0.655913978494624	0.767221839868085	0.920000000000001
68.2885195507042	-43.7558481023089	0.708082799173404	0.744523807302032	0.671641791044776	0.748487075133493	0.920000000000001
68.297441010957	-43.7531894939699	0.749679419353627	0.693388689453523	0.805970149253731	0.735083528315355	0.920000000000001
68.3063359667383	-43.75024693281	0.767870415551403	0.717113380122413	0.818627450980392	0.74234023632012	0.920000000000001
68.3151987223374	-43.7470992272229	0.808246146214477	0.773724996831469	0.842767295597484	0.765547878465263	0.920000000000001
68.3240754839081	-43.7442564397301	0.788095959742496	0.752662507720286	0.823529411764706	0.747976356727637	0.920000000000001
68.3330269664098	-43.7415758568147	0.801144279422993	0.705229735316574	0.897058823529412	0.738169001913949	0.920000000000001
68.3419693487918	-43.7386836064831	0.819544597752599	0.756736254328727	0.882352941176471	0.75031998656963	0.920000000000001
68.3508379297457	-43.7356542722372	0.673393285148955	0.675144779253133	0.671641791044776	0.717127094929517	0.920000000000001
68.3597125931021	-43.7327584324187	0.741584686849361	0.644934079581074	0.838235294117647	0.716780097096311	0.920000000000001
68.3686570515737	-43.7299082714954	0.741054706823533	0.658580001882361	0.823529411764706	0.723183619418551	0.920000000000001
68.3775304956244	-43.7269826395628	0.733165050221969	0.660359951190207	0.805970149253731	0.723758324055447	0.920000000000001
68.3864003893215	-43.7239778249371	0.755107402380115	0.716097157701407	0.794117647058823	0.749940561943392	0.920000000000001
68.395344637584	-43.7211228100548	0.729905591253042	0.675497457015888	0.784313725490196	0.721081572679785	0.920000000000001
68.4042233151219	-43.7183157060587	0.692558654112083	0.584122283348544	0.800995024875622	0.690925734516201	0.920000000000001
68.4130897466995	-43.7152349266263	0.621337492429004	0.634831847603106	0.607843137254902	0.712935781107525	0.920000000000001
68.4220245645533	-43.7121676183497	0.644233733445604	0.670285648709391	0.618181818181818	0.721829126504839	0.920000000000001
68.4309236551201	-43.7094008094136	0.596078101250049	0.649867645286167	0.542288557213931	0.723795617660369	0.920000000000001
68.4398062264442	-43.7065867776862	0.602875250220679	0.627319127892339	0.578431372549019	0.708002111814351	0.920000000000001
68.4487402677752	-43.7034981021137	0.642709239376473	0.687379263066672	0.598039215686274	0.724302240418234	0.920000000000001
68.457613278282	-43.7005553603122	0.682253317755106	0.672964346952998	0.691542288557214	0.726781347194011	0.920000000000001
68.4664931566535	-43.697767496664	0.654055240515545	0.690463422207561	0.617647058823529	0.727061643268964	0.920000000000001
68.4754538780043	-43.6948736891179	0.649330119589936	0.617068199378878	0.681592039800995	0.706539228929474	0.920000000000001
68.4843362233114	-43.6917264402173	0.617037661118525	0.635784723946451	0.598290598290598	0.710751676292446	0.920000000000001
68.4932087689191	-43.6887738561977	0.592971022402171	0.658164267026563	0.527777777777778	0.72734496555071	0.920000000000001
68.5020924665065	-43.6860750278192	0.644983359503892	0.623300052341118	0.666666666666667	0.708386353922476	0.920000000000001
68.5110284854655	-43.6830271909037	0.641330538468984	0.640504214192869	0.642156862745098	0.715674397647734	0.920000000000001
68.5199577886074	-43.6798316636197	0.645329334774508	0.664642409386415	0.626016260162602	0.72462044066478	0.920000000000001
68.5288367575265	-43.6770193954247	0.616133036005931	0.630276022260618	0.601990049751244	0.710367438373131	0.920000000000001
68.537718896091	-43.6742801468482	0.612806581969483	0.622671987468379	0.602941176470588	0.707002007660097	0.920000000000001
68.5466556372651	-43.6712400245471	0.622827354979796	0.628007651136063	0.61764705882353	0.712792664245286	0.920000000000001
68.5555271142016	-43.6682529612166	0.561029627026009	0.604646318728635	0.517412935323383	0.704431066581639	0.920000000000001
68.5644040309242	-43.66538642715	0.609592317961616	0.645655224158526	0.573529411764706	0.716421045985998	0.920000000000001
68.5733449998155	-43.6624360267121	0.576773452710539	0.663350826989705	0.490196078431373	0.732235123524138	0.920000000000001
68.5822161093575	-43.6594363661366	0.611053627725415	0.664893325102571	0.557213930348259	0.727577855072727	0.920000000000001
68.59108850141	-43.6564645836117	0.63016548643816	0.662291757190047	0.598039215686274	0.727121689404949	0.920000000000001
68.6000331796071	-43.6535964202051	0.671336630938015	0.680908555993678	0.661764705882352	0.736500784499527	0.920000000000001
68.6089751697193	-43.650666214066	0.633670633942583	0.63989028749301	0.627450980392157	0.71907988313869	0.920000000000001
68.6178415352352	-43.6475596468139	0.657590028978473	0.64353826691217	0.671641791044776	0.723153156110315	0.920000000000001
68.6267135821735	-43.644577480382	0.610714149663236	0.61358516207157	0.607843137254902	0.706439603484972	0.920000000000001
68.6356604872891	-43.6417585242817	0.586588321979579	0.648666840037588	0.524509803921569	0.72130421968484	0.920000000000001
68.6445353806227	-43.6388394207464	0.60694638668413	0.626828096751344	0.587064676616915	0.712299592299272	0.920000000000001
68.6534401970264	-43.6357718761543	0.654134551186611	0.646577560084665	0.661691542288557	0.711278717167413	0.920000000000001
68.6623364853375	-43.6328187105573	0.610331567939832	0.603016077056134	0.617647058823529	0.710616781193246	0.920000000000001
68.6712139064961	-43.6299525799039	0.601434769679382	0.665556106522944	0.537313432835821	0.721704993471403	0.920000000000001
68.6800871188348	-43.6269904541919	0.613385541649966	0.594418142123461	0.63235294117647	0.704011506977973	0.920000000000001
68.6890181706583	-43.6238101571211	0.66066906792411	0.676893691403774	0.644444444444445	0.730900155891821	0.920000000000001
68.6979607575109	-43.6208869945899	0.733394881266745	0.653064272337413	0.813725490196078	0.726431194876409	0.920000000000001
68.7068406693004	-43.6180782923987	0.63491763275735	0.583268101335596	0.686567164179104	0.702290365665116	0.920000000000001
68.7157053298464	-43.614925580927	0.657037054626121	0.662113324938516	0.651960784313726	0.735364137011361	0.920000000000001
68.7246378102633	-43.6117739287294	0.757770763084355	0.708523982309061	0.807017543859649	0.753603244908481	0.920000000000001
68.7335188345499	-43.608988899279	0.659289355717888	0.670093862950927	0.648484848484848	0.732236086054469	0.920000000000001
68.7365194876338	-43.0772197478228	0.542085335207177	0.653615114858798	0.430555555555556	0.722965654922448	0.920000000000001
68.7278466822582	-43.0707947004781	0.364675973799553	0.396018614265773	0.333333333333333	0.64806705069804	0.92
68.7193279318508	-43.0636710023703	0.522670535437585	0.638478325777132	0.406862745098039	0.716244927726405	0.920000000000001
68.7107395708484	-43.0562144450999	0.529302892608806	0.627836554448381	0.430769230769231	0.713880469860116	0.920000000000001
68.6939338380114	-43.0395497967912	0.512910305149871	0.549630134109266	0.476190476190476	0.688913722436299	0.920000000000001
68.6856401703159	-43.029903986321	0.566034167533732	0.444568335067463	0.6875	0.648253715600118	0.92
68.6511887610926	-43.0041057237501	0.594682756055844	0.501193469100936	0.688172043010753	0.671734600222977	0.920000000000001
68.6423276936815	-43.0008978146042	0.549204132221164	0.605074931108995	0.493333333333333	0.710862733189694	0.92
68.6333795788281	-42.9981142406442	0.624160826263515	0.674247578452957	0.574074074074074	0.724624521328374	0.920000000000001
68.6070435889387	-42.9838405474939	0.833333333333334	1	0.666666666666667	0.831609872050947	0.92
68.5984503914813	-42.9764697550717	0.686962375974536	0.643532595086328	0.730392156862745	0.724570791645746	0.920000000000001
68.5899709647659	-42.9687295640488	0.671458348999095	0.621523663172319	0.72139303482587	0.714969899171444	0.920000000000001
68.5814839555112	-42.9610545283191	0.624925120778552	0.671418869008086	0.578431372549019	0.732574973365582	0.920000000000001
68.5729414017599	-42.9532589737925	0.61315509773824	0.595679564845849	0.630630630630631	0.70463911384498	0.920000000000001
68.5645378459461	-42.9449348993681	0.481249049732014	0.629164766130694	0.333333333333333	0.718444426085183	0.92
68.5560416676026	-42.9368216947454	0.531164144487435	0.562328288974869	0.5	0.68838815740605	0.92
68.5388359559518	-42.9231975710419	0.576172135947395	0.656047975598495	0.496296296296296	0.724439877285685	0.920000000000001
68.5301425245188	-42.9175223749696	0.664852366666189	0.658136105881398	0.67156862745098	0.730541890042513	0.920000000000001
68.5213815897196	-42.9118307242534	0.622494892651804	0.691068216676157	0.553921568627451	0.73604546349418	0.920000000000001
68.5127021801538	-42.9060026675118	0.658715318223613	0.615938099133793	0.701492537313433	0.709604451199958	0.920000000000001
68.5040409969677	-42.8999778933313	0.590879653263067	0.593524012408487	0.588235294117647	0.702589951007208	0.920000000000001
68.4953287037035	-42.8937620166265	0.625876704877767	0.62920439014769	0.622549019607843	0.718388425549254	0.920000000000001
68.4866950150024	-42.8874549181957	0.607108604743355	0.627152532869794	0.587064676616915	0.714886875778583	0.915778713906983
68.4780630894875	-42.8811320067456	0.69025608809155	0.640316097751728	0.740196078431372	0.71995838203751	0.920000000000001
68.4693670964437	-42.8747561582511	0.73209371917154	0.702282676438319	0.761904761904762	0.742207252094904	0.920000000000001
68.5966524597522	-42.8007905461214	0.558431593457512	0.650196520248357	0.466666666666667	0.729561310190019	0.92
68.5995738348743	-42.8492580000928	0.403529675269718	0.482735026215111	0.324324324324324	0.665487494864942	0.92
68.602475509966	-42.8975498129869	0.463048250814714	0.541481117014042	0.384615384615385	0.686473531916161	0.92
68.6043075705442	-42.9216967070412	0.503437586559074	0.546090859392659	0.46078431372549	0.686249293463552	0.920000000000001
68.6061430188025	-42.945843971958	0.537685693344559	0.575371386689119	0.5	0.702646571900865	0.920000000000001
68.6079441538861	-42.9698246563723	0.562002949047547	0.586692465259273	0.537313432835821	0.698215455029123	0.920000000000001
68.6097261934114	-42.9938520447297	0.51437803026589	0.600895364014367	0.427860696517413	0.713076318093357	0.920000000000001
68.6114491873888	-43.0180289147645	0.525979306997103	0.615684104190283	0.436274509803922	0.70990254687207	0.920000000000001
68.6131112008645	-43.0420903852394	0.537394187069357	0.537474941302894	0.537313432835821	0.686388857706765	0.920000000000001
68.6148060203761	-43.0661363166178	0.448467339357214	0.563601345381094	0.333333333333333	0.684261788403985	0.920000000000001
68.616614394773	-43.0903096773864	0.568634489897083	0.573543489598087	0.563725490196078	0.698800806115853	0.920000000000001
68.6184520618983	-43.1142801799777	0.630085051211845	0.598478560135132	0.661691542288557	0.705024415507163	0.920000000000001
68.6202102650307	-43.1382964933272	0.572957011558816	0.591992454490181	0.553921568627451	0.702532937885279	0.920000000000001
68.6219389476267	-43.1625187812203	0.635594775878404	0.588393852832077	0.682795698924731	0.703237067048164	0.920000000000001
68.6250497282209	-43.2355802037348	0.558582726025082	0.575498785383498	0.541666666666667	0.686927267643116	0.92
68.6252630817389	-43.2602594790914	0.64650114226206	0.513590519818238	0.779411764705882	0.670416756454407	0.920000000000001
68.6255452349261	-43.2847492970625	0.554978096624609	0.522891516632302	0.587064676616915	0.67604321717054	0.920000000000001
68.6259735887476	-43.3092236589395	0.556394538653174	0.539259665541643	0.573529411764706	0.681952588737317	0.920000000000001
68.6264893653539	-43.3338713825432	0.571523159375402	0.623666473789564	0.51937984496124	0.715694891995597	0.920000000000001
68.6268741473467	-43.3583524335029	0.519716604221654	0.600039269049369	0.439393939393939	0.705700593395163	0.92
68.6271356162591	-43.3828469309955	0.595498560095577	0.524330453524487	0.666666666666667	0.682467982529515	0.920000000000001
68.6274370220285	-43.4075224825294	0.588716586238023	0.491158662672125	0.686274509803921	0.664310103886762	0.916544990643781
68.6277995465763	-43.4321923038142	0.656060938779615	0.532710112853348	0.779411764705882	0.678154719100435	0.920000000000001
68.6281985911625	-43.4566738607565	0.600504935135734	0.534343203604801	0.666666666666667	0.682496754239208	0.920000000000001
68.6285011154173	-43.4811551676306	0.569703057161573	0.604522393392913	0.534883720930233	0.70440293094113	0.920000000000001
68.6289189560263	-43.5057558919745	0.633953746846285	0.672669398454475	0.595238095238095	0.725242827963297	0.92
68.6293038333583	-43.530232909732	0.776998248857258	0.665107608825627	0.888888888888889	0.732373369062569	0.92
68.6292292619381	-43.5547372908615	0.528410508003922	0.608904349341176	0.447916666666667	0.710284003985868	0.92
68.6293391929418	-43.57942041956	0.392305663831751	0.484611327663501	0.3	0.657503746982908	0.92
68.6298004971715	-43.6040787501065	0.53921316316661	0.645092992999887	0.433333333333333	0.717414177297994	0.92
68.6299908029398	-43.6285754673325	0.578006506672638	0.629131292915169	0.526881720430108	0.71332058568862	0.92
68.629962982684	-43.6530823621793	0.72506574050494	0.516798147676546	0.933333333333333	0.676883039925432	0.92
68.6302210196617	-43.6777623440855	0.567394004724256	0.586400912674318	0.548387096774193	0.697161381885027	0.920000000000001
68.6305890912429	-43.7022497861804	0.690166725831391	0.713666784996114	0.666666666666667	0.757289670929302	0.92
68.630716747568	-43.7267541179268	0.684196792445714	0.685060251558095	0.683333333333333	0.739122888200561	0.920000000000001
68.6307362677448	-43.7514466888116	0.569291836946318	0.516361451670415	0.622222222222222	0.676104180790563	0.92
68.6309791193367	-43.7759457530566	0.627928891637472	0.66879310665803	0.587064676616915	0.729660428711727	0.920000000000001
68.6312868397273	-43.800440667196	0.567285504627221	0.677780885797653	0.45679012345679	0.732986757432894	0.92
68.6314231829572	-43.8251304756692	0.593481597751721	0.656350950605482	0.530612244897959	0.721251453386822	0.920000000000001
68.6314582899653	-43.8498242954763	0.699947309663327	0.630197649629684	0.76969696969697	0.71089993724746	0.920000000000001
68.6316635990242	-43.8743264561788	0.64587071635207	0.681985335143164	0.609756097560976	0.730618493955401	0.920000000000001
68.6319581825108	-43.8988229359732	0.791983120669483	0.750632908005632	0.833333333333333	0.758792639335146	0.92
68.6320600787945	-43.9235152697006	0.738101320195725	0.652673228626745	0.823529411764706	0.720380292334702	0.920000000000001
68.632090663844	-43.9480253825298	0.602016153788477	0.622111403622153	0.581920903954802	0.707818425660944	0.920000000000001
68.6322813842186	-43.9725735636216	0.644984477144523	0.643202785134818	0.646766169154229	0.719396445270945	0.920000000000001
68.6325282612936	-43.9972387162514	0.693052375273238	0.719438083879808	0.666666666666667	0.741355551896424	0.92
68.6325926276006	-44.0217484676156	0.6545566869805	0.606549271396899	0.702564102564102	0.702704575551204	0.920000000000001
68.6326641472278	-44.0462586919666	0.698985336904024	0.682284399298245	0.715686274509804	0.737571618257341	0.920000000000001
68.6328260108499	-44.0709503388323	0.629622132444865	0.62689132371326	0.63235294117647	0.70454589895907	0.920000000000001
68.6330092343989	-44.0954566042011	0.665455519316098	0.709996005952457	0.620915032679739	0.743120837525544	0.920000000000001
68.6330759610945	-44.1199674239976	0.845515974190029	0.784169203282018	0.906862745098039	0.767759257890334	0.920000000000001
68.633136382863	-44.1446627944976	0.725938624210186	0.667563522930176	0.784313725490196	0.727992411940384	0.920000000000001
68.6333165000333	-44.1693537362636	0.734039738305611	0.703373594258281	0.764705882352941	0.7383255916491	0.920000000000001
68.6335001367257	-44.1938600341904	0.841845883569319	0.783691767138639	0.9	0.776491715253939	0.920000000000001
68.6335536076414	-44.2183706920735	0.695716034545603	0.690451676934343	0.700980392156863	0.736080666371953	0.920000000000001
68.6335825541958	-44.2430663084348	0.71004459217855	0.630873498082589	0.78921568627451	0.711681282077369	0.920000000000001
68.6337352680057	-44.2675741902794	0.817480654311124	0.754364293696875	0.880597014925373	0.755952575342554	0.920000000000001
68.6339061715742	-44.2920816253866	0.816123336439088	0.772987413618916	0.859259259259259	0.755612678572187	0.920000000000001
68.6339503316263	-44.3167775896976	0.827625352911245	0.792505607783275	0.862745098039216	0.780539140473493	0.920000000000001
68.6339650842272	-44.3412898871536	0.823789491401284	0.702305350961771	0.945273631840796	0.737102468240207	0.920000000000001
68.6340898573359	-44.3657995498454	0.821064652098598	0.80389401007955	0.838235294117647	0.782441352384388	0.920000000000001
68.6342185701277	-44.3904937813242	0.813679372310754	0.794025411288176	0.833333333333333	0.778604361212313	0.920000000000001
68.6342392938016	-44.41519087939	0.70934873141909	0.737324913818572	0.681372549019608	0.745254698453998	0.920000000000001
68.6342885431189	-44.4397032397652	0.661418958733346	0.656171250800024	0.666666666666667	0.723312488816737	0.920000000000001
68.6344540356522	-44.4642266759771	0.705523072831481	0.710481173911548	0.700564971751413	0.74112282850415	0.920000000000001
68.6345511103283	-44.4888806196975	0.635967766468425	0.657900445217552	0.614035087719298	0.722853615596201	0.92
68.6345133965608	-44.5133937056512	0.59144716016654	0.682894320333081	0.5	0.728320861788844	0.920000000000001
68.6345706507494	-44.537905598172	0.57820304671129	0.662578932928753	0.493827160493827	0.71504793502024	0.920000000000001
68.634756303676	-44.5625980453568	0.599721588118579	0.713728890522872	0.485714285714286	0.735117608236559	0.92
68.6348111666182	-44.5871103873074	0.701294813127629	0.74518221884785	0.657407407407407	0.747341592238853	0.92
68.6347413550295	-44.6116237065075	0.586531419121355	0.685883351063223	0.487179487179487	0.73061128759101	0.920000000000001
68.6347751419301	-44.6363211697918	0.517553859370568	0.64380337091505	0.391304347826087	0.710561006827969	0.92
68.6349152057537	-44.6610165321223	0.637631208158562	0.751452892507599	0.523809523809524	0.761540767512494	0.92
68.6349344049861	-44.6855303585361	0.520751750856367	0.663394048976415	0.378109452736319	0.73287009336946	0.920000000000001
68.6349084626757	-44.710044574233	0.559133867758474	0.70160106885028	0.416666666666667	0.734932782350152	0.920000000000001
68.6349521473684	-44.734742724974	0.609030444940506	0.703355007528071	0.514705882352941	0.731552742989665	0.920000000000001
68.6350481001937	-44.759255612661	0.633486448380794	0.80428632959741	0.462686567164179	0.759619664304561	0.920000000000001
68.6350701666889	-44.7837693587844	0.719086499863859	0.830329862472816	0.607843137254902	0.763629573065867	0.92
68.6350176757257	-44.8084674765886	0.641651112638299	0.768596342923657	0.514705882352941	0.7320998258852	0.92
68.6350607071836	-44.8329810617996	0.699628451505938	0.802241977638742	0.597014925373134	0.761562646654815	0.920000000000001
68.6351536650206	-44.8574942319489	0.735155727516244	0.828154592287389	0.642156862745098	0.77617491576892	0.920000000000001
68.6351495156558	-44.8821926925258	0.686640532969434	0.819359497311417	0.553921568627451	0.776084913294319	0.920000000000001
68.6350923775612	-44.906890922916	0.742766726355198	0.809062864475102	0.676470588235294	0.77308456431639	0.920000000000001
68.6351103451968	-44.9314049603975	0.619126315151813	0.765615814383227	0.472636815920398	0.755118578995951	0.920000000000001
68.6351439874254	-44.9559473345468	0.687914075058124	0.808663971011769	0.567164179104478	0.779659532211849	0.920000000000001
68.6351045755874	-44.9806141346648	0.645427792641552	0.825169310773301	0.465686274509804	0.75255916736952	0.920000000000001
68.6350917541499	-45.0051283060233	0.654287858641013	0.791162781958643	0.517412935323383	0.747969007379637	0.920000000000001
68.635137617411	-45.0296423072484	0.613472423740358	0.805376220029736	0.42156862745098	0.733397150489409	0.92
68.6351432512248	-45.0543407892385	0.594893247687108	0.753422859010581	0.436363636363636	0.698825162366406	0.92
68.6350484727123	-45.07885389776	0.576321696464291	0.81931005959525	0.333333333333333	0.685903897936123	0.92
68.6350169780897	-45.1033677102768	0.577148780740194	0.76214069873529	0.392156862745098	0.681214887034312	0.92
68.6350732553061	-45.1280659027249	0.506196649943587	0.688863888122467	0.323529411764706	0.709978280843911	0.92
68.6350426105184	-45.1525795490517	0.549997573228801	0.821388181283472	0.278606965174129	0.654982032590416	0.92
68.6349308127026	-45.1770918257033	0.690071998138704	0.899751839414663	0.480392156862745	0.776032811622141	0.92
68.6349047071819	-45.2017897463866	0.739410618576902	0.900389864604785	0.57843137254902	0.802627899590703	0.920000000000001
68.6349344155177	-45.2264881199029	0.819647837493425	0.934750220441395	0.704545454545455	0.782375838994574	0.92
68.6348457000966	-45.2510012046759	0.699538323542729	0.951315453055607	0.447761194029851	0.714828746889548	0.92
68.6347392822496	-45.2755136760878	0.614644813719044	0.825780855508263	0.403508771929825	0.724143966700356	0.92
68.6347778667395	-45.3002113868679	0.519398909957768	0.758374539492255	0.28042328042328	0.708441917541076	0.92
68.6348087153553	-45.3247245260404	0.402292776850736	0.737918887034805	0.0666666666666667	0.634593099258434	0.92
68.6346422405789	-45.3492339591995	0.300243015633355	0.566172305776513	0.0343137254901961	0.64069443737885	0.92
68.6345231406348	-45.3739290347468	0.348808121086686	0.557831295936814	0.139784946236559	0.636319113567743	0.92
68.6345858667727	-45.3984419426289	0.345386461124508	0.620597483652525	0.0701754385964912	0.644409115911507	0.92
68.634557542037	-45.4229547231674	0.264000499742379	0.437091908575667	0.0909090909090909	0.665764366261796	0.92
68.6344231578377	-45.440276469547	0.231071172029479	0.426428058344673	0.0357142857142857	0.659086244406817	0.92
67.829338848992	-44.640186119037	0.458561894410586	0.613641201756494	0.303482587064677	0.708180947133108	0.92
67.8291367947019	-44.6165259904658	0.482165807890757	0.665312007938376	0.299019607843137	0.711889501136407	0.92
67.8289415280384	-44.5926878485804	0.446307930473629	0.648171416502814	0.244444444444444	0.721721273959775	0.92
67.8288945065375	-44.5690222555372	0.607283106461451	0.730191212922903	0.484375	0.735402486298874	0.920000000000001
67.8287985689167	-44.5453582574547	0.543025566951736	0.661808709661049	0.424242424242424	0.723987201284636	0.92
67.8285718939125	-44.5215220160648	0.442218636316546	0.644241194201718	0.240196078431373	0.721678205279686	0.92
67.8284329915926	-44.4978595400291	0.482989653447428	0.672446968586398	0.293532338308458	0.712541611453495	0.92
67.8283402261269	-44.4741953677867	0.552069341315227	0.638452408120649	0.465686274509804	0.710767607636676	0.920000000000001
67.8281544762126	-44.4503572360944	0.602705535174183	0.72501891348562	0.480392156862745	0.735757439799246	0.920000000000001
67.8279646500661	-44.426697412442	0.590638881881361	0.668839952817447	0.512437810945274	0.719369240648153	0.920000000000001
67.8278366140989	-44.4030346880245	0.634852149129975	0.73048861198544	0.53921568627451	0.740712267187729	0.920000000000001
67.8276927624672	-44.3791947742161	0.578910927839932	0.608802247836726	0.549019607843137	0.704818274309967	0.920000000000001
67.8274962108985	-44.3553577008341	0.578484744129369	0.671675370611678	0.485294117647059	0.727567584072341	0.920000000000001
67.8273046074323	-44.3316985822422	0.615132331990153	0.683000982388266	0.54726368159204	0.732062689731015	0.920000000000001
67.8271621974086	-44.3080371383478	0.519843932239761	0.583805511538345	0.455882352941177	0.695106165240081	0.920000000000001
67.8270046119223	-44.2841985662479	0.54580076051367	0.621013285733221	0.470588235294118	0.711553928333522	0.920000000000001
67.8268001794109	-44.2605407623222	0.610027843373152	0.608115388238841	0.611940298507463	0.705842015486239	0.920000000000001
67.8265622905498	-44.2368852463434	0.601986548261445	0.640247606326812	0.563725490196078	0.721253443366336	0.920000000000001
67.8263577014535	-44.2130499848009	0.658845492060437	0.724553729218913	0.593137254901961	0.734410177387293	0.920000000000001
67.8262408007079	-44.1893836985484	0.752664977183519	0.759061297650619	0.746268656716418	0.755895567128434	0.920000000000001
67.8260549782754	-44.1655744166665	0.751565275560596	0.727011148136117	0.776119402985074	0.740447774401093	0.920000000000001
67.8257496661794	-44.1419254110126	0.758358059943401	0.834897938068619	0.681818181818182	0.803021671793988	0.920000000000001
67.8255535832479	-44.1180913899321	0.733451496381362	0.758569659429392	0.708333333333333	0.767392572594155	0.920000000000001
67.8254516728919	-44.0944305291637	0.727467180334221	0.69302959876368	0.761904761904762	0.738762690734432	0.920000000000001
67.8252196111089	-44.0707769034644	0.813502466343405	0.764259834647594	0.862745098039216	0.760443557610286	0.920000000000001
67.8249383606688	-44.046948777778	0.830570796556458	0.803298455858014	0.857843137254902	0.771807102131728	0.920000000000001
67.8247520149728	-44.0232922150291	0.789069363062559	0.762218328115168	0.81592039800995	0.757851905698986	0.920000000000001
67.824548103689	-43.9996368467705	0.760337066594599	0.711850603777433	0.808823529411764	0.744749073915879	0.920000000000001
67.8242883468225	-43.9758074918874	0.783540200555232	0.733747067777131	0.833333333333333	0.754199686700542	0.920000000000001
67.8240851003507	-43.952152842236	0.789723584185928	0.773477019118126	0.805970149253731	0.766218305992063	0.920000000000001
67.8238763911367	-43.9284986296246	0.812262667283009	0.791192001232686	0.833333333333333	0.769120888127193	0.920000000000001
67.8236077805388	-43.9046707732388	0.827286696289784	0.801632216108981	0.852941176470588	0.782883346202664	0.920000000000001
67.8233450681156	-43.8808427271511	0.823187879227894	0.83868345076348	0.807692307692308	0.800541651183535	0.920000000000001
67.8231833710219	-43.8571865690283	0.794929608928325	0.76398857109048	0.825870646766169	0.759130593021698	0.920000000000001
67.8229598041858	-43.8335346221284	0.746353651764263	0.703491617254017	0.789215686274509	0.747371871756074	0.920000000000001
67.8226140780107	-43.809714770753	0.740299996997904	0.702822216218029	0.777777777777778	0.745859833100404	0.920000000000001
67.822351438444	-43.7860662384635	0.811604024730146	0.779773706025949	0.843434343434343	0.768679890323711	0.920000000000001
67.8221883797254	-43.7624111633252	0.751579462469605	0.67472755239019	0.828431372549019	0.729389132119712	0.920000000000001
67.8219061941069	-43.7385866506785	0.718103365063095	0.730324377185014	0.705882352941176	0.754668517536191	0.920000000000001
67.8215732901983	-43.7149397523852	0.854613999398003	0.773904615711429	0.935323383084577	0.772528995561326	0.920000000000001
67.8213217814268	-43.6911410337375	0.810820223602046	0.810695173572252	0.81094527363184	0.785902834325921	0.920000000000001
67.8211291106797	-43.6674887099308	0.7864090122457	0.724778808805126	0.848039215686274	0.747663116771136	0.920000000000001
67.8208512853933	-43.6436647801524	0.740539688629617	0.726177416474921	0.754901960784314	0.757281675762242	0.920000000000001
67.8205192229494	-43.6200238605317	0.751074678966352	0.736524357932703	0.765625	0.748827364195506	0.920000000000001
67.8202468030275	-43.596378344372	0.69433099350278	0.721995320338894	0.666666666666667	0.745621816806245	0.920000000000001
67.8200393474042	-43.5725501943764	0.754684570094354	0.685839728424003	0.823529411764705	0.737486222006047	0.920000000000001
67.8197246823502	-43.5489088257313	0.683525380131413	0.675508471705611	0.691542288557214	0.736802304813655	0.920000000000001
67.819348722932	-43.5252737672114	0.714818814763769	0.687213387103295	0.742424242424242	0.733975134026378	0.920000000000001
67.8190903702393	-43.5014505704861	0.741217797007968	0.742239515584563	0.740196078431372	0.759894801995006	0.920000000000001
67.8188786332628	-43.4778018557785	0.554334887881882	0.626082711087148	0.482587064676617	0.719764417204692	0.920000000000001
67.8185390242048	-43.4541642415929	0.603729796118009	0.658439984392881	0.549019607843137	0.722865904457364	0.920000000000001
67.8181651252249	-43.4303523525347	0.570909138848325	0.671230042402532	0.470588235294118	0.733160631118856	0.920000000000001
67.8179171017175	-43.4065294506248	0.613810286217414	0.654091160670122	0.573529411764706	0.721488669701873	0.920000000000001
67.8176811409479	-43.382883825781	0.637102677239137	0.627439185324045	0.646766169154229	0.716220896511815	0.920000000000001
67.817313813551	-43.3592500837995	0.612086274188916	0.689858822887635	0.534313725490196	0.73431010241229	0.920000000000001
67.8169438587496	-43.3354389847718	0.679465246687419	0.702067748276799	0.656862745098039	0.746701103163203	0.920000000000001
67.8166538496597	-43.3117984008093	0.620357724507613	0.633750274885872	0.606965174129353	0.716387302618193	0.920000000000001
67.8163707621939	-43.2881574482865	0.548589905923587	0.660905302043252	0.436274509803922	0.728463311673634	0.920000000000001
67.8160474972909	-43.2643423877757	0.520267566739937	0.62877042759752	0.411764705882353	0.717568002886251	0.920000000000001
67.8156777719936	-43.2407051852824	0.538213094121965	0.598814247945423	0.477611940298508	0.706431716368049	0.920000000000001
67.8153114219205	-43.216905653441	0.61564361473885	0.67407329912944	0.557213930348259	0.741553567518594	0.920000000000001
67.8150007239143	-43.1932684616536	0.634487928846197	0.666034681221807	0.602941176470588	0.727188939075782	0.920000000000001
67.8147029852358	-43.1694525904029	0.624411317530404	0.636077537021591	0.612745098039216	0.713842354972709	0.920000000000001
67.8143351104094	-43.1458220526275	0.558000073453165	0.628437957851605	0.487562189054726	0.713684540216812	0.920000000000001
67.8139490645381	-43.1221938003145	0.617150773692969	0.611752527778094	0.622549019607843	0.708901434167669	0.920000000000001
67.8136105138314	-43.0983828208573	0.584872456052914	0.620725304262691	0.549019607843137	0.713002533025094	0.920000000000001
67.8132723761047	-43.0747499706283	0.539558045424655	0.591553901794585	0.487562189054726	0.702115934038459	0.920000000000001
67.812909763375	-43.051119988059	0.54741508001197	0.609536042376881	0.485294117647059	0.708977109738741	0.920000000000001
67.8125787864145	-43.0273092952559	0.597883193467657	0.573544164713092	0.622222222222222	0.691656286009861	0.92
67.9467412305153	-43.1498065832251	0.480066447667423	0.626799562001514	0.333333333333333	0.683560438527087	0.92
67.9379630434396	-43.1542883900855	0.622129510166687	0.595136213315831	0.649122807017544	0.704650837586375	0.920000000000001
67.9290899300804	-43.1583920962572	0.542148077650789	0.608805959223146	0.475490196078432	0.694040141311293	0.920000000000001
67.9202791627481	-43.1624045999491	0.612340754782963	0.617716335436573	0.606965174129353	0.712119312742329	0.920000000000001
67.9114854314209	-43.1666727439779	0.561086750976344	0.597663698031118	0.524509803921569	0.703103417867884	0.920000000000001
67.9026358260929	-43.1711179884454	0.619994403832207	0.597831944919316	0.642156862745098	0.697980602395978	0.920000000000001
67.8938611417101	-43.1756518044042	0.608607866090763	0.610250558052174	0.606965174129353	0.708554813191079	0.920000000000001
67.8850795869698	-43.1800857609126	0.666845886339577	0.653691772679155	0.68	0.716108140051094	0.92
67.8761743078324	-43.1836147673162	0.767651151314383	0.735302302628765	0.8	0.753326217931225	0.920000000000001
67.8672439203513	-43.1867069893915	0.541489502187705	0.554773876170282	0.528205128205128	0.685859268537732	0.920000000000001
67.8584077452599	-43.1902923771229	0.593851572195347	0.640439462798654	0.54726368159204	0.720078603898156	0.920000000000001
67.8495853380174	-43.1941104022001	0.593344099815249	0.682812230638249	0.503875968992248	0.741189825825524	0.92
67.8406967401635	-43.1979555706415	0.545816110801521	0.580521110491931	0.511111111111111	0.68787029596117	0.92
67.8318427535072	-43.2011261154673	0.597605446678917	0.639655337802278	0.555555555555556	0.719237527519994	0.92
67.8229973931178	-43.2029145847052	0.510709703644267	0.672213058082186	0.349206349206349	0.722882481140911	0.92
67.8141195024913	-43.2055890272031	0.687230703130838	0.707794739595009	0.666666666666667	0.746049423922717	0.92
67.7962216637414	-43.2113962340352	0.708225162762131	0.657191066265004	0.759259259259259	0.726792725971817	0.920000000000001
67.7873775615635	-43.2137568798355	0.761532307100945	0.597138688275964	0.925925925925926	0.703719557963652	0.92
67.7785257449286	-43.2170430603779	0.633465998408403	0.716931996816805	0.55	0.742624785936474	0.92
67.7695807857341	-43.2197842299657	0.757690236067255	0.731066746644314	0.784313725490196	0.744609648868497	0.920000000000001
67.7606829998376	-43.2220493089114	0.581647716101642	0.54791081681867	0.615384615384615	0.678967419191286	0.92
67.75181818605	-43.2250705799166	0.724364390829581	0.726506559436941	0.722222222222222	0.75655522840328	0.920000000000001
67.7428873118021	-43.2281284722455	0.537013311562176	0.740693289791019	0.333333333333333	0.749392965304342	0.92
67.7339251995337	-43.2304794064517	0.719849922662874	0.637898043523946	0.801801801801802	0.721859226829617	0.920000000000001
67.7250470844964	-43.233208163437	0.600806726105304	0.643280118877275	0.558333333333333	0.723293629557732	0.920000000000001
67.7161899275061	-43.236392672717	0.76137893394903	0.717202312342504	0.805555555555555	0.738701019746574	0.92
67.7072371306501	-43.2389643570203	0.643001291206524	0.734982174249783	0.551020408163265	0.761176736087464	0.920000000000001
67.6983424211805	-43.2413060444771	0.689710137445108	0.665134560604502	0.714285714285714	0.722741522670522	0.92
67.6894769966205	-43.2443183217039	0.672985580562021	0.647046429941246	0.698924731182796	0.719628327330013	0.920000000000001
67.6805441735213	-43.2473385489599	0.869114754155362	0.738229508310723	1	0.752176550660241	0.92
67.6716534257405	-43.2497847975601	0.616070545173695	0.625175916218038	0.606965174129353	0.714617136521323	0.920000000000001
67.662771146046	-43.2524314067486	0.667244010181561	0.702135079186652	0.63235294117647	0.740222072121755	0.920000000000001
67.653835455022	-43.2553983595962	0.689091124306427	0.736025385867755	0.642156862745098	0.756718805303866	0.920000000000001
67.6448928062763	-43.2582115868138	0.658371428684751	0.671815321137618	0.644927536231884	0.738800859204604	0.920000000000001
67.6360053666542	-43.2607397591374	0.612019395774651	0.676775109957262	0.54726368159204	0.729464041511254	0.920000000000001
67.62712843637	-43.2635096482422	0.746730512390984	0.738559063997653	0.754901960784314	0.766970873821484	0.920000000000001
67.6181830516082	-43.2664080876601	0.715321695429832	0.678118138334411	0.752525252525252	0.735966745864098	0.920000000000001
67.6093390493417	-43.2690301118186	0.710432235537569	0.685570353428079	0.735294117647059	0.738686122236662	0.920000000000001
67.6003838002025	-43.2715499671594	0.67226186712478	0.685609005567388	0.658914728682171	0.739633336190127	0.920000000000001
67.5915142622084	-43.2744678861569	0.724273846263751	0.751111795091604	0.697435897435897	0.764851944426971	0.920000000000001
67.5826473155436	-43.2774387847893	0.704124413263478	0.689730308008436	0.718518518518519	0.737276750092197	0.920000000000001
67.5736899288382	-43.2798969114695	0.625536531491653	0.728345790256033	0.522727272727273	0.752125172931241	0.920000000000001
67.5647363158855	-43.2824388570203	0.571568514632384	0.638086524214262	0.505050505050505	0.713523107325258	0.92
67.5558754165383	-43.28553280719	0.715053537456581	0.711588556394642	0.718518518518519	0.747863390655558	0.920000000000001
67.5470014155151	-43.2883466226054	0.66637401274959	0.72163691438807	0.611111111111111	0.739803781504079	0.92
67.5380374544876	-43.2906354477855	0.624333531267651	0.671431290177577	0.577235772357724	0.735601902421393	0.920000000000001
67.5291555677307	-43.2932689287343	0.577686107146823	0.668192727114159	0.487179487179487	0.731245737200776	0.92
67.5202968243228	-43.2964002416016	0.643522540296358	0.698156191703827	0.588888888888889	0.744625092670916	0.92
67.5113499499172	-43.2990914565513	0.729744525628804	0.75282238459094	0.706666666666667	0.763683679490537	0.920000000000001
67.5024559068181	-43.3014450984577	0.614464978277134	0.721467269987104	0.507462686567164	0.74928791741927	0.920000000000001
67.4935775005222	-43.3041575600122	0.594367454286644	0.718146673279171	0.470588235294118	0.756545646630893	0.92
67.4846516435574	-43.3072966144131	0.75048881816907	0.806533191893697	0.694444444444444	0.778988876751126	0.92
67.4756979386254	-43.3098252089166	0.575980718376285	0.659537194328328	0.492424242424242	0.729870974870483	0.920000000000001
67.4579378882261	-43.3151339701316	0.728888182555992	0.757776365111984	0.7	0.759748289357111	0.920000000000001
67.4490018326625	-43.3180549593366	0.662326738754975	0.720486810843284	0.604166666666667	0.742583635845714	0.92
67.440065014155	-43.3203403777441	0.705640195987313	0.762631743325978	0.648648648648649	0.766216088140937	0.920000000000001
67.4312322934395	-43.3230306016292	0.682170632297988	0.697674597929309	0.666666666666667	0.741255660359191	0.920000000000001
67.4223052919619	-43.3261399067327	0.661734586474637	0.712358061838162	0.611111111111111	0.753624549752183	0.92
67.4134149105938	-43.3285632122888	0.624316446975608	0.670016541749958	0.578616352201258	0.72846340229173	0.920000000000001
67.4045252003771	-43.3310058108778	0.813786302744768	0.700036373605478	0.927536231884058	0.734925068285981	0.92
67.395593937876	-43.3340309512963	0.671747704498278	0.782889348390495	0.560606060606061	0.780113093275829	0.920000000000001
67.3866503682415	-43.336788480464	0.765016551057363	0.775647137202445	0.754385964912281	0.768095296528985	0.920000000000001
67.3777552982049	-43.3391052835154	0.690380482385085	0.698221282230486	0.682539682539683	0.746184230901504	0.920000000000001
67.3688755067903	-43.3417771290681	0.708934313905653	0.73731307225575	0.680555555555556	0.76174568991391	0.920000000000001
67.3599444918268	-43.3448049004504	0.751310605435784	0.772229054008822	0.730392156862745	0.771010501781046	0.920000000000001
67.3510647505465	-43.3474819650006	0.736233651605501	0.785900139031897	0.686567164179104	0.77895818366645	0.920000000000001
67.3421755413484	-43.3499418662215	0.674028351249887	0.676488075048794	0.67156862745098	0.734190664441041	0.920000000000001
67.3332324088605	-43.3527132162852	0.728228343826615	0.779986099417936	0.676470588235294	0.772148839109107	0.920000000000001
67.3243613907823	-43.3555815241034	0.720228259904858	0.758864480008721	0.681592039800995	0.769007512017715	0.920000000000001
67.315482242603	-43.3582730544844	0.777913606739291	0.79112133112564	0.764705882352941	0.779021068375413	0.920000000000001
67.306526735369	-43.360763116077	0.734487395429297	0.758190477133105	0.71078431372549	0.766121176984173	0.920000000000001
67.2975773882752	-43.3633945252983	0.724034074595042	0.747087757033221	0.700980392156863	0.763074058275833	0.920000000000001
67.2887075246385	-43.3662822952852	0.738279753909481	0.774805121854049	0.701754385964912	0.780334973777529	0.920000000000001
67.2798278483674	-43.3689563551659	0.733243883845062	0.824330904945026	0.642156862745098	0.790831721686542	0.920000000000001
67.2708716325767	-43.3714283583973	0.733506302029966	0.785640055040323	0.681372549019608	0.775758904312222	0.920000000000001
67.2619480488228	-43.3741206785151	0.651724249517261	0.737791933377956	0.565656565656566	0.752485289270053	0.920000000000001
67.2531240042314	-43.3770175118716	0.787954567808797	0.809242468950926	0.766666666666667	0.784856988986692	0.920000000000001
67.2441760267292	-43.3796713383099	0.758823482190272	0.805935252668831	0.711711711711712	0.785028060919086	0.920000000000001
67.2352845191226	-43.3820687382782	0.636190916245775	0.764919145924386	0.507462686567164	0.769451844713197	0.920000000000001
67.2264103242603	-43.3848568114125	0.734933963576168	0.768887534995474	0.700980392156862	0.76543392095458	0.920000000000001
67.2174773097334	-43.3878314285608	0.665371102477758	0.740998615211926	0.58974358974359	0.757127442930137	0.92
67.2085229939297	-43.3903327393366	0.657979624616298	0.788181471454818	0.527777777777778	0.777428589250747	0.920000000000001
67.199626774646	-43.39260583907	0.703223480429165	0.64644696085833	0.76	0.723224223946289	0.92
67.1907568562892	-43.395470838319	0.667614694395193	0.74327536580188	0.591954022988506	0.761093155101107	0.920000000000001
67.1818294140792	-43.398544794314	0.82568805439129	0.706931664338136	0.944444444444445	0.745677916704458	0.92
67.1729352174892	-43.4008522685083	0.575558966520158	0.748340155262538	0.402777777777778	0.753512296735882	0.920000000000001
67.1640420051455	-43.4031845283628	0.464518627820777	0.548084874689172	0.380952380952381	0.689038684774742	0.92
67.1551179550169	-43.4063179652683	0.546804929834466	0.701943193002264	0.391666666666667	0.742798024904061	0.92
67.1462488234155	-43.4091840648424	0.405958793377286	0.695250920087905	0.116666666666667	0.743798838467241	0.92
67.1373500458479	-43.4113857822878	0.641351603313361	0.714075755646329	0.568627450980392	0.753904570896259	0.920000000000001
67.1283990485535	-43.4139554401462	0.616131464701054	0.736767433906613	0.495495495495496	0.755495233502889	0.92
67.119469643647	-43.4169896766396	0.748757172337576	0.737514344675152	0.76	0.757969266803896	0.92
67.1105854531939	-43.4195357502671	0.589482472748928	0.750393516926427	0.428571428571429	0.755879224103687	0.920000000000001
67.1016911580434	-43.4218487800656	0.672018475306508	0.659826424297227	0.684210526315789	0.727933518955348	0.92
67.0927568430105	-43.4247780723456	0.586816697316493	0.723016110682369	0.450617283950617	0.751977491038972	0.920000000000001
67.0838180230857	-43.4275895032318	0.693933104801459	0.705326527063236	0.682539682539682	0.738386155334867	0.92
67.0749600793841	-43.4297903507649	0.742918584348186	0.809069491928694	0.676767676767677	0.774681500569395	0.920000000000001
67.0660152876318	-43.4324788269322	0.805243325656283	0.832708873534788	0.777777777777778	0.789944939859032	0.920000000000001
67.0571575321552	-43.4355735196294	0.906524272510601	0.924159656132314	0.888888888888889	0.828285620362053	0.92
67.048331336296	-43.4378808205584	0.822581825365057	0.858126613693076	0.787037037037037	0.794184486942335	0.920000000000001
67.0394359342806	-43.4401403873295	0.793863674576843	0.705374407977215	0.882352941176471	0.738719015467721	0.92
67.0305749395608	-43.4431729285504	0.834857748534913	0.799796797882834	0.869918699186992	0.785351283671346	0.920000000000001
67.0217004044168	-43.445919975153	0.645085491491537	0.790170982983074	0.5	0.783794416675836	0.92
67.0128032891793	-43.4481557381216	0.597081092096278	0.75298571360432	0.441176470588235	0.754686775253514	0.92
67.0039260212003	-43.4508530586558	0.737411970081366	0.813059234280379	0.661764705882353	0.779289018951514	0.920000000000001
66.9950558245007	-43.4537069327001	0.751720845304863	0.828003094118498	0.675438596491228	0.795421155323965	0.920000000000001
66.9862340812873	-43.4561336001245	0.78053009534655	0.836192465825376	0.724867724867725	0.800920520814027	0.920000000000001
66.9774126673432	-43.4585736059385	0.817618177142221	0.804390583140163	0.830845771144278	0.781739851390092	0.920000000000001
66.9685389150022	-43.4613527925912	0.735536750423775	0.762078791852841	0.708994708994709	0.760609758577074	0.920000000000001
66.9595913433706	-43.4639947978095	0.815205631566684	0.831391655290231	0.799019607843137	0.798631649613104	0.920000000000001
66.9507002047733	-43.466369800897	0.797438471860506	0.754080923820515	0.840796019900497	0.758532253852217	0.920000000000001
66.9418905683467	-43.4690563480951	0.700580725788993	0.72951966053321	0.671641791044776	0.751147245798715	0.920000000000001
66.9330862226979	-43.4718644429969	0.734440822012281	0.807190101736004	0.661691542288557	0.789634093566986	0.920000000000001
66.9241946206401	-43.4742330404638	0.736089257288822	0.734999027398158	0.737179487179487	0.754195418231392	0.920000000000001
66.9153095822143	-43.4767346561743	0.677073743816501	0.679728882981839	0.674418604651163	0.734384565828906	0.920000000000001
66.9064176812018	-43.4796880198885	0.662736893187453	0.727772636949619	0.597701149425287	0.749176893097074	0.92
66.8975649849815	-43.4821396692685	0.751357740176036	0.763585045569463	0.739130434782609	0.771963165919631	0.920000000000001
66.8887352866837	-43.4843559266767	0.690589544727203	0.62562353389885	0.755555555555556	0.720730550196087	0.920000000000001
66.8798652475332	-43.4871901776003	0.736964072576384	0.753339909858652	0.720588235294117	0.765736216406595	0.920000000000001
66.8709247839556	-43.4899731895103	0.807105524272615	0.821107600269367	0.793103448275862	0.775451833599546	0.920000000000001
66.791136140268	-43.2812247167774	0.499967114174184	0.583267561681701	0.416666666666667	0.701829311900493	0.920000000000001
66.7916066600225	-43.2584172853272	0.561252922963522	0.674744651897193	0.447761194029851	0.73361160359935	0.920000000000001
66.7921287312979	-43.2357176379384	0.536412996421906	0.646355404608519	0.426470588235294	0.717967927386141	0.920000000000001
66.792691682926	-43.2130986166473	0.561225982807482	0.719466890988099	0.402985074626866	0.74056458288944	0.920000000000001
66.7933471677676	-43.1904966026306	0.742630837948411	0.818595009230155	0.666666666666667	0.788033037089556	0.92
66.9479496597456	-43.2682552377729	0.609943170949781	0.763364602769126	0.456521739130435	0.760564161183658	0.920000000000001
66.9476689323472	-43.2910510407584	0.541132097174537	0.551014194349074	0.53125	0.683301118981793	0.92
66.9482125897558	-43.3369530902248	0.549159981688508	0.812605677662731	0.285714285714286	0.781136595729035	0.92
66.9492555142223	-43.3596048396908	0.607332023836472	0.817838650847548	0.396825396825397	0.790369510804853	0.92
66.9502072794519	-43.3822838530237	0.694204393771225	0.74778378754245	0.640625	0.760492912016347	0.920000000000001
66.9510283590024	-43.4051695574581	0.670838635256206	0.786121714956856	0.555555555555556	0.763304311174447	0.92
66.9514407387695	-43.4279494877926	0.73193809556694	0.747564134396291	0.716312056737589	0.752858568505005	0.920000000000001
66.9516774298696	-43.4507525754235	0.783045875280997	0.760536195006438	0.805555555555555	0.769109875744723	0.92
66.9521294992576	-43.4737759890884	0.77821561496674	0.782419930498453	0.774011299435028	0.773991539037498	0.920000000000001
66.9526931726056	-43.4965339178836	0.731610712471389	0.782665869387223	0.680555555555555	0.771606666770168	0.92
66.953301942221	-43.5422829986298	0.784475625939665	0.752859297856342	0.816091954022989	0.763081716220881	0.920000000000001
66.9534463493702	-43.5650889993213	0.473119829545219	0.565287278138057	0.380952380952381	0.696395017751291	0.92
66.9539611848105	-43.5878635078497	0.792105487390079	0.730877641446826	0.853333333333333	0.745814914466501	0.92
66.9543004562654	-43.6108286503959	0.677779293113854	0.68889191956104	0.666666666666667	0.732021578990746	0.92
66.9543115093288	-43.6336421796609	0.823880333701538	0.796883474420619	0.850877192982456	0.77627040456771	0.920000000000001
66.9544862368627	-43.6564475626228	0.877790401149604	0.775188645436463	0.980392156862745	0.7556861930317	0.92
66.9549696211285	-43.6793994975378	0.882198176057462	0.788205875924448	0.976190476190476	0.793384969260068	0.92
66.9551216492675	-43.7023767241751	0.782722021885603	0.713592191919354	0.851851851851852	0.748104568673871	0.92
66.9556693347344	-43.7479659600866	0.744244635242243	0.697791596065882	0.790697674418605	0.735425398087554	0.920000000000001
66.9562535414766	-43.7937312275479	0.66283568677649	0.592338040219646	0.733333333333334	0.695631339448672	0.920000000000001
66.9564267063437	-43.8165393797886	0.662126690897828	0.604955136181621	0.719298245614035	0.71125398583358	0.92
66.9568443877198	-43.8395009059735	0.668896345577587	0.615570468932952	0.722222222222222	0.71313371549195	0.920000000000001
66.9571801735876	-43.8622996785871	0.682904501543225	0.627713764991213	0.738095238095238	0.713515371044364	0.92
66.9573445932041	-43.8851120946075	0.645104557673889	0.60883656632817	0.681372549019608	0.708260001761546	0.920000000000001
66.9575567802085	-43.9080934849581	0.68725388774668	0.634311697061987	0.740196078431372	0.712951290215468	0.920000000000001
66.9578729995979	-43.9310525315992	0.678667227786165	0.715543410796212	0.641791044776119	0.736650876419881	0.920000000000001
66.9581223667029	-43.9539732642836	0.638714629038811	0.649978277685465	0.627450980392157	0.719306868245982	0.920000000000001
66.9582830085079	-43.9767877682386	0.662786756182215	0.673832218832092	0.651741293532338	0.735982425502416	0.920000000000001
66.958520155543	-43.9995974723767	0.739363050392001	0.650294728234982	0.82843137254902	0.716240470370954	0.920000000000001
66.958878428678	-44.022569401825	0.709217177656999	0.720903491116466	0.697530864197531	0.747722355801966	0.920000000000001
66.9591615506953	-44.0453762636537	0.877246893917102	0.786239819580235	0.968253968253968	0.761916534763605	0.92
66.9708528994895	-44.1546476335784	0.601084072004133	0.757723699563822	0.444444444444444	0.743660716919711	0.92
66.9791525582166	-44.2195479694094	0.728782303350574	0.637051786188327	0.82051282051282	0.713260188718622	0.92
66.9806053118845	-44.2422567854882	0.765016772413802	0.76042570169035	0.769607843137255	0.754902715451321	0.920000000000001
66.9820507068065	-44.2647963501012	0.7347463670223	0.742997007548873	0.726495726495727	0.756930905565448	0.920000000000001
66.984324539208	-44.3331482807161	0.694735735858423	0.703196961912924	0.686274509803922	0.725990087351168	0.920000000000001
66.9844902977681	-44.3559855431414	0.668091842417103	0.602850351500873	0.733333333333333	0.68638080717782	0.92
66.9849816503136	-44.3788785333446	0.65700527860957	0.71401055721914	0.6	0.743631962208964	0.92
66.9855116075799	-44.4017001014398	0.672635551241943	0.660085917298701	0.685185185185185	0.710969334885841	0.920000000000001
66.9857204702852	-44.4247019296248	0.672766998935529	0.56775622009328	0.777777777777778	0.677777251943296	0.92
66.9854767357877	-44.4477078697733	0.646414574127111	0.634709490134564	0.658119658119658	0.707683558917145	0.920000000000001
66.9854451221767	-44.4705433979086	0.757653509925542	0.681973686517751	0.833333333333333	0.731912290836131	0.92
66.9859172732227	-44.4933518786904	0.954020734205197	0.871004431373353	1.03703703703704	0.798604256700047	0.92
66.9859651253519	-44.5163548030832	0.78619983987434	0.785733013082014	0.786666666666667	0.762611378092973	0.92
66.985672195369	-44.5391852494182	0.744869407002575	0.656405480671817	0.833333333333333	0.726257311598375	0.92
66.9857609569657	-44.5620234997952	0.522427429243898	0.581086742545766	0.463768115942029	0.696302134885592	0.92
66.9858988855587	-44.5850341105982	0.604291552894631	0.730322236224044	0.478260869565217	0.720004925879279	0.92
66.9857732761446	-44.6078756629798	0.713105837329512	0.716809965257315	0.709401709401709	0.733458354846498	0.920000000000001
66.985802081546	-44.6307172167846	0.587736257939867	0.675472515879734	0.5	0.699803475580949	0.92
66.9860721754719	-44.6537217854804	0.712526821561331	0.737553643122663	0.6875	0.744380028261608	0.92
66.9860663763646	-44.6767338250316	0.602293744430877	0.68943597371024	0.515151515151515	0.721063761480848	0.92
66.9859211767621	-44.6995735802858	0.485972549414648	0.638611765495963	0.333333333333333	0.7036773548359	0.92
66.9860760394279	-44.7224124531971	0.610303910182062	0.703941153697457	0.516666666666667	0.707823767673752	0.920000000000001
66.9862065682309	-44.7454251165221	0.684984821830672	0.703302976994677	0.666666666666667	0.707929239775446	0.92
66.9861576366067	-44.7682688781071	0.612234585552949	0.697105987026295	0.527363184079602	0.695881752949972	0.920000000000001
66.9861756776028	-44.7911123751533	0.589896286145255	0.625871003663058	0.553921568627451	0.711356121762556	0.920000000000001
66.986300667988	-44.8141258145498	0.522263787744886	0.671194242156439	0.373333333333333	0.70974243162015	0.92
66.9862727378988	-44.8370030024612	0.520594520567751	0.657350657297118	0.383838383838384	0.695688002823575	0.920000000000001
66.9862266259573	-44.8598262258526	0.567207102668504	0.614414205337009	0.52	0.694036410022441	0.92
66.9863511983838	-44.8828393249106	0.56758080064326	0.720527454945056	0.414634146341463	0.72875223040794	0.92
66.9863962070608	-44.9056820005808	0.541164790910522	0.72062745416147	0.361702127659574	0.727244051397194	0.92
66.9862998420424	-44.928524680501	0.595902917046312	0.697758215045006	0.494047619047619	0.738401313200349	0.920000000000001
66.9863283276578	-44.9515395642393	0.475251559311684	0.646581549995916	0.303921568627451	0.682155653228441	0.92
66.9864350932231	-44.974553869464	0.546985303045778	0.711617664915085	0.382352941176471	0.708462199492001	0.92
66.9864172578316	-44.997397322699	0.475364486043077	0.650728972086155	0.3	0.681346615912363	0.92
66.9863069297593	-45.0202398913989	0.509640666428661	0.646732313249479	0.372549019607843	0.683419222879178	0.92
66.9863259292014	-45.0432561182122	0.467221742277891	0.699149366908723	0.235294117647059	0.71139737389937	0.92
66.9864067271826	-45.0661004100243	0.552558482800288	0.672281144705054	0.432835820895522	0.695510243747129	0.92
66.9863978158057	-45.0889452267636	0.436248961872731	0.583282237470952	0.28921568627451	0.681224091127565	0.92
66.9862988602223	-45.1119607920389	0.402614169497324	0.618953829190726	0.186274509803922	0.721943912179664	0.92
66.9862644108723	-45.1348052560188	0.373801064423905	0.603323521882637	0.144278606965174	0.6791278827661	0.92
66.9863490408251	-45.1576494825159	0.408097792721914	0.52730669655494	0.288888888888889	0.65701903504495	0.92
66.9863164866568	-45.1806657906466	0.526027892482131	0.684408726140734	0.367647058823529	0.688109168639786	0.92
66.9862003289729	-45.2036808557096	0.542397022767094	0.677931300436149	0.406862745098039	0.701595902939134	0.92
66.9861858705862	-45.2265256683608	0.497595568624827	0.661857803916322	0.333333333333333	0.709928885194355	0.92
66.9862030947407	-45.2493708608429	0.469224744493444	0.629625959575124	0.308823529411765	0.71329392526748	0.92
66.9861473842906	-45.2723873509584	0.456029719583633	0.58853002740256	0.323529411764706	0.688294082538357	0.92
