# Supplementary material for: Extreme melt season ice layers reduce firn permeability across Greenland
Source: Nat Commun. 2021 Apr 20;12:2336. doi: 10.1038/s41467-021-22656-5 (PMC8058076; doi:10.1038/s41467-021-22656-5)
Supplement: Supplementary file 3 — Source Data [file 41467_2021_22656_MOESM3_ESM.zip › FinalData/DetectionsByTransect/20170505_02_CleanResults.txt]

Latitude	Longitude	LayerProminence	ProbImperm	LayerConnectivity	MinDensity	MaxDensity
66.8970292787241	-45.0237917923906	0.471539626760987	0.709248407750829	0.233830845771144	0.735135243158641	0.920000000000001
66.8970341596225	-45.0010300434304	0.54579453075788	0.81298209634163	0.278606965174129	0.762058942434225	0.920000000000001
66.8970438555441	-44.9782683496321	0.592021509311781	0.831101842152974	0.352941176470588	0.778241275074972	0.920000000000001
66.8970519974176	-44.9553355599463	0.565616945877338	0.768488793715461	0.362745098039216	0.767016288504211	0.920000000000001
66.8970473533869	-44.9325739093238	0.484625342177919	0.775220833609569	0.194029850746269	0.748406104012073	0.92
66.8970147269866	-44.9098124516452	0.518061591018344	0.771417299683747	0.264705882352941	0.760712386629413	0.920000000000001
66.8969666206448	-44.8868800347292	0.518274921435512	0.742432195812199	0.294117647058824	0.7429255516978	0.920000000000001
66.8969593078222	-44.8639473683479	0.572899958554406	0.763446975932341	0.382352941176471	0.766808178506219	0.920000000000001
66.8969649550371	-44.8411858170036	0.522975529595028	0.732518223369159	0.313432835820896	0.733072120626456	0.920000000000001
66.8969301486959	-44.8184245132374	0.552052350125575	0.756065484564874	0.348039215686275	0.7503542603189	0.920000000000001
66.8968434319759	-44.7954929603013	0.504456137614739	0.675578941896145	0.333333333333333	0.729659356996336	0.920000000000001
66.8968052777938	-44.7727319664497	0.656148638282528	0.824735087510331	0.487562189054726	0.7759249734794	0.920000000000001
66.8968337680412	-44.7499706844166	0.549561783263387	0.755986311624814	0.343137254901961	0.748937321442326	0.920000000000001
66.896771132408	-44.7270391915498	0.552421300887471	0.72248966059847	0.382352941176471	0.738782469356696	0.920000000000001
66.8966294320384	-44.7042808188838	0.615915900553987	0.772061686165445	0.459770114942529	0.764718056305256	0.92
66.8965996207373	-44.6815203889054	0.576272877907847	0.741831470101409	0.410714285714286	0.736463420000367	0.92
66.8966423213505	-44.6585884996475	0.592585901049089	0.734191409941316	0.450980392156863	0.752591229888938	0.920000000000001
66.8965525881802	-44.6356581882875	0.549675666476301	0.766017999619269	0.333333333333333	0.750518172114405	0.920000000000001
66.8963834285429	-44.6129017972226	0.69451176443376	0.817594957438949	0.571428571428571	0.783194178450613	0.92
66.8963520929888	-44.5903087385885	0.510756512478509	0.642202680129431	0.379310344827586	0.715016813403722	0.920000000000001
66.8963904914741	-44.5672434156675	0.567283915655052	0.70809724307481	0.426470588235294	0.731228828358432	0.920000000000001
66.8963066922088	-44.5444847389027	0.57068359267748	0.733406986349985	0.407960199004975	0.728095056441144	0.920000000000001
66.8961391704874	-44.5217285765124	0.609856679716529	0.694460834180534	0.525252525252525	0.719938298585974	0.92
66.8960837022324	-44.4987983140599	0.651931179275944	0.758888813578342	0.544973544973545	0.759815959743311	0.920000000000001
66.8960976274276	-44.4758669120354	0.540264825997659	0.654059063760025	0.426470588235294	0.71777856754242	0.920000000000001
66.8959760712613	-44.4531091287071	0.597905283979899	0.703273254526961	0.492537313432836	0.736805098936258	0.920000000000001
66.8957950158688	-44.4303536051341	0.567571777916927	0.746254666944965	0.388888888888889	0.725562513866845	0.92
66.8957345964762	-44.4074234091942	0.572280114914911	0.739798325067916	0.404761904761905	0.743976443009041	0.920000000000001
66.8957177690525	-44.3846635257983	0.563761409239062	0.744438241363696	0.383084577114428	0.746412262951348	0.920000000000001
66.8955891270029	-44.3619061370375	0.61136039222043	0.77664235306831	0.446078431372549	0.754921375876964	0.920000000000001
66.8954169186102	-44.3389793993382	0.581621166166399	0.731869783313191	0.431372549019608	0.746621817218876	0.920000000000001
66.8953395811673	-44.3162208915952	0.556548233477683	0.705136267950391	0.407960199004975	0.739204669864504	0.920000000000001
66.8952935545598	-44.2934617273586	0.58505958806908	0.704432901628356	0.465686274509804	0.737075354281772	0.920000000000001
66.8951512807084	-44.2705340825634	0.612037576442679	0.719173192101045	0.504901960784314	0.742460037666319	0.920000000000001
66.8949914321814	-44.2477783415977	0.732041200806871	0.737714242409761	0.72636815920398	0.753965218549695	0.920000000000001
66.8948894277265	-44.2250205034702	0.676457232636605	0.72056152409674	0.632352941176471	0.739071393801453	0.920000000000001
66.8947936072102	-44.202091437368	0.731456002948164	0.732519849033583	0.730392156862745	0.747209859305434	0.920000000000001
66.8946579951695	-44.1791637383599	0.748557882044919	0.766723607227093	0.730392156862745	0.762528079770756	0.920000000000001
66.8945262618713	-44.1564071567612	0.698831240566487	0.805622680137949	0.592039800995025	0.768406206621278	0.920000000000001
66.8944205699451	-44.1338160025335	0.669286259055923	0.831109831544682	0.507462686567164	0.782015703060296	0.920000000000001
66.8942797217435	-44.1107314588048	0.728548958910832	0.824744976645193	0.632352941176471	0.787705173257028	0.920000000000001
66.8941035636618	-44.0879772343971	0.66441631197114	0.766643569215912	0.562189054726368	0.764109138981037	0.920000000000001
66.8939766230198	-44.0652210573343	0.684613563165332	0.776089871428702	0.593137254901961	0.765809881283838	0.920000000000001
66.8938607347345	-44.0422934861334	0.630344505884573	0.7802968549064	0.480392156862745	0.778783093001619	0.920000000000001
66.8936997487169	-44.0195390426628	0.75544753032642	0.764626403936422	0.746268656716418	0.757501147272345	0.920000000000001
66.893524493039	-43.9967855302513	0.786940480293466	0.848390764508501	0.725490196078431	0.791299649248778	0.920000000000001
66.8934167305625	-43.9738583801556	0.711477841029873	0.756289015393078	0.666666666666667	0.756798630712914	0.920000000000001
66.8933093674008	-43.9509313724732	0.645832731809407	0.718136051854108	0.573529411764706	0.743620107880381	0.920000000000001
66.8930841014319	-43.9281813457066	0.641053514334997	0.744793595834173	0.537313432835821	0.749641075685448	0.920000000000001
66.8928446258068	-43.9054324692638	0.625344300372538	0.6541973726749	0.596491228070175	0.725633786621532	0.92
66.8927456147541	-43.882506082374	0.57477400772717	0.654449976238655	0.495098039215686	0.722140535183432	0.920000000000001
66.8926666249288	-43.8597502066571	0.659367529907206	0.69684451255073	0.621890547263682	0.741236991661226	0.920000000000001
66.8924224214441	-43.8370024686333	0.669860954012742	0.707368966849015	0.63235294117647	0.734644614771509	0.920000000000001
66.8921256536742	-43.8140874150432	0.535054494620897	0.703442322575126	0.366666666666667	0.732989463870461	0.92
66.8920109166073	-43.7913337170862	0.700191723994191	0.740661225766161	0.659722222222222	0.752444973034923	0.920000000000001
66.8919529374884	-43.768578080528	0.587865346296107	0.656122849454958	0.519607843137255	0.724662614730096	0.920000000000001
66.8917102736341	-43.7456599050968	0.755091823767105	0.755281686749897	0.754901960784313	0.756125101505063	0.920000000000001
66.891406326395	-43.7227459710799	0.719732609549382	0.799465219098763	0.64	0.768260396709763	0.92
66.8912646442562	-43.6999939706303	0.799020256105284	0.8081854397468	0.789855072463768	0.785942288233591	0.920000000000001
66.8911880989782	-43.6774057982937	0.755284900951104	0.794151891454446	0.716417910447761	0.775988306058822	0.920000000000001
66.8909263717477	-43.6543482116679	0.842063977731097	0.850794622128861	0.833333333333333	0.796241790868704	0.920000000000001
66.8906084726197	-43.6316075795508	0.822000867924983	0.844001735849965	0.8	0.780632087378657	0.92
66.8904605329217	-43.6088565074582	0.719347594006569	0.859747819592085	0.578947368421053	0.801413403352738	0.920000000000001
66.8903635875762	-43.5859321986384	0.77105064420893	0.826415013908055	0.715686274509804	0.779384060344297	0.920000000000001
66.8900913960009	-43.5630176406795	0.787563414590906	0.805518986044557	0.769607843137255	0.785699949749399	0.920000000000001
66.8897903940998	-43.5402765158896	0.859156647561574	0.855568197083932	0.862745098039216	0.791208777699464	0.92
66.8896320539111	-43.5175264699647	0.735340026647387	0.823621229765362	0.647058823529412	0.790332786814966	0.920000000000001
66.8894694176067	-43.4946055938416	0.61740608425005	0.759321972421668	0.475490196078432	0.75733751389877	0.920000000000001
66.8891855355111	-43.4718636773724	0.796232800821632	0.851172069304955	0.741293532338308	0.795332562991697	0.920000000000001
66.8889125571166	-43.4491211119903	0.602862129111591	0.774351709203574	0.431372549019608	0.768816657264596	0.920000000000001
66.888740442006	-43.4262013379919	0.611920463568543	0.816978182039047	0.406862745098039	0.792949111947439	0.920000000000001
66.8885301110444	-43.4034552098915	0.720538754036736	0.82913720956601	0.611940298507463	0.786295257662977	0.920000000000001
66.8882301359494	-43.3807154913569	0.680003786110268	0.830595807514654	0.529411764705882	0.791497856448143	0.920000000000001
66.887992619037	-43.357800458778	0.592977125883576	0.774189545884798	0.411764705882353	0.771155493707455	0.920000000000001
66.8878225407997	-43.3350525439422	0.423183848203018	0.657312970037877	0.189054726368159	0.720597742104475	0.92
66.8875459738503	-43.312312150965	0.416027636470211	0.650682723920813	0.181372549019608	0.729665260204054	0.92
66.8872069374938	-43.2894058446059	0.353433405797229	0.632792737520383	0.0740740740740741	0.727657999817512	0.92
66.8870001477229	-43.2664899095785	0.40747188967409	0.682590838171709	0.132352941176471	0.739436488432342	0.92
66.8868180766347	-43.2437435930431	0.404527793004334	0.654826730287275	0.154228855721393	0.723905767573805	0.92
66.8865082536821	-43.2211724915521	0.469787842596891	0.69081946628831	0.248756218905473	0.731842379113782	0.920000000000001
66.8861552975284	-43.1980962464771	0.379052392117375	0.600210047392646	0.157894736842105	0.719571623759898	0.92
66.8859572919373	-43.1753520036277	0.475451046458545	0.750902092917089	0.2	0.756736565863256	0.92
66.8857696032913	-43.1526071397683	0.498690108611834	0.762086099576609	0.235294117647059	0.751745124638232	0.92
66.8854217842202	-43.1297034164081	0.527818468047097	0.741911445898116	0.313725490196078	0.756832133106855	0.920000000000001
66.8850410763093	-43.1069744991798	0.596147737040392	0.828659110444419	0.363636363636364	0.799761669100568	0.92
66.8848290844284	-43.0842325988001	0.395339948951917	0.714291009014945	0.0763888888888889	0.749257686602365	0.92
66.8846679713751	-43.0613167114501	0.391576743434233	0.711724915439895	0.0714285714285714	0.7392952880549	0.92
66.8842653889605	-43.0384213237812	0.406453150227679	0.671663362602251	0.141242937853107	0.725384487007835	0.92
66.883670374614	-42.9929575721837	0.453444549540442	0.668793860985646	0.238095238095238	0.722210602946724	0.92
66.8835235877683	-42.9700431461001	0.364054318858194	0.561441971049722	0.166666666666667	0.679678942533838	0.92
66.8830751403154	-42.9473253367509	0.437752523084652	0.712384478793417	0.163120567375887	0.741860852901439	0.92
66.882506050774	-42.9016902848837	0.451259838138713	0.662519676277426	0.24	0.721783783837535	0.92
66.882293386062	-42.8789514571038	0.392329753572392	0.60132617381145	0.183333333333333	0.710539043405009	0.92
66.8818079868684	-42.856238839826	0.473022604243885	0.729378541821103	0.216666666666667	0.748082756770968	0.92
66.8814178189976	-42.8333454221095	0.612104329512194	0.690875325691055	0.533333333333333	0.714653491846329	0.92
66.8812953252753	-42.8104307975948	0.515440659852305	0.730881319704611	0.3	0.732951337263881	0.92
66.8809900531955	-42.7877015211523	0.555416164631622	0.675647144078058	0.435185185185185	0.722718188188605	0.92
66.8804639638013	-42.7651616276517	0.616291209697374	0.661153847966177	0.571428571428571	0.728341145260929	0.92
66.8801744213502	-42.742075104464	0.548202014877519	0.635619716029547	0.46078431372549	0.71804156831983	0.92
66.880012249856	-42.7193349585812	0.547979361134252	0.644978330111642	0.450980392156863	0.723652246723165	0.92
66.8795528771389	-42.6966219905862	0.613886162285448	0.715577202619677	0.51219512195122	0.748221754099831	0.920000000000001
66.8791154317038	-42.67373534827	0.728236207149002	0.694567652393242	0.761904761904762	0.718660352757357	0.92
66.8789202563194	-42.6509971518192	0.671038399692779	0.750678949923192	0.591397849462366	0.748814792091346	0.920000000000001
66.87861070572	-42.6282689772159	0.631321985958533	0.715635424908519	0.547008547008547	0.735705098065534	0.92
66.8780944877683	-42.6053923726997	0.805463983897506	0.80789766476471	0.803030303030303	0.75874418339089	0.92
66.8777674724862	-42.5826665919893	0.678101984528113	0.716203969056226	0.64	0.739357275751633	0.92
66.8775905665336	-42.5599287039999	0.660325328742373	0.640095101929191	0.680555555555555	0.708030596383749	0.92
66.8771243007193	-42.5370489227461	0.597702040689211	0.699469122028829	0.495934959349593	0.747153293109522	0.92
66.8764171820759	-42.4914419962009	0.579684881900865	0.609369763801729	0.55	0.709943482407047	0.92
66.8761428087093	-42.4687153435535	0.611644727643989	0.626067233065757	0.597222222222222	0.716011807986029	0.92
66.875538212833	-42.4458557190668	0.642371711782585	0.793515353389731	0.491228070175439	0.772791258464983	0.92
66.8751478073879	-42.4231402486195	0.632649699398889	0.689541823040202	0.575757575757576	0.736629232855508	0.92
66.8749779917707	-42.4004043881419	0.717671660883336	0.642239873490811	0.793103448275862	0.721315583582938	0.920000000000001
66.8745546758231	-42.37752140956	0.676238689780009	0.607379340344332	0.745098039215686	0.702019675809165	0.920000000000001
66.8736879528086	-42.3321017736371	0.579408201810026	0.658816403620051	0.5	0.73319194184924	0.920000000000001
66.8734204288619	-42.3093688116195	0.63404568598574	0.646200824707799	0.621890547263681	0.718203915632873	0.920000000000001
66.8729296078051	-42.2863526612894	0.585296171299527	0.667767483841992	0.502824858757062	0.726868206807356	0.920000000000001
66.8724385751112	-42.2636494100873	0.49870107174675	0.705735476826833	0.291666666666667	0.738647548497981	0.92
66.872137785751	-42.2409248397993	0.495130319460315	0.593201815391218	0.397058823529412	0.707141992431185	0.920000000000001
66.8717929530742	-42.2180337268992	0.497631348391862	0.637419559528823	0.357843137254902	0.719201059726591	0.920000000000001
66.8713037441513	-42.1953305428794	0.545471557873547	0.68864426517238	0.402298850574713	0.736712412902626	0.920000000000001
66.8708632520816	-42.1726216867558	0.597974998845714	0.638478733323611	0.557471264367816	0.717957166111425	0.920000000000001
66.8705283898097	-42.1497300562182	0.750169449583669	0.745436938383024	0.754901960784314	0.753597619992052	0.920000000000001
66.8701137511351	-42.1268478365716	0.671169897165	0.705084892369216	0.637254901960784	0.740434498744184	0.920000000000001
66.8695900367928	-42.1041511465051	0.577479589328299	0.671088210914663	0.483870967741935	0.726950333593297	0.92
66.8691881485841	-42.081439500987	0.702511546853103	0.732295820978933	0.672727272727273	0.750894120505183	0.920000000000001
66.8688317618655	-42.0585516823072	0.705512405233767	0.685534614389102	0.725490196078431	0.734206709890679	0.920000000000001
66.868338231019	-42.0358519413989	0.846129863199278	0.784458307958841	0.907801418439716	0.768910532269892	0.920000000000001
66.8678877207986	-42.0131471246418	0.783626669746135	0.749071521310451	0.818181818181818	0.75337808656789	0.920000000000001
66.8675331889659	-41.9902600875035	0.731977083146963	0.645326715313534	0.818627450980392	0.721089207435659	0.920000000000001
66.8670677886498	-41.9675579525972	0.796569179678445	0.757317463834502	0.835820895522388	0.758647014184441	0.920000000000001
66.866531075032	-41.9448659439787	0.754026650463632	0.674719967593931	0.833333333333333	0.730002038634509	0.92
66.8661224516335	-41.9219866026839	0.822603552076179	0.841635675580929	0.803571428571428	0.785873083032656	0.920000000000001
66.8657622454136	-41.8992730272023	0.766561053370063	0.737102206242614	0.796019900497512	0.753292474895351	0.920000000000001
66.8652404435198	-41.8765805076549	0.782755148163888	0.655062535133746	0.91044776119403	0.725669992440414	0.920000000000001
66.8647014339355	-41.8538864308019	0.843662358852548	0.84117087155125	0.846153846153846	0.785095187574297	0.92
66.8643161657204	-41.8308836418447	0.727840587036219	0.789014507405771	0.666666666666667	0.766339876297217	0.920000000000001
66.8639337162866	-41.8081743905608	0.768533297477933	0.681345201921039	0.855721393034826	0.734773240395339	0.920000000000001
66.8633751411312	-41.7854890269416	0.869932823640812	0.828754536170513	0.911111111111111	0.782953243833666	0.920000000000001
66.8628361523418	-41.7626303401038	0.79780831791359	0.643235683446228	0.952380952380952	0.72787017826507	0.92
66.8624951364267	-41.7399180870757	0.745572089775671	0.718657407064569	0.772486772486772	0.744892774955952	0.920000000000001
66.8620741685066	-41.7172160222765	0.801250020036961	0.728425965999849	0.874074074074074	0.751761742620936	0.920000000000001
66.8614335755548	-41.6943751067692	0.738875773032831	0.660547244990393	0.817204301075269	0.727799737725024	0.920000000000001
66.8609052665972	-41.6715175578463	0.799290197081451	0.814266668672707	0.784313725490196	0.781029801150446	0.92
66.8605685773362	-41.6488065429333	0.775637612780181	0.711275225560363	0.84	0.747987933414682	0.920000000000001
66.8600837996062	-41.6261144742589	0.84942194128574	0.794803478531076	0.904040404040404	0.782121236092627	0.920000000000001
66.8594577605109	-41.6032724926176	0.870552580629458	0.779566699720454	0.961538461538462	0.761189552595566	0.920000000000001
66.8589810536192	-41.5805796826737	0.797296211029144	0.738531815997681	0.856060606060606	0.76257891903777	0.920000000000001
66.858598094292	-41.5578751155201	0.853524072095175	0.760969712817801	0.946078431372549	0.767532473089516	0.920000000000001
66.8580515739752	-41.5350223081819	0.841250191058432	0.765833715450199	0.916666666666666	0.770427517776329	0.920000000000001
66.857440664824	-41.5123511219202	0.752172273989278	0.704344547978556	0.8	0.746954660961276	0.92
66.8569872981417	-41.4896568471229	0.787108872819791	0.674746846168684	0.899470899470899	0.729907113042576	0.920000000000001
66.8565442348151	-41.4667907957665	0.73846032301627	0.604371626424696	0.872549019607843	0.711014568962436	0.920000000000001
66.855945181215	-41.4439484270708	0.829371649929801	0.666495237844097	0.992248062015504	0.730935776202251	0.920000000000001
66.8554147240108	-41.4212671423652	0.83026276025983	0.741333601327741	0.919191919191919	0.749415135900295	0.920000000000001
66.8549839168572	-41.3987384039195	0.830182953359093	0.695191777364952	0.965174129353234	0.730743544617368	0.920000000000001
66.8544187141623	-41.3757557416615	0.834808016898893	0.710641674823428	0.958974358974359	0.737075505308873	0.920000000000001
66.8538107002442	-41.3530879024528	0.632950263349088	0.599233860031508	0.666666666666667	0.711670756373977	0.92
66.8533499652023	-41.330398048523	0.717840653737501	0.582740131004414	0.852941176470588	0.703971421965316	0.920000000000001
66.8528643934707	-41.3075410810609	0.746348836882733	0.580932967883114	0.911764705882353	0.705021032225658	0.920000000000001
66.8522320177334	-41.284707496446	0.821374412859815	0.676762431161808	0.965986394557823	0.72778790125359	0.920000000000001
66.851654248806	-41.2620364657559	0.874025200014619	0.761939288918127	0.986111111111111	0.754009839646412	0.92
66.8512126955206	-41.2393453962039	0.830648313384658	0.720120156181082	0.941176470588235	0.739147261041627	0.920000000000001
66.8507066073893	-41.2164929159833	0.797730188167318	0.703303513589539	0.892156862745098	0.73838318409019	0.920000000000001
66.8500244675717	-41.1938414945864	0.836314817276958	0.721649242397054	0.950980392156863	0.744102827220296	0.920000000000001
66.8494222616341	-41.171177068187	0.838075770804842	0.69575938474694	0.980392156862745	0.733352108918751	0.92
66.8489970116039	-41.1483150665127	0.855584409107931	0.735678622137431	0.975490196078431	0.748040322265225	0.920000000000001
66.848458342289	-41.1256408518509	0.842238642659496	0.744178777856305	0.940298507462686	0.744943318231796	0.920000000000001
66.8477713097131	-41.1029919503943	0.911769606018991	0.806445194943961	1.01709401709402	0.768172100065717	0.920000000000001
66.8471872968056	-41.0801548447565	0.899210629573109	0.786075580133867	1.01234567901235	0.722171121858918	0.920000000000001
66.8467432136696	-41.0572970283538	0.81572043924802	0.680460486339178	0.950980392156863	0.709097318613116	0.920000000000001
66.8461756088115	-41.03462939437	0.86871021591841	0.73244530745871	1.00497512437811	0.728912973983402	0.920000000000001
66.8454739778579	-41.0119855628564	0.828640773921748	0.740614881176828	0.916666666666667	0.754684468172929	0.920000000000001
66.8448825137299	-40.9891516663363	0.868875482047555	0.72699827592307	1.01075268817204	0.732945949462623	0.920000000000001
66.8444201421568	-40.966469156479	0.797944289887422	0.720266689227581	0.875621890547263	0.711414745966368	0.920000000000001
66.8438437265817	-40.9439708958231	0.835757468163994	0.716291055730973	0.955223880597015	0.709059573075439	0.920000000000001
66.8431235036288	-40.9210063538429	0.801755407986882	0.742399704862653	0.861111111111111	0.714556092823205	0.920000000000001
66.842518390154	-40.8983477108901	0.798716121261004	0.668139313229079	0.929292929292929	0.69947770669522	0.920000000000001
66.842027330948	-40.8756710748228	0.796028327212849	0.675389987759031	0.916666666666667	0.704316307371595	0.920000000000001
66.8414418126315	-40.8528387862366	0.77124369089342	0.591506989629977	0.950980392156863	0.680139815677468	0.920000000000001
66.8407404122641	-40.8300276480677	0.732291952817434	0.631250572301536	0.833333333333333	0.682039578451684	0.920000000000001
66.840138145227	-40.8073707147909	0.81942336543367	0.71384673086734	0.925	0.688356261338857	0.920000000000001
66.8396272644132	-40.784699193439	0.815134515565086	0.664582756620368	0.965686274509804	0.69257302354185	0.920000000000001
66.8389875415092	-40.7618785897512	0.852050874270066	0.728611552461701	0.975490196078431	0.732205597503482	0.920000000000001
66.8382950075421	-40.7392393233544	0.902054855008988	0.819035083152304	0.985074626865672	0.757678109043698	0.920000000000001
66.8376914018829	-40.7165843836929	0.857518963940559	0.739547731802688	0.975490196078431	0.731384731684536	0.920000000000001
66.8371253210114	-40.6937524296295	0.824820065175264	0.683953855840723	0.965686274509804	0.716822070823572	0.920000000000001
66.8364551693331	-40.6711106444549	0.815221506235679	0.719995251277328	0.91044776119403	0.729533656577407	0.920000000000001
66.8357725160074	-40.6484719783028	0.853348872571363	0.745913431417237	0.96078431372549	0.734598910523856	0.92
66.8352128641829	-40.6256409760429	0.842996671499611	0.69579726456785	0.990196078431373	0.721578159035225	0.920000000000001
66.8346144793467	-40.6029881100589	0.811346480735785	0.687369578386994	0.935323383084577	0.725000778551106	0.920000000000001
66.8338862154258	-40.5803600758824	0.852344341928042	0.698399375679984	1.0062893081761	0.724107180577912	0.920000000000001
66.8332013708644	-40.5575531755726	0.826237796250967	0.713081653107996	0.939393939393939	0.711526053499549	0.92
66.8326383457186	-40.5347247954215	0.849714500311545	0.699429000623091	1	0.714956446993611	0.920000000000001
66.8320279713331	-40.5120761191254	0.730343981100091	0.664668061702669	0.796019900497512	0.709384299821424	0.920000000000001
66.8312967201777	-40.4896173503522	0.82043356170831	0.684892280649324	0.955974842767296	0.711465275605376	0.920000000000001
66.8305827870994	-40.4666656569734	0.865570698157834	0.751974729649002	0.979166666666667	0.712027905328384	0.92
66.8300161874096	-40.4440116437697	0.735959771436982	0.60624790108292	0.865671641791045	0.711069073474719	0.920000000000001
66.8294177749816	-40.4213639705632	0.680050059103711	0.532322340429645	0.827777777777778	0.68103116711912	0.920000000000001
66.8286127631494	-40.3985865681255	0.7938992162152	0.66622980497942	0.92156862745098	0.723217441329535	0.920000000000001
66.8278899419421	-40.3759641401896	0.749041585399416	0.664749837465499	0.833333333333333	0.739080882348996	0.92
66.8273598416339	-40.3533072416067	0.694302364931835	0.609192965157787	0.779411764705882	0.701876679986193	0.920000000000001
66.8267552853333	-40.3304928170321	0.600868651596147	0.56448240123151	0.637254901960784	0.680988098100844	0.92
66.825933817656	-40.307721956491	0.568425300621636	0.549549013941685	0.587301587301587	0.681160918340923	0.92
66.8246240487219	-40.2624583186414	0.407780256365406	0.451457948628248	0.364102564102564	0.658644343088339	0.92
66.8240026767926	-40.2396492316913	0.503099545884086	0.547079594912826	0.459119496855346	0.695835476155379	0.92
66.8231693430155	-40.2170550004657	0.470399936829661	0.527006770211046	0.413793103448276	0.712821249134349	0.92
66.8224293408357	-40.194441487128	0.55796851016593	0.582603686998528	0.533333333333333	0.706721826810745	0.92
66.8218530187496	-40.1716254439643	0.371484757621384	0.48316559367414	0.259803921568627	0.663677668605069	0.92
66.8211781179091	-40.1489991967473	0.431564123533422	0.509894416221074	0.353233830845771	0.688848216340997	0.92
66.8203707863712	-40.1264007024935	0.512341900546012	0.574066517141407	0.450617283950617	0.675357452623732	0.92
66.8196400970143	-40.1036155011685	0.499519471604662	0.529903140740188	0.469135802469136	0.695344025463905	0.92
66.8190322736358	-40.0808071201639	0.371073989844076	0.482344058119525	0.259803921568627	0.691555000184892	0.92
66.8183326515853	-40.0581882265201	0.37962708209414	0.470696950257932	0.288557213930348	0.667669669268519	0.92
66.8175035048517	-40.0357640308731	0.30536953872828	0.422333280355112	0.188405797101449	0.659781340589187	0.92
66.8167752204007	-40.0128440357253	0.393479638591211	0.518440758663903	0.268518518518518	0.644556002463303	0.92
66.8161488343348	-39.9902121853105	0.351135750536781	0.473415779680527	0.228855721393035	0.660306564719008	0.92
66.8153702948513	-39.9676121384196	0.342191016140918	0.416622469440307	0.26775956284153	0.661687771814767	0.92
66.8145588687961	-39.9448489353289	0.512495228078676	0.358323789490684	0.666666666666667	0.64049644747829	0.92
66.8139551474649	-39.9222156344758	0.271826013579425	0.3595724251688	0.18407960199005	0.635990769797075	0.906319816928692
66.8132604698173	-39.8996006266532	0.236470802544631	0.290145906164531	0.182795698924731	0.610202424486053	0.877068107248136
66.8123663013284	-39.8768589210822	0.229058239935821	0.388672035427197	0.0694444444444444	0.617390299893817	0.92
66.8116177030956	-39.8540856766418	0.161034655294634	0.171531676180666	0.150537634408602	0.606342126834626	0.909080490899655
66.8110231779663	-39.8314532496269	0.0909405067138519	0.112113571567239	0.0697674418604651	0.6	0.843622383711442
66.8102315667278	-39.8088618730871	0.0308732543702752	0.0415444885385303	0.0202020202020202	0.6	0.761281512571907
66.8086316459406	-39.76351556409	0.0272600819306648	0.0301299199588906	0.024390243902439	0.6	0.743845924415283
66.8080210899241	-39.7408889887141	0.0154762893415493	0.0194583258095354	0.0114942528735632	0.6	0.726820949657911
66.8071519886406	-39.7181470152572	0.111061603886175	0.159230126011344	0.0628930817610063	0.600460120758117	0.744521244920644
66.8040537278784	-39.6276210164691	0.145619157292007	0.284146116002453	0.00709219858156028	0.626322716208981	0.92
66.8025007039814	-39.582620769832	0.0697480576418973	0.123871115283795	0.015625	0.604274506385756	0.858883714615542
67.8355668777956	-34.7006660713219	0.0980186656592529	0.191062206940396	0.00497512437810945	0.602741973765089	0.92
67.8057224666302	-34.7534337379552	0.153846749577502	0.297743250398785	0.00995024875621891	0.630432317631711	0.92
67.7982961558993	-34.7665914442794	0.190939803309028	0.372075685049429	0.00980392156862745	0.646519562871126	0.92
67.7759821094129	-34.8061899162961	0.19874292765187	0.368074090597857	0.0294117647058823	0.646799137971153	0.92
67.7684897304911	-34.8193831456718	0.0713499039571794	0.137797847130045	0.00490196078431373	0.610585090831651	0.840740748134446
67.760987233376	-34.8325302624229	0.131323849934095	0.228333974377993	0.0343137254901961	0.619388652969761	0.908511216039248
67.7461109258638	-34.8585831882339	0.106116811418411	0.177919897346626	0.0343137254901961	0.6	0.92
67.7386270028194	-34.8717138022209	0.171128452546552	0.322649061955849	0.0196078431372549	0.649674174135087	0.92
67.7311331857223	-34.8848446116999	0.152758079846244	0.246692630280724	0.0588235294117647	0.629253480104901	0.92
67.7236919278824	-34.8978861317683	0.205630444437353	0.311758401312517	0.0995024875621891	0.613626415608856	0.92
67.7162630875834	-34.9109857415071	0.46461547039351	0.492956430983098	0.436274509803922	0.68152133140946	0.92
67.7087858398701	-34.9242106861419	0.379037776406036	0.459055944968935	0.299019607843137	0.675291831565895	0.92
67.7013693989511	-34.9372975801738	0.243187244646856	0.360111863031087	0.126262626262626	0.6125798202295	0.92
67.6938914567169	-34.9504402982432	0.139850424592006	0.220877319772247	0.0588235294117647	0.612255423523507	0.919972210388778
67.686392871215	-34.9635643238108	0.343349973500117	0.372974456804156	0.313725490196078	0.657366645537609	0.92
67.6789447429072	-34.9765709193812	0.356639366256407	0.330194155398386	0.383084577114428	0.635660786326488	0.92
67.6714944596677	-34.9895622996561	0.581618648066878	0.452452982408265	0.71078431372549	0.66266795350278	0.92
67.6639857095617	-35.0026382017267	0.366892879854473	0.385746544022671	0.348039215686275	0.660155858374061	0.92
67.656528216011	-35.0155932866328	0.266989006519853	0.32502278915911	0.208955223880597	0.644003251118167	0.90537900472555
67.6490723558226	-35.0285497672547	0.127541405724093	0.240376929095244	0.0147058823529412	0.619779360080417	0.92
67.6415608395924	-35.0416030157006	0.550733861359362	0.415193212914801	0.686274509803922	0.630204218857579	0.914537738936333
67.6340479714376	-35.0546482057788	0.389939010349519	0.338701550110803	0.441176470588235	0.64318267923028	0.916116539111548
67.6265937545834	-35.067601491979	0.125764302667424	0.157001242150768	0.0945273631840796	0.611386086997127	0.700107197642604
67.6191338160382	-35.0805272987759	0.18890975050181	0.279780285317346	0.0980392156862745	0.608071580586665	0.853231833741284
67.6116163715621	-35.0935385514786	0.188956722136987	0.2798742285877	0.0980392156862745	0.629574011914966	0.90627407962762
67.6041589816696	-35.1064664182291	0.348599021574343	0.348939336681024	0.348258706467662	0.646247152225513	0.917479002594541
67.5967039282034	-35.1194008169819	0.293510061157347	0.439961298785282	0.147058823529412	0.661313053439185	0.92
67.5891886037343	-35.132411578366	0.267905899507043	0.427968661759184	0.107843137254902	0.669949935343878	0.92
67.5817254181873	-35.1453049651518	0.229387475225266	0.38414808477889	0.0746268656716418	0.644536952225922	0.92
67.574265921885	-35.1582088692252	0.211361723966044	0.300174428324244	0.122549019607843	0.632618104919771	0.870022982025027
67.5592403549357	-35.1842097116521	0.259289863811277	0.45975619821079	0.0588235294117647	0.684984251499363	0.92
67.551797755021	-35.1970694743849	0.128714171094902	0.252377837139299	0.00505050505050505	0.639088293162744	0.92
67.5443024074337	-35.2099823565585	0.156209121783477	0.170261380821857	0.142156862745098	0.607025989756957	0.822560389065596
67.5367803235633	-35.2229116189043	0.372649486961537	0.30412250333484	0.441176470588235	0.623222334402603	0.900550074300394
67.5293071586765	-35.2357124514856	0.215059905593317	0.251015333574695	0.17910447761194	0.612573080300276	0.883840359104203
67.5218315024156	-35.2484972993574	0.0206995868951659	0.0266932914373907	0.0147058823529412	0.6	0.730354298469972
67.5142918714996	-35.261350287484	0.172274849371356	0.310235973252516	0.0343137254901961	0.615749986281584	0.910849622581193
67.5068036341959	-35.2740973613868	0.254614701536182	0.320174676704205	0.189054726368159	0.643311961720608	0.899212053071938
67.499323485661	-35.286874639443	0.485321093964	0.338289246751529	0.632352941176471	0.648491296302377	0.885313659446015
67.4918069861077	-35.2998249531594	0.591014475765994	0.456538755453556	0.725490196078431	0.681443097469711	0.918056496593124
67.4842998756483	-35.3128059175667	0.374680376341252	0.430733301702112	0.318627450980392	0.672593112113793	0.879930078246977
67.4768497960846	-35.3256815481407	0.344074898173604	0.275214472964122	0.412935323383085	0.624857712429638	0.860145030419215
67.4693931873986	-35.3385274553128	0.531347014399244	0.337203832720058	0.725490196078431	0.654587975970717	0.894916961362525
67.4618741488237	-35.351439359706	0.443144282545997	0.30295523175866	0.583333333333333	0.634461221036932	0.909244475647795
67.4543988984424	-35.3642034387273	0.521253706847671	0.355940249516239	0.686567164179104	0.650361064206187	0.919121210717486
67.4469161026423	-35.3769353862443	0.71023210558269	0.567523034694793	0.852941176470588	0.716465118040524	0.920000000000001
67.439368633786	-35.3897281785833	0.80086044368838	0.738975789337544	0.862745098039216	0.758353599867655	0.920000000000001
67.4318162401984	-35.4025013169368	0.8724056631528	0.78402701258011	0.96078431372549	0.766167270849794	0.920000000000001
67.4243200618646	-35.4151767722421	0.724010522446657	0.557473781211722	0.890547263681592	0.712452538198552	0.920000000000001
67.4168321366685	-35.4278811849708	0.686791731802258	0.530446208702556	0.84313725490196	0.701602337581107	0.919144823825233
67.4092957429429	-35.4407058313804	0.845983871924209	0.716477547769987	0.975490196078431	0.746968226174717	0.920000000000001
67.4018401020568	-35.4534231326081	0.593072411155255	0.403316539482226	0.782828282828283	0.659946257112949	0.914281293569651
67.3943418242949	-35.4662122560488	0.349362601920395	0.37029383129177	0.32843137254902	0.649475721747414	0.914449660318768
67.3868129243384	-35.4790555848165	0.90324523422357	0.831000272368708	0.975490196078431	0.795829610973906	0.920000000000001
67.3793343426619	-35.491772867361	0.868221511347084	0.796144515231482	0.940298507462686	0.778054392710596	0.920000000000001
67.3718464288626	-35.5044450339427	0.34244949156124	0.243722512534245	0.441176470588235	0.61511919451278	0.858964036773757
67.364292660924	-35.5171706659012	0.281985589510527	0.25115066620054	0.312820512820513	0.632825661427363	0.860501559261121
67.3567381019317	-35.5298905812202	0.418860866506149	0.332819772227983	0.504901960784314	0.636277616920299	0.914655140991867
67.3492481211992	-35.542539668059	0.465716263108217	0.190138993878127	0.741293532338308	0.608781568608491	0.856660119106066
67.3417591861434	-35.5551910694439	0.48074837657272	0.515418321772891	0.446078431372549	0.680183213537041	0.838295830326232
67.334219322326	-35.5679584988285	0.974732242873464	0.954366446531242	0.995098039215686	0.853056648391933	0.920000000000001
67.3267384139709	-35.5806406764404	0.965827141419269	0.946579655972865	0.985074626865672	0.84540615044953	0.920000000000001
67.3192536055988	-35.5933056476489	0.982088055416671	0.959274150049031	1.00490196078431	0.85274169663948	0.920000000000001
67.3117028969577	-35.6060244448426	0.7372635189484	0.719625077112486	0.754901960784314	0.758200330340227	0.920000000000001
67.3041388800464	-35.6186861667577	0.963532923043961	0.927065846087923	1	0.836368687094491	0.920000000000001
67.2966153306279	-35.6311852055414	0.69571848674097	0.570541451093879	0.82089552238806	0.703366652158288	0.897579906895753
67.2890856329659	-35.6436556907645	0.166186052325946	0.232372104651893	0.1	0.616557392972137	0.878532394182876
67.2815057542596	-35.6562419264547	0.537393359777993	0.520865150928536	0.553921568627451	0.696343720102862	0.920000000000001
67.2739983542453	-35.6687927772744	0.64227628578122	0.438781427283834	0.845771144278607	0.676845533120828	0.920000000000001
67.26650347934	-35.6813885379304	0.814469627163051	0.682860822953553	0.946078431372549	0.740461325641861	0.920000000000001
67.2589630857789	-35.6941196194807	0.850364572465512	0.759552674342789	0.941176470588235	0.759628548877892	0.920000000000001
67.2514948454318	-35.7067715204908	0.70230397175891	0.626830165740043	0.777777777777778	0.709857110667593	0.91864189927542
67.2439670385459	-35.7194970852102	0.380709409621045	0.388284490883882	0.373134328358209	0.647919656205832	0.891190772643588
67.2289315441131	-35.7447255855177	0.320537554974231	0.0639606820877658	0.577114427860696	0.601905587869857	0.690076922606818
67.2214331916426	-35.7572631492883	0.395943199672835	0.174239340522142	0.617647058823529	0.612645974314915	0.854363683831006
67.2138463853379	-35.7697774724863	0.308789166170255	0.240127351948354	0.377450980392157	0.626074961159468	0.857200010941763
67.2062900373163	-35.7820958055407	0.143625806414756	0.237500369048417	0.0497512437810945	0.619606284072961	0.910412033152076
67.1987423922561	-35.7944464010704	0.175499581429309	0.203940339329206	0.147058823529412	0.614407786239973	0.821966530062148
67.191167908427	-35.8070064572924	0.279553871660168	0.284597939398767	0.274509803921569	0.62188470471726	0.860678060212275
67.1836154888478	-35.8196505060026	0.869034916497958	0.836109048682191	0.901960784313725	0.80642724619414	0.920000000000001
67.1761277136647	-35.8322249976923	0.860971611264156	0.796570088199955	0.925373134328358	0.769036709444355	0.920000000000001
67.1686326038329	-35.8447622280866	0.399333936540695	0.401609049551978	0.397058823529412	0.667438325691202	0.920000000000001
67.1610650916183	-35.8573238613196	0.739516099501137	0.851581218610117	0.627450980392157	0.80433810226373	0.920000000000001
67.1535449424602	-35.8697547352722	0.727731572426351	0.873373592613896	0.582089552238806	0.795671011644655	0.920000000000001
67.1460194796989	-35.8821637310122	0.74236070155029	0.690603756041757	0.794117647058823	0.73987688483949	0.920000000000001
67.1384409614903	-35.8946756022097	0.439957005796658	0.720710031493814	0.159203980099503	0.75064394553874	0.870117300709726
67.1308706108263	-35.907219305664	0.362878340754861	0.387521387392076	0.338235294117647	0.651023139327028	0.894209212426774
67.1233536137302	-35.9196544871458	0.570844599209037	0.420296163592203	0.72139303482587	0.66126235514079	0.920000000000001
67.1158353786335	-35.9320795083158	0.671506780360983	0.529288070525887	0.813725490196078	0.69286992462531	0.920000000000001
67.1082650791851	-35.9446115777916	0.800576496576746	0.679584365702513	0.92156862745098	0.733677014600522	0.920000000000001
67.1019957710072	-35.9549977045867	0.737640669862418	0.704910969354466	0.77037037037037	0.738189032360931	0.904374280966475
67.0415128218437	-36.6060339961732	0.223820470065362	0.350418717908502	0.0972222222222222	0.612872458207489	0.820064154367578
67.0465403815545	-36.5977299057155	0.217039787274748	0.369402957634074	0.0646766169154229	0.627559541366329	0.906206989600522
67.0540437500335	-36.5852786974102	0.402005293850902	0.431461568093962	0.372549019607843	0.633287282568482	0.92
67.0616234317555	-36.5728125588151	0.31043304253154	0.444395496827786	0.176470588235294	0.643121406112446	0.860108831656623
67.069230803605	-36.5604607741803	0.399043075511004	0.361811641218086	0.436274509803922	0.654153943895189	0.850705801222806
67.0844189079266	-36.5363145632771	0.1652906586434	0.090385238855428	0.240196078431373	0.603602442922682	0.788008356790385
67.0921033596196	-36.5242802665442	0.695789495303691	0.670990755313264	0.720588235294118	0.703972934695455	0.913826038521045
67.1225732148393	-36.4757356750488	0.307685707019974	0.30164592384387	0.313725490196079	0.636790263731031	0.883385812414736
67.1301758638792	-36.463328961336	0.213324855189693	0.240375200575464	0.186274509803922	0.61364397825178	0.884616939711301
67.1452272498134	-36.4385226786715	0.104390917545074	0.154860266462698	0.053921568627451	0.609978232501436	0.893118461271941
67.1528295602347	-36.4261101735783	0.210427851089772	0.268894917865818	0.151960784313726	0.636435822129514	0.92
67.1604060104701	-36.4139139829308	0.476054716523974	0.389920378321581	0.562189054726368	0.6	0.812774558850508
67.1909044047032	-36.3651980419637	0.266796690458702	0.104300451624474	0.42929292929293	0.6	0.806390604705529
67.1984694799362	-36.3529441159965	0.310764741699851	0.342922518225573	0.278606965174129	0.636751714879651	0.906178922352189
67.2060155086917	-36.3405901870911	0.259278299220864	0.293066402363298	0.225490196078431	0.617344994835756	0.913450505461945
67.2136009113045	-36.3280688044162	0.195222700201367	0.125739518049792	0.264705882352941	0.6	0.82511529873675
67.2211753706423	-36.3155001207426	0.331102231292625	0.250439756702897	0.411764705882353	0.614823142381986	0.886323150385963
67.2286971171088	-36.3030428879514	0.170941968644992	0.18765508156859	0.154228855721393	0.607080520728592	0.778701754732426
67.2362275654309	-36.2906249069548	0.259340572513106	0.141230164634056	0.377450980392157	0.6	0.830424488089188
67.2438263769521	-36.2781557567441	0.307531752842396	0.00231840764557553	0.612745098039216	0.622597727950002	0.704826354712449
67.2514373792616	-36.2657326760703	0.242182803072924	0.278483253204673	0.205882352941176	0.630138914519838	0.823672135181685
67.259006837389	-36.2534478721051	0.219274607491113	0.179842747320534	0.258706467661692	0.607972740955592	0.865330833811969
67.2665927261333	-36.2412253912043	0.273109134737333	0.266806504768785	0.279411764705882	0.6057665938279	0.882670821975775
67.2742445784105	-36.2289453444624	0.310895975694977	0.24924293178211	0.372549019607843	0.618754469548068	0.839315647034693
67.2818313025698	-36.2167291481613	0.393952536990276	0.116263282935776	0.671641791044776	0.604962499223808	0.736501907312435
67.2893989310838	-36.2044421578894	0.2187386354675	0.207085114072255	0.230392156862745	0.609076774585707	0.871668582447354
67.2970049729132	-36.1919729898665	0.245077826292053	0.230351731015479	0.259803921568627	0.605336281626788	0.883275468329092
67.3046000742071	-36.1794499751651	0.236602883129003	0.26732341331683	0.205882352941176	0.609970038350522	0.887368281452885
67.3121329590197	-36.166991317438	0.288905900322863	0.289254586715378	0.288557213930348	0.614909696003127	0.916112370468722
67.3196658610511	-36.1545284118499	0.26954369015138	0.298891301871388	0.240196078431372	0.613657558472208	0.92
67.3272605578132	-36.1419878596204	0.317898223215719	0.155404289568693	0.480392156862745	0.605333642159984	0.832102430011145
67.3348022278926	-36.1295488993358	0.256342482163935	0.32363023795971	0.189054726368159	0.609808642048383	0.911773682836757
67.3423484497827	-36.1171240130888	0.196635518465298	0.244017305587312	0.149253731343284	0.60601267355999	0.92
67.3499527880895	-36.1046761402528	0.412487162263602	0.421989249900337	0.402985074626866	0.656799943655131	0.920000000000001
67.3575228118571	-36.0923419409178	0.426852395022996	0.397822437104815	0.455882352941176	0.643371000039981	0.920000000000001
67.3651402520871	-36.0798720729641	0.341926191007894	0.37012689181971	0.313725490196078	0.639680608488427	0.907153904097009
67.3727365678	-36.0673165675367	0.385096458367396	0.299604681440673	0.470588235294118	0.61708577859841	0.914147728446037
67.3802593162398	-36.0547871218928	0.277796996857279	0.147633794709583	0.407960199004975	0.607319648132467	0.792056867094203
67.3877699026932	-36.0421985830347	0.190295616734638	0.375689272684962	0.00490196078431373	0.634968973625308	0.92
67.3953401746286	-36.0295196108083	0.239058931442213	0.2183139413158	0.259803921568627	0.6	0.799526070804069
67.4331208279804	-35.9670817057877	0.178151540981375	0.219048180001965	0.137254901960784	0.609546971306596	0.912094546736609
67.4407204184067	-35.9545009468731	0.149322309235063	0.279036775332872	0.0196078431372549	0.609226839841014	0.92
67.501148900637	-35.8535172366559	0.202279057727645	0.237891448788623	0.166666666666667	0.607691143970232	0.89951294299388
67.5086613213864	-35.8408739704887	0.225607177482356	0.197483011681129	0.253731343283582	0.6	0.773702128470113
67.5161718791575	-35.8282189205759	0.360628854742561	0.23106163105375	0.490196078431373	0.606984525645473	0.866541078358656
67.5237371504112	-35.8154580290558	0.493289129918692	0.295401789249149	0.691176470588235	0.606410964253221	0.878680251063725
67.531246859162	-35.8027940413545	0.402171031607472	0.167526142816934	0.63681592039801	0.603794508724346	0.812529963124922
67.5387607849383	-35.7901448887292	0.30262341509612	0.296423300780476	0.308823529411765	0.615999675488934	0.92
67.5463404352936	-35.7774335866156	0.751347202233386	0.635047345643243	0.867647058823529	0.702449341308201	0.920000000000001
67.5539309160141	-35.7647575681763	0.741766703283937	0.473729484999243	1.00980392156863	0.641059452145002	0.914632849691495
67.5614687015622	-35.7521849547121	0.632031813448281	0.348640741324423	0.915422885572139	0.616540191384664	0.891320847542396
67.5689995511446	-35.7395807790407	0.587717013715585	0.312688929391955	0.862745098039216	0.611572040792092	0.858639875521471
67.5765751760789	-35.7268352251735	0.542041072716645	0.152709596413683	0.931372549019608	0.605061908651159	0.818358919449061
67.5840843755376	-35.7141434213555	0.528819927886861	0.142216970201583	0.915422885572139	0.604369047920267	0.821496985536527
67.5915832790459	-35.7013990626966	0.653170157771891	0.31614423711241	0.990196078431373	0.629248319875429	0.904217714661723
67.5991393493487	-35.6885529279843	0.706399029091175	0.417700018966664	0.995098039215686	0.628188098466087	0.881750711477423
67.6066525130638	-35.675854067226	0.616809330350971	0.367947018910896	0.865671641791045	0.619900201713605	0.87694404735897
67.6141773454294	-35.6631985447107	0.73010828831593	0.494530302122056	0.965686274509804	0.671803425136656	0.916879017877891
67.6217595458572	-35.6504485198988	0.62750814229188	0.38736922576023	0.86764705882353	0.655801360183717	0.888319342151615
67.6293386644678	-35.637682537832	0.742149293874602	0.503906430886458	0.980392156862745	0.688089607436732	0.918825730668975
67.6368538335238	-35.6249803298435	0.60804343158175	0.549420196496834	0.666666666666667	0.699438472116051	0.918928822625107
67.6443469980776	-35.6122074506513	0.532679990814307	0.368842568693292	0.696517412935323	0.641010704235916	0.915299285337792
67.6518731550182	-35.5993232284366	0.759617008036688	0.524209140451486	0.99502487562189	0.682656319261613	0.920000000000001
67.6593627453012	-35.5865056625863	0.737488826234831	0.626938436783388	0.848039215686275	0.625344789005304	0.92
67.6669105598014	-35.5735955444681	0.615014706223381	0.342774510485977	0.887254901960784	0.635652588711605	0.9000460467973
67.6744633536771	-35.5607055165299	0.715152477721389	0.557755935834936	0.872549019607843	0.693350732375256	0.909122669439045
67.6819669440729	-35.5479359394665	0.883499251328058	0.771973627034224	0.995024875621891	0.751692433494997	0.920000000000001
67.6894746537826	-35.5351793545425	0.88603974829018	0.791687339717616	0.980392156862745	0.730660989307742	0.919960546210733
67.6970447452545	-35.5223444375122	0.773476568247208	0.610678626690496	0.936274509803921	0.705089221324147	0.915682003764193
67.704555850638	-35.5095877472648	0.593673388920467	0.411227374855859	0.776119402985075	0.627582775810896	0.913242386951332
67.7120617155428	-35.4968023333658	0.748688140908286	0.566003732796963	0.931372549019608	0.629988931832932	0.913914527370029
67.7196161991836	-35.483883303896	0.762543047579074	0.544693938295404	0.980392156862745	0.632280702161919	0.92
67.7271621001336	-35.470926123024	0.719802941423054	0.532743137748068	0.906862745098039	0.639687770062737	0.92
67.734651594199	-35.4580647771501	0.759903829455149	0.609359897716267	0.91044776119403	0.658964508428156	0.92
67.7421415259673	-35.4452022109635	0.719718232166761	0.478652150608032	0.96078431372549	0.665230997067047	0.9159001123323
67.7496774571047	-35.4321971933562	0.784140446411149	0.63690834380269	0.931372549019608	0.721119078592194	0.911613637332038
67.7571471408414	-35.4192455892294	0.769051119599447	0.597803731736208	0.940298507462686	0.655467614519612	0.89191279514039
67.7646256126087	-35.4063247727292	0.411535765965314	0.131895061342393	0.691176470588235	0.608489947483221	0.773342943053681
67.7721757091081	-35.3933676475581	0.568893726595805	0.211316864956316	0.926470588235294	0.608734565899563	0.869056124398091
67.7796804226222	-35.3805439414193	0.461023237539997	0.285230554681985	0.63681592039801	0.629394558948032	0.894720603887483
67.7871849854722	-35.3677130095678	0.375475045190734	0.265655972734409	0.485294117647059	0.628610024993465	0.895647737538931
67.794730049745	-35.3547828821479	0.664597362635397	0.443622585967312	0.885572139303482	0.677535551293876	0.907470998496916
67.8022425679858	-35.3418388138276	0.74427012431289	0.617893482456626	0.870646766169154	0.717705090081536	0.920000000000001
67.8097222285666	-35.3289055848003	0.834654056765742	0.728131642943249	0.941176470588235	0.749564586637803	0.920000000000001
67.8172426628959	-35.3158080885206	0.624921728087519	0.426314044410331	0.823529411764706	0.66349778232333	0.912229909677552
67.8247509012216	-35.3026645615942	0.556386770080149	0.254930402905396	0.857843137254902	0.614049365436943	0.895986023879979
67.8322059855756	-35.2896209402578	0.692349715257588	0.524002913102241	0.860696517412935	0.692929439326612	0.920000000000001
67.8396734331691	-35.2766109949471	0.773461250657167	0.546922501314333	1	0.703468252445974	0.920000000000001
67.8472120418725	-35.2635572775926	0.622797085238358	0.353437307731618	0.892156862745098	0.651692019328522	0.918080437269527
67.8547043140348	-35.2506369468073	0.661455285518801	0.372661814818695	0.950248756218906	0.646371887027297	0.916296858539172
67.8622070144578	-35.2377557131485	0.610083406967285	0.36232367667967	0.857843137254901	0.636240492729675	0.89723576564515
67.8697585404951	-35.2247443621317	0.607261702670868	0.386092032792717	0.828431372549019	0.622210121551366	0.870189359981684
67.8773012360348	-35.2116917432691	0.627700286450274	0.446577043488784	0.808823529411765	0.672759796841911	0.895774132156717
67.8847769895913	-35.1986891676938	0.812955364858283	0.645811227229005	0.980099502487562	0.730634682943871	0.920000000000001
67.8922452448763	-35.1856542721204	0.760386646458056	0.623714469386702	0.897058823529411	0.708806972561549	0.920000000000001
67.8997596787879	-35.172478595977	0.62513265290484	0.382618246986151	0.867647058823529	0.654004020980095	0.905288818776324
67.9072097983991	-35.15936614102	0.442437872787033	0.452039924678544	0.432835820895522	0.677977290351576	0.911066987978643
67.9146606421797	-35.1462499959993	0.439751770504825	0.438327070421414	0.441176470588235	0.675471592166261	0.920000000000001
67.9221764247343	-35.1330654040096	0.786961141069715	0.608236007629627	0.965686274509804	0.724881040047869	0.920000000000001
67.9297120260629	-35.1199536298646	0.683888519708446	0.524639784514931	0.843137254901961	0.701423490777521	0.920000000000001
67.937198834471	-35.1069651627696	0.593324730940484	0.609535034020272	0.577114427860697	0.716973238940473	0.903307612527155
67.9432779885613	-35.0964148451515	0.207356413113741	0.127891120801126	0.286821705426357	0.607749926284083	0.807203943597885
68.2458707914462	-34.5579956664491	0.392483946624304	0.271079004359719	0.513888888888889	0.6	0.92
68.2508167326527	-34.5489294788458	0.225937552498138	0.382223363702743	0.0696517412935323	0.680372783980382	0.92
68.2582063269482	-34.5353755260471	0.182105649825953	0.30538777024014	0.0588235294117647	0.6	0.92
68.273067219384	-34.5082533241348	0.316244925258579	0.23945502464651	0.393034825870647	0.611943401335566	0.875038749456664
68.2804798186824	-34.4947699016609	0.528021529147526	0.310945019079367	0.745098039215686	0.629016906723568	0.899071481346112
68.2879524944575	-34.4811991898236	0.477268416687801	0.376105460826582	0.57843137254902	0.642420819876623	0.92
68.2954287520143	-34.4676449946799	0.478838483420025	0.305716182526324	0.651960784313726	0.605950009783572	0.889491377859075
68.3028468122469	-34.4541761992326	0.511915524805612	0.372089756078886	0.651741293532338	0.638992270278764	0.920000000000001
68.3102610202644	-34.4406825236321	0.267520868052724	0.338963304732898	0.196078431372549	0.629982125315739	0.92
68.3177223565181	-34.427047460975	0.388767833145402	0.395182725114333	0.382352941176471	0.650675478627745	0.92
68.3251249208834	-34.4134971040708	0.434827372467677	0.401993053393065	0.467661691542289	0.651742509219766	0.92
68.3325310994543	-34.399957511183	0.387002410787166	0.39165188039786	0.382352941176471	0.655418787557833	0.92
68.3399956545143	-34.3863238310861	0.343731593604036	0.3051102460316	0.382352941176471	0.620272888904937	0.867180768026725
68.3474612690597	-34.372688670053	0.28255293074004	0.236674488931061	0.32843137254902	0.609934841767114	0.824525013073378
68.3548698694505	-34.3591457549608	0.336017174861129	0.264074150717283	0.407960199004975	0.612493757397548	0.831123780114726
68.3622747032289	-34.345587945581	0.181506250773413	0.162032109389963	0.200980392156863	0.6	0.796589307131231
68.3697337013207	-34.3319185576538	0.170184410897106	0.266839410029506	0.0735294117647059	0.620864843425635	0.92
68.6880854947016	-34.3046699688275	0.182053670260765	0.229778982312575	0.134328358208955	0.612794248684144	0.860198117804888
68.6806240674733	-34.3185104009839	0.498585147565342	0.565797746111075	0.431372549019608	0.660692805828414	0.92
68.6731844098842	-34.332416444139	0.365837274304273	0.378733372137958	0.352941176470588	0.631140012208193	0.920000000000001
68.6658178189614	-34.3462690045543	0.472090379508806	0.307364838619602	0.63681592039801	0.613703945816956	0.920000000000001
68.6584718850289	-34.3602074802272	0.564105657258985	0.348799549812087	0.779411764705882	0.628191490209995	0.920000000000001
68.651080035534	-34.374302267813	0.623575433208768	0.394209689946948	0.852941176470588	0.644359303938092	0.901386725517761
68.6436571087042	-34.388283337531	0.538333108056092	0.424705431798457	0.651960784313726	0.640025188889567	0.910466874505346
68.636260313249	-34.4020414578103	0.568200069173847	0.419982227899934	0.716417910447761	0.628504797335821	0.912593745881932
68.6288366705691	-34.4156838678306	0.540376376096154	0.433693928662896	0.647058823529412	0.636427377264095	0.92
68.6213362104708	-34.4293330408045	0.634635821059063	0.396722622510284	0.872549019607843	0.629613312368173	0.915615695301861
68.6138930527026	-34.4428778985888	0.649217277964353	0.397937043490895	0.900497512437811	0.619541055984372	0.899565097580762
68.6064731065883	-34.4565044149329	0.580538286121111	0.293429513418693	0.867647058823529	0.625553114109103	0.902123017301403
68.5990357016114	-34.4703902613499	0.568534683950323	0.460598779665352	0.676470588235294	0.627512446465205	0.92
68.591604736857	-34.4843086920714	0.452265919127876	0.296688701000849	0.607843137254902	0.606094742813571	0.856237728574098
68.5842212192429	-34.498088869122	0.568325898114841	0.440134383294359	0.696517412935323	0.629777406102293	0.92
68.5545084133772	-34.5527575835469	0.134162939404113	0.19479646704352	0.0735294117647059	0.6	0.83876170295012
68.5172252195017	-34.6211407394303	0.103454505948807	0.197105090328987	0.00980392156862745	0.6	0.92
68.4875131893216	-34.6756874006198	0.15052340809255	0.296071691806991	0.00497512437810945	0.6	0.92
68.472592040673	-34.7028340088057	0.152143728394418	0.284679613651581	0.0196078431372549	0.6	0.92
68.4651580324619	-34.7163434761399	0.166960524326401	0.259294182981161	0.0746268656716418	0.6	0.902681878616732
68.3009943550403	-35.0128800649641	0.0775613393976429	0.111005031736462	0.0441176470588235	0.604111492105698	0.783510417444155
68.2860302764446	-35.0396195315272	0.078695971598238	0.132516321305929	0.0248756218905473	0.6	0.85550527028543
68.2785696216447	-35.0529014708088	0.118019914398139	0.191922181737455	0.0441176470588235	0.6	0.655721281479857
68.2486946175329	-35.1062339629373	0.0599094142859993	0.10986857981578	0.00995024875621891	0.6	0.840574387608174
68.2337337951959	-35.1330345384446	0.149006001997591	0.204874749093221	0.0931372549019608	0.6	0.881760383535263
68.2262267939914	-35.1464354743857	0.11488785125645	0.205265898591331	0.0245098039215686	0.6	0.92
68.2187645213684	-35.1596860540093	0.101441628002209	0.197908131626309	0.00497512437810945	0.616407616508145	0.92
68.1887497838266	-35.2126116558758	0.026868529520023	0.0288614371494988	0.0248756218905473	0.6	0.799273060586589
68.1812868192864	-35.2258379865829	0.15300640269141	0.227581432833801	0.0784313725490196	0.616221236825786	0.868317842631433
68.1737709536545	-35.239172590062	0.0734313669365151	0.0929411652455792	0.053921568627451	0.6	0.812223658514754
68.1513271566364	-35.2789182539343	0.108550825467245	0.168082043091352	0.0490196078431372	0.6	0.883148165984657
68.1438532717455	-35.2920790802997	0.108445351706775	0.172114584010566	0.0447761194029851	0.6	0.884185746725693
68.1138110142742	-35.3447277591175	0.122964996811956	0.116576759793067	0.129353233830846	0.6	0.840164606425888
68.0989063037128	-35.3708656856406	0.0435491715025466	0.0820478379545881	0.00505050505050505	0.6	0.830996917615683
68.0462608199676	-35.4628422307479	0.187290363246606	0.324829482712117	0.0497512437810945	0.613783100019407	0.92
67.9937432591207	-35.5542861459851	0.246668205478375	0.16490503840773	0.32843137254902	0.613563814750149	0.815328471301334
67.9786331822251	-35.5804108933351	0.273897224707071	0.371323861178849	0.176470588235294	0.627018629928596	0.720798438160408
67.9636449479355	-35.6063366735713	0.108553666553662	0.168087725264186	0.0490196078431372	0.634147570269798	0.823350349924597
67.8431796660954	-35.8133310744373	0.245026135161599	0.276121922064492	0.213930348258706	0.619222047325321	0.92
67.8130089332676	-35.8647389996268	0.10730934575309	0.169842572103195	0.0447761194029851	0.6	0.92
67.7980142296764	-35.8901688136344	0.197444499790403	0.30903041372222	0.0858585858585859	0.61227750796846	0.92
67.7903896304873	-35.9030611221223	0.452272785321135	0.438859296132467	0.465686274509804	0.654630446041244	0.92
67.7827933652021	-35.9158397738064	0.299463599620974	0.383240924732145	0.215686274509804	0.637529647591321	0.92
67.7752526672284	-35.9285137221946	0.300788904912861	0.407547959079452	0.194029850746269	0.651664955788415	0.92
67.7677198225619	-35.9412159412084	0.279366390076751	0.377360231133893	0.181372549019608	0.639583890321381	0.92
67.7601411373292	-35.9540570594201	0.265736717011803	0.247159708533411	0.284313725490196	0.602072811679888	0.876807532740245
67.7450592664542	-35.9797142356502	0.207149185371836	0.25011926626606	0.164179104477612	0.604209819236462	0.867587004604626
67.7375452825457	-35.9924833119042	0.198393278978943	0.382080675604945	0.0147058823529412	0.656603675901304	0.92
67.7224580072415	-36.0180921448292	0.318691954859215	0.373702317678628	0.263681592039801	0.640330479482725	0.92
67.714924509198	-36.0307664920502	0.145449407265514	0.199989723621938	0.0909090909090909	0.6	0.857939147175491
67.6661835893327	-36.0896769276391	0.229557779911358	0.192448893156049	0.266666666666667	0.6	0.918498507886619
67.6575542308237	-36.0957947439446	0.0647957083569244	0.119787495145221	0.00980392156862745	0.6	0.808914303924783
67.6488467457265	-36.1018102214581	0.112413426537756	0.14149351974218	0.0833333333333333	0.6	0.750679699193109
67.6402460240844	-36.1075493250262	0.309380991534597	0.26522662953384	0.353535353535354	0.6	0.681346537121932
67.6314853844571	-36.1132585129104	0.146060659184467	0.145062494839522	0.147058823529412	0.6	0.788047872801268
67.6227396524785	-36.1188928275121	0.120489566680242	0.0498026627722482	0.191176470588235	0.6	0.738958007285371
67.6140563035555	-36.1244536681901	0.174512029653695	0.289322566770078	0.0597014925373134	0.6	0.92
67.5966326219093	-36.1356864608339	0.212948176536076	0.259229686405485	0.166666666666667	0.6	0.92
67.5878957911015	-36.1413795169701	0.0779252858993777	0.126438807092873	0.0294117647058823	0.6	0.841606856852991
67.5792279170329	-36.1470758558518	0.109534023308631	0.139466056567512	0.0796019900497513	0.6	0.720038053277346
67.5618271339017	-36.1585388119711	0.158949288013555	0.293388772105541	0.0245098039215686	0.6	0.92
67.5531570894333	-36.1642317612181	0.202850592673488	0.345999692809663	0.0597014925373134	0.62501026421763	0.92
67.5444858580224	-36.1699110883897	0.17317102280116	0.302224398543496	0.0441176470588235	0.607188184405825	0.887473695628071
67.5357480103194	-36.1756147168635	0.223790371995064	0.315227802813656	0.132352941176471	0.619424885663404	0.92
67.5270744312444	-36.1812632854672	0.204644274846435	0.260034818349586	0.149253731343284	0.604582073732588	0.919895709258339
67.5183999846339	-36.1869004053902	0.18529715624435	0.346084508567131	0.0245098039215686	0.617022964731893	0.92
67.5096613357917	-36.1925888790214	0.179043221725275	0.318870757176039	0.0392156862745098	0.604567978755603	0.92
67.5009253468327	-36.1983035269262	0.179154136364292	0.245563174689369	0.112745098039216	0.6	0.837903875481496
67.4922569064316	-36.2039984538298	0.212096582125589	0.274939432907895	0.149253731343284	0.608165329729962	0.813607897777789
67.4835902374072	-36.2097102328417	0.167603047965476	0.178343350832912	0.156862745098039	0.608138550730898	0.8937317567247
67.4748611448789	-36.2154875982627	0.238079648174462	0.280080864976376	0.196078431372549	0.602046372024321	0.840790339540273
67.4662597794847	-36.2211897978122	0.226541229228263	0.336920842294909	0.116161616161616	0.613735797247923	0.92
67.4575272724567	-36.2269928718714	0.21166032179531	0.139006918100424	0.284313725490196	0.6	0.741286065555884
67.4488025266511	-36.2327966367207	0.267420968262412	0.181900760054236	0.352941176470588	0.6	0.803603668819373
67.4401424362561	-36.2385629290997	0.12794248029015	0.191208343664877	0.0646766169154229	0.6	0.92
67.4314833022298	-36.2443396112447	0.145484209146672	0.202733124175697	0.0882352941176471	0.6	0.826676020052416
67.4227574103103	-36.250141172849	0.186786156017584	0.349062508113599	0.0245098039215686	0.617456111298886	0.870399951270585
67.4140282871582	-36.2559075253888	0.216598899811708	0.408687995701848	0.0245098039215686	0.651356394152569	0.92
67.405364083261	-36.2616241749361	0.161929950112757	0.318884775847406	0.00497512437810945	0.617452546860098	0.92
67.3966957432927	-36.267282875181	0.147332473936946	0.280776058985002	0.0138888888888889	0.6	0.92
67.3397359353287	-36.1320655042891	0.209804969756458	0.213549333452311	0.206060606060606	0.606517934428941	0.885841784533378
67.3376982885635	-36.1093197634129	0.33050025100208	0.0895719305755888	0.571428571428571	0.6	0.716863407517051
67.331517175292	-36.0657568201097	0.282177680782952	0.314355361565905	0.25	0.617449831373199	0.92
67.3272806271111	-36.0453565820228	0.231689789161958	0.296712911657249	0.166666666666667	0.638025290155099	0.92
67.3230112339885	-36.0250046738532	0.150450306538452	0.206373249892824	0.0945273631840796	0.603255963318093	0.92
67.3187425395472	-36.0046633647896	0.38219353273088	0.697720398795093	0.0666666666666667	0.73443157868076	0.92
67.3069139519696	-35.9421041215932	0.467467686103052	0.315887753158485	0.619047619047619	0.636203684086192	0.874267283554155
67.3030980417388	-35.9211796836777	0.35288639914806	0.301926644449965	0.403846153846154	0.631530821680859	0.864129223846218
67.2991684443382	-35.9002096200517	0.356984292758078	0.115929369829881	0.598039215686275	0.609559878924111	0.770446135080131
67.2952107757503	-35.879285678926	0.339383232882431	0.254524041522438	0.424242424242424	0.612469505689734	0.871278897146362
67.2913244412852	-35.8584546759916	0.584932235715411	0.550816852383203	0.619047619047619	0.697704560575282	0.920000000000001
67.2874490430012	-35.8376153763997	0.590852279725653	0.641474674393835	0.540229885057471	0.72642526948789	0.920000000000001
67.2835235851667	-35.8166510925628	0.742243214231704	0.722581666558645	0.761904761904762	0.747656100210787	0.920000000000001
67.2796034994594	-35.7958735560991	0.583438954464803	0.67138241343411	0.495495495495495	0.731227543108583	0.92
67.2756839594952	-35.7750954556051	0.467537742010617	0.567428425197705	0.367647058823529	0.707149053737561	0.920000000000001
67.2716696462096	-35.7542468287755	0.507394082445034	0.648934506353483	0.365853658536585	0.72705198482539	0.92
67.267639810894	-35.7334232419643	0.857732965264351	0.891391856454629	0.824074074074074	0.805462633299458	0.920000000000001
67.2637035961488	-35.7126798588967	0.878844452172008	0.910466682121795	0.847222222222222	0.821418102769183	0.92
67.2598717475145	-35.6918155431768	0.652455496439165	0.405440093407431	0.899470899470899	0.659490782657265	0.907393746902048
67.2560137203797	-35.6707903038512	0.88690632655529	0.787145986443913	0.986666666666667	0.772367180533937	0.920000000000001
67.2520772515326	-35.649753611786	0.664021556578297	0.446561631675114	0.881481481481481	0.677517422055933	0.916904931281094
67.248123622842	-35.6292321256609	0.567592291996888	0.430266551206892	0.704918032786885	0.667070831233063	0.916202287294846
67.2441151073792	-35.6085988655945	0.360631985697773	0.332375082506657	0.388888888888889	0.638147422588378	0.92
67.240153186505	-35.5877425101596	0.401626489783947	0.201401127716041	0.601851851851852	0.616774288755891	0.877834228134439
67.2379308437427	-35.4760341661479	0.287532635496736	0.315806011734214	0.259259259259259	0.635279859532139	0.92
67.2416860146611	-35.4551284724366	0.229582164016788	0.270758530932127	0.188405797101449	0.625704728891399	0.896817724940112
67.2493515941841	-35.3650486969593	0.159030351314671	0.261563527488099	0.0564971751412429	0.633671513184528	0.871761083263035
67.2514563934418	-35.342424575311	0.289778422967995	0.40798821848501	0.17156862745098	0.64321838782598	0.912349734728476
67.2586844204298	-35.275637043356	0.272840714861954	0.437838292469006	0.107843137254902	0.670739318927416	0.92
67.2645148282034	-35.23161330327	0.749764759820603	0.560933028413135	0.93859649122807	0.705804256315014	0.920000000000001
67.2674467979521	-35.2094171956032	0.24854553979443	0.362170444668224	0.134920634920635	0.648919976230259	0.913011742792705
67.2703368534599	-35.1877510478193	0.2547291283558	0.327640074893418	0.181818181818182	0.631059883896111	0.92
67.2732755340038	-35.1659382164359	0.455503253726552	0.448421473439499	0.462585034013605	0.680643082729138	0.920000000000001
67.2762080626702	-35.1440997227381	0.216539139281408	0.325235141307913	0.107843137254902	0.635869605123004	0.92
67.2791082788977	-35.1220496690292	0.145237033875393	0.231994535587043	0.0584795321637427	0.618296001797506	0.908993737994772
67.2819491566027	-35.1001271126489	0.351851045374876	0.418853605901267	0.284848484848485	0.672795871885894	0.92
67.2847315710627	-35.0781541323869	0.258550919633096	0.400435172599524	0.116666666666667	0.673852587493177	0.92
67.2871013230441	-35.0556907853329	0.227517811732242	0.343924512353373	0.111111111111111	0.645374186279518	0.92
67.2889544985401	-35.0329074698715	0.218041232564809	0.378790798462951	0.0572916666666667	0.648448281435613	0.92
67.2904790610828	-35.0101210212324	0.24222465170588	0.419772686496337	0.0646766169154229	0.676551034287743	0.92
67.291867875327	-34.9872671730848	0.205658254227952	0.360034457173852	0.0512820512820513	0.639344865245114	0.92
67.2945455554354	-34.9411987113644	0.207799508464842	0.38226568359635	0.0333333333333333	0.635325074582494	0.92
67.2974650097819	-34.8955509614334	0.247599444054496	0.382103650013753	0.113095238095238	0.640475522312658	0.92
67.2988957747828	-34.8725478821218	0.290590723358396	0.421181446716792	0.16	0.675112763145443	0.92
67.30029828097	-34.8496967118747	0.303237222318225	0.373141111303116	0.233333333333333	0.62860783977014	0.92
67.3016516579518	-34.8268182153035	0.21813574641952	0.366827048394595	0.0694444444444444	0.656350408508252	0.92
67.3030953761667	-34.8037993070409	0.316967506175802	0.333935012351604	0.3	0.63608356256744	0.92
67.304538468048	-34.7809555934778	0.312433893642388	0.443049605466594	0.181818181818182	0.649729848548808	0.92
67.9204223960431	-35.0496790417297	0.249330654944749	0.387550198778388	0.111111111111111	0.646754382135462	0.92
67.9194217083983	-35.0732627588398	0.386123341718559	0.321266291280255	0.450980392156863	0.628822311121568	0.915048239800649
67.9357466231725	-35.2023543860544	0.379872154082759	0.204188752609964	0.555555555555555	0.605935787610088	0.868055370622786
67.9455236940992	-35.2416488651188	0.385253453099801	0.0638402395329352	0.706666666666667	0.6	0.796587768130404
67.9603309363108	-35.3009448090547	0.569260651208951	0.605187969084569	0.533333333333333	0.65689780459396	0.92
67.9655305968362	-35.3202447196938	0.542958586388141	0.197028283887393	0.888888888888889	0.6	0.725525478586295
67.970003033309	-35.3410524317845	0.543569907422879	0.158568386274328	0.928571428571429	0.6	0.736991314564725
67.9748366283296	-35.3610594708201	0.389681103903942	0.26654169498737	0.512820512820513	0.6	0.92
67.9852015083549	-35.4000174282954	0.240028409869674	0.346723486406016	0.133333333333333	0.638608011861636	0.92
67.9952254665023	-35.4397854794761	0.103385453847002	0.201720402643498	0.00505050505050505	0.6	0.92
67.9523908826448	-35.6814423855268	0.11721835225373	0.174327414889974	0.0601092896174863	0.6	0.728229681561277
67.8478856886566	-35.8053810549038	0.141137396044714	0.223941458756095	0.0583333333333333	0.6	0.92
67.8176858541563	-35.8566751443744	0.143692886434835	0.0676888031726991	0.21969696969697	0.627388056358698	0.757324942339783
67.7951446084966	-35.8953768956814	0.66138927034411	0.389445207354887	0.933333333333333	0.628105162534043	0.92
67.7875395459992	-35.9077838449983	0.339366969455087	0.428733938910174	0.25	0.653019410213838	0.92
67.7799848579705	-35.9203964697311	0.334770205625308	0.376857484421347	0.292682926829268	0.638508562059948	0.92
67.7724833576998	-35.9335511232152	0.328636068496932	0.333742725229159	0.323529411764706	0.627486366055448	0.913400513109707
67.7649068108273	-35.9463962258261	0.305659431121471	0.262481652940616	0.348837209302326	0.611944507008329	0.895464320762915
67.7573150448646	-35.9588449073117	0.322779239318595	0.266473511316929	0.379084967320261	0.603756971169798	0.870849772185731
67.7347177815183	-35.9972015171228	0.198389981662518	0.372270159403467	0.0245098039215686	0.654544000145237	0.92
67.7270972136425	-36.0098455805346	0.288177305045595	0.181292881696128	0.395061728395062	0.6	0.863314218748186
67.7196250521852	-36.0227621481292	0.211022517326986	0.158363442614171	0.263681592039801	0.604362898949738	0.753749400012282
67.7121252418643	-36.0355663828413	0.297863319695128	0.204422291564169	0.391304347826087	0.6	0.766573695951452
67.7044698572611	-36.0480580038498	0.312761790310372	0.319071967717517	0.306451612903226	0.621161727315075	0.883267276486571
67.6968638730216	-36.0607511073954	0.155349425295916	0.188476628369611	0.122222222222222	0.6	0.813252530990298
67.6894161129578	-36.0737591920505	0.28375934161019	0.280481646183343	0.287037037037037	0.605911372350726	0.906327665100327
67.6742230011451	-36.0988629492052	0.16577663489326	0.277789828926305	0.053763440860215	0.6	0.92
67.66667891224	-36.1114626631063	0.123294931533223	0.196589863066445	0.05	0.6	0.891639452347911
67.6592142238389	-36.1243813021011	0.0974428345515077	0.155669982828506	0.0392156862745098	0.6	0.762036763817365
67.6516208424438	-36.1370965396595	0.148429856250511	0.246859712501023	0.05	0.6	0.845482075222845
67.6439610211323	-36.1495333102775	0.123091195498444	0.206966704722378	0.0392156862745098	0.6	0.888109978582778
67.6364300681467	-36.1621722874604	0.150182190319392	0.215787266210924	0.0845771144278607	0.6	0.890226116817095
67.6213223744464	-36.187578778952	0.179717075767362	0.339434151534724	0.02	0.611398548620929	0.763697712528833
67.6137250596893	-36.1999329179487	0.182154549837644	0.339056574422764	0.0252525252525252	0.627693525806787	0.92
67.6062168020706	-36.2126516214899	0.163885817911252	0.313065753469564	0.0147058823529412	0.623843010012636	0.92
67.5910685544713	-36.2379256541978	0.154897759408652	0.245118901901881	0.0646766169154229	0.607813001692055	0.919158963937699
67.5834670842956	-36.2502382313298	0.117596937228054	0.042211418315756	0.192982456140351	0.6	0.71666229633688
67.5607911767371	-36.2883034503309	0.15430143472804	0.152688890961457	0.155913978494624	0.6	0.875445338330003
67.5531831345214	-36.3005817045444	0.18481615261887	0.27988871549415	0.0897435897435897	0.604005894925702	0.885794437924614
67.5456064343322	-36.3133165096067	0.210806450274675	0.308867802510134	0.112745098039216	0.604334862863889	0.872999499374695
67.5305204496853	-36.3383811641313	0.271970831096364	0.338059309251551	0.205882352941176	0.613196148224883	0.888585723401529
67.5228705114943	-36.3507908787635	0.17345477773949	0.317497790773098	0.0294117647058824	0.606246301408748	0.92
67.5152816125434	-36.363452817822	0.281714739550981	0.185978498709806	0.377450980392157	0.601316399000564	0.817287080504271
67.5077457308451	-36.3760038699791	0.220389843063107	0.241774711001837	0.199004975124378	0.60885737430056	0.86198069725499
67.5001624272158	-36.3883579815205	0.188226594442308	0.366649267315988	0.00980392156862745	0.650118580971673	0.92
67.4925403961867	-36.4008790111323	0.224967023011006	0.38130659504162	0.0686274509803922	0.643069872517913	0.92
67.4849997896863	-36.4134042287801	0.22022706042064	0.400653125816404	0.0398009950248756	0.6490476841441	0.92
67.4774382169671	-36.4258389534199	0.158533706590753	0.268047805338369	0.0490196078431372	0.60843272265377	0.895267349571636
67.4697961038402	-36.4382646012143	0.151395031872683	0.234162612764974	0.0686274509803921	0.605294212745524	0.895940442603198
67.4621818921141	-36.4508017007245	0.0888583598203586	0.16791279807209	0.00980392156862745	0.6	0.837026034115807
67.4546421736811	-36.4633144965705	0.200460505790448	0.301418524018707	0.0995024875621891	0.618017245817175	0.914718399822732
67.4471120054413	-36.4756119027437	0.226417305900914	0.321521480488696	0.131313131313131	0.614994717435441	0.907318519728463
67.439473157956	-36.4879285851606	0.188266610864797	0.337317535455085	0.0392156862745098	0.617331837529682	0.92
67.4318526177759	-36.50042133362	0.209486021059212	0.276815179373326	0.142156862745098	0.602091953937752	0.919349718437961
67.4242685761267	-36.5130609767841	0.232462003970435	0.239433811862439	0.225490196078431	0.603473146315276	0.895197182756727
67.4166991613553	-36.5254295450095	0.20103092766916	0.367235984691554	0.0348258706467662	0.626230265418672	0.92
67.4090987552487	-36.5376658116211	0.163601606403805	0.175242428493886	0.151960784313725	0.6	0.784685716551544
67.40147228432	-36.5501197244817	0.197448904997511	0.164505653132277	0.230392156862745	0.613966358282961	0.792525053418537
67.393920580479	-36.56255003898	0.283033180811666	0.217807655155669	0.348258706467662	0.603232182174041	0.843207569207312
67.3863490643195	-36.5748935507693	0.241994318639534	0.243792558847694	0.240196078431373	0.60951400886009	0.878480351446838
67.3710607711484	-36.5996084870094	0.139398017110298	0.229776426377458	0.0490196078431373	0.601978972816619	0.855139968642942
67.3634917101737	-36.6119457038673	0.182131363963249	0.200083623448886	0.164179104477612	0.600442421347788	0.863391435182901
67.3559416538934	-36.6243590831528	0.258561620044278	0.129868338127772	0.387254901960784	0.6	0.794504778795275
67.3483127566087	-36.6367726360689	0.158109920437668	0.159357095777297	0.156862745098039	0.600409416269284	0.817442162857897
67.3407181270641	-36.6489973709787	0.341291267340635	0.344274076969827	0.338308457711443	0.625253828849982	0.919841173928806
67.3331334750461	-36.6612617750615	0.447004663176939	0.256754424393094	0.637254901960784	0.610394992583746	0.831893273834535
67.3255026101133	-36.6736572614031	0.421626024906741	0.250114794911521	0.593137254901961	0.611950195203085	0.886803310056067
67.3178715440351	-36.6860494444281	0.267999042139304	0.418351025455079	0.117647058823529	0.650193248057768	0.885211471662332
67.3102918481238	-36.6983237370219	0.142874869543491	0.250923868440215	0.0348258706467662	0.6	0.854154524681725
67.3027050123411	-36.7105645891892	0.162743719674956	0.281369792291088	0.0441176470588235	0.6	0.92
67.295058048304	-36.7228523521487	0.535533911908168	0.40937628152778	0.661691542288557	0.634353599087149	0.92
67.2874524689119	-36.7350723617532	0.540789817409663	0.375111973127784	0.706467661691542	0.628341046994715	0.913294659641728
67.279870837829	-36.7473227133901	0.541621303910773	0.313634764684291	0.769607843137255	0.623816575175548	0.899318617663504
67.2722459238098	-36.7597178496057	0.295016141261709	0.47238522369989	0.117647058823529	0.663017062161371	0.92
67.2646580840969	-36.771934247049	0.0921585259490985	0.134565808117102	0.0497512437810945	0.606190679192122	0.832344567966478
67.2570534338412	-36.7840738265913	0.183603729782056	0.318187851720975	0.0490196078431372	0.633288903812332	0.92
67.2493945455669	-36.796304864491	0.370580786169067	0.51076941547539	0.230392156862745	0.634992329601387	0.914897380097814
67.2417679532421	-36.8086642932496	0.659253352445147	0.514585136262844	0.803921568627451	0.682101303388214	0.917703634075091
67.2342015489508	-36.8209419447206	0.0623039580105939	0.0649064234838743	0.0597014925373134	0.6	0.811325139491821
67.2265962441551	-36.8330567944957	0.322909175888892	0.258563449817	0.387254901960784	0.611043409350664	0.898782621110158
67.218922815268	-36.8452122321074	0.631690538200052	0.528086958753046	0.735294117647058	0.676262989037945	0.894325998790759
67.2113481195639	-36.857447585307	0.542537604564257	0.56766227380513	0.517412935323383	0.659946922999395	0.887561670320362
67.2037747730858	-36.8696918244308	0.579587906558696	0.497411107235038	0.661764705882353	0.673379872720516	0.92
67.1961104801	-36.8818859084154	0.458406230156873	0.426616381882373	0.490196078431373	0.65393698698472	0.92
67.1884434113707	-36.8940647199854	0.223392584945129	0.314432228713788	0.132352941176471	0.619439504146918	0.92
67.180852971051	-36.9062300524255	0.11957928814335	0.219258078774262	0.0199004975124378	0.602314898752158	0.85057571152783
67.1732547586635	-36.918359425013	0.207989967568714	0.23460738611782	0.181372549019608	0.615764648737429	0.81343913727822
67.1655959647808	-36.9305605169002	0.742743765920127	0.681565963212803	0.803921568627451	0.684132484341427	0.920000000000001
67.1579911706321	-36.9426526661462	0.850542229948528	0.716009833031384	0.985074626865672	0.719826416077192	0.918575643620703
67.1503880823009	-36.9547401215974	0.416263315685483	0.224683494116064	0.607843137254902	0.619679144836919	0.780901983937279
67.1427229465888	-36.9669018121003	0.20567707842569	0.107871569786703	0.303482587064677	0.6	0.754945369326826
67.1350837846526	-36.9789415493554	0.523657430518536	0.500051179445031	0.54726368159204	0.667391797925099	0.915359019698221
67.1274910342618	-36.9910549059348	0.87000036277533	0.789020333393796	0.950980392156863	0.764053941331589	0.920000000000001
67.1198544009621	-37.0033221947556	0.563701743689482	0.602893683457395	0.524509803921569	0.683161442756339	0.918383112303183
67.1121907233734	-37.0154764601252	0.258711041879744	0.36055933866145	0.156862745098039	0.636265943386799	0.916218698854322
67.1045587317882	-37.0274299817963	0.218209002103614	0.307064770376382	0.129353233830846	0.607401459278157	0.92
67.0893113974933	-37.0517270907147	0.395615651437771	0.492211695032405	0.299019607843137	0.679631694975753	0.878296254741855
67.0740554131036	-37.0756390704347	0.231467069918022	0.27175766924781	0.191176470588235	0.62861632266017	0.898793110000845
67.0663739295009	-37.0876938445774	0.107950602133448	0.206097282698269	0.00980392156862745	0.6	0.92
67.0587784022724	-37.0997754354425	0.089968095287507	0.165010817440686	0.0149253731343284	0.6	0.92
67.0511819230809	-37.1118501715567	0.162803421891562	0.261881353587046	0.0637254901960784	0.602095053015192	0.92
67.0435112682826	-37.1239331965369	0.227523329264253	0.440340776175564	0.0147058823529412	0.689847789004681	0.92
67.0358365089887	-37.1359693938855	0.210946530855683	0.407187179358426	0.0147058823529412	0.667657361527011	0.92
67.0282187911167	-37.1478970016412	0.198324004089386	0.386697759422553	0.00995024875621891	0.662389090010487	0.92
67.0206096752571	-37.1598660953572	0.218129930365231	0.397044174455952	0.0392156862745098	0.660694553806911	0.92
67.0052682572327	-37.1839230878242	0.169384747025593	0.314259690129617	0.0245098039215686	0.635128266188431	0.92
66.9975957449929	-37.1959255652829	0.184007258524238	0.338602752342594	0.0294117647058824	0.635887153545857	0.879244781253695
66.9916915980425	-37.2051390260868	0.154776488988019	0.282525950949012	0.027027027027027	0.618704708055112	0.92
66.7095783635901	-39.5105506268493	0.0377627942963195	0.06557533983642	0.00995024875621891	0.6	0.851512893961715
66.7167681955601	-39.7135777892421	0.0777059180052948	0.0957103434732763	0.0597014925373134	0.604574350523902	0.781202588430457
66.717468594657	-39.7361017155498	0.0216755628484665	0.0237432825596782	0.0196078431372549	0.6	0.676512475506994
66.7198530928123	-39.8039522399699	0.0557442896381672	0.0832399917057129	0.0282485875706215	0.6	0.857503063182493
66.7221993762499	-39.8716617783516	0.057344739369733	0.104739229983247	0.00995024875621891	0.608202752293417	0.822806456527749
66.7229077265993	-39.8940599173111	0.0333492973755602	0.0359293639818896	0.0307692307692308	0.6	0.690462234717361
66.7242863111618	-39.9395461756899	0.0226638873262591	0.0257199315152632	0.0196078431372549	0.6	0.730095751845794
66.7250035120578	-39.9620767712362	0.0785274514340811	0.112278783465177	0.0447761194029851	0.6	0.696253540881153
66.7257450468768	-39.9846024188427	0.0867802645652626	0.158854646777584	0.0147058823529412	0.612809515372049	0.82570143722782
66.7265076359929	-40.0072939621204	0.121497281073709	0.228288679794478	0.0147058823529412	0.601780525079131	0.638331825464832
66.7272678049393	-40.029815205625	0.0642890786875121	0.0887771623501486	0.0398009950248756	0.6	0.727687239529568
66.7280274553771	-40.0523373492173	0.117219955940757	0.185420304038377	0.0490196078431372	0.6	0.892379304429696
66.7287671143898	-40.0750348942361	0.118985382280734	0.2134609606399	0.0245098039215686	0.6	0.621240519853377
66.7294780005127	-40.0977386943444	0.0509220906658252	0.0822363381943954	0.0196078431372549	0.6	0.749488333286748
66.7301609835302	-40.1202794566878	0.151099593590308	0.267373316533851	0.0348258706467662	0.622309827885053	0.919849806638264
66.7308290706976	-40.1428244902443	0.162705217245413	0.266586905079062	0.0588235294117647	0.621917517461343	0.886995737348824
66.7314865707483	-40.1655418757029	0.124584211068552	0.185442931941027	0.0637254901960784	0.606377163834598	0.735115673561613
66.7321505366441	-40.1880871906783	0.0930759142312761	0.106549838412801	0.0796019900497512	0.604358393443652	0.778096011463953
66.7328253007332	-40.2106315856485	0.223655041931039	0.305153221116979	0.142156862745098	0.628500882620825	0.9148197511512
66.7335050126589	-40.2333471476267	0.283397983094005	0.365815574031147	0.200980392156863	0.643041060898035	0.92
66.7342013135786	-40.2558894306748	0.344336925216001	0.350365392720559	0.338308457711443	0.642366142003037	0.92
66.734915263901	-40.278429117513	0.205423481640735	0.293199904457942	0.117647058823529	0.628916854623212	0.907761438683397
66.7356402106362	-40.301137764888	0.351164239586487	0.373897106623954	0.32843137254902	0.648123592946326	0.92
66.7363582293653	-40.3236773455462	0.375563865136871	0.328242158134438	0.422885572139304	0.643767215967274	0.912405747625146
66.7370613558423	-40.3461135132747	0.365489754620044	0.382720802772426	0.348258706467662	0.653581516169786	0.92
66.7377649192248	-40.3690634794598	0.29336531589592	0.331828671007525	0.254901960784314	0.632457707824182	0.907830566467562
66.7384471669091	-40.3916122335738	0.483851224848942	0.395563146215298	0.572139303482587	0.651906191250678	0.920000000000001
66.7391128019536	-40.4141654745492	0.426198471639663	0.421024394259717	0.431372549019608	0.652094726394915	0.920000000000001
66.739750778247	-40.4368947672381	0.321568353593076	0.393136707186151	0.25	0.657667061492146	0.92
66.7403591267927	-40.4594595873271	0.512221678317465	0.457279177530452	0.567164179104478	0.658114673570389	0.918301284181321
66.7409864211813	-40.4820214914535	0.49796318349675	0.432200876797422	0.563725490196078	0.663926828809962	0.920000000000001
66.7416554159976	-40.5047466169477	0.540036293796342	0.442817685631899	0.637254901960784	0.665996001193292	0.920000000000001
66.742326372352	-40.5273011604803	0.529928683718522	0.447917068929581	0.611940298507463	0.656073966106015	0.920000000000001
66.7429794490287	-40.5498589272486	0.57913413883386	0.452385924726544	0.705882352941176	0.665302876882757	0.920000000000001
66.7436267621813	-40.5725887455917	0.653338295478478	0.502755022329505	0.803921568627451	0.658473142368865	0.920000000000001
66.7442754151443	-40.5951482277767	0.682487678052539	0.504278838692143	0.860696517412935	0.660392437399523	0.920000000000001
66.7449334062803	-40.6177072359316	0.671821180099988	0.554426673925466	0.78921568627451	0.689276887840034	0.920000000000001
66.7455875178575	-40.6404375683928	0.717204223999386	0.556957467606615	0.877450980392157	0.695476392486991	0.920000000000001
66.7462165108919	-40.6631734707762	0.747823184440905	0.608391466921025	0.887254901960784	0.692596451246217	0.920000000000001
66.7468377558502	-40.6857410376295	0.845786664327099	0.746299696813402	0.945273631840796	0.707060926802315	0.920000000000001
66.7474535902517	-40.7083105321433	0.849155036772839	0.806153210800581	0.892156862745098	0.716646671872585	0.920000000000001
66.7480734544383	-40.7310503393043	0.813600638307566	0.695828727595523	0.931372549019608	0.723560933708071	0.920000000000001
66.7486836641977	-40.7536218648897	0.797448739880875	0.679474594189612	0.915422885572139	0.718795971206207	0.920000000000001
66.7492863376849	-40.7761955270149	0.848494000427644	0.726399765561169	0.970588235294118	0.732409264072963	0.920000000000001
66.7498874250287	-40.798670545291	0.862277071004016	0.785160202614094	0.939393939393939	0.740534062879638	0.920000000000001
66.7504992015526	-40.8215230732426	0.854458648691987	0.757936905227112	0.950980392156863	0.744930672248062	0.920000000000001
66.7511047831255	-40.8442681117609	0.778885371620072	0.699927605985243	0.857843137254902	0.724597641214201	0.920000000000001
66.7517063344377	-40.8668437933738	0.789439965955091	0.678382419472371	0.900497512437811	0.722127275380807	0.920000000000001
66.7522942062106	-40.8894222500012	0.819736473964595	0.722806281262524	0.916666666666667	0.731290697470259	0.920000000000001
66.7529050019333	-40.9121678207223	0.856273886831334	0.78117522464306	0.931372549019608	0.758059788252887	0.920000000000001
66.7535545965083	-40.9347368001369	0.787104947595536	0.67868750713137	0.895522388059702	0.711879717609113	0.920000000000001
66.7541844152559	-40.9573099298096	0.807813117548708	0.728371333136632	0.887254901960784	0.734480855087105	0.920000000000001
66.7547764018325	-40.9800608134148	0.865316566494017	0.818868427105681	0.911764705882353	0.773928244183276	0.920000000000001
66.7553287866692	-41.0026481481615	0.829961483077298	0.794251324363552	0.865671641791045	0.772652917476819	0.920000000000001
66.7558668870464	-41.0252381295163	0.805603975870788	0.741416285074911	0.869791666666666	0.743857197813445	0.920000000000001
66.7564156886248	-41.0479973036854	0.858752153754493	0.800837640842321	0.916666666666666	0.754449763693875	0.920000000000001
66.7569428508829	-41.0707599581806	0.863269017949176	0.770655682957175	0.955882352941176	0.756759830516921	0.920000000000001
66.75749945008	-41.0933479011382	0.853243014401798	0.796038267609567	0.91044776119403	0.763933505641121	0.920000000000001
66.7580941907439	-41.1159305703493	0.853384626970576	0.814296135661582	0.89247311827957	0.769390913070871	0.920000000000001
66.7586923052771	-41.1386835312988	0.841363091704746	0.839588928507533	0.84313725490196	0.782810458062225	0.920000000000001
66.7592995897509	-41.1612649154782	0.880966757652447	0.871386251623302	0.890547263681592	0.798591867885535	0.920000000000001
66.7598844168934	-41.1838500684573	0.84656662547288	0.830388152906544	0.862745098039216	0.784143168286416	0.920000000000001
66.7604455815045	-41.206610087975	0.886205345726325	0.831234220864414	0.941176470588235	0.786011848645738	0.920000000000001
66.7609838860168	-41.2292043836418	0.885409831768242	0.860371902342454	0.910447761194029	0.784721405507568	0.920000000000001
66.76149060139	-41.2516771403366	0.887054120921919	0.818980036715633	0.955128205128205	0.783692138017945	0.920000000000001
66.7619978406519	-41.274558184484	0.861480939672588	0.801393251894195	0.92156862745098	0.774378070953946	0.920000000000001
66.7625095584021	-41.297328273989	0.851797316993188	0.791829928104024	0.911764705882353	0.765874782342319	0.920000000000001
66.7630301982317	-41.3199267305808	0.782548281871352	0.744201041354645	0.820895522388059	0.750883394149596	0.920000000000001
66.763597785857	-41.3425185111194	0.828234156397131	0.788821253970732	0.867647058823529	0.764030813005408	0.920000000000001
66.7641911690807	-41.3652769882648	0.770662184825226	0.668775350042608	0.872549019607843	0.726817326846511	0.920000000000001
66.7647526610234	-41.3878689670136	0.820670456087225	0.71185373268727	0.92948717948718	0.732674738694844	0.920000000000001
66.7652849330797	-41.410467591514	0.824854685924336	0.786964273809456	0.862745098039216	0.765136106955694	0.920000000000001
66.7658011911155	-41.4332399853127	0.842913211078223	0.744649951568211	0.941176470588235	0.753215099151876	0.920000000000001
66.7662982534209	-41.4558448022698	0.800948920116876	0.741201322820817	0.860696517412935	0.75044314652552	0.920000000000001
66.7667922213494	-41.4784505529738	0.825173631718645	0.802308047751016	0.848039215686274	0.772953230727624	0.920000000000001
66.7672909892798	-41.5012269658025	0.837058520560595	0.772156256807465	0.901960784313725	0.764001641587726	0.920000000000001
66.7677861230839	-41.5240041737617	0.846998635107269	0.743016878057674	0.950980392156863	0.752296465023136	0.920000000000001
66.7682826521637	-41.5466111976462	0.863467854162981	0.781662076485166	0.945273631840796	0.767584176454309	0.920000000000001
66.7687870427982	-41.5692174631725	0.808580252062083	0.749513445300637	0.867647058823529	0.756548613390951	0.920000000000001
66.7693083125212	-41.5919922502665	0.83877340366815	0.768455898245391	0.909090909090909	0.763963615095918	0.920000000000001
66.7697973543903	-41.6146017462725	0.746515994228971	0.756713580497742	0.736318407960199	0.758480750658076	0.920000000000001
66.7703055018214	-41.637208623999	0.796987960586781	0.68221121529121	0.911764705882353	0.736149957743947	0.920000000000001
66.770810722039	-41.6599865794749	0.789791289272552	0.78873290534249	0.790849673202614	0.76963148513352	0.920000000000001
66.7712757154977	-41.6826006976575	0.871892963620096	0.838313290424272	0.90547263681592	0.787597466829168	0.920000000000001
66.7717403304744	-41.7050867835265	0.887641047342359	0.86483433349069	0.910447761194029	0.799616951111343	0.920000000000001
66.7722272656186	-41.7279696005531	0.906520084072281	0.871863697556327	0.941176470588235	0.799584215694405	0.920000000000001
66.7727242087047	-41.750751245437	0.825780967682946	0.798620758895303	0.852941176470588	0.779762682416162	0.920000000000001
66.7732016404087	-41.7733654854471	0.802402528296762	0.734158290424369	0.870646766169154	0.755678086502279	0.920000000000001
66.7736731535656	-41.7959809925269	0.878294575231765	0.871172483796863	0.885416666666666	0.801337345078038	0.920000000000001
66.774153494915	-41.8187661256307	0.918509465356049	0.895219988913158	0.941798941798941	0.811557379826948	0.920000000000001
66.7746024584686	-41.8413850930591	0.894443201905724	0.86351326948309	0.925373134328358	0.8003652088398	0.920000000000001
66.7750409896252	-41.8640059449846	0.935408277871931	0.959051849861509	0.911764705882353	0.836676942320925	0.920000000000001
66.7754939495887	-41.8867957138006	0.951190610269255	0.936694946028706	0.965686274509804	0.836605686907084	0.920000000000001
66.7759590931569	-41.9095845530878	0.960342618453194	0.950097001612271	0.970588235294118	0.859916991530635	0.920000000000001
66.7764214402846	-41.9322036670676	0.970833996958613	0.966543615807772	0.975124378109453	0.855232293986638	0.920000000000001
66.7768781742379	-41.9548239527472	0.94957843032556	0.953078429278571	0.946078431372549	0.832711004961756	0.920000000000001
66.7773356792407	-41.9776150114325	0.935722002460275	0.930267534332316	0.941176470588235	0.838268444697014	0.920000000000001
66.7777808677797	-42.0002376644327	0.96231208369268	0.959450038032126	0.965174129353234	0.848731526712206	0.920000000000001
66.7782161919471	-42.0228619273126	0.973296952411843	0.980907630313883	0.965686274509804	0.869959215500742	0.920000000000001
66.7786336681199	-42.0456589438406	0.9615618833837	0.972143374610537	0.950980392156863	0.855195278261236	0.920000000000001
66.7790305826618	-42.0682881481254	0.941886818985739	0.963375628021229	0.920398009950249	0.855736685094657	0.920000000000001
66.7794272104075	-42.0909177751701	0.923456799932685	0.915541050845762	0.931372549019608	0.830600442964092	0.920000000000001
66.7798600625356	-42.1137141743169	0.954453839361884	0.953025325782592	0.955882352941176	0.843444258866679	0.920000000000001
66.7803061225545	-42.1363387793504	0.971848861985077	0.958623097104482	0.985074626865672	0.849815377522203	0.920000000000001
66.7807512146401	-42.1588408401859	0.963792274305688	0.962410419258142	0.965174129353234	0.860862561777248	0.920000000000001
66.7811550217792	-42.1817772330411	0.946106039491062	0.955937569178201	0.936274509803922	0.859856392899455	0.920000000000001
66.7815534503435	-42.2045793806806	0.93052365666624	0.929674764312872	0.931372549019608	0.839237487241904	0.920000000000001
66.7819648267725	-42.2272099124444	0.956411039294669	0.937697700479885	0.975124378109453	0.841059321185066	0.920000000000001
66.7823799382717	-42.249840326756	0.951574456455671	0.937462638401538	0.965686274509804	0.84683940175683	0.920000000000001
66.7828035517642	-42.2726405267639	0.86777294713259	0.872800796225965	0.862745098039215	0.813308124468882	0.920000000000001
66.783221890056	-42.2952712110265	0.863938134705087	0.897030498265896	0.830845771144278	0.819147431468607	0.920000000000001
66.7836209074155	-42.3179043983783	0.897056718174913	0.901956573604728	0.892156862745098	0.821986617106243	0.920000000000001
66.7840045321061	-42.3407100425202	0.935317662865472	0.939262776711336	0.931372549019608	0.836139301321442	0.920000000000001
66.7843765390846	-42.3633469672851	0.936758539407097	0.928243446973397	0.945273631840796	0.838614515803842	0.920000000000001
66.7847459630949	-42.3859845335769	0.909710503948106	0.912558262798173	0.906862745098039	0.818660133554442	0.920000000000001
66.7851135266806	-42.4087932209696	0.878867788788801	0.909696361891328	0.848039215686274	0.824318679373444	0.920000000000001
66.7854759355638	-42.4316027767601	0.842665485584802	0.891213324110781	0.794117647058823	0.81049719378428	0.920000000000001
66.7858393096462	-42.4542419533458	0.888244144847714	0.885941026013836	0.890547263681592	0.80233699170355	0.920000000000001
66.786202286687	-42.4768811467228	0.797874398755928	0.796729189668718	0.799019607843137	0.776515170401619	0.920000000000001
66.7865806717116	-42.4996895705896	0.864403087500451	0.846453233824433	0.88235294117647	0.791437090467172	0.920000000000001
66.7869528578318	-42.5223289064542	0.846466338140854	0.921788397674743	0.771144278606965	0.834288077647455	0.920000000000001
66.7873384727213	-42.5449669781785	0.82064634016819	0.90599856268932	0.735294117647059	0.814776884916232	0.920000000000001
66.7877367153729	-42.5677745129324	0.822299129172504	0.914206101482263	0.730392156862745	0.821393887409434	0.920000000000001
66.7881082245983	-42.5904137279184	0.749076358340324	0.821535801257764	0.676616915422885	0.782944670933574	0.920000000000001
66.7884516588545	-42.6129291956224	0.742227554456433	0.768037198465106	0.716417910447761	0.761680399519757	0.920000000000001
66.7887899101446	-42.6358646945291	0.766257686628548	0.856044785021801	0.676470588235294	0.80464450980135	0.920000000000001
66.78912530413	-42.6586793566687	0.825604896826331	0.843802386245256	0.807407407407407	0.781911740006074	0.920000000000001
66.7894548717207	-42.6813249204317	0.847728102616335	0.87456068284461	0.82089552238806	0.812107394455533	0.920000000000001
66.7897892562863	-42.7039705386735	0.826999561864323	0.879489319807077	0.774509803921569	0.814941475328245	0.920000000000001
66.7901098853164	-42.7267882940921	0.756649176414688	0.846631686162708	0.666666666666667	0.79265484010677	0.920000000000001
66.7904332216081	-42.7494354363697	0.720870609369738	0.839751168988232	0.601990049751244	0.797332358887629	0.920000000000001
66.790773254359	-42.7720812327098	0.8001613678259	0.860126657220428	0.740196078431372	0.798753176608881	0.920000000000001
66.7911049649252	-42.7948984017022	0.79053301842965	0.850673879996555	0.730392156862745	0.797979932754872	0.920000000000001
66.7914449469707	-42.8175449949987	0.779658597431082	0.917526150086045	0.641791044776119	0.832273415683015	0.920000000000001
66.7917851304145	-42.8401917585453	0.749361186674791	0.871271392957425	0.627450980392157	0.806323620422123	0.920000000000001
66.7921285861158	-42.8630090083652	0.754164823878077	0.875976706579682	0.632352941176471	0.817165535318107	0.920000000000001
66.7924690543907	-42.8858269150922	0.71224946156301	0.929400883910335	0.495098039215686	0.825890570717232	0.920000000000001
66.7927738283702	-42.9084778117237	0.728950726026906	0.915612894839882	0.54228855721393	0.84506236800335	0.920000000000001
66.7930530727041	-42.9311312463432	0.694123042855944	0.87844216414326	0.509803921568628	0.802617300411085	0.920000000000001
66.7933399819393	-42.9539548246379	0.653412115302262	0.88035364236923	0.426470588235294	0.809801754752995	0.920000000000001
66.7936335405767	-42.9766076645537	0.63286329914669	0.862741523666515	0.402985074626866	0.79883930815921	0.920000000000001
66.7939312694065	-42.9992604079354	0.654727593788392	0.892788520910117	0.416666666666667	0.822829804158587	0.920000000000001
66.7942265000991	-43.0220840725586	0.559912748845149	0.874727458474611	0.245098039215686	0.798125961308386	0.92
66.7945114414206	-43.0447380388844	0.618150651785416	0.828341104565857	0.407960199004975	0.79082038430165	0.920000000000001
66.7947952980658	-43.0672688157168	0.559589508611843	0.820671554537119	0.298507462686567	0.790684485787002	0.92
66.7950925850016	-43.0902240563954	0.592901877819471	0.872078265442864	0.313725490196078	0.81931719211389	0.920000000000001
66.7953872979964	-43.1128784255828	0.560083448780166	0.856485305520531	0.263681592039801	0.793294438617915	0.920000000000001
66.7956689207835	-43.1355341190659	0.572453653570034	0.880201424787128	0.264705882352941	0.791219704402412	0.92
66.7959375010978	-43.1583615775823	0.607015215115356	0.856187292975811	0.357843137254902	0.795100219037192	0.920000000000001
66.7961971612718	-43.1811899404661	0.594167691140589	0.889315774438041	0.299019607843137	0.78998560705437	0.920000000000001
66.7964602878642	-43.2038477987524	0.54235711284486	0.90560974807778	0.17910447761194	0.822071977618718	0.92
66.7967350351763	-43.226505034366	0.612949316368942	0.877859417051609	0.348039215686275	0.814153147776526	0.920000000000001
66.7970040730729	-43.2493333963697	0.503280155928236	0.815383841268238	0.191176470588235	0.783674899641811	0.92
66.7972496098884	-43.2719932078637	0.623622842469255	0.86913623220219	0.378109452736319	0.800275552272706	0.920000000000001
66.7974794702318	-43.2946543567481	0.577633667566192	0.919973217485325	0.235294117647059	0.833351658207967	0.92
66.7977126244753	-43.3174859489734	0.514685627873898	0.798979098885052	0.230392156862745	0.779092350490078	0.920000000000001
66.7979491921901	-43.3401470427123	0.65768799085632	0.927316280220102	0.388059701492537	0.826394563342168	0.920000000000001
66.7981854044073	-43.3628083768355	0.654722103455541	0.882973618675788	0.426470588235294	0.813490107142985	0.920000000000001
66.7984212269055	-43.3856404856617	0.644114346197924	0.896071829650751	0.392156862745098	0.82675009171697	0.920000000000001
66.798665907405	-43.4084722495184	0.691374019132088	0.931767646107312	0.450980392156863	0.826265969316316	0.920000000000001
66.7989108005919	-43.4311336554232	0.641701733127675	0.850567645359828	0.432835820895522	0.792912533431698	0.920000000000001
66.7991573658978	-43.4537951351343	0.704536070443655	0.928679984024565	0.480392156862745	0.830957510221053	0.920000000000001
66.7993961961991	-43.476627943079	0.728496881899675	0.927581999093467	0.529411764705882	0.835712451613837	0.920000000000001
66.7996323295025	-43.4992904454951	0.76211425481409	0.962039454901812	0.562189054726368	0.850966561531665	0.920000000000001
66.7998657524504	-43.5218174718485	0.78604477549112	0.94024875496234	0.6318407960199	0.838071390626015	0.920000000000001
66.8001005177118	-43.5447052680758	0.795317782475188	0.948478702205278	0.642156862745098	0.856520945770796	0.920000000000001
66.8003259664127	-43.5675398366734	0.736909582319306	0.949309360717044	0.524509803921569	0.850379803468494	0.920000000000001
66.8005357813691	-43.590205020984	0.744620067046229	0.927051079366089	0.562189054726368	0.835802118792521	0.920000000000001
66.8007335178035	-43.6128710230695	0.858366633512946	0.932419541535696	0.784313725490196	0.850693070781649	0.920000000000001
66.8009237288526	-43.6357077627652	0.906597036953242	0.930841132730012	0.882352941176471	0.848195509214461	0.920000000000001
66.8011214055711	-43.6585440505931	0.871012950387746	0.938104332148041	0.803921568627451	0.845750345768303	0.920000000000001
66.801320307704	-43.681209951746	0.884147638467976	0.947399754547892	0.82089552238806	0.845058994841806	0.920000000000001
66.8015167356473	-43.703876739368	0.946680735890254	0.966890883545213	0.926470588235294	0.862515707237104	0.920000000000001
66.8017111911626	-43.7267146096938	0.916567062965815	0.965487067108102	0.867647058823529	0.865349517927472	0.920000000000001
66.8019050338707	-43.7493822414746	0.848844256973563	0.886743240315285	0.810945273631841	0.827875988396679	0.920000000000001
66.8021039746204	-43.7720497254565	0.851905244724224	0.875379116899428	0.82843137254902	0.811490881663906	0.920000000000001
66.8022942077151	-43.7948881442218	0.83367236073736	0.848717270494328	0.818627450980392	0.799080413067452	0.920000000000001
66.802461433294	-43.8175570463171	0.79451458505836	0.847735637778411	0.741293532338308	0.802078004583765	0.920000000000001
66.8026194071274	-43.8402266408179	0.845780652786756	0.892541697730374	0.799019607843137	0.821199957866172	0.920000000000001
66.8027775214937	-43.8630671709316	0.860573599687885	0.927029552316947	0.794117647058823	0.831841150485635	0.920000000000001
66.802944635159	-43.8857369088967	0.858206892989479	0.890543139212789	0.825870646766169	0.815117515313909	0.920000000000001
66.8031133582659	-43.9084067933161	0.787887130493605	0.879695829614661	0.696078431372549	0.803366494553651	0.920000000000001
66.8032835752282	-43.9312469709085	0.811070176145342	0.867238391506369	0.754901960784314	0.801194734006346	0.920000000000001
66.8034441869147	-43.9540865604582	0.737523654540561	0.788772799277202	0.686274509803921	0.771327801446195	0.920000000000001
66.8035934317616	-43.9766410771016	0.645014315748427	0.729422570890792	0.560606060606061	0.751160964728495	0.920000000000001
66.8037395970437	-43.9994926908522	0.608500730415728	0.618962245145181	0.598039215686274	0.709572765150759	0.920000000000001
66.8038843274407	-44.0223307096351	0.686528508057842	0.789723682782351	0.583333333333333	0.77115701817639	0.920000000000001
66.8040308438317	-44.0450016921054	0.721087870679292	0.879986686632216	0.562189054726368	0.81664941935795	0.920000000000001
66.8041861424341	-44.0676735108816	0.742626081387796	0.941134515716767	0.544117647058824	0.836672076935146	0.920000000000001
66.8043487386813	-44.0905155351362	0.678092486440784	0.870890855234509	0.485294117647059	0.807477199362248	0.920000000000001
66.8045149058334	-44.1131867346814	0.723104279635841	0.879044380167204	0.567164179104478	0.798841628823582	0.920000000000001
66.8046804653895	-44.1358581626714	0.770747816684393	0.874828966702118	0.666666666666667	0.814133214803527	0.920000000000001
66.8048266910116	-44.1587012188462	0.750045891482716	0.897150606494844	0.602941176470588	0.80554419038051	0.920000000000001
66.8049449093696	-44.1813750909335	0.774569831835343	0.922273992028894	0.626865671641791	0.821372283026757	0.920000000000001
66.8050387411381	-44.2040498736595	0.742566600925144	0.916505750869897	0.568627450980392	0.813642126497439	0.920000000000001
66.8051251489972	-44.2268954167732	0.775322945505615	0.942802753756328	0.607843137254902	0.831698131422658	0.920000000000001
66.8052082917331	-44.2495703331234	0.773721725097688	0.940478276066022	0.606965174129353	0.83466007355069	0.920000000000001
66.8052876216541	-44.2722452874089	0.778066354800088	0.904171925286451	0.651960784313725	0.811296932090113	0.920000000000001
66.8053642300988	-44.2950911334426	0.766033394687152	0.880106005060579	0.651960784313725	0.80862316840722	0.920000000000001
66.8054503864364	-44.3179369457254	0.753725492265398	0.89470588649158	0.612745098039216	0.816949119460687	0.920000000000001
66.8055670941957	-44.3406115197427	0.785838771363458	0.90003575168214	0.671641791044776	0.807905862517614	0.920000000000001
66.8057191799939	-44.3632849309535	0.773201427949619	0.923853836291394	0.622549019607843	0.826794244251516	0.920000000000001
66.8058799074556	-44.3861286476649	0.833218356236081	0.950750437962359	0.715686274509804	0.84407660394941	0.920000000000001
66.8060245452708	-44.408802665135	0.769531989753411	0.917173432243141	0.621890547263681	0.825507201569018	0.920000000000001
66.8061429040547	-44.4313493055083	0.811209067341931	0.940826094882867	0.681592039800995	0.832244217842829	0.920000000000001
66.8062380654334	-44.4542961904984	0.764999258909774	0.902547537427391	0.627450980392157	0.806579991667106	0.920000000000001
66.8063080010234	-44.477143204621	0.596084967873083	0.844130720059891	0.348039215686274	0.795155664730158	0.920000000000001
66.8063554683639	-44.4998194850128	0.704368277952061	0.911224118093177	0.497512437810945	0.819069425854713	0.920000000000001
66.8063883933795	-44.5224960838069	0.766042168568723	0.9438490430198	0.588235294117647	0.838386033592967	0.920000000000001
66.8064222848238	-44.545343418962	0.740946706851471	0.918167923506862	0.563725490196079	0.818259960450949	0.920000000000001
66.8064697302159	-44.5680202694058	0.78819378207469	0.949521892507589	0.626865671641791	0.828993031725939	0.920000000000001
66.8065435038817	-44.5906965154813	0.659282563429595	0.847976891565072	0.470588235294118	0.779612899003346	0.920000000000001
66.8066422570537	-44.6135422655761	0.649315681119432	0.852552930866315	0.446078431372549	0.774606346675242	0.920000000000001
66.8067473529825	-44.6362169503852	0.587260598792972	0.861088361765047	0.313432835820896	0.794268373581039	0.920000000000001
66.8068420915963	-44.658891701771	0.648241876339337	0.919032772286517	0.377450980392157	0.812455718360445	0.920000000000001
66.806917373578	-44.681737663481	0.650848487377274	0.94875579828396	0.352941176470588	0.838806585173477	0.920000000000001
66.8069730483254	-44.7045843299585	0.63017231721928	0.887795614830716	0.372549019607843	0.809725793212171	0.920000000000001
66.8070018919153	-44.7272610141299	0.609877990360681	0.8714972742537	0.348258706467662	0.792991407078075	0.920000000000001
66.8070159456609	-44.7499388993886	0.66694337060202	0.882906349047178	0.450980392156863	0.791896907966627	0.920000000000001
66.8070284167322	-44.7727875097441	0.609226631968904	0.850806205114279	0.367647058823529	0.779322759668871	0.920000000000001
66.8070627120198	-44.7954650812663	0.597151448310074	0.855994438908705	0.338308457711443	0.785297970820642	0.920000000000001
66.8071157577703	-44.8181415218794	0.547562128614976	0.796104649386816	0.299019607843137	0.767805238592964	0.920000000000001
66.8071711914639	-44.8409890744553	0.621173530438261	0.815876472641227	0.426470588235294	0.776037493867607	0.920000000000001
66.8072120820503	-44.8636667678472	0.595749210835852	0.833289466447823	0.35820895522388	0.787992797018914	0.920000000000001
66.8072339388028	-44.8862233345268	0.673283906585503	0.873930997250609	0.472636815920398	0.812923282522516	0.920000000000001
66.8072479504948	-44.9092181177231	0.667271046487027	0.922777387091702	0.411764705882353	0.841582509221763	0.920000000000001
66.8072580533516	-44.9318963114417	0.693540092363581	0.909468244428654	0.477611940298508	0.830357423913139	0.920000000000001
66.807259139725	-44.9545741588252	0.65787717139267	0.93340140160887	0.382352941176471	0.817669853229196	0.920000000000001
66.8072502793716	-44.9774223599796	0.686723743362661	0.922467094568459	0.450980392156863	0.817625398567371	0.920000000000001
66.8072413573582	-45.0002704143627	0.686765454458359	0.868628948132403	0.504901960784314	0.794083046461372	0.920000000000001
66.8072392066084	-45.0229464818219	0.625015926502867	0.82217115648832	0.427860696517413	0.766143745768955	0.920000000000001
66.8072432863325	-45.0456221661722	0.554223177578613	0.789818904176834	0.318627450980392	0.764221986167035	0.920000000000001
66.8072491851676	-45.0684684494698	0.623241970772001	0.849425118014591	0.397058823529412	0.780263766254848	0.920000000000001
66.8072536209254	-45.0911443030699	0.551290464041754	0.873725206690472	0.228855721393035	0.802472231458615	0.92
66.8072640154671	-45.1138214872737	0.444676820067357	0.806020306801381	0.0833333333333333	0.765806547928439	0.92
66.8072809586934	-45.1366698374712	0.48559031524329	0.848631610878736	0.122549019607843	0.766414603618975	0.92
66.8073030586441	-45.1593464994411	0.3702941450419	0.636110678143502	0.104477611940298	0.716128984416752	0.92
66.8073135064093	-45.1820236670191	0.600505337624304	0.862775381130961	0.338235294117647	0.798817450753762	0.920000000000001
66.8073052617057	-45.2048720574523	0.469332460355502	0.821017861887475	0.117647058823529	0.77417954606707	0.92
66.8072726196082	-45.2277206106257	0.569912603420959	0.899629128410545	0.240196078431373	0.808300339761756	0.92
66.8072250876513	-45.2503986993843	0.552645768726185	0.941112432974758	0.164179104477612	0.777333321467234	0.92
66.8071644766077	-45.27307654185	0.484287119572686	0.831319337184588	0.137254901960784	0.796250320402375	0.92
66.8070899187571	-45.2959244960367	0.530453444390562	0.874632378977202	0.186274509803922	0.769892704220274	0.92
66.807018697712	-45.3186016780182	0.575259515585228	0.866936941618217	0.283582089552239	0.784198823435089	0.92
