# Supplementary material for: Extreme melt season ice layers reduce firn permeability across Greenland
Source: Nat Commun. 2021 Apr 20;12:2336. doi: 10.1038/s41467-021-22656-5 (PMC8058076; doi:10.1038/s41467-021-22656-5)
Supplement: Supplementary file 3 — Source Data [file 41467_2021_22656_MOESM3_ESM.zip › FinalData/DetectionsByTransect/20170506_01_CleanResults.txt]

Latitude	Longitude	LayerProminence	ProbImperm	LayerConnectivity	MinDensity	MaxDensity
67.2364359551586	-44.895493035365	0.416493143877587	0.698657929546219	0.134328358208955	0.735972259027211	0.92
67.2429439483184	-44.8796663110004	0.354419731705078	0.58446135395742	0.124378109452736	0.686534449580629	0.92
67.2493318294636	-44.8635108940935	0.605367465104543	0.734544454018611	0.476190476190476	0.72147747896234	0.92
67.2558376821846	-44.8474170758653	0.305762200840822	0.570708075151031	0.0408163265306122	0.688848974584263	0.92
67.2623584751457	-44.8316116480549	0.43721220413342	0.69034480627679	0.18407960199005	0.715694519344887	0.92
67.2687930089227	-44.8155691082283	0.430588412485088	0.674902315166254	0.186274509803922	0.722840181492415	0.92
67.2752455749632	-44.7993202904574	0.453251170747737	0.696625798285596	0.209876543209877	0.720062567040284	0.92
67.2817923778988	-44.7833215736427	0.459310977822934	0.688229798783123	0.230392156862745	0.726883645310303	0.920000000000001
67.2882828372423	-44.7674173654283	0.491503783526378	0.739226472525393	0.243781094527363	0.74223190007928	0.92
67.2946981392387	-44.7513053108974	0.479957212377628	0.719718346323884	0.240196078431373	0.745375268429258	0.920000000000001
67.3011385081036	-44.7350056013535	0.566963672828787	0.769586260386255	0.364341085271318	0.774068257799428	0.92
67.3076088720715	-44.7190332864503	0.54781929313847	0.726951717590072	0.368686868686869	0.741990057067572	0.920000000000001
67.3141218803462	-44.7031720965041	0.433649733182988	0.67612299577774	0.191176470588235	0.723863884418551	0.92
67.3205813398625	-44.6869111322309	0.515680311291387	0.772654154921081	0.258706467661692	0.761731877121186	0.920000000000001
67.3334286286927	-44.6546898549911	0.493072338858801	0.741700233273158	0.244444444444444	0.750286221013416	0.92
67.3399973714432	-44.6387128874507	0.384746853968528	0.641288579731928	0.128205128205128	0.720765783767719	0.92
67.3464158985164	-44.6223272865464	0.511479221965649	0.726662147635002	0.296296296296296	0.743691776909162	0.92
67.3527913207066	-44.6060714445895	0.63740001757351	0.699042459389445	0.575757575757576	0.749973247010415	0.92
67.359251776092	-44.5902849883504	0.463948933115706	0.718942642350815	0.208955223880597	0.749614658759336	0.92
67.3657977702774	-44.5740887055391	0.45202291010629	0.69326150648709	0.21078431372549	0.724238343679755	0.92
67.3721925146711	-44.5576205776826	0.504246639477831	0.776170046632429	0.232323232323232	0.732167289182731	0.92
67.3786051029906	-44.5414459283145	0.425693708588719	0.684720750510771	0.166666666666667	0.720987123489332	0.92
67.3851138042653	-44.5255264624226	0.455863869639133	0.681335582415521	0.230392156862745	0.728777403619215	0.92
67.3916027369042	-44.5092963537692	0.453065988386968	0.680641780695505	0.225490196078431	0.741525598531551	0.92
67.3979396420709	-44.4929068558581	0.412571772494747	0.632835852681802	0.192307692307692	0.71990204263394	0.92
67.4043549347187	-44.476721749344	0.45637908242261	0.690535942622998	0.222222222222222	0.718108969529316	0.92
67.4109228297982	-44.4606935743207	0.549994743934873	0.686409240956166	0.41358024691358	0.734481339802396	0.920000000000001
67.4173608276359	-44.4445616621852	0.467530611685123	0.681727890036913	0.253333333333333	0.731155090834505	0.92
67.4236900437083	-44.4281351605691	0.408726453158464	0.656162583736282	0.161290322580645	0.721533114880114	0.92
67.4301444114274	-44.4117866100544	0.489558236105354	0.768590156421235	0.210526315789474	0.762376174944361	0.92
67.4366768293757	-44.3956438453759	0.551631647910199	0.720910354643927	0.382352941176471	0.746663443291167	0.920000000000001
67.4430867437752	-44.3794175986142	0.527501323812817	0.731619563048519	0.323383084577114	0.738858774705825	0.920000000000001
67.4494423306953	-44.3630419132724	0.565084709368342	0.7429145167759	0.387254901960784	0.755115919449661	0.920000000000001
67.4559072009349	-44.3467024782467	0.651431435614862	0.817568753582666	0.485294117647059	0.774954573630567	0.920000000000001
67.4623571435967	-44.3305703486774	0.52733017134674	0.70142651184771	0.353233830845771	0.739834201708765	0.920000000000001
67.4687568883818	-44.314298775165	0.508879301977631	0.689327231406242	0.32843137254902	0.73144442441274	0.920000000000001
67.4751707581024	-44.2978099783695	0.583637476616157	0.789823972840157	0.377450980392157	0.756048698471221	0.920000000000001
67.4815834994241	-44.2815643834849	0.613729005579162	0.764771443994146	0.462686567164179	0.748464794681656	0.920000000000001
67.4879853502124	-44.2655292237956	0.54954989401927	0.755816205948989	0.343283582089552	0.759031186218312	0.920000000000001
67.4944905427435	-44.2490050614036	0.526253381141762	0.675055781891367	0.377450980392157	0.72461268337922	0.920000000000001
67.5008395996908	-44.2325770804407	0.584797864193885	0.667108166198715	0.502487562189055	0.726658290711523	0.920000000000001
67.5072103362205	-44.2162019226763	0.622685528556794	0.725763213976333	0.519607843137255	0.744070387221938	0.920000000000001
67.5136986572831	-44.1998860117099	0.657247451222101	0.760573333816751	0.553921568627451	0.756993278193421	0.920000000000001
67.5201828816958	-44.1835546416916	0.596199342427638	0.692398684855275	0.5	0.735992598440503	0.920000000000001
67.5265316050614	-44.1671080540509	0.674829605756599	0.792445281164939	0.557213930348259	0.766100507198031	0.920000000000001
67.5328743491757	-44.1506414309266	0.648186102144063	0.733872204288126	0.5625	0.755381193861305	0.92
67.5393579959936	-44.1342956551811	0.666598536505381	0.789079425951939	0.544117647058823	0.771411182388301	0.920000000000001
67.5457867087788	-44.118049566237	0.613628146390896	0.729743854970846	0.497512437810946	0.746707357582299	0.920000000000001
67.5521264380817	-44.1015614444341	0.638346246206156	0.774046989766808	0.502645502645503	0.766536395566838	0.920000000000001
67.5585276273079	-44.0849816103027	0.523209928763783	0.704314594369672	0.342105263157895	0.737358101081356	0.92
67.564957310221	-44.0687247523197	0.691777354738767	0.781564659726289	0.601990049751244	0.77438986357444	0.920000000000001
67.5713501561653	-44.0523647532131	0.632818659877761	0.736225555049641	0.529411764705882	0.746149069872431	0.920000000000001
67.5777277554357	-44.0357092870314	0.55106362637548	0.644500134106892	0.457627118644068	0.717874197576211	0.920000000000001
67.5841053034198	-44.0193005026289	0.50793629989167	0.701057784968524	0.314814814814815	0.722889904595732	0.92
67.5905455891141	-44.0030550357775	0.536480397754097	0.636686285704272	0.436274509803922	0.716739118933041	0.920000000000001
67.5969496650401	-43.9864562768416	0.56904676526588	0.67730921680627	0.46078431372549	0.733743549503551	0.920000000000001
67.6032955035173	-43.9696992859022	0.663032656909334	0.813244800998154	0.512820512820513	0.778524752213115	0.920000000000001
67.6096712633633	-43.9532672988208	0.704902171440412	0.759266708472223	0.650537634408602	0.763159647043521	0.920000000000001
67.6160640677467	-43.9371215487537	0.618711887473921	0.675234720221475	0.562189054726368	0.728563865191987	0.920000000000001
67.6225405163641	-43.9204141578016	0.624920210706059	0.720428656706235	0.529411764705882	0.749332151501208	0.920000000000001
67.6288426722147	-43.9037752301211	0.688233179024901	0.851213832797276	0.525252525252525	0.796256317135871	0.920000000000001
67.6352015753061	-43.8872818579447	0.711188022159704	0.784078171978981	0.638297872340426	0.775998278240575	0.920000000000001
67.6416686092545	-43.8708209650936	0.688190944274135	0.768538751293368	0.607843137254902	0.766972919118861	0.920000000000001
67.6480204653033	-43.8542987288967	0.790783374241633	0.845248340523068	0.736318407960199	0.796154243226531	0.920000000000001
67.6543463219103	-43.8377028023916	0.770863390202545	0.845648349032541	0.696078431372549	0.802660176850207	0.920000000000001
67.660752936603	-43.8210655852167	0.836142914167957	0.868364259708462	0.803921568627451	0.806149390626815	0.920000000000001
67.6671331348205	-43.8046052216254	0.712189749404882	0.8124392003023	0.611940298507463	0.780194465084229	0.920000000000001
67.6734866329482	-43.7880690798347	0.624121545472962	0.699223483102787	0.549019607843137	0.736726763770157	0.920000000000001
67.6798706919973	-43.7713583787835	0.737941614131707	0.774902836106552	0.700980392156863	0.768323588588634	0.920000000000001
67.6862652508732	-43.7546709080244	0.724831125154339	0.753583818936129	0.696078431372549	0.758567910424992	0.920000000000001
67.692638671724	-43.7381750574104	0.758455189436451	0.785567095290814	0.731343283582089	0.775493179232639	0.920000000000001
67.6989912920651	-43.7216200477889	0.714320551615969	0.708052867937821	0.720588235294117	0.743988277443981	0.920000000000001
67.7053466375899	-43.7048160316629	0.735774163976571	0.750960092659024	0.720588235294117	0.75726490367287	0.920000000000001
67.7116746626847	-43.6881859327238	0.726053822092949	0.80036635065356	0.651741293532338	0.777700464730958	0.920000000000001
67.7180617892404	-43.6717087186652	0.634138511018891	0.704551531841703	0.563725490196078	0.745324668638653	0.920000000000001
67.7244684046739	-43.6550269081281	0.667034687748166	0.691912512751235	0.642156862745098	0.740173572509165	0.920000000000001
67.7307546806189	-43.6382736449328	0.60349141753759	0.66469427786125	0.54228855721393	0.733982362547689	0.920000000000001
67.737059531103	-43.6215646943188	0.637426771042361	0.753486020717201	0.521367521367521	0.764664637003893	0.920000000000001
67.7434448433806	-43.6050585580655	0.603139897874768	0.748568352963467	0.45771144278607	0.762155775541688	0.920000000000001
67.7498983445781	-43.5883343567149	0.586847993918536	0.64428422313119	0.529411764705882	0.726387262202389	0.920000000000001
67.7561999953197	-43.5716039710808	0.654155857033776	0.741147534963074	0.567164179104478	0.76117706855556	0.920000000000001
67.7624883458446	-43.554833634573	0.564383810924482	0.751316641456807	0.377450980392157	0.764074356798266	0.920000000000001
67.7688716355963	-43.538058080523	0.640790848944241	0.76687581553554	0.514705882352941	0.767580762297831	0.920000000000001
67.7752777671105	-43.52133848321	0.663368019590625	0.797324274475367	0.529411764705882	0.777424280770736	0.920000000000001
67.7815995484219	-43.5046420881162	0.673277374128147	0.784365693529925	0.562189054726368	0.77441372776014	0.920000000000001
67.7879074394179	-43.4879044886283	0.580484758255909	0.739400889060837	0.421568627450981	0.756840567622211	0.920000000000001
67.7942733263445	-43.4710644932923	0.638338538622443	0.796284920382141	0.480392156862745	0.776687503841539	0.920000000000001
67.8006017404414	-43.4543722577182	0.675337972453589	0.773561517046482	0.577114427860696	0.775297530735295	0.920000000000001
67.8069153843643	-43.4376364774913	0.656037579051038	0.753251628690311	0.558823529411765	0.766820670204439	0.920000000000001
67.8132747170911	-43.4207655933042	0.47754378692789	0.705087573855781	0.25	0.742843902635146	0.920000000000001
67.8196030443451	-43.4040594716037	0.611552032251179	0.775342870472508	0.447761194029851	0.767005252271526	0.920000000000001
67.8259360769935	-43.3873612966252	0.54207696586913	0.687095108208848	0.397058823529412	0.740134468328383	0.920000000000001
67.832284399515	-43.3704476776446	0.605590694060452	0.73078923125816	0.480392156862745	0.753527717522182	0.920000000000001
67.8386023368095	-43.3534498241043	0.538027813669456	0.698604646946756	0.377450980392157	0.740356669590819	0.920000000000001
67.8449035941503	-43.3366543667038	0.697176525583961	0.772462503904241	0.621890547263681	0.767124426733504	0.920000000000001
67.8512626087802	-43.3200076999676	0.499630403366319	0.651221591046365	0.348039215686274	0.728259273181113	0.920000000000001
67.8576267814747	-43.303118399496	0.43995831493123	0.61521074750952	0.264705882352941	0.719590864684758	0.92
67.8638647126555	-43.2861440365086	0.573989004747789	0.695241691087617	0.45273631840796	0.743436319578787	0.920000000000001
67.8701071192502	-43.2694197570484	0.635144769244808	0.700845094045171	0.569444444444445	0.744279983442195	0.920000000000001
67.8765557449317	-43.252501420149	0.517885929500463	0.697536564883278	0.338235294117647	0.739457609808496	0.920000000000001
67.8828682583087	-43.2357088799366	0.522292389799825	0.606773834326019	0.437810945273632	0.707346306279599	0.920000000000001
67.8891175257901	-43.2187457010687	0.587302448497074	0.642553614942866	0.532051282051282	0.713272353075637	0.920000000000001
67.8954620969267	-43.2017771564089	0.554032304729505	0.661986178086462	0.446078431372549	0.72754804956132	0.920000000000001
67.9017991367373	-43.1850357281639	0.525514654564763	0.55849199569669	0.492537313432836	0.68696413126061	0.920000000000001
67.9080694855918	-43.1681140162252	0.475156678052659	0.582666297281788	0.367647058823529	0.702083591464173	0.920000000000001
67.914352280131	-43.150969798849	0.400092141418178	0.53351761616969	0.266666666666667	0.68783375786049	0.92
67.9207068373455	-43.1340091544288	0.530105398833799	0.676372413829213	0.383838383838384	0.726657016107423	0.920000000000001
67.9270357834556	-43.1172283357723	0.511766974129586	0.550897132338773	0.472636815920398	0.688799625739992	0.920000000000001
67.9332837885976	-43.1002302436929	0.568664763465522	0.686349134774181	0.450980392156863	0.738444677918042	0.920000000000001
67.93958105998	-43.0831062780219	0.489364611940291	0.551645890547249	0.427083333333333	0.692709747928305	0.92
67.9459708567523	-43.0664789284644	0.48468355279561	0.602700438924552	0.366666666666667	0.711822781758419	0.92
68.0302801692711	-43.0236127793226	0.500388507030609	0.620932052820907	0.37984496124031	0.712197758211598	0.92
68.0391073319996	-43.0283851879056	0.508320880057962	0.627752871227036	0.388888888888889	0.708823039752987	0.92
68.0478916392048	-43.0328050921382	0.539635197185912	0.650698965800394	0.428571428571429	0.721708531473703	0.92
68.0566660137542	-43.0373616736708	0.540338234973058	0.648577704514018	0.432098765432099	0.735299978380302	0.92
68.0654679260175	-43.0424582681476	0.597844290893639	0.647077470676167	0.548611111111111	0.724596090602572	0.920000000000001
68.074219940527	-43.0473212267681	0.568250257456336	0.60416220645496	0.532338308457711	0.706722200455835	0.920000000000001
68.0829665373593	-43.0522444990323	0.370441302368024	0.397448261301705	0.343434343434343	0.63729901050767	0.92
68.0917572012928	-43.0574744211467	0.537080045517999	0.598669894957567	0.475490196078431	0.707552461145198	0.920000000000001
68.100551161519	-43.0626756008989	0.493602724354017	0.590146625178622	0.397058823529412	0.709423327487786	0.920000000000001
68.1093003123554	-43.0675829205084	0.634718960069867	0.682373243522819	0.587064676616915	0.729298056013216	0.920000000000001
68.1180556023615	-43.0724147968324	0.541160239364771	0.734281263043267	0.348039215686275	0.755424631284758	0.920000000000001
68.1268640283227	-43.0774459085013	0.567214474239951	0.743624350778752	0.390804597701149	0.760662545613435	0.92
68.1355868674936	-43.0826855199366	0.558765491723401	0.704595660063718	0.412935323383085	0.746940962929568	0.920000000000001
68.1443161392783	-43.0878490000887	0.656458697684489	0.714878179682704	0.598039215686274	0.752734235241561	0.920000000000001
68.1531315654367	-43.0927982161557	0.652532841544164	0.736438232107936	0.568627450980392	0.764933303673519	0.920000000000001
68.161875528249	-43.0977837078842	0.704241796763222	0.810192995235845	0.598290598290598	0.78612051281024	0.920000000000001
68.1706026961487	-43.1029794165986	0.715586427696041	0.793917953431297	0.637254901960784	0.780560860529422	0.920000000000001
68.1794097527217	-43.1080384448786	0.692752936861697	0.797270579605746	0.588235294117647	0.788019735893754	0.920000000000001
68.1881607222945	-43.1129410113169	0.643978385985214	0.765568712268935	0.522388059701493	0.774394495480962	0.920000000000001
68.197017758718	-43.118062581816	0.69912367356303	0.779199728078441	0.619047619047619	0.773222577999908	0.920000000000001
68.2057432093991	-43.1233218723855	0.678295858641794	0.768356423165941	0.588235294117647	0.769875189060199	0.920000000000001
68.2144897706534	-43.1282838726058	0.589306292818262	0.710950894094234	0.467661691542289	0.750174119558424	0.920000000000001
68.2232410032921	-43.1331888811375	0.700924549210133	0.709541406112573	0.692307692307693	0.74704039807751	0.920000000000001
68.2320330305584	-43.138445894797	0.649930623252056	0.73123379552372	0.568627450980392	0.758859175796424	0.920000000000001
68.2407557028883	-43.1437116447193	0.695088626356022	0.728485710423487	0.661691542288557	0.755054677927387	0.920000000000001
68.249495123752	-43.1487730765559	0.693251061425619	0.808070750302219	0.578431372549019	0.768329827902148	0.920000000000001
68.2583028308648	-43.1538426642193	0.777960910485275	0.805921820970551	0.75	0.784397876704445	0.920000000000001
68.2670376786536	-43.1589651112571	0.730552283410856	0.814338397667483	0.646766169154229	0.7972902057733	0.920000000000001
68.2757751877222	-43.16405584343	0.74998941338581	0.823508238536326	0.676470588235294	0.790523675241957	0.920000000000001
68.2845849555863	-43.1691042511216	0.703125399298403	0.783701778988963	0.622549019607843	0.781217945773881	0.920000000000001
68.2933183908104	-43.174246987956	0.727612073122427	0.773632106443859	0.681592039800995	0.77683203787492	0.920000000000001
68.3020464814197	-43.1794574100628	0.666207089677775	0.70006123817908	0.63235294117647	0.745232479527325	0.920000000000001
68.3108508288126	-43.1845756899038	0.687598388192283	0.679118345012017	0.696078431372549	0.736969245237476	0.920000000000001
68.3196607302064	-43.1896261812934	0.72273004274944	0.78859734040084	0.656862745098039	0.781696797251643	0.920000000000001
68.3283963452527	-43.194750669204	0.737537541982658	0.728806427248898	0.746268656716418	0.750369763244072	0.920000000000001
68.3371213745056	-43.200004926183	0.647359016505567	0.662365091834665	0.63235294117647	0.731066123790327	0.920000000000001
68.3459201323929	-43.2051979616727	0.56089843470102	0.656110594892236	0.465686274509804	0.723121351003288	0.920000000000001
68.3546682796198	-43.2101658426663	0.563060260590249	0.688309575906865	0.437810945273632	0.733872040833114	0.920000000000001
68.3633477774621	-43.2151365222568	0.574358598490077	0.770607744243835	0.378109452736319	0.763784780899864	0.920000000000001
68.3722099152834	-43.2204832300675	0.569229332702544	0.720548217643894	0.417910447761194	0.751739270104181	0.920000000000001
68.3809371369714	-43.2257631796917	0.651386705372965	0.690028312706713	0.612745098039216	0.74876688252276	0.920000000000001
68.3897413066712	-43.2309039190384	0.567830453745438	0.699386397686954	0.436274509803922	0.737550495865639	0.920000000000001
68.3984843787489	-43.2359497978705	0.59516896261411	0.712725984929711	0.477611940298508	0.749837161369072	0.920000000000001
68.4072208587654	-43.2410809383538	0.542426054970724	0.66818544327478	0.416666666666667	0.736090282782404	0.920000000000001
68.4160160318489	-43.2463402691826	0.512701081294198	0.692068829255063	0.333333333333333	0.741196423648445	0.920000000000001
68.4247439980422	-43.2515799813431	0.600523047305986	0.688608283666698	0.512437810945274	0.740942418839477	0.920000000000001
68.4334792496814	-43.2567312359793	0.507287179618145	0.627319457275506	0.387254901960784	0.712016104320918	0.920000000000001
68.4422860034289	-43.2618496674817	0.503840199370424	0.713562751682026	0.294117647058823	0.74371772894257	0.920000000000001
68.4510193129552	-43.2670305920644	0.572755110676938	0.682823654189696	0.462686567164179	0.740023815067935	0.920000000000001
68.4597446910374	-43.272312105128	0.615863094870868	0.721922268173108	0.509803921568628	0.753441276338287	0.920000000000001
68.4685393988922	-43.2775891598223	0.6107283798923	0.64302538723558	0.57843137254902	0.721645359256707	0.920000000000001
68.4773409217861	-43.2827821785542	0.544992165191049	0.663513742146803	0.426470588235294	0.725127395721074	0.920000000000001
68.4860772436361	-43.2879305859696	0.482629945054337	0.587150437372356	0.378109452736318	0.704717484934189	0.920000000000001
68.4948058063081	-43.2931777784431	0.592399222394594	0.655386680083305	0.529411764705882	0.727625978329003	0.920000000000001
68.5036029064535	-43.2984316356652	0.536123845748163	0.699698671888482	0.372549019607843	0.743778032325457	0.920000000000001
68.5123411572052	-43.3035617202701	0.642766982492131	0.718369785879783	0.567164179104478	0.751072932829808	0.920000000000001
68.5210748319555	-43.3087476167235	0.610004014018358	0.70040018489946	0.519607843137255	0.739763973065372	0.920000000000001
68.5298615877038	-43.3141292758382	0.652471197645512	0.687295336467496	0.617647058823529	0.733284573928332	0.920000000000001
68.538586244303	-43.3194307865858	0.612541124085823	0.603191700907965	0.621890547263681	0.709135135077225	0.920000000000001
68.5474156836215	-43.3245642486852	0.672835191639198	0.723779836014714	0.621890547263682	0.752864046043847	0.920000000000001
68.5561634108001	-43.3296155153268	0.527327036630903	0.699815363584387	0.354838709677419	0.742138350165744	0.92
68.564882689572	-43.3349900279577	0.535402171697841	0.603142651853394	0.467661691542289	0.715160124152594	0.920000000000001
68.5735942442849	-43.3404587181575	0.508816383945194	0.659789630635485	0.357843137254902	0.726652999055672	0.920000000000001
68.5823968884431	-43.3456543989668	0.536736021794047	0.671511259274368	0.401960784313726	0.727326721099355	0.920000000000001
68.5911509864608	-43.3505930360539	0.617064302239539	0.678573048923523	0.555555555555555	0.729887490308706	0.92
68.5998770459098	-43.3558907091618	0.662004496051174	0.715034633127989	0.608974358974359	0.742087187628583	0.920000000000001
68.6086559569999	-43.3613893201932	0.6266072911528	0.704194974462463	0.549019607843137	0.739931591296171	0.920000000000001
68.6174630390618	-43.3665405181263	0.520907247838008	0.664363515283859	0.377450980392157	0.724701291173583	0.920000000000001
68.6262092687516	-43.3715914065191	0.496201989862852	0.682059152139497	0.310344827586207	0.727182130479127	0.92
68.6349281562398	-43.3769863776245	0.530405902576854	0.702968667898806	0.357843137254902	0.734966850281333	0.920000000000001
68.6437182222026	-43.3823569340303	0.61766486665541	0.681408164683369	0.553921568627451	0.739864237895618	0.920000000000001
68.6524617936972	-43.3874498486266	0.550326910256861	0.677768248374419	0.422885572139304	0.729139160883441	0.920000000000001
68.6612040167019	-43.3925596736776	0.543031547860149	0.702224711881913	0.383838383838384	0.743096496361064	0.92
68.66998644054	-43.398027390857	0.473966854507635	0.688129787446642	0.259803921568627	0.739367409739695	0.920000000000001
68.6787047618382	-43.4034411228235	0.655749018522721	0.719458236050417	0.592039800995025	0.74676891019981	0.920000000000001
68.6874517855763	-43.4084969636042	0.620711588007552	0.751227097583731	0.490196078431373	0.759821842518108	0.920000000000001
68.6962600172018	-43.4136507488961	0.698757469788218	0.745999788061284	0.651515151515151	0.759354716376743	0.92
68.7050370595415	-43.4191946378913	0.650978635698436	0.70882001649491	0.593137254901961	0.741367928757105	0.920000000000001
68.7137533565267	-43.424640606306	0.6634047501349	0.719844326140446	0.606965174129353	0.744725071572704	0.920000000000001
68.722559624454	-43.429745901783	0.686128123160722	0.745390574679654	0.626865671641791	0.757975452347773	0.920000000000001
68.7313002697182	-43.4349184052237	0.65858870520413	0.807373488839633	0.509803921568627	0.786928448194191	0.920000000000001
68.740019802322	-43.4403333875444	0.603350173723942	0.798740148442909	0.407960199004975	0.783164870739421	0.920000000000001
68.7487473229537	-43.445651672451	0.673544463204859	0.83728500484109	0.509803921568627	0.805466223070533	0.920000000000001
68.757547336154	-43.4509248511622	0.553899288964946	0.686229950478911	0.421568627450981	0.74540155411813	0.920000000000001
68.7662725681826	-43.4562695705534	0.541207224376675	0.669479125370265	0.412935323383085	0.735335651366916	0.920000000000001
68.774998452011	-43.4616075623019	0.611645291863514	0.703682740589773	0.519607843137255	0.744348309774333	0.920000000000001
68.7837994625774	-43.4668688631263	0.695005523115417	0.762560065838676	0.627450980392157	0.773202520663767	0.920000000000001
68.792598714152	-43.4721561381282	0.62129439783205	0.776902521154296	0.465686274509804	0.787579965957721	0.920000000000001
68.8013222822149	-43.4775349496301	0.733634025117111	0.76080038854268	0.706467661691542	0.759605174361017	0.920000000000001
68.8100431476196	-43.482950142031	0.7250996712412	0.808042479737303	0.642156862745098	0.784499879985347	0.920000000000001
68.8188373295288	-43.4883072110018	0.702588453332264	0.679686710586098	0.725490196078431	0.733175475163811	0.920000000000001
68.8275744754037	-43.4935161063187	0.728045833240416	0.759574253545509	0.696517412935323	0.757031467681547	0.920000000000001
68.8363075337211	-43.4987831277211	0.618114356058327	0.721522829763713	0.514705882352941	0.752960527041692	0.920000000000001
68.8450960416378	-43.5042198554626	0.726763075006726	0.80646732648404	0.647058823529412	0.783929307528265	0.920000000000001
68.8538139898641	-43.5096812307019	0.67869785839178	0.785256413300973	0.572139303482587	0.774688796670984	0.920000000000001
68.8625392820943	-43.5150533158844	0.810754235782764	0.846998667643958	0.774509803921569	0.797780077594733	0.920000000000001
68.8713426165913	-43.5203111333901	0.724543034714884	0.836340971390553	0.612745098039215	0.803318115323686	0.920000000000001
68.8801397797362	-43.525648563718	0.726177920565326	0.820002899954181	0.632352941176471	0.791547191143192	0.920000000000001
68.8888591287693	-43.5310989624958	0.769496264525352	0.832524867359161	0.706467661691542	0.800127427849432	0.920000000000001
68.8976390593082	-43.5365693994245	0.730521149825156	0.744624389202551	0.716417910447761	0.763574639337179	0.920000000000001
68.9063679720791	-43.541929689169	0.634119675626782	0.748631508116309	0.519607843137255	0.762501768055587	0.920000000000001
68.9150967805677	-43.5472664325079	0.744532692371981	0.777622598674309	0.711442786069652	0.770128704931327	0.920000000000001
68.9238250512901	-43.5526125600797	0.683798543344627	0.73034218472847	0.637254901960784	0.75360940970421	0.920000000000001
68.9326166086311	-43.5580328390241	0.772122257487731	0.774636671838206	0.769607843137255	0.782627157787467	0.920000000000001
68.9414088406886	-43.5634447557108	0.768296542493444	0.806200928124143	0.730392156862745	0.782084792783723	0.920000000000001
68.9501318388774	-43.5688659976718	0.662472675071036	0.852308534221674	0.472636815920398	0.79318513766626	0.920000000000001
68.9588553166473	-43.5742843918063	0.727542665845527	0.812928468945955	0.642156862745098	0.784422846216215	0.920000000000001
68.9676529756663	-43.5796373184126	0.765781238367094	0.815876202224385	0.715686274509804	0.783538195673039	0.920000000000001
68.976381072433	-43.5850016240101	0.76704902450784	0.81768013856792	0.716417910447761	0.793240171908025	0.920000000000001
68.9850979566604	-43.590507298806	0.798380595797223	0.817349426888564	0.779411764705882	0.794156532405376	0.920000000000001
68.9938831893616	-43.5960179139586	0.681278335558321	0.779223337783308	0.583333333333333	0.773017489805076	0.920000000000001
69.0026126651035	-43.6013680300641	0.750956332380765	0.810370376204316	0.691542288557214	0.782671987410485	0.920000000000001
69.0113391636972	-43.6067594108929	0.793410733026059	0.861331269973687	0.725490196078431	0.806378372061252	0.920000000000001
69.0201303593434	-43.6122052200795	0.765148008115881	0.839119545643528	0.691176470588235	0.79515364342968	0.920000000000001
69.0288609889876	-43.6175455896958	0.676594739473552	0.721348682927205	0.6318407960199	0.744990823185075	0.920000000000001
69.0375835547673	-43.6229848840359	0.751942528813408	0.768590939979758	0.735294117647059	0.764079859349052	0.920000000000001
69.0463588756292	-43.6286279742284	0.767506265582319	0.780110570380324	0.754901960784314	0.772292488705077	0.920000000000001
69.0551469969626	-43.6341167738306	0.670188978321914	0.776652466447749	0.563725490196078	0.776113503462751	0.920000000000001
69.063875062902	-43.6395009430178	0.776639426409358	0.841836066749064	0.711442786069652	0.794889201338332	0.920000000000001
69.0726602891023	-43.6449305625436	0.691217253928636	0.820245453130904	0.562189054726368	0.792712905221257	0.920000000000001
69.0813853279571	-43.650382852535	0.778298094063556	0.77718442342123	0.779411764705882	0.770951245968786	0.920000000000001
69.0901058351377	-43.6558695095754	0.719933365413154	0.78812543729397	0.651741293532338	0.776663606770895	0.920000000000001
69.0988322481567	-43.6612842435213	0.665474264178723	0.821144606788818	0.509803921568628	0.787748605855171	0.920000000000001
69.107626593599	-43.666711021449	0.714528008004442	0.76729131012653	0.661764705882353	0.770674881616289	0.920000000000001
69.1164189668564	-43.6721600859261	0.692970040302677	0.616332237468098	0.769607843137255	0.715621797636622	0.920000000000001
69.1251472980716	-43.6775486208412	0.685649365153306	0.639955446724522	0.731343283582089	0.724526658523804	0.920000000000001
69.1338708508259	-43.6830000711054	0.757145896244593	0.835279446810174	0.679012345679012	0.794341874044194	0.920000000000001
69.142642055755	-43.6887201198072	0.807771894745324	0.855739867922021	0.759803921568627	0.797789208845502	0.920000000000001
69.151363903909	-43.69420101573	0.67957699166568	0.747213684823896	0.611940298507463	0.759862133031845	0.920000000000001
69.1601091034701	-43.6993847771003	0.822361698868445	0.84344134645484	0.801282051282051	0.805949409928923	0.920000000000001
69.1689016378731	-43.7048441975543	0.679325143505102	0.729020657380575	0.62962962962963	0.748857922480341	0.920000000000001
69.1776021680223	-43.7105915841681	0.659184810172318	0.611901958653094	0.706467661691542	0.701992097617439	0.920000000000001
69.1863172153701	-43.7161618472904	0.629821315185123	0.68611321860554	0.573529411764706	0.729027715675083	0.920000000000001
69.1951205769121	-43.7214911350961	0.708741529969269	0.790032079546382	0.627450980392157	0.777552969325097	0.920000000000001
69.2039148260049	-43.7269410880907	0.707857931294917	0.773558999844736	0.642156862745098	0.779063530898369	0.920000000000001
69.2126273673726	-43.7325553304026	0.707877072563349	0.734162105325702	0.681592039800995	0.754826946740434	0.920000000000001
69.2213448356421	-43.7381106104046	0.655766424071285	0.688983828534728	0.622549019607843	0.740890759607926	0.920000000000001
69.2301371610097	-43.7435932887143	0.721787284058811	0.801417705372524	0.642156862745098	0.776164700612827	0.920000000000001
69.2388631461102	-43.7490463125867	0.766566671900405	0.761989065193846	0.771144278606965	0.769852150154532	0.920000000000001
69.2476451064039	-43.7546238824636	0.581794381195606	0.685976822092704	0.477611940298507	0.738112742185728	0.920000000000001
69.2563665541401	-43.760155984655	0.57816607399719	0.617116461719869	0.53921568627451	0.708158682813506	0.920000000000001
69.2650863413667	-43.7656869409278	0.644191684988102	0.646592325200085	0.641791044776119	0.719453092784088	0.920000000000001
69.2738064189449	-43.7712153366957	0.61484056919156	0.612034079559591	0.617647058823529	0.712729725868881	0.920000000000001
69.2825925620231	-43.7767821612468	0.576131836649078	0.637557790945214	0.514705882352941	0.712897228934472	0.920000000000001
69.2913770844971	-43.7823738731185	0.540818257919166	0.635558084465784	0.446078431372549	0.709497410680448	0.920000000000001
69.3000955669864	-43.7879340748758	0.588844506270186	0.695101947863755	0.482587064676617	0.734238252725199	0.920000000000001
69.3088150158368	-43.7934840662119	0.580151070948045	0.665204102680403	0.495098039215686	0.726563804879443	0.920000000000001
69.3176025598357	-43.7990418293297	0.591787660001756	0.60024198667018	0.583333333333333	0.699813361614946	0.920000000000001
69.3263233201428	-43.8045669058788	0.636131401568375	0.550869768310878	0.721393034825871	0.690180913960687	0.920000000000001
69.335039812305	-43.8101508877918	0.639346166170471	0.626731548027218	0.651960784313725	0.71877361808417	0.920000000000001
69.3438240401356	-43.8157571315683	0.688254946897732	0.749058913403306	0.627450980392157	0.763254993942872	0.920000000000001
69.352549407644	-43.8212426867093	0.704883914542989	0.738126038041203	0.671641791044776	0.762126077877448	0.920000000000001
69.3612762693755	-43.8267117657646	0.747799284297583	0.784814254869677	0.71078431372549	0.77178954786061	0.920000000000001
69.3700568858828	-43.8323748156665	0.809543163395783	0.815164758164116	0.803921568627451	0.793475900792883	0.920000000000001
69.3787640837484	-43.8380966909846	0.671597571259449	0.776030963414421	0.567164179104478	0.78143156471605	0.920000000000001
69.3874833409254	-43.8436703871854	0.621042858515936	0.761693560169128	0.480392156862745	0.763199972726478	0.920000000000001
69.3962767126809	-43.8491785521994	0.638965627794384	0.738715569314258	0.53921568627451	0.761903787797522	0.920000000000001
69.4050640170422	-43.8547651316948	0.548836947350244	0.69081114960245	0.406862745098039	0.741585846233554	0.920000000000001
69.4137770405547	-43.8604190670263	0.639387612625496	0.691710548634077	0.587064676616915	0.731518661017174	0.920000000000001
69.4225542812523	-43.8661086608818	0.540351814638224	0.697619052162021	0.383084577114428	0.749153924460696	0.920000000000001
69.4312718058669	-43.8717334875131	0.612366547916394	0.6217919193622	0.602941176470588	0.704953046293253	0.920000000000001
69.4399920350027	-43.8773047879881	0.618156018805404	0.703973729153098	0.532338308457711	0.74744057222541	0.920000000000001
69.4487134323166	-43.8828650898215	0.62342868467185	0.707641683069189	0.53921568627451	0.743058317511026	0.920000000000001
69.4574995906824	-43.8884775569059	0.575917560822335	0.632227278507414	0.519607843137255	0.718527321436044	0.920000000000001
69.4662142173693	-43.8941245702278	0.600025699329666	0.672688214579731	0.527363184079602	0.732752052110715	0.920000000000001
69.4749213268859	-43.899867489366	0.630024851160326	0.676716368987318	0.583333333333333	0.732423170142794	0.920000000000001
69.4836992080175	-43.905592089826	0.592879056805531	0.739679682238513	0.446078431372549	0.753380203073534	0.920000000000001
69.4924915263937	-43.9111374149587	0.67280106951548	0.772072727266253	0.573529411764706	0.776593593007353	0.920000000000001
69.5012163740062	-43.9166671491487	0.655710282567156	0.709430515383068	0.601990049751244	0.749964964637707	0.920000000000001
69.5099274465879	-43.9223736684425	0.633348374623014	0.658853611991127	0.607843137254902	0.728626065347801	0.920000000000001
69.5187005383499	-43.9281686343812	0.585357637482388	0.656009392611834	0.514705882352941	0.723499564036407	0.920000000000001
69.5274167918681	-43.9338149335384	0.649005725394735	0.710946774172555	0.587064676616915	0.747380474573626	0.920000000000001
69.53613780106	-43.939402730062	0.663276998559432	0.757926546138472	0.568627450980392	0.762154770350596	0.920000000000001
69.5449206326017	-43.9450821958769	0.629391868392533	0.685254325020361	0.573529411764706	0.740631238987313	0.920000000000001
69.553628832827	-43.9508304538765	0.622977773814338	0.504662015290368	0.741293532338308	0.676004524462384	0.920000000000001
69.5623419214857	-43.9565184742174	0.675845188658815	0.616396259670571	0.735294117647059	0.722773110592939	0.920000000000001
69.5711295477884	-43.9621425769415	0.696924462196364	0.800711669490766	0.593137254901961	0.78555977187743	0.920000000000001
69.5799153211909	-43.9677941364543	0.590211927034691	0.695129736422323	0.485294117647059	0.735945479460777	0.920000000000001
69.5886249468627	-43.973537729379	0.664313844351925	0.701762017062059	0.626865671641791	0.745496209247757	0.920000000000001
69.5973926089215	-43.9793044199626	0.679481493980525	0.697271445672493	0.661691542288557	0.749325914039044	0.920000000000001
69.6061189531843	-43.9848598588457	0.637914311476366	0.638573720991948	0.637254901960784	0.725226689942025	0.920000000000001
69.6148402193239	-43.9904552217287	0.647799660162009	0.615327211480481	0.680272108843538	0.715276649448954	0.920000000000001
69.6235399464524	-43.9963267563881	0.693854863409679	0.696533256231124	0.691176470588235	0.743638241473456	0.920000000000001
69.6323128114653	-44.00215048448	0.707112147805185	0.752459589728017	0.661764705882353	0.766038852252207	0.920000000000001
69.6411131080149	-44.0076272134814	0.638495972588754	0.742678219687312	0.534313725490196	0.762238283284919	0.920000000000001
69.6498405872251	-44.0131579536384	0.660980228169081	0.754059221770262	0.567901234567901	0.771483253674646	0.92
69.6585395120279	-44.0190510264115	0.784217326861538	0.79882681058582	0.769607843137255	0.788625153776701	0.920000000000001
69.6673050485213	-44.02497501878	0.752399700219126	0.735191557300997	0.769607843137255	0.759950304627427	0.920000000000001
69.6760283683233	-44.0305664980454	0.754090795028343	0.791763679608925	0.716417910447761	0.775522436863374	0.920000000000001
69.684752570653	-44.0361496584588	0.732824546408813	0.720551053601939	0.745098039215686	0.758549428142595	0.920000000000001
69.6935275223541	-44.0419663070606	0.735748459325339	0.775418487278129	0.696078431372549	0.775604693110995	0.920000000000001
69.7022363348932	-44.0477504462914	0.680221730086667	0.808204654203185	0.552238805970149	0.775240838453569	0.920000000000001
69.7109529499263	-44.0534385397073	0.803931973378905	0.784334534993104	0.823529411764706	0.783260113104957	0.920000000000001
69.7197347602549	-44.0591759085745	0.778497110816891	0.777582456927899	0.779411764705882	0.779840953093902	0.920000000000001
69.7284451940745	-44.0649457822348	0.725825013190053	0.814834105982095	0.63681592039801	0.794886637191903	0.920000000000001
69.7371561461792	-44.0707055994433	0.704106809285674	0.7121351871988	0.696078431372549	0.748686399763737	0.920000000000001
69.7459373226397	-44.0764474580001	0.622298788956424	0.538715224971673	0.705882352941176	0.68199979008773	0.920000000000001
69.7547201617426	-44.0821749383223	0.602202509167409	0.655385410491682	0.549019607843137	0.728927901069204	0.920000000000001
69.7634281860456	-44.0879832695454	0.64995618426372	0.747673562557291	0.552238805970149	0.772665481128184	0.920000000000001
69.7721970545007	-44.0939033554139	0.674226789924139	0.69671228631594	0.651741293532338	0.739224236615684	0.920000000000001
69.7809118099648	-44.0996535735888	0.672759164237416	0.620028132396401	0.725490196078431	0.713289826603116	0.920000000000001
69.7896332687817	-44.1052837819533	0.71611571528009	0.566559788769134	0.865671641791045	0.692154890852584	0.920000000000001
69.7983504300167	-44.1109772173818	0.710986938529392	0.69158172019604	0.730392156862745	0.740873926006629	0.920000000000001
69.8071163872972	-44.1169330744148	0.697990772341867	0.650883505468047	0.745098039215686	0.722804937185127	0.920000000000001
69.8158194633047	-44.1228175381378	0.744862604571922	0.728531179293098	0.761194029850746	0.752714502337964	0.920000000000001
69.8245348520067	-44.1285459164977	0.729782803638657	0.606624430806726	0.852941176470588	0.713406447720692	0.920000000000001
69.8333192332712	-44.1342701487899	0.66956979899248	0.589139597984959	0.75	0.704119065805661	0.920000000000001
69.8420954000808	-44.1401029273455	0.680363983389743	0.596022084426545	0.764705882352941	0.701545656773678	0.920000000000001
69.8508015443397	-44.1459524791749	0.715663135277677	0.774609852644907	0.656716417910448	0.769834887209053	0.920000000000001
69.8595068947756	-44.1518148600354	0.720586152462837	0.730387991200183	0.71078431372549	0.75530531922734	0.920000000000001
69.8682777164577	-44.1577261319415	0.521830324260419	0.666209668128682	0.377450980392157	0.729745747901335	0.920000000000001
69.8769867425661	-44.1635511069939	0.657864822551406	0.743590341620224	0.572139303482587	0.757082484944152	0.920000000000001
69.8857042622757	-44.1692693398841	0.520539111122176	0.683235084989451	0.357843137254902	0.740401951778538	0.920000000000001
69.8944858728838	-44.1750515068901	0.644506738035497	0.735091907443542	0.553921568627451	0.760950102440455	0.920000000000001
69.9031924322026	-44.1809140895254	0.586060355554849	0.749235138970395	0.422885572139303	0.762159243965166	0.920000000000001
69.9118912455133	-44.18687629926	0.688465295341217	0.700460002447141	0.676470588235294	0.744504630488451	0.920000000000001
69.9206656244943	-44.1927574300973	0.679899231398795	0.678425913777983	0.681372549019608	0.737445860102836	0.920000000000001
69.9294509912649	-44.1984948971547	0.538990390739316	0.524059212851182	0.553921568627451	0.679478239921844	0.920000000000001
69.9381593639587	-44.2043301448839	0.545589331519155	0.439437369505971	0.651741293532338	0.653781307623049	0.920000000000001
69.9469146239852	-44.2103989865302	0.643194256259959	0.54509498018161	0.741293532338308	0.692553977764711	0.920000000000001
69.9556183905769	-44.2163281008565	0.627900324521633	0.701879080415816	0.553921568627451	0.74803388988137	0.920000000000001
69.964336751395	-44.2220566919693	0.731381604164143	0.731419924746196	0.731343283582089	0.758542970974919	0.920000000000001
69.973052341162	-44.2278230262223	0.709695800227555	0.659587678886483	0.759803921568627	0.729789500805614	0.920000000000001
69.9818244840312	-44.2337439601604	0.624328353218754	0.58199003977084	0.666666666666667	0.698360394258292	0.920000000000001
69.9905280005647	-44.2396672149769	0.747246826035129	0.733299622219513	0.761194029850746	0.758750902329987	0.920000000000001
69.9992300772585	-44.2456137344371	0.644110907148879	0.719594363317366	0.568627450980392	0.751241757589093	0.920000000000001
70.0080014150798	-44.2515593429028	0.720772599695747	0.784682454293456	0.656862745098039	0.78366611149214	0.920000000000001
70.0167766766823	-44.2574575177929	0.73066650022158	0.745646725933357	0.715686274509804	0.766832992865937	0.920000000000001
70.0254858588892	-44.2633198064756	0.663544803121366	0.620621944551189	0.706467661691542	0.718856680703925	0.920000000000001
70.0341877055785	-44.2692757558372	0.702744598098124	0.679999000117817	0.725490196078431	0.735208181860833	0.920000000000001
70.0429529523821	-44.2753048622888	0.687520216968529	0.713275728054705	0.661764705882353	0.745654646460594	0.920000000000001
70.0516657682165	-44.2811277780543	0.629304923899254	0.681495419937811	0.577114427860697	0.732564232067788	0.920000000000001
70.0603812772057	-44.2869196288905	0.705453566174588	0.758946348035451	0.651960784313726	0.769170982163253	0.920000000000001
70.0691480115358	-44.2929381528673	0.761946974547903	0.76409002752718	0.759803921568627	0.771872647332899	0.920000000000001
70.0778512104831	-44.2988877596279	0.669123898139054	0.77605874155174	0.562189054726368	0.777636504474014	0.920000000000001
70.0865648023275	-44.3047088402259	0.720679967566972	0.759987386114336	0.681372549019608	0.770138306968173	0.920000000000001
70.095338958788	-44.3106388156038	0.736639014986506	0.688964304482815	0.784313725490196	0.738883388508238	0.920000000000001
70.1041045129791	-44.3166799053811	0.685889472126282	0.685504434448642	0.686274509803922	0.73993867354558	0.920000000000001
70.1128088892024	-44.3226243730746	0.719379469522341	0.782042521134233	0.656716417910448	0.78744642996824	0.920000000000001
70.1215944140366	-44.3285027138644	0.563320179115	0.74853090549368	0.378109452736319	0.761283864250079	0.920000000000001
70.1303078964835	-44.3343654931246	0.606760745756907	0.78705090327852	0.426470588235294	0.788395270131718	0.920000000000001
70.1390062130549	-44.3403917203738	0.74249108624333	0.788464759551337	0.696517412935323	0.783506759021323	0.920000000000001
70.1477004364158	-44.3464739951884	0.727325053158901	0.758571674945253	0.696078431372549	0.768935270972865	0.920000000000001
70.1564706730442	-44.3524719122315	0.750993618277374	0.747085275770433	0.754901960784314	0.763732781452938	0.920000000000001
70.1651851018757	-44.3583050139575	0.655011036810558	0.613504660685793	0.696517412935323	0.712066782468498	0.920000000000001
70.1739044964893	-44.3640768791587	0.613216267824864	0.706432535649729	0.52	0.745177129169133	0.920000000000001
70.1826686507368	-44.3701580170661	0.656164906800511	0.753506284189256	0.558823529411765	0.764226087002089	0.920000000000001
70.1913553602335	-44.3763477054611	0.628372371427866	0.714456185641802	0.54228855721393	0.758872474515873	0.920000000000001
70.2000604813983	-44.3823090622607	0.615322343011719	0.686527038964615	0.544117647058823	0.737267080182141	0.920000000000001
70.2088470825857	-44.3881093765255	0.718906072705623	0.733511070142429	0.704301075268817	0.751167291417724	0.920000000000001
70.2176187353271	-44.3941025236282	0.644902066626761	0.753218767399863	0.536585365853659	0.781616265001999	0.920000000000001
70.2263022138753	-44.4003376342258	0.614454739539195	0.716471668133117	0.512437810945274	0.748787910402203	0.920000000000001
70.235006009013	-44.4063237063964	0.57245513318489	0.654714187938408	0.490196078431373	0.730775015729015	0.920000000000001
70.2437923447772	-44.4121365439052	0.659440810779671	0.722107428010955	0.596774193548387	0.756074908552436	0.920000000000001
70.2524919021487	-44.4181804718337	0.622573258426275	0.716941388647422	0.528205128205128	0.752635133404696	0.920000000000001
70.2611780635568	-44.4243941728112	0.517489695067685	0.633018605821645	0.401960784313726	0.722210986828924	0.920000000000001
70.2699563536862	-44.4303185211955	0.573319536545583	0.725070445640186	0.42156862745098	0.758662077737116	0.920000000000001
70.2786716419394	-44.4361707322357	0.536254600761621	0.669524126896376	0.402985074626866	0.735987453913889	0.920000000000001
70.2873616368985	-44.4423460018419	0.616550582020566	0.70368939933525	0.529411764705882	0.740230827998665	0.920000000000001
70.2961698523801	-44.4485927314032	0.615742095581459	0.684220509570879	0.54726368159204	0.739375413462451	0.920000000000001
70.3048825650446	-44.4545050830024	0.5391348115566	0.661602956446532	0.416666666666667	0.737969955762479	0.920000000000001
70.3135955644353	-44.4603932792957	0.556165590881036	0.609843619573017	0.502487562189055	0.718904355083087	0.920000000000001
70.3222918586535	-44.4665002423207	0.484455006100388	0.601262953377247	0.367647058823529	0.708436767396597	0.920000000000001
70.3310475713546	-44.472731444663	0.513900430060558	0.567016546395627	0.46078431372549	0.693754682843334	0.920000000000001
70.3397540133885	-44.4787135826773	0.462862414758964	0.497864133000516	0.427860696517413	0.668540765526225	0.920000000000001
70.3484621685946	-44.4846690682534	0.523627444796297	0.3707843013573	0.676470588235294	0.632610566822492	0.920000000000001
70.3572253836445	-44.4908045434063	0.579234544034899	0.55552791159921	0.602941176470588	0.691801335323571	0.920000000000001
70.3659880541717	-44.4969551264215	0.57542444738311	0.61163320849171	0.53921568627451	0.707081990415132	0.920000000000001
70.3746907586525	-44.5029966078874	0.577970385334694	0.633552710967894	0.522388059701493	0.716347942772346	0.920000000000001
70.3833903774266	-44.5090798365719	0.587870938231339	0.626722268619542	0.549019607843137	0.717028531156879	0.920000000000001
70.3921499187569	-44.5152794245719	0.549764140110126	0.575018476298683	0.524509803921569	0.697471931570764	0.920000000000001
70.4008514450463	-44.5213428759932	0.549051380631977	0.610540572209228	0.487562189054726	0.709335666819651	0.920000000000001
70.4095558488386	-44.5273734896131	0.491797365765056	0.640457476628151	0.343137254901961	0.723854435057319	0.920000000000001
70.4183221037789	-44.5334977074158	0.548619903552296	0.602141767888905	0.495098039215686	0.71096399614549	0.920000000000001
70.42701694796	-44.5396540811076	0.575225551334183	0.64796354047931	0.502487562189055	0.726557867513797	0.920000000000001
70.4357066011894	-44.5458769809095	0.427918057846722	0.478385135301286	0.377450980392157	0.669704323912876	0.920000000000001
70.4444684354835	-44.5520604759019	0.501505423223327	0.542226532721163	0.46078431372549	0.685039174930681	0.920000000000001
70.453247826911	-44.5580225156269	0.563552167367868	0.642255849887251	0.484848484848485	0.725400183489887	0.920000000000001
70.4619490320601	-44.5641060492128	0.616287416929306	0.658931423005899	0.573643410852713	0.727541034955428	0.920000000000001
70.4706922622656	-44.5704880398284	0.605068088389928	0.662872495187815	0.54726368159204	0.72488358605119	0.920000000000001
70.479391841253	-44.5766244902624	0.618263287720543	0.70221284995089	0.534313725490196	0.740987751528518	0.920000000000001
70.4880994959804	-44.5826336060631	0.530916451346636	0.53944484299178	0.522388059701493	0.687021253166801	0.920000000000001
70.4967954040468	-44.5887946146092	0.681036847355515	0.616975655495344	0.745098039215686	0.712187245834311	0.920000000000001
70.5055482738576	-44.5951113151614	0.510355890303589	0.525613741391492	0.495098039215686	0.671963608279018	0.920000000000001
70.5142482353593	-44.6012272070908	0.571699201127936	0.640910840066818	0.502487562189055	0.721913717778236	0.920000000000001
70.5229527864114	-44.6072876720679	0.522594512425541	0.604012554262847	0.441176470588235	0.712136198397023	0.920000000000001
70.5317112071188	-44.6135434832159	0.514792543621126	0.558996851948134	0.470588235294118	0.689989988851354	0.920000000000001
70.5404649027615	-44.619859587752	0.461985748541478	0.54466115225537	0.379310344827586	0.684894099842165	0.92
70.6218390186898	-44.4409906469597	0.379438373142168	0.465225952633542	0.293650793650794	0.649177140195878	0.92
70.6222079601612	-44.414101729366	0.271846271032105	0.419314432611473	0.124378109452736	0.628569536605485	0.92
70.6225050506401	-44.3872036000481	0.286078548562332	0.395686508889371	0.176470588235294	0.634033250788654	0.919712741345328
70.6228183699536	-44.3601043168831	0.345620487855031	0.3481037208081	0.343137254901961	0.61775825067135	0.920000000000001
70.6231152461644	-44.3332058682314	0.34748047192144	0.391478356778204	0.303482587064677	0.631852176964712	0.920000000000001
70.6233785844908	-44.3063032325418	0.413892676404111	0.43072652927881	0.397058823529412	0.642814032728826	0.920000000000001
70.623651796424	-44.2791985183057	0.290876856417556	0.405283124599818	0.176470588235294	0.637124972585118	0.92
70.6239270736316	-44.2522961704947	0.305469203684733	0.421883681001308	0.189054726368159	0.63899023431	0.92
70.6241835292778	-44.2253926147572	0.318100912058133	0.376397902547638	0.259803921568627	0.622612155830909	0.920000000000001
70.6244806917472	-44.1982921110423	0.378500110094761	0.408961004503247	0.348039215686275	0.637846246731331	0.920000000000001
70.6248333353238	-44.1711954806991	0.312338619245771	0.413892924766051	0.21078431372549	0.635874458246246	0.92
70.6251801195024	-44.1442997276116	0.386240231600674	0.429196881111796	0.343283582089552	0.641893915618466	0.920000000000001
70.6255204966364	-44.1174024927282	0.332753957321507	0.337076542093994	0.32843137254902	0.614615419016123	0.920000000000001
70.6258619889186	-44.0903026579162	0.407301504058209	0.476367713998772	0.338235294117647	0.659038031282474	0.920000000000001
70.6261640073578	-44.0634008438039	0.438194083302586	0.378875728794228	0.497512437810945	0.627770261556146	0.920000000000001
70.626413207196	-44.0364938508826	0.311911482395245	0.33460727851598	0.28921568627451	0.61527618805343	0.91971206029064
70.6266294281645	-44.0093809424429	0.381633517270014	0.376012132579244	0.387254901960784	0.626167967533198	0.920000000000001
70.6268117862487	-43.9824676305698	0.28319142667802	0.372353002609771	0.194029850746269	0.623245593019988	0.92
70.6269742219467	-43.9555532290515	0.3199615304849	0.380119139401174	0.259803921568627	0.627795183610345	0.920000000000001
70.627122039284	-43.9281280345918	0.311272558471682	0.383739146794111	0.238805970149254	0.630753790638162	0.920000000000001
70.6272527315515	-43.9013831451291	0.410583166745835	0.388330512596148	0.432835820895522	0.627550642053009	0.920000000000001
70.6273723276184	-43.8744673898016	0.283808077049633	0.400949487432599	0.166666666666667	0.630063253457955	0.92
70.6274908972544	-43.8473479317599	0.266777394401023	0.337476357429497	0.196078431372549	0.612406319186245	0.92
70.6276083611038	-43.820430444968	0.264329481757619	0.389355480928173	0.139303482587065	0.630363611870034	0.92
70.6277332741433	-43.7935129774411	0.235044821327492	0.332834740694201	0.137254901960784	0.61048556344682	0.92
70.6278704408414	-43.766393379079	0.318925007757518	0.436869623358172	0.200980392156863	0.639787483269236	0.92
70.6280134416322	-43.7394763033793	0.270695561177113	0.392137391010941	0.149253731343284	0.630198978855563	0.92
70.628180256274	-43.7125602706612	0.286398171635013	0.396325755034732	0.176470588235294	0.634336305098292	0.92
70.6283679466771	-43.685442825389	0.295124163614663	0.394169895856778	0.196078431372549	0.62987404221148	0.92
70.6285743966224	-43.6583263552557	0.234698597092378	0.361554056929854	0.107843137254902	0.622310829163138	0.92
70.6287946625524	-43.631413083875	0.214242443152733	0.348882896255714	0.0796019900497512	0.621124411653169	0.92
70.6290275630247	-43.6045004366786	0.307827961817097	0.399969649124391	0.215686274509804	0.632877571438478	0.92
70.6292666431518	-43.5773854518646	0.234365572297364	0.390299772045709	0.0784313725490196	0.630903869341008	0.92
70.6295019412233	-43.5504723553406	0.240894017084055	0.347459675959156	0.134328358208955	0.616103400933973	0.919664980177536
70.6032430958554	-43.3919345634095	0.161606929358796	0.239880525384258	0.0833333333333333	0.6	0.92
70.54772991497	-43.3046926936083	0.165762751803321	0.321108836939976	0.0104166666666667	0.6	0.92
70.5225863506955	-43.2769950297151	0.172045657706761	0.248853220175428	0.0952380952380952	0.6	0.92
70.5138914602675	-43.2700625863455	0.151395597720423	0.28691817956783	0.0158730158730159	0.6	0.92
70.4877646606018	-43.2517795083566	0.303604406543725	0.329431035309672	0.277777777777778	0.6	0.92
70.4704425710297	-43.2388848704304	0.323677422706335	0.0362437343015587	0.611111111111111	0.6	0.692289077064229
70.4616345041719	-43.2347348063773	0.59977537661146	0.255106308778475	0.944444444444445	0.6	0.839522572908617
70.4529582313763	-43.2276306173953	0.522339273357741	0.187535689572625	0.857142857142857	0.6	0.92
70.4441474978282	-43.2217470152492	0.46190683391066	0.188181483913274	0.735632183908046	0.605587977018169	0.811507236190159
70.4354742379775	-43.2161024884401	0.281920801829957	0.424952714771026	0.138888888888889	0.636515539101411	0.92
70.4268421553472	-43.2092194186699	0.197670371899966	0.342709164852563	0.0526315789473684	0.61025089618089	0.92
70.418064061633	-43.2032985453882	0.275308917178482	0.302754586493716	0.247863247863248	0.605155883017909	0.92
70.4006781859077	-43.1910524795355	0.170484602787058	0.290464155069065	0.0505050505050505	0.606743146537414	0.92
70.391938037853	-43.1846418975632	0.171401800607811	0.311553601215622	0.03125	0.604006115001388	0.92
70.3831293031311	-43.1791038629634	0.240351638616422	0.425147721677288	0.0555555555555556	0.641441290538176	0.92
70.3744438250985	-43.172867847546	0.289455394664921	0.476346686765739	0.102564102564103	0.648787250071728	0.92
70.3569858609102	-43.1606433162254	0.237644244665735	0.361253401612173	0.114035087719298	0.616742577708783	0.92
70.3396041232445	-43.1483515272517	0.268984137182967	0.401216137613797	0.136752136752137	0.628127941383667	0.92
70.3308545767367	-43.1420681543688	0.178818813907691	0.328652120569005	0.0289855072463768	0.604470532556217	0.92
70.3134028107972	-43.1306712977096	0.235594442027795	0.407086319953025	0.0641025641025641	0.633738818357271	0.92
70.3046837851062	-43.1240139732937	0.279431437559114	0.425529541784895	0.133333333333333	0.650272723108117	0.92
70.2959071160407	-43.1180722233892	0.232169318629921	0.395156247322736	0.0691823899371069	0.631916932140304	0.92
70.2784875239644	-43.1062639251933	0.333234330261197	0.62142361547735	0.045045045045045	0.704992591547812	0.92
70.2696963294867	-43.0996328940981	0.283364795659501	0.381544406133818	0.185185185185185	0.641266711804585	0.92
70.2610134569514	-43.0940684426193	0.318196751069348	0.398298264043458	0.238095238095238	0.62920011201024	0.92
70.243559276785	-43.0818658968968	0.410108256571898	0.551923830216968	0.268292682926829	0.683750494751384	0.92
70.2348816133283	-43.0755713600238	0.385984244342581	0.451968488685161	0.32	0.647290700078804	0.92
70.2261352704202	-43.0701580210028	0.281511813888068	0.427606961109468	0.135416666666667	0.638858639421077	0.92
70.2086874826538	-43.0578769343476	0.317677658890452	0.488688651114237	0.146666666666667	0.648053553855739	0.92
70.2000043037923	-43.0516572538135	0.343101040935537	0.491757637426629	0.194444444444444	0.67377099940768	0.92
70.1911948575326	-43.0461743264708	0.285278198958086	0.470556397916171	0.1	0.658425152282471	0.92
70.182419786155	-43.0402448999617	0.315094986255254	0.456276929032248	0.173913043478261	0.648042304712066	0.92
70.1737604063829	-43.0337387246589	0.293069476431623	0.363916730641025	0.222222222222222	0.620731453634751	0.92
70.1650531262568	-43.0278292736241	0.318381482987548	0.406604235816367	0.23015873015873	0.627941989100468	0.92
70.156240605869	-43.02239789302	0.210741492311968	0.354816317957268	0.0666666666666667	0.61712703552476	0.92
70.1475537069002	-43.0162389736649	0.250132409740059	0.382617760656589	0.117647058823529	0.626933878721485	0.92
70.1388923750357	-43.0097703751594	0.193194691518098	0.31972271636953	0.0666666666666667	0.604122699389082	0.92
70.1300954563194	-43.0041392076038	0.265743178411845	0.43714673418218	0.0943396226415094	0.642161593674882	0.92
70.1126879913401	-42.9922784413586	0.292076288677507	0.487856281058718	0.0962962962962963	0.649069150636032	0.92
70.1039450091653	-42.9859709463498	0.31536667483295	0.43465491829335	0.196078431372549	0.638698179179629	0.92
70.0951196043254	-42.9804978424995	0.276211972517651	0.431211823823181	0.121212121212121	0.640709241020418	0.92
70.0864493547639	-42.9747823138118	0.285406649285659	0.510207237965258	0.0606060606060606	0.664936860704025	0.92
70.0777198661573	-42.9683140089911	0.301004824493719	0.485730579219997	0.116279069767442	0.653886753690317	0.92
70.0690160497182	-42.9623860123956	0.227238609403052	0.406858171187056	0.0476190476190476	0.63128170751078	0.92
70.0602661818258	-42.9570610958658	0.436481188408009	0.559236886619939	0.313725490196078	0.686454104991486	0.92
70.0515020990422	-42.9510298656994	0.335025253716134	0.589242426624187	0.0808080808080808	0.686235809745308	0.92
70.0428444179856	-42.9445440256438	0.295430984194592	0.377528635055851	0.213333333333333	0.626478137740026	0.92
70.0341248700889	-42.9388298806567	0.317226453096643	0.460539862715025	0.173913043478261	0.654819952664777	0.92
70.016552826378	-42.9273562955902	0.234097020273307	0.412638484991058	0.0555555555555556	0.635210774810338	0.92
70.0078852034183	-42.920998269724	0.42763995070028	0.521946568067226	0.333333333333333	0.67929524864844	0.92
69.9991535144436	-42.9154462427396	0.331133377823268	0.45138240190504	0.210884353741497	0.647477617822092	0.92
69.9816816629788	-42.9035878106509	0.347248275027688	0.531894924039116	0.16260162601626	0.674830845375557	0.92
69.9641729196511	-42.8922165593392	0.377563619445391	0.667407940645169	0.087719298245614	0.731712481035444	0.92
69.9554601809097	-42.8864358455946	0.460945387297554	0.621890774595108	0.3	0.703535061659344	0.92
69.9468013595439	-42.8799928957994	0.427627565944086	0.537073313706355	0.318181818181818	0.682617374080855	0.92
69.9380126652387	-42.8743109238192	0.350000243255917	0.511594689410385	0.188405797101449	0.672742589312354	0.92
69.9204563705599	-42.8627527659381	0.316088356141447	0.513658193764375	0.118518518518519	0.663138786235887	0.92
69.9118337877031	-42.8565238363545	0.295649935155456	0.452410981422023	0.138888888888889	0.661790077544707	0.92
69.9030265950349	-42.8510846187886	0.30414676087044	0.43735335080071	0.170940170940171	0.651332593049078	0.92
69.8943011828255	-42.8454773856947	0.200864182117302	0.318395030901271	0.0833333333333333	0.6	0.92
69.8856351221276	-42.8391350937819	0.333247270619055	0.531742768188465	0.134751773049645	0.683487435700768	0.92
69.8768688701621	-42.8331796313794	0.307050352292519	0.44743403791837	0.166666666666667	0.645612294611412	0.92
69.8681143128005	-42.8279679339438	0.180839029090428	0.333900280403079	0.0277777777777778	0.622129337253656	0.92
69.8594140678087	-42.8220557156568	0.467220578716489	0.778885601877422	0.155555555555556	0.748369349253569	0.92
69.8506902743719	-42.8155912544681	0.191332692415331	0.349332051497328	0.0333333333333333	0.612646635717599	0.92
69.8419647101308	-42.8100063704908	0.288691528174385	0.463907879043805	0.113475177304965	0.644929832603387	0.92
69.8244652775324	-42.7985923625967	0.305328947974251	0.475906122898856	0.134751773049645	0.651553430398782	0.92
69.8157259586942	-42.7923206993426	0.284257525806666	0.410620314771227	0.157894736842105	0.635451595208711	0.92
69.8069886353236	-42.7868887215648	0.268998793223662	0.405922114749212	0.132075471698113	0.643841418976787	0.92
69.7895127981682	-42.7751814851682	0.247542348179525	0.422357423631776	0.0727272727272727	0.64430929518388	0.92
69.7808220004112	-42.7691678992402	0.176418126956541	0.305217206294034	0.0476190476190476	0.604034158444858	0.92
69.7720685878534	-42.7639641743676	0.173136736087118	0.33392779316189	0.0123456790123457	0.622631768758899	0.92
69.7632811814815	-42.7583085823003	0.32566368683854	0.621024343374049	0.0303030303030303	0.683954361575523	0.92
69.7546236700752	-42.7519068331343	0.249272387548491	0.408454685006892	0.0900900900900901	0.633360647222719	0.92
69.7458755219651	-42.7460908548846	0.269798136048051	0.421949213272573	0.117647058823529	0.634738477047404	0.92
69.7370991190533	-42.7410060677987	0.286131365537904	0.461151619964698	0.111111111111111	0.654713318132385	0.92
69.728334782358	-42.7350720535091	0.242839986748354	0.430124417941152	0.0555555555555556	0.646339449992353	0.92
69.7109349202416	-42.7233324604431	0.290722317827289	0.512262245717472	0.0691823899371069	0.674447561433054	0.92
69.6934475067248	-42.7118367712299	0.223929197011266	0.416112362276501	0.0317460317460317	0.641574215206424	0.92
69.6847646097031	-42.7057593742521	0.269940365452402	0.373214064238137	0.166666666666667	0.635786633487806	0.92
69.6759394351567	-42.7006269881981	0.274435155625294	0.402203644583922	0.146666666666667	0.639077139664705	0.92
69.6671484090511	-42.6950477544917	0.263401762588517	0.499025747399256	0.0277777777777778	0.649995061360936	0.92
69.6584917654274	-42.6886647806312	0.186089070987094	0.314706877606372	0.0574712643678161	0.6	0.92
69.6497756831021	-42.6830129066966	0.24450908585449	0.446283128973937	0.0427350427350427	0.65074906952163	0.92
69.6409477380011	-42.6779235357906	0.37684311690692	0.420352900480508	0.333333333333333	0.647660059320579	0.92
69.6322548299667	-42.6719826875945	0.2746954519369	0.496759324926432	0.0526315789473684	0.656885207577904	0.92
69.6147829304547	-42.6603359051484	0.233950485318255	0.44790097063651	0.02	0.642333309421921	0.92
69.5973563370782	-42.6489918398064	0.295302564291955	0.523938461917244	0.0666666666666667	0.669762174324939	0.92
69.5797739618351	-42.6378970753964	0.321546711347221	0.627220406821426	0.0158730158730159	0.682898425954578	0.92
69.5710005160851	-42.6323254788504	0.287001348950636	0.522720646619221	0.0512820512820513	0.664928325921557	0.92
69.5623936326068	-42.6260264122049	0.283424736894829	0.440412692180462	0.126436781609195	0.64439063409023	0.92
69.5536094308112	-42.6203890601794	0.308279374923999	0.574892083181331	0.0416666666666667	0.675304420617893	0.92
69.5448439761846	-42.6154070238534	0.202224379425473	0.33778209218428	0.0666666666666667	0.624271623961593	0.92
69.5361464089741	-42.6095482755417	0.37192243183755	0.617718737548974	0.126126126126126	0.700127985479878	0.92
69.5274097298786	-42.6033261205536	0.405202421655323	0.572309605215409	0.238095238095238	0.674061796618964	0.92
69.518668616233	-42.5980190340604	0.347758991360049	0.505862810306305	0.189655172413793	0.66942846934252	0.92
69.5011717279546	-42.5867405392428	0.349198465811361	0.595832829058618	0.102564102564103	0.709981827137967	0.92
69.4924243017378	-42.5806640979896	0.278617331925982	0.335012441629741	0.222222222222222	0.620949408485572	0.92
69.4836617380445	-42.5756687297962	0.251181094574392	0.383314570101164	0.119047619047619	0.630006474899663	0.92
69.4749314021098	-42.5702537356695	0.332946252292326	0.33255917125132	0.333333333333333	0.620190012634764	0.92
69.4662054383792	-42.5639344891374	0.222489624914016	0.303953608802391	0.141025641025641	0.60463632004451	0.92
69.4574817527042	-42.5584313334009	0.209003913063012	0.366725774843973	0.0512820512820513	0.62458370282974	0.92
69.4399649398215	-42.5474408494974	0.404016205886202	0.539513893253886	0.268518518518518	0.682001485525318	0.92
69.4312872060967	-42.541369142567	0.349646287722589	0.532625908778511	0.166666666666667	0.666107247532561	0.92
69.4225369999895	-42.536207535178	0.392854435707502	0.611795827936742	0.173913043478261	0.715216383533957	0.92
69.4049909057618	-42.5247315268695	0.276484757531094	0.404033344849423	0.148936170212766	0.64101872478773	0.92
69.3962491801465	-42.5188773874823	0.273821719327199	0.436532327543286	0.111111111111111	0.640527049603137	0.92
69.3875365578513	-42.5139605195584	0.17255553077486	0.313365029803688	0.0317460317460317	0.6	0.92
69.3787493021975	-42.5084027968477	0.31278397928311	0.504355837354098	0.121212121212121	0.658955965969025	0.92
69.3700822292985	-42.5022172402406	0.179596024652885	0.345858715972436	0.0133333333333333	0.619808303608928	0.92
69.3613555129676	-42.4967691547364	0.378963135231812	0.491259603796957	0.266666666666667	0.665471131326506	0.92
69.3525282569668	-42.4917374727031	0.511686312073223	0.356705957479779	0.666666666666667	0.626690455177439	0.92
69.3437679705684	-42.4858525936481	0.317782802644312	0.484771954494972	0.150793650793651	0.657554275238471	0.92
69.3350908617609	-42.4797986746636	0.271724980650368	0.331328749179524	0.212121212121212	0.612691036445644	0.92
69.3263436970727	-42.4746159413013	0.370306007597939	0.48135275593662	0.259259259259259	0.666950259612899	0.92
69.3088572660532	-42.4632902702047	0.420344770610499	0.592323528149103	0.248366013071895	0.696629237193844	0.92
69.3001502914562	-42.4576035289489	0.437526568954586	0.565529328385362	0.309523809523809	0.692372295780436	0.92
69.2913240217643	-42.4525681832963	0.562053408032336	0.597791026590988	0.526315789473684	0.712052577562834	0.92
69.2826072956434	-42.4470092058393	0.424750197824116	0.614932494413663	0.234567901234568	0.710114336285408	0.92
69.2739328629977	-42.4409348218589	0.370993472911821	0.599129802966498	0.142857142857143	0.706956239953702	0.92
69.2651351867621	-42.435531435115	0.390602980885627	0.62474337673724	0.156462585034014	0.717072429418118	0.92
69.2476155980052	-42.4246496685196	0.436291677180432	0.716554985566539	0.156028368794326	0.748434064424834	0.92
69.2389304969257	-42.4187083764368	0.399058331112387	0.555692419800533	0.242424242424242	0.686833202352408	0.92
69.2301150992119	-42.4135405662046	0.436568266115714	0.616192087786983	0.256944444444444	0.715487121371974	0.92
69.2126667014688	-42.4024540094974	0.35213278404499	0.507544256614569	0.19672131147541	0.674663926098551	0.92
69.2039019763203	-42.3966571067104	0.340611401128644	0.504752214021995	0.176470588235294	0.656719138125365	0.92
69.1951390378288	-42.3917166938604	0.454803186870857	0.673495262630603	0.236111111111111	0.720110930749369	0.92
69.1864100467948	-42.3863353076832	0.448035898396297	0.666905130125926	0.229166666666667	0.735901234175852	0.92
69.1776710652233	-42.3802323950778	0.422819153645612	0.678971640624556	0.166666666666667	0.7398589269639	0.92
69.1689418853862	-42.3748557709048	0.460992030771397	0.686689943895736	0.235294117647059	0.738989825224708	0.92
69.1514145052293	-42.364124585623	0.356311654504981	0.542080673351047	0.170542635658915	0.681278447600865	0.92
69.1426632095194	-42.3581783235454	0.367121831619953	0.595354774351017	0.138888888888889	0.683449560336475	0.92
69.1339124711498	-42.3530861795187	0.50159102087453	0.808060090529548	0.195121951219512	0.786744613534803	0.92
69.1164258983365	-42.3418567390812	0.469985399527976	0.621130219345807	0.318840579710145	0.719377538734066	0.92
69.1077135477828	-42.3362859179826	0.42657387719348	0.532160100065972	0.320987654320988	0.674945332370998	0.92
69.098944839496	-42.3314440043906	0.382216865523724	0.631100397714114	0.133333333333333	0.716791102142764	0.92
69.0901575168729	-42.3259518944068	0.421903385537058	0.573965501232846	0.26984126984127	0.691562799684329	0.92
69.0814806940582	-42.3199547980285	0.594480838827895	0.855628344322457	0.333333333333333	0.793124039080615	0.92
69.0727405883585	-42.3147418310275	0.496457238752444	0.739291289099091	0.253623188405797	0.752160125239356	0.92
69.0551538984247	-42.3039510234164	0.462095085083534	0.558177098271644	0.366013071895425	0.691899010069743	0.920000000000001
69.0463960444697	-42.2981834161117	0.457558418281695	0.581783503230057	0.333333333333333	0.685346991626494	0.92
69.037689068746	-42.293235708964	0.353317197257176	0.618399100396706	0.0882352941176471	0.711232178055824	0.92
69.0288879070338	-42.2879295581239	0.645331139356704	0.909709897761026	0.380952380952381	0.820717247639783	0.92
69.0202051982683	-42.2820158988123	0.532346405855911	0.785413532432544	0.279279279279279	0.774332847894561	0.92
69.011482718459	-42.2765965869582	0.389686667231404	0.498671580076843	0.280701754385965	0.664881828990415	0.92
68.9939379053428	-42.2661698359283	0.510297172530082	0.551844345060165	0.46875	0.681576905260726	0.92
68.9852508609164	-42.260319704584	0.443935844666275	0.528897330358191	0.358974358974359	0.674241025123682	0.92
68.976435761246	-42.2552068961026	0.470622014901254	0.757570560414753	0.183673469387755	0.766356682741133	0.92
68.9589906911379	-42.244396905157	0.569034365545171	0.89317077190667	0.244897959183673	0.819005573982075	0.92
68.9502182219331	-42.2387518390763	0.405545829648742	0.727758325964151	0.0833333333333333	0.754113612024258	0.92
68.9413887666066	-42.2338332756632	0.504331584326509	0.708663168653018	0.3	0.749530876598558	0.92
68.9326638088139	-42.2284570726103	0.509803921568627	1	0.0196078431372549	0.848120658748789	0.92
68.923987539167	-42.2224942065548	0.177029776169164	0.338186536465311	0.0158730158730159	0.624457444517498	0.92
68.9151859675392	-42.2172249654417	0.384203684005833	0.652128298244224	0.116279069767442	0.705552759007778	0.92
68.8977138267135	-42.2067803187936	0.308797361674866	0.525928056683066	0.0916666666666666	0.671754443059123	0.92
68.8889603511249	-42.2009195883351	0.372834618024958	0.594154084534765	0.151515151515151	0.687208762726642	0.92
68.8802089404918	-42.1958915474277	0.295216243501219	0.568693356567656	0.0217391304347826	0.685040395526476	0.92
68.8627093513207	-42.1850102409143	0.374779830044732	0.636084482784499	0.113475177304965	0.707909634235047	0.92
68.8539315787015	-42.1794530396624	0.340922877265587	0.604922677608096	0.0769230769230769	0.703009927434143	0.92
68.8364387142838	-42.1692955254661	0.362663880805011	0.619267155549415	0.106060606060606	0.742950432588845	0.92
68.827694733413	-42.1633396843262	0.349713186888203	0.67275970710974	0.0266666666666667	0.74586566164555	0.92
68.8189572105376	-42.1581520405341	0.317303622805164	0.547305658308741	0.0873015873015873	0.698808490164656	0.92
68.8014200910782	-42.1477083499878	0.418467556030625	0.762105180088462	0.0748299319727891	0.758180505139422	0.92
68.7926584972058	-42.1419688828456	0.24635179384833	0.464925809918883	0.0277777777777778	0.648255723775423	0.92
68.7838975365369	-42.1370870895452	0.368277317279804	0.677731105147843	0.0588235294117647	0.728111267330699	0.92
68.7664036181823	-42.1261120529523	0.277024982136891	0.479975890199707	0.0740740740740741	0.656709647697282	0.92
68.7576783085009	-42.1207808384274	0.246292894840011	0.450919123013355	0.0416666666666667	0.639522454189086	0.92
68.7401239649964	-42.110575676048	0.325799491849255	0.624571956671482	0.027027027027027	0.705705801216539	0.92
68.731436722744	-42.1047852744759	0.424871960287403	0.819440890271775	0.0303030303030303	0.776975127384257	0.92
68.7226903168704	-42.0997267445515	0.308785464188689	0.603682039488489	0.0138888888888889	0.705029358925269	0.92
68.7051657989247	-42.089153902502	0.335020377615332	0.539088374278282	0.130952380952381	0.684319782946888	0.92
68.6964025438012	-42.0836289314492	0.42120441924237	0.725742171818072	0.116666666666667	0.750699173763479	0.92
68.6876214990442	-42.078810731158	0.603309431178677	0.888437044175536	0.318181818181818	0.798942508606097	0.92
68.6788264990274	-42.0735072603154	0.336751339701125	0.615531664909496	0.0579710144927536	0.738216669412433	0.92
68.6701410654253	-42.0677115826533	0.333057878071584	0.593651988027226	0.072463768115942	0.711543105581246	0.92
68.661398179065	-42.0626243829021	0.291152353760624	0.542304707521248	0.04	0.681023513381027	0.92
68.6438560536934	-42.0523180132386	0.366488492076199	0.621865873041287	0.111111111111111	0.721170178429398	0.92
68.6263413572296	-42.0416768024087	0.282457449976345	0.529453907044889	0.0354609929078014	0.683751708770925	0.92
68.608892821318	-42.0310751724181	0.347223019776884	0.643163988271716	0.0512820512820513	0.720036658014579	0.92
68.6001101021566	-42.0256488889136	0.25786757109775	0.379371505831864	0.136363636363636	0.626165950638947	0.92
68.5912656928911	-42.0210275405616	0.254260274886135	0.341853883105604	0.166666666666667	0.615693810980194	0.92
68.5825452943944	-42.0156927871221	0.327513423723007	0.643532594572451	0.0114942528735632	0.743053126269801	0.92
68.5650435803461	-42.004940893002	0.361382724723906	0.692462419144781	0.0303030303030303	0.728228780100435	0.92
68.5475789661739	-41.9945884341104	0.341406754140776	0.546061371529416	0.136752136752137	0.679754589948693	0.92
68.538814425704	-41.9889580484451	0.397533374980688	0.489511194405819	0.305555555555556	0.656567138754357	0.92
68.5299769336898	-41.984245452279	0.325931376017746	0.559270159442899	0.0925925925925926	0.710652427020978	0.92
68.5211737193562	-41.9792466184297	0.290043775565818	0.546754217798303	0.0333333333333333	0.666061194447925	0.92
68.5125366739695	-41.9735560213818	0.326849502720815	0.582991934734559	0.0707070707070707	0.701543968109845	0.92
68.5037373021117	-41.9683487540833	0.272832407836254	0.536892885847947	0.0087719298245614	0.649597185568188	0.92
68.4862402892737	-41.9584028585909	0.327030277261001	0.619577795901313	0.0344827586206897	0.712856226544743	0.92
68.4774854576803	-41.9526584216369	0.306187679698277	0.568897098526989	0.0434782608695652	0.682983089371952	0.92
68.4687366987405	-41.9476874450519	0.33516615691464	0.620686923758357	0.049645390070922	0.733787714637472	0.92
68.4511962077004	-41.9374423730549	0.370919205804894	0.713469617283546	0.0283687943262411	0.742971385063512	0.92
68.442500967488	-41.9318180365447	0.327377036739016	0.607135025858985	0.0476190476190476	0.718433571804827	0.92
68.4337393109117	-41.9270184421967	0.45190830782734	0.835789404770325	0.0680272108843537	0.773742167296614	0.92
68.4161601422128	-41.9164145440772	0.332485988085903	0.586024607750754	0.0789473684210526	0.711125597404759	0.92
68.4074403127746	-41.911098612292	0.298619088384897	0.568252669523416	0.0289855072463768	0.706161945257459	0.92
68.3986603442099	-41.9065548720391	0.359742557478341	0.616921012392579	0.102564102564103	0.711600735415012	0.92
68.3898679016631	-41.9012897490399	0.435371718863506	0.723684614197599	0.147058823529412	0.756025455101914	0.92
68.3811794656806	-41.8955990906012	0.348953506026282	0.575099994508705	0.12280701754386	0.699511006555011	0.92
68.3724270601042	-41.8906958351327	0.42860743584051	0.763011973130296	0.0942028985507246	0.755053411081542	0.92
68.3548874451992	-41.8804820844102	0.433290117378935	0.753105057452906	0.113475177304965	0.769220501594202	0.92
68.3461290100406	-41.8749352492225	0.36445470517688	0.569489120498689	0.159420289855072	0.689447105474907	0.92
68.3373501929346	-41.87015200014	0.392995111748822	0.685990223497644	0.1	0.741987260945654	0.92
68.3285304543693	-41.8652359880653	0.666666666666667	1	0.333333333333333	0.841940373012404	0.92
68.3198334728365	-41.8596571486952	0.391037515630708	0.711562210748596	0.0705128205128205	0.739296278055178	0.92
68.311111819659	-41.8543784654741	0.446958162273177	0.707249657879688	0.186666666666667	0.739329949823723	0.92
68.3022689112184	-41.8497737249762	0.407122154784362	0.639641134965549	0.174603174603175	0.732071430543753	0.92
68.2935333496167	-41.8446741965298	0.451563759044	0.766763881724365	0.136363636363636	0.773106151557269	0.92
68.2848479122348	-41.8389724081183	0.407520400597367	0.655040801194734	0.16	0.738759124065484	0.92
68.2760370403027	-41.8339628708452	0.465459476022088	0.730918952044176	0.2	0.759072357061704	0.92
68.2585463952959	-41.8240466165063	0.443930073453748	0.656378665426016	0.231481481481481	0.72222723562168	0.92
68.249785418176	-41.8184320268499	0.561441043900067	0.932405897323943	0.19047619047619	0.801570182931581	0.92
68.2409517843489	-41.8137184293208	0.360780048843398	0.620110822324478	0.101449275362319	0.703409710671175	0.92
68.2234982632704	-41.8033464064941	0.356788579306179	0.588577158612359	0.125	0.698852407422134	0.92
68.2147112523556	-41.7980513149147	0.33953409710902	0.512401527551373	0.166666666666667	0.667099732547974	0.92
68.2059297315648	-41.7935687369257	0.428702044527018	0.62823742238737	0.229166666666667	0.705496195052589	0.92
68.1971954651338	-41.7884806251141	0.384571744049705	0.595810154766077	0.173333333333333	0.703187488379114	0.92
68.1884403035274	-41.7828139376376	0.373663963787484	0.497327927574968	0.25	0.658493465490032	0.92
68.1796871558515	-41.7779622906086	0.328034375679903	0.625765721056775	0.0303030303030303	0.722908642765346	0.92
68.1621256166287	-41.7679885545378	0.31809191080633	0.610542795971635	0.0256410256410256	0.694919115905278	0.92
68.1534197892612	-41.7625546237989	0.282207396505983	0.513132741729915	0.0512820512820513	0.673321860886395	0.92
68.1446537344684	-41.7578704946992	0.2545748234504	0.493645770931808	0.0155038759689922	0.658102520601714	0.92
68.1358312122701	-41.7530287524057	0.297198299854129	0.538841044152702	0.0555555555555556	0.667816322097337	0.92
68.1270640759228	-41.7475056461115	0.334219027805025	0.64920728637928	0.0192307692307692	0.730918521320905	0.92
68.118337426101	-41.7423281436006	0.336233814090422	0.565324771037988	0.107142857142857	0.693783007850908	0.92
68.109558600307	-41.7378198984318	0.410229577218605	0.737125821103877	0.0833333333333333	0.743630191045729	0.92
68.1007521193278	-41.7327852836508	0.269662633203325	0.502288229369613	0.037037037037037	0.675353358565401	0.92
68.0920591414977	-41.727212519037	0.309394204288419	0.552121741910172	0.0666666666666667	0.704249856143013	0.92
68.083310998614	-41.7223134828266	0.278266330734332	0.524786629722631	0.0317460317460317	0.666482920329069	0.92
68.065752386382	-41.7124498479579	0.409437256250449	0.758268451894837	0.0606060606060606	0.752536926335681	0.92
68.0570424616626	-41.7070836101981	0.298411642096171	0.439960539094302	0.156862745098039	0.648752941833387	0.92
68.0482060497961	-41.7024397461901	0.401973423078053	0.702094994304254	0.101851851851852	0.736233559704841	0.92
68.0393857603753	-41.6975893679509	0.303969744516271	0.560320441413494	0.0476190476190476	0.681675410076432	0.92
68.0306843779466	-41.6921254236479	0.346777783618555	0.620384835529792	0.0731707317073171	0.72098306176158	0.92
68.0219503913903	-41.6870572401917	0.315365202706367	0.622978467428237	0.00775193798449612	0.724897214599311	0.92
68.0131081721155	-41.6824946073459	0.395553812841034	0.772589107163549	0.0185185185185185	0.769646940709164	0.92
68.0043676513417	-41.6775079444474	0.31769694383018	0.552060554327027	0.0833333333333333	0.70301929852063	0.92
67.9956141749581	-41.6720647260324	0.187863192202253	0.356678765356887	0.019047619047619	0.617580685570128	0.92
67.9868474501068	-41.6672142471772	0.408678607595419	0.517357215190839	0.3	0.675751964168937	0.92
67.9018419310897	-41.8276917646228	0.291754679820055	0.546472322603072	0.037037037037037	0.669956623820026	0.92
67.8999365181079	-41.8510666326354	0.382337353529762	0.686243334510504	0.0784313725490196	0.741439523229758	0.92
67.8979981819515	-41.8744207377426	0.2868821673898	0.514940805367835	0.0588235294117647	0.665072493102217	0.92
67.8960722924008	-41.8975974098822	0.407090707139848	0.709703802339397	0.104477611940299	0.746606710804217	0.92
67.8941454216057	-41.9207716402223	0.368897171210739	0.664264930656772	0.0735294117647059	0.732287045079006	0.92
67.8922198285581	-41.9441272363189	0.42867341680505	0.754405657139512	0.102941176470588	0.753717874706683	0.92
67.8902979863228	-41.9675336161162	0.336087690166065	0.532871897745065	0.139303482587065	0.678489514318775	0.92
67.8884011542124	-41.990577062886	0.373893388102945	0.573657422972058	0.174129353233831	0.69614717612428	0.92
67.8864916588941	-42.0137525548672	0.353399131193114	0.510719831013679	0.196078431372549	0.674255087183218	0.92
67.8845688894969	-42.0371022298205	0.350317217705198	0.582987376586867	0.117647058823529	0.69900572597815	0.92
67.8826632914339	-42.060277734332	0.445754161840739	0.59797598537302	0.293532338308458	0.699600852963415	0.920000000000001
67.8807702172652	-42.0834585703009	0.3774487994652	0.593132893048048	0.161764705882353	0.703202199728438	0.92
67.8788826230939	-42.1068227292437	0.373665453362941	0.575762279274902	0.17156862745098	0.698261941834057	0.92
67.877023937966	-42.1300190067829	0.361590410538709	0.549051467843588	0.174129353233831	0.68715469156722	0.92
67.875176606546	-42.1532201206801	0.421797731461323	0.54457585507951	0.299019607843137	0.68543539584692	0.920000000000001
67.8733279824623	-42.1766009242136	0.457592314595939	0.670086589976193	0.245098039215686	0.742690725145603	0.92
67.8714851583703	-42.1999830692205	0.416732895883007	0.578563830981701	0.254901960784314	0.700621718730193	0.92
67.8696590471146	-42.2231905368323	0.458180441051914	0.563127051258056	0.353233830845771	0.702924765873412	0.920000000000001
67.8678340214462	-42.2463966621663	0.408509428092048	0.503293365988016	0.313725490196079	0.676117572186537	0.920000000000001
67.8659894733045	-42.2697719802794	0.399927061194087	0.58416784787837	0.215686274509804	0.703590754721413	0.920000000000001
67.8641507628383	-42.2929666110192	0.408085648201644	0.617166321278909	0.199004975124378	0.713325152152784	0.92
67.8623112544793	-42.3161590056482	0.357357398034946	0.562754011756167	0.151960784313726	0.691920616521324	0.92
67.8604507307395	-42.3395199357924	0.452634063392146	0.5866406758039	0.318627450980392	0.701039383061905	0.920000000000001
67.8585907981036	-42.3626972689978	0.409572100831121	0.580338231512988	0.238805970149254	0.695562604623203	0.920000000000001
67.8567199727183	-42.3858665902325	0.430898600933141	0.523561907748634	0.338235294117647	0.680261131295893	0.920000000000001
67.8548253152194	-42.4092027285479	0.466532824313074	0.516398981959481	0.416666666666667	0.676975505412183	0.920000000000001
67.8529137756816	-42.4326306455353	0.424870014880155	0.551760231780513	0.297979797979798	0.688464449583404	0.920000000000001
67.8510318910752	-42.4556996518882	0.433442962948814	0.592376121976059	0.274509803921569	0.704790826490574	0.920000000000001
67.8491648368303	-42.4788636033466	0.452968821466578	0.473101822037635	0.432835820895522	0.6621527495169	0.920000000000001
67.8473307331639	-42.5020434871366	0.542606681582081	0.477370225909259	0.607843137254902	0.66271381085514	0.920000000000001
67.8454880372766	-42.5253990834942	0.427858853928006	0.527286335306993	0.32843137254902	0.679767060518418	0.920000000000001
67.8436709590992	-42.5487676292005	0.493053450749826	0.64296964659769	0.343137254901961	0.72233244135532	0.920000000000001
67.8418979103879	-42.571976489522	0.370201308800368	0.596124010635562	0.144278606965174	0.700511557004593	0.92
67.8401320240682	-42.5951870746858	0.434834371519982	0.511825605785063	0.357843137254902	0.672997364256089	0.920000000000001
67.8383510712845	-42.618568782713	0.40754753877793	0.51117350892841	0.303921568627451	0.678420776687201	0.920000000000001
67.8365780643709	-42.6417719132352	0.377762973166137	0.606272214988991	0.149253731343284	0.710238258592869	0.92
67.8347941592255	-42.6649673801824	0.44662770910017	0.662863261337596	0.230392156862745	0.728931290972339	0.92
67.8329905000189	-42.6883322834923	0.536211866899347	0.641051184779087	0.431372549019608	0.720899570258428	0.920000000000001
67.8311977968181	-42.7115199821915	0.431052996516869	0.613349774128264	0.248756218905473	0.705321743003377	0.920000000000001
67.8294038001375	-42.734705310426	0.435720348534299	0.587126971578402	0.284313725490196	0.702874341542384	0.920000000000001
67.8275785574311	-42.7580534346578	0.40502049503992	0.569844911648468	0.240196078431372	0.703315293020257	0.920000000000001
67.8257318762633	-42.7813878780669	0.485167042122308	0.651706633264224	0.318627450980392	0.723528421364383	0.920000000000001
67.8238827175956	-42.8045373376915	0.48523229505147	0.69185762492881	0.278606965174129	0.74831481506753	0.920000000000001
67.8220178625637	-42.8276761650263	0.421862709131788	0.59862737904789	0.245098039215686	0.705912628579238	0.920000000000001
67.8201352462846	-42.8509849012777	0.437782951469367	0.65987962842893	0.215686274509804	0.731067247272462	0.920000000000001
67.8182638178655	-42.8741160233357	0.496502070464813	0.689521553864949	0.303482587064677	0.743207179021851	0.920000000000001
67.8163824683395	-42.8973750819848	0.450745264916161	0.637808937792522	0.263681592039801	0.715115084198607	0.920000000000001
67.8145193379706	-42.9205766071498	0.411009595419323	0.606332916328842	0.215686274509804	0.71203768669184	0.92
67.8126666513202	-42.9437130571034	0.428389976984826	0.593098361929851	0.263681592039801	0.698983936931424	0.920000000000001
67.8108150362284	-42.9668483050267	0.505606223388081	0.65336930952126	0.357843137254902	0.727423563961646	0.920000000000001
67.8089983076595	-42.9901815073256	0.354471384132476	0.550212609534793	0.158730158730159	0.687048522431221	0.92
67.8076939164651	-43.1081652251995	0.522839448662918	0.601234452881393	0.444444444444444	0.710462294396308	0.92
67.8089073603463	-43.1315895207324	0.490704492594948	0.67474231852323	0.306666666666667	0.736333060881	0.92
67.8099374552893	-43.1552547457115	0.531240051387807	0.697896769442281	0.364583333333333	0.747356498028572	0.92
67.8110986853025	-43.1787002340209	0.546315277582321	0.714521102428324	0.378109452736318	0.747576974178006	0.920000000000001
67.8123942051485	-43.2020984503194	0.600875367140688	0.70665269506569	0.495098039215686	0.749168195965064	0.920000000000001
67.8137750157166	-43.2256433772465	0.52469635618422	0.637628006486088	0.411764705882353	0.725055503533921	0.920000000000001
67.8151237866247	-43.2490181429637	0.469204943846013	0.480076554358692	0.458333333333333	0.666086801062603	0.92
67.8164332985639	-43.2963424369517	0.586587682946931	0.562064254782752	0.611111111111111	0.673989364031881	0.92
67.816681570629	-43.3201616940968	0.601814701199392	0.708531363183099	0.495098039215686	0.745089418876578	0.920000000000001
67.8168112141858	-43.3438117444385	0.674821526667675	0.827254993633858	0.522388059701492	0.803031007316558	0.920000000000001
67.8168743961085	-43.3676311805417	0.627092054270848	0.756671670730751	0.497512437810945	0.764952798340908	0.920000000000001
67.8169061126248	-43.3911818233108	0.661330784077601	0.780373010941271	0.54228855721393	0.770859563429546	0.920000000000001
67.8169288344504	-43.4148353378331	0.601007967357216	0.731427699420313	0.470588235294118	0.757451544580333	0.920000000000001
67.8169630188104	-43.4386666715497	0.639567844571684	0.798743532280624	0.480392156862745	0.776705422909168	0.920000000000001
67.8170104750983	-43.462497863764	0.530118687642227	0.707296198813866	0.352941176470588	0.749313733928961	0.920000000000001
67.8170747408882	-43.4861509343329	0.619211522973744	0.785686727539529	0.45273631840796	0.767561476790726	0.920000000000001
67.8171503560017	-43.5098037891685	0.709394835519635	0.791338690647114	0.627450980392157	0.775105314215828	0.920000000000001
67.8172290548379	-43.5336340978576	0.60200043802584	0.728510679973249	0.475490196078431	0.754647908555076	0.920000000000001
67.8173046848189	-43.5572866471792	0.654452629141477	0.716865457287929	0.592039800995025	0.753380942322892	0.920000000000001
67.8173837121104	-43.5809396841663	0.734897017291408	0.827637171837717	0.642156862745098	0.800862413261931	0.920000000000001
67.8174729769603	-43.6047703594572	0.716720458768227	0.82069581949724	0.612745098039215	0.787767607537168	0.920000000000001
67.817564752366	-43.6284232068847	0.716495624137093	0.84095144727916	0.592039800995025	0.797486385143783	0.920000000000001
67.8176553601107	-43.6520762482298	0.69985906747018	0.860502448665849	0.53921568627451	0.799336073807658	0.920000000000001
67.8177431073386	-43.6759073505857	0.695744159748215	0.803253025378784	0.588235294117647	0.776119692397625	0.920000000000001
67.8178190837728	-43.6997390028127	0.767541123754308	0.863513620057636	0.67156862745098	0.805090991646755	0.920000000000001
67.8178935562559	-43.7233929032558	0.762842442808808	0.829167472682293	0.696517412935323	0.797583222998049	0.920000000000001
67.8179763911598	-43.7470466987707	0.682266991071603	0.810612413515756	0.553921568627451	0.786116057478139	0.920000000000001
67.8180605761893	-43.7708784016097	0.705978277327507	0.843329103674622	0.568627450980392	0.800628099793604	0.920000000000001
67.8181556184396	-43.7945320090992	0.763441994806099	0.840316825433095	0.686567164179104	0.79604057905464	0.920000000000001
67.818270868681	-43.8181850917824	0.708995302049497	0.785637662922524	0.632352941176471	0.773681725719603	0.920000000000001
67.818402960352	-43.8421719793085	0.678057281041578	0.764074761088132	0.592039800995025	0.767594276672094	0.920000000000001
67.818539230997	-43.865719630655	0.751928471650458	0.832215152256141	0.671641791044776	0.792924004711115	0.920000000000001
67.8186823274887	-43.8893720400683	0.723163984871225	0.833582871703235	0.612745098039216	0.791331868708641	0.920000000000001
67.8188432361496	-43.9132014059883	0.758341548554921	0.835310548090235	0.681372549019608	0.795910741116576	0.920000000000001
67.8190398558551	-43.936850725501	0.7820493572518	0.852655928433948	0.711442786069652	0.803049722520316	0.920000000000001
67.8192404290707	-43.9604996088883	0.717680630156854	0.837322044627433	0.598039215686274	0.791467999771954	0.920000000000001
67.819428961661	-43.9843270287763	0.708835905098903	0.795122790589964	0.622549019607843	0.772938210723626	0.920000000000001
67.8196034590498	-44.0079775652962	0.690837232944519	0.759783918625357	0.621890547263681	0.762646225728157	0.920000000000001
67.8197689962545	-44.0316286765537	0.688951420968491	0.740647939976197	0.637254901960784	0.750398830421222	0.920000000000001
67.8200347477335	-44.0554449427321	0.737395207784633	0.774790415569266	0.7	0.762531304412433	0.92
67.8769178227644	-44.2167579842745	0.520933319758236	0.561474482653728	0.480392156862745	0.684295016363622	0.92
67.8857026383012	-44.2223781872949	0.469079299121113	0.618714153797781	0.319444444444444	0.705777304860864	0.92
67.9211065305812	-44.2210955289559	0.502065589329911	0.670797845326489	0.333333333333333	0.739412009804474	0.92
67.9299221841956	-44.2173315434912	0.441439729257759	0.501927077563138	0.380952380952381	0.670683576924301	0.92
67.9474441426672	-44.2066144947208	0.436738101719693	0.606809536772719	0.266666666666667	0.707790329161152	0.92
67.9561122477954	-44.2008621779285	0.767899565361942	0.869132464057218	0.666666666666667	0.796863463958642	0.92
67.9648885491573	-44.1963528660056	0.468062279028895	0.676865298798531	0.259259259259259	0.734099554899129	0.92
67.9736908428041	-44.1913030723937	0.368164106995119	0.542298363243969	0.194029850746269	0.682433371776715	0.92
67.9911793750804	-44.1814513813645	0.57233682687058	0.719942470945462	0.424731182795699	0.737550948700306	0.920000000000001
68.0000087517577	-44.1767148434231	0.603715178484077	0.717234278536781	0.490196078431373	0.738684398105582	0.920000000000001
68.0087423702832	-44.1716310087821	0.610002310180929	0.777218550710118	0.442786069651741	0.752080215273035	0.920000000000001
68.0174689441293	-44.1664584946426	0.596742356982528	0.749040269520613	0.444444444444444	0.768393540500344	0.92
68.0262883658716	-44.1615844973463	0.586243474701707	0.795035969011257	0.377450980392157	0.774555667789404	0.920000000000001
68.0351144331328	-44.1567945861287	0.658882722285531	0.768745836727926	0.549019607843137	0.770104097545281	0.920000000000001
68.0438482264423	-44.1517060175149	0.635750186454678	0.78891330823274	0.482587064676617	0.762465173151796	0.920000000000001
68.0525732945224	-44.146507782715	0.606529028538304	0.796391390409942	0.416666666666667	0.76500294261456	0.920000000000001
68.0614356788545	-44.1415204388985	0.642413031303921	0.792288749175006	0.492537313432836	0.773592127605559	0.920000000000001
68.0701535065481	-44.136653313633	0.710560260641918	0.744503605860951	0.676616915422885	0.748358170450727	0.920000000000001
68.078882331782	-44.1314982386586	0.661206782323652	0.743982192098286	0.578431372549019	0.752510347286174	0.920000000000001
68.0876830929181	-44.1263783911745	0.743034868370641	0.79979522693736	0.686274509803922	0.773374905250308	0.920000000000001
68.0964321808771	-44.121468795237	0.634684535405148	0.751956135486913	0.517412935323383	0.749698952506995	0.920000000000001
68.1051679953141	-44.1163918813367	0.621565725292048	0.69411184274096	0.549019607843137	0.735087788272923	0.920000000000001
68.1139589229594	-44.1111476565189	0.701861734207802	0.751762684101877	0.651960784313726	0.761576190466805	0.920000000000001
68.1226959120377	-44.1060827916661	0.816218345439081	0.791640670977664	0.840796019900497	0.770479719245248	0.920000000000001
68.1314481449874	-44.1012073578834	0.686233502722082	0.82834935838534	0.544117647058823	0.781676971873709	0.920000000000001
68.1402578984996	-44.0961871025515	0.676215516265458	0.798509463903464	0.553921568627451	0.780017011867089	0.920000000000001
68.1490511725858	-44.0909600208064	0.714431187936627	0.801411395481098	0.627450980392157	0.775303196589997	0.920000000000001
68.1577877441268	-44.085880460797	0.702764609471542	0.773688422923183	0.631840796019901	0.762031784456954	0.920000000000001
68.1665357173696	-44.0809420676117	0.781550279229123	0.847414283948443	0.715686274509804	0.779479515315549	0.920000000000001
68.1753415662115	-44.075864456787	0.663130655760347	0.708614252697164	0.61764705882353	0.745219400635325	0.920000000000001
68.1840759355346	-44.070756182651	0.647423350167187	0.732657645608006	0.562189054726368	0.746848606901667	0.920000000000001
68.1928171701574	-44.0657323493895	0.702345125995592	0.796847114736281	0.607843137254902	0.779547544989272	0.920000000000001
68.2016242416504	-44.0606676460347	0.670508513861408	0.747879772820855	0.593137254901961	0.753494745548295	0.920000000000001
68.2103595345696	-44.0555674533318	0.705635508883455	0.67495260980671	0.736318407960199	0.724277460693055	0.920000000000001
68.2190911577992	-44.0504203264807	0.691649151989642	0.721533598096931	0.661764705882353	0.746186456078482	0.920000000000001
68.2278968496142	-44.0453343902882	0.671513495513009	0.749889736124057	0.593137254901961	0.756330033420752	0.920000000000001
68.2367343973335	-44.0403503896073	0.70169140055736	0.761968659700579	0.641414141414141	0.758809139152386	0.920000000000001
68.2454560316982	-44.0353351683534	0.752828309608219	0.794872305490948	0.71078431372549	0.774461420323538	0.920000000000001
68.2541841718027	-44.0301346979122	0.656852596222251	0.666939023290273	0.646766169154229	0.722365528000561	0.920000000000001
68.2629149695183	-44.0249660779191	0.636369503096639	0.713915476781513	0.558823529411765	0.745782654658297	0.920000000000001
68.2717199880313	-44.0198612444891	0.719630138869163	0.752985767934405	0.686274509803921	0.760993181703114	0.920000000000001
68.2804614386194	-44.0148187440728	0.716810926194997	0.757004936967108	0.676616915422885	0.757807526838035	0.920000000000001
68.2892002120812	-44.0097400673505	0.697590636934815	0.743220489555906	0.651960784313725	0.761091307971462	0.920000000000001
68.2980009801773	-44.0045730559323	0.73763392575719	0.754679616220262	0.720588235294118	0.75419120684032	0.920000000000001
68.3067996119649	-43.9993787128456	0.714823037041316	0.718861760357142	0.71078431372549	0.747384424366731	0.920000000000001
68.315532699928	-43.9942246036401	0.683953284633863	0.671389156332404	0.696517412935323	0.723421135205494	0.920000000000001
68.3242706296797	-43.9891281453531	0.762196204560031	0.72047084049261	0.803921568627451	0.739868732553113	0.920000000000001
68.3330795697292	-43.9840572530037	0.617623236236661	0.691128825414498	0.544117647058823	0.73590209617845	0.920000000000001
68.3418188388005	-43.9789720141905	0.640743082282522	0.749147856107332	0.532338308457712	0.7624667226827	0.920000000000001
68.3505516866491	-43.9738044878219	0.714326866495323	0.786496870245548	0.642156862745098	0.768721367670409	0.920000000000001
68.359347746707	-43.9685660884219	0.714058908497968	0.727137424839074	0.700980392156863	0.756853976554901	0.920000000000001
68.3680787303202	-43.9633723409668	0.666715473183611	0.706565274725431	0.626865671641791	0.746249612015887	0.920000000000001
68.376814902845	-43.9582414702814	0.702125011633724	0.766995121306664	0.637254901960784	0.761037381025037	0.920000000000001
68.385623612614	-43.9531562637814	0.676653706978368	0.652327021799872	0.700980392156863	0.725491834915795	0.920000000000001
68.3944307361575	-43.9480502848942	0.718767547752798	0.702240977858537	0.735294117647059	0.735532359608999	0.920000000000001
68.4031557497068	-43.9427765316373	0.702786926966137	0.728956938509388	0.676616915422885	0.751432910072476	0.920000000000001
68.4119180405947	-43.9374584312127	0.758930176921977	0.751691199615098	0.766169154228856	0.754732049484017	0.920000000000001
68.4206940317532	-43.9323880170789	0.750214260492797	0.740624599416967	0.759803921568628	0.75187367469236	0.920000000000001
68.4294384160751	-43.927349597584	0.769996939878832	0.709148108613385	0.830845771144279	0.740319817972132	0.920000000000001
68.4381666754444	-43.9221082078133	0.777572735007371	0.805145470014742	0.75	0.77081309897671	0.920000000000001
68.4469597452061	-43.9168162716724	0.700962285999836	0.725453983764378	0.676470588235294	0.749648125195129	0.920000000000001
68.4557060526632	-43.9117972865521	0.700815039523871	0.734963412381076	0.666666666666667	0.752175529701231	0.920000000000001
68.4644397129364	-43.9066173478437	0.70218330434754	0.713190138106844	0.691176470588235	0.738472123878122	0.920000000000001
68.4732201700913	-43.9011646087362	0.694385503660389	0.803975685683352	0.584795321637427	0.775413678560134	0.920000000000001
68.4819505546098	-43.8959430859488	0.715473312924318	0.774083880750598	0.656862745098039	0.76738046408048	0.920000000000001
68.4907038588227	-43.8910155936133	0.694152308509858	0.638304617019717	0.75	0.718148105379025	0.920000000000001
68.4995012700037	-43.8857763254881	0.672928280879669	0.674287934308358	0.67156862745098	0.72893702325951	0.920000000000001
68.5082779459668	-43.8802770728276	0.68941912298095	0.6788382459619	0.7	0.728728222915001	0.92
68.5170156746323	-43.8751413758003	0.671856341376566	0.77540667182417	0.568306010928962	0.764020248847221	0.920000000000001
68.5257648759404	-43.8701467389784	0.635977756679149	0.649406493750455	0.622549019607843	0.721953528056558	0.920000000000001
68.534557824193	-43.8648364644716	0.577957491240568	0.660816943265449	0.495098039215686	0.719477624847576	0.920000000000001
68.5432741219585	-43.8594299512172	0.619561744756577	0.587608337998003	0.651515151515151	0.701527952864341	0.92
68.5520152236665	-43.8543307711483	0.630867519251111	0.658793862031634	0.602941176470588	0.726633403353614	0.920000000000001
68.56082416506	-43.8492169155206	0.69888278356196	0.642863606339605	0.754901960784314	0.718774699470759	0.920000000000001
68.5695412504641	-43.8438107436859	0.679964659061427	0.708188024590516	0.651741293532338	0.748542014647021	0.920000000000001
68.5782608731068	-43.8384339899387	0.51339920679037	0.623289641650916	0.403508771929825	0.709364311024877	0.92
68.5870984859038	-43.8333791610844	0.581360024201579	0.675157859348433	0.487562189054726	0.729146437986267	0.920000000000001
68.5958734669683	-43.8283320854125	0.692380059211676	0.64401937768261	0.740740740740741	0.71367986519175	0.920000000000001
68.604577633677	-43.8227663359525	0.617697680273931	0.735395360547862	0.5	0.749223347929974	0.920000000000001
68.613287973645	-43.8172728778654	0.316350447289334	0.566034227912001	0.0666666666666667	0.681439408423198	0.92
68.6221084450857	-43.8122949604691	0.710494248193821	0.754321829720975	0.666666666666667	0.764287849538821	0.920000000000001
68.6308528480196	-43.8072216006443	0.601905424349558	0.600636245524512	0.603174603174603	0.703051949772373	0.920000000000001
68.6395543610504	-43.8016154720118	0.595314599651269	0.72216073083407	0.468468468468468	0.753622142720181	0.92
68.648343742873	-43.796239661021	0.683055281163238	0.670458388413433	0.695652173913043	0.737050727406471	0.92
68.6571710660479	-43.791344947877	0.686377022540558	0.676847612332579	0.695906432748538	0.729077308908343	0.920000000000001
68.6659031315774	-43.7861084814943	0.636718546526302	0.647586752916551	0.625850340136054	0.720115362638502	0.920000000000001
68.6746000115659	-43.7804391867595	0.813254768404758	0.769366679666659	0.857142857142857	0.766753856721533	0.92
68.6834019986124	-43.7752136682053	0.575598274817238	0.690412235908985	0.46078431372549	0.739198554098394	0.92
68.6921651769196	-43.7703721796287	0.604711881090229	0.639248323583966	0.570175438596491	0.716195335438604	0.920000000000001
68.7008865296496	-43.7649949132779	0.529337816516553	0.621175633033106	0.4375	0.712838179945853	0.920000000000001
68.7096522087461	-43.7593149692873	0.419732383030427	0.553750480346569	0.285714285714286	0.694168387263819	0.92
68.7183952458339	-43.7542044880453	0.535864216738836	0.6534277798829	0.418300653594771	0.724015613148139	0.920000000000001
68.7271467883498	-43.749201120604	0.570499967255302	0.547862679608644	0.593137254901961	0.686905109550123	0.920000000000001
68.735925701611	-43.7436733472226	0.525626417103499	0.63458616754033	0.416666666666667	0.711708872291192	0.920000000000001
68.7446388206846	-43.738180796725	0.752142237540992	0.704284475081984	0.8	0.74121201632945	0.92
68.7533867080572	-43.7331231803076	0.683452083772697	0.66592377538853	0.700980392156863	0.725812106067852	0.920000000000001
68.7622293395866	-43.7279694973727	0.529746160446518	0.552029634325872	0.507462686567164	0.687239799003012	0.920000000000001
68.7709649482569	-43.7223561078747	0.715588979156051	0.750018538022246	0.681159420289855	0.757235666283975	0.920000000000001
68.7796786902203	-43.7168649416231	0.595339822403301	0.690679644806601	0.5	0.728631486007754	0.92
68.7884301106355	-43.7118468873763	0.708901434799008	0.71192051665684	0.705882352941176	0.748541983949403	0.920000000000001
68.7972374163637	-43.7066627758615	0.612186615654409	0.636137937191171	0.588235294117647	0.724046585385718	0.920000000000001
68.8059398047564	-43.7010288793902	0.629568217069387	0.698160824382677	0.560975609756098	0.745004240898079	0.920000000000001
68.8146563395677	-43.6955667427338	0.485236588465255	0.6546837032463	0.315789473684211	0.699619969499284	0.92
68.8234732353876	-43.6905013998465	0.678294869798945	0.694825033715537	0.661764705882353	0.743484933048602	0.920000000000001
68.8322715154326	-43.6851938650995	0.605192847637009	0.651562165862254	0.558823529411765	0.727585062228089	0.920000000000001
68.8409775009694	-43.6795908916129	0.771909888319694	0.835486443306055	0.708333333333333	0.80090109669322	0.920000000000001
68.849707351011	-43.6742817765901	0.725010401001262	0.71668746866919	0.733333333333334	0.752753511440268	0.920000000000001
68.8585230994443	-43.6691931074066	0.727539027663944	0.631548643563181	0.823529411764706	0.712595325909588	0.920000000000001
68.8672438762923	-43.6637713970498	0.748667648210432	0.701315395923353	0.796019900497512	0.748105350044196	0.920000000000001
68.8759435135534	-43.6580887691404	0.769846092433048	0.730168375342287	0.809523809523809	0.753382337552598	0.92
68.8847474185643	-43.6528427920105	0.62614463041248	0.686813070348769	0.565476190476191	0.737477283703108	0.920000000000001
68.8934986154865	-43.6477994174634	0.704420534661067	0.667547536983826	0.741293532338308	0.729902271377933	0.920000000000001
68.9022144434068	-43.6423039906673	0.725107559234893	0.78354845180312	0.666666666666667	0.765334043063843	0.920000000000001
68.9109830569366	-43.6366096692144	0.803802712096068	0.774272090858803	0.833333333333333	0.770933106460466	0.92
68.9197198434243	-43.6313736932539	0.688791391408237	0.65271505794875	0.724867724867725	0.730633064594838	0.920000000000001
68.9284628537567	-43.6262152608747	0.782765368785634	0.653766031688914	0.911764705882353	0.722067970646108	0.920000000000001
68.9372730357204	-43.6205984579844	0.747071074444973	0.713047621526761	0.781094527363184	0.748090481485225	0.920000000000001
68.946015482631	-43.6150191710146	0.775998859736302	0.801997719472604	0.75	0.793306878412958	0.92
68.9547582228992	-43.6098503588856	0.675317914593514	0.813322396351207	0.537313432835821	0.788921688888113	0.920000000000001
68.9634995902415	-43.604663943993	0.708354043331824	0.661806125879336	0.754901960784313	0.728995177061386	0.920000000000001
68.9722678286558	-43.5989528355417	0.727418465606486	0.72150359787964	0.733333333333333	0.752593165451865	0.920000000000001
68.9809774305403	-43.5933648018018	0.797003534644476	0.903530878812762	0.69047619047619	0.814587674435946	0.92
68.9897251100523	-43.5882536726342	0.684157412980332	0.731059923999879	0.637254901960784	0.759873784944596	0.920000000000001
68.9985255302559	-43.5829345485347	0.75625033796038	0.747794793567819	0.764705882352941	0.760415607020059	0.920000000000001
69.0072263390011	-43.5772308225391	0.663103435019591	0.833782627614939	0.492424242424242	0.789730866387129	0.920000000000001
69.0159429710067	-43.5717187770623	0.87245928910064	0.805524638807341	0.939393939393939	0.798796078144821	0.92
69.0604449098283	-43.3888711430519	0.590544202065482	0.720770943813504	0.46031746031746	0.745969356893509	0.920000000000001
69.0582817481626	-43.3644063471803	0.732691609081962	0.743160995941702	0.722222222222222	0.757447368576311	0.920000000000001
69.0561654238827	-43.3401818785048	0.726758187209356	0.718222256771652	0.735294117647059	0.749876822912668	0.920000000000001
69.0540419117114	-43.3157216322036	0.648093429190069	0.698147642693864	0.598039215686274	0.740856642240473	0.920000000000001
69.0519493093839	-43.2914361218448	0.627592143896599	0.777572347494689	0.477611940298508	0.770983716244987	0.920000000000001
69.0498781987837	-43.267138574766	0.5811096427104	0.706336932479624	0.455882352941177	0.74064360111355	0.920000000000001
69.0478590619025	-43.2426166055633	0.611571530663938	0.723143061327877	0.5	0.747375236657792	0.920000000000001
69.0460114598419	-43.2180023180965	0.396422555823356	0.584511778313378	0.208333333333333	0.698871596816982	0.92
69.0948034144088	-43.0652698383977	0.487143347740935	0.435825157020331	0.538461538461539	0.646455284549843	0.92
69.1035209940535	-43.0589805468781	0.199623189176976	0.357579711687285	0.0416666666666667	0.634960543730184	0.92
69.1122582185291	-43.0537770977524	0.557717052183918	0.351993244152781	0.763440860215054	0.620633214014135	0.920000000000001
69.129822762317	-43.0436246689819	0.519526552142336	0.634291199522766	0.404761904761905	0.71788857379214	0.920000000000001
69.1473431277945	-43.0328235001706	0.504688977237999	0.634377954475998	0.375	0.723431255832285	0.920000000000001
69.1560899294503	-43.0276777233706	0.518634758507252	0.681713961458949	0.355555555555556	0.727537305789541	0.92
69.1647822259737	-43.0218373512863	0.512702078611758	0.666429798249157	0.358974358974359	0.733483454089867	0.92
69.173571677173	-43.0163453687281	0.482474300242459	0.737675873212192	0.227272727272727	0.765605719721547	0.92
69.18233352217	-43.0113879371413	0.620305151606528	0.584360303213056	0.65625	0.700080836285363	0.920000000000001
69.1910516546167	-43.0058625472214	0.57253565681369	0.688930962750186	0.456140350877193	0.745484758323454	0.920000000000001
69.1998051788079	-42.9999204288365	0.425891808742074	0.585116950817481	0.266666666666667	0.714338641939916	0.92
69.2085396284038	-42.9945955685315	0.46690939214383	0.687787038255914	0.246031746031746	0.743977462120603	0.92
69.2172964454243	-42.9895607955405	0.389854850760657	0.557487479299091	0.222222222222222	0.689617285006901	0.92
69.2260758636393	-42.9839264016455	0.408002628797113	0.633465575054543	0.182539682539683	0.714910488957696	0.92
69.2922217193364	-43.0346377981016	0.369909232382608	0.638369189402898	0.101449275362319	0.707373803814147	0.92
69.3057411803871	-43.068035680439	0.333168301161061	0.576058824544345	0.0902777777777778	0.693049701417748	0.92
69.31229016761	-43.0853992177058	0.398458756116875	0.73631145162769	0.0606060606060606	0.738169142108701	0.92
69.3308456792851	-43.1403945390919	0.71842756762145	0.770188468576234	0.666666666666667	0.772568459653393	0.92
69.3366761438828	-43.1595708958704	0.519624800495441	0.651189899498344	0.388059701492537	0.728297621361241	0.920000000000001
69.3424029601033	-43.1790026054911	0.498647387240167	0.678667323499943	0.318627450980392	0.739912745291927	0.920000000000001
69.3480985588166	-43.1987592823284	0.528428026523891	0.620581543243859	0.436274509803922	0.710286276219544	0.920000000000001
69.3537154565464	-43.2187012628915	0.537246313535306	0.613708313345121	0.46078431372549	0.711359165060173	0.920000000000001
69.3593167718673	-43.2384381354197	0.585091446929337	0.628516227192008	0.541666666666667	0.710645162341149	0.92
69.4319673503739	-43.3085939255572	0.539973146335102	0.524390737114649	0.555555555555556	0.67702560780873	0.92
69.4407532629439	-43.3039865891069	0.560005462792673	0.632831438405858	0.487179487179487	0.716234361462311	0.92
69.4495726818389	-43.2992955914516	0.337018477584157	0.607370288501648	0.0666666666666667	0.684044907894129	0.92
69.4581714372318	-43.2924906596607	0.401933356075715	0.509749065092606	0.294117647058824	0.667435761443414	0.92
69.4668609078773	-43.2866078478871	0.497663673348115	0.566755918124802	0.428571428571428	0.692559731080474	0.92
69.4757056221131	-43.2818184970693	0.17965521089497	0.311691374170892	0.0476190476190476	0.6	0.92
69.4843945474493	-43.2758931964541	0.496133171356043	0.527619878065621	0.464646464646465	0.679166427511709	0.92
69.5018729088102	-43.2644271009136	0.431113214627776	0.401908968938092	0.46031746031746	0.639088991711195	0.920000000000001
69.5106765677385	-43.2590538333513	0.423524884662844	0.44427199154791	0.402777777777778	0.655934155155492	0.92
69.5193536487463	-43.2529457544594	0.446861331031824	0.603124371465356	0.290598290598291	0.703953163952341	0.92
69.528054988137	-43.2471279433279	0.604301207934799	0.608602415869599	0.6	0.691739158563477	0.92
69.5368744267713	-43.2419416299663	0.41877208270581	0.564816892684347	0.272727272727273	0.691030609221671	0.92
69.5455976949706	-43.2364027484933	0.497722587669172	0.486185916079085	0.509259259259259	0.663168227293073	0.92
69.5542702832198	-43.2302383125557	0.4232278001666	0.538763292640891	0.307692307692308	0.698691281714206	0.92
69.5630502918605	-43.2245378758662	0.51699363078564	0.572448800032818	0.461538461538461	0.693826373986984	0.92
69.5718577383487	-43.2191822020801	0.547436376129376	0.545853144415615	0.549019607843137	0.683213017621871	0.920000000000001
69.5805649189806	-43.2134206205146	0.517695870031073	0.572705172897967	0.462686567164179	0.697910723613542	0.920000000000001
69.598055676777	-43.2019820203292	0.463608023917572	0.628196439992007	0.299019607843137	0.71917874691206	0.920000000000001
69.6067856528956	-43.1964972664185	0.594381201385206	0.641498721178372	0.54726368159204	0.727147281243351	0.920000000000001
69.6154850600393	-43.1906227812584	0.533610054145612	0.699573049467695	0.36764705882353	0.74905263259932	0.920000000000001
69.6242493949636	-43.1847512149949	0.2908489619498	0.433549775751453	0.148148148148148	0.645694705610689	0.92
69.6330156408551	-43.1792720515117	0.370864780947419	0.369180542286995	0.372549019607843	0.628085562795388	0.920000000000001
69.6417410155515	-43.1737314462892	0.509715560217011	0.362714702523575	0.656716417910448	0.624962258831328	0.920000000000001
69.6504330405375	-43.1677708854555	0.421071549080946	0.425476431495225	0.416666666666667	0.644123726625256	0.92
69.6592087055355	-43.1619853608759	0.399138854479851	0.557840550489758	0.240437158469945	0.690120795192914	0.92
69.6679370959738	-43.1564643672483	0.368787245659429	0.473892899279057	0.263681592039801	0.660306663802892	0.920000000000001
69.6766470400634	-43.1507067938137	0.353186641526495	0.392647792856912	0.313725490196078	0.635357113818217	0.920000000000001
69.6854131336547	-43.1447924513171	0.366574057045264	0.345893212129744	0.387254901960784	0.620570671996634	0.919771637177214
69.6941954317664	-43.1390811310736	0.406409246945369	0.317720454675051	0.495098039215686	0.611800577796865	0.920000000000001
69.7029225338088	-43.1335426468456	0.347671997453543	0.38191115908619	0.313432835820896	0.628569612920666	0.920000000000001
69.7116331999048	-43.1277899327002	0.281155938846589	0.371135407104944	0.191176470588235	0.629401014334734	0.92
69.7203988230672	-43.121854376921	0.33628182899492	0.55491659916631	0.117647058823529	0.691395503339561	0.92
69.7291114238484	-43.1161169825955	0.307173533991405	0.398962452598194	0.215384615384615	0.637466997543553	0.92
69.7378415840574	-43.1106059516811	0.282349543258119	0.363718694359375	0.200980392156863	0.628794783322165	0.92
69.7466216842566	-43.1048545000545	0.264870325461108	0.377779866608491	0.151960784313726	0.631406591704129	0.92
69.7553863616281	-43.098905124752	0.291458690720063	0.406446793204831	0.176470588235294	0.647452682573505	0.92
69.7641035067771	-43.0932199837603	0.299709540438417	0.375538483861909	0.223880597014925	0.634130356456946	0.920000000000001
69.7728223809106	-43.0875534094412	0.289880396260424	0.408192165069868	0.17156862745098	0.640207820328147	0.92
69.7815863663699	-43.0815825123971	0.343548564559807	0.441999089903928	0.245098039215686	0.650756102429754	0.920000000000001
69.7902940743835	-43.0757659191917	0.430223418024585	0.522138378337728	0.338308457711443	0.67612710171684	0.920000000000001
69.7990573404751	-43.0701521249167	0.337205314458007	0.385853414985665	0.288557213930348	0.627257291694381	0.920000000000001
69.8077637223485	-43.064420557253	0.394109986004415	0.494687633700372	0.293532338308458	0.663390379508507	0.920000000000001
69.8164634630072	-43.0584969073131	0.365568087794679	0.525253822648182	0.205882352941176	0.664197546273943	0.92
69.8252312972727	-43.0525598212429	0.28363821108859	0.469237206490906	0.0980392156862745	0.651062121527606	0.92
69.8340190367985	-43.0468730600573	0.304671471224969	0.476990001273467	0.132352941176471	0.656579120442415	0.92
69.8427394012697	-43.0412038159	0.357277546027742	0.550375987577873	0.164179104477612	0.67482557010375	0.92
69.8514355744131	-43.0352274557961	0.273081833262755	0.479496999858844	0.0666666666666667	0.65557702853253	0.92
69.8602124928452	-43.0293969551976	0.227443119702635	0.40488623940527	0.05	0.640159080808947	0.92
69.8689363383828	-43.0237654781722	0.292360165504522	0.410590977775213	0.174129353233831	0.640943730828556	0.92
69.8776389535536	-43.0178630006884	0.304199350225008	0.485849680842173	0.122549019607843	0.656197020114928	0.92
69.88639838834	-43.0118097073151	0.25365058956294	0.412063083887785	0.0952380952380952	0.631541442441112	0.92
69.895120126115	-43.0061498188498	0.245702178962824	0.421752616632116	0.0696517412935323	0.642079878569105	0.92
69.9038445226594	-43.0005218986783	0.317904484763049	0.420122695016294	0.215686274509804	0.635679247556441	0.92
69.9125977711551	-42.9943861757024	0.320948589819707	0.528801941544177	0.113095238095238	0.669438712285806	0.92
69.9213606694472	-42.9883657697339	0.27816309249246	0.472992851651588	0.0833333333333333	0.65534039886166	0.92
69.9300917512908	-42.9828154271336	0.301446325114543	0.503390162666896	0.0995024875621891	0.659359155259385	0.92
69.938810393359	-42.9771015956034	0.252901268799123	0.39305743955903	0.112745098039216	0.629522435349196	0.92
69.9475620982594	-42.9709347852817	0.305198589055113	0.439854542451311	0.170542635658915	0.649903822741463	0.92
69.9562659492968	-42.965029052756	0.222552419974793	0.409068803913549	0.036036036036036	0.634925897571819	0.92
69.9649956945763	-42.9594519641804	0.321526838989646	0.49599485444988	0.147058823529412	0.664446604121479	0.92
69.9737687876085	-42.9534276039876	0.325849914104959	0.487520723732307	0.164179104477612	0.666229947501945	0.92
69.9824880585747	-42.947165385407	0.392408988108604	0.618151309550541	0.166666666666667	0.715492086282782	0.92
69.9912073289761	-42.941449797296	0.401661373780978	0.538171232410441	0.265151515151515	0.688756091624003	0.92
69.9999443178054	-42.9359624229288	0.342149604772975	0.458809013467519	0.225490196078431	0.649748639336292	0.92
70.0087038537808	-42.9298780086584	0.341673414337134	0.48726839730172	0.196078431372549	0.661707025243445	0.92
70.0173861071723	-42.9236884591146	0.389180794372641	0.414725225108918	0.363636363636364	0.636745262254583	0.92
70.026105060776	-42.9179559199417	0.405623769457163	0.514372538914326	0.296875	0.670524698660112	0.920000000000001
70.0348934826607	-42.9122277751559	0.34433423275546	0.487688073354057	0.200980392156863	0.66026901582255	0.92
70.0435883273839	-42.906183413121	0.374099769930285	0.534269191601864	0.213930348258706	0.675099609853591	0.92
70.0522838479398	-42.9001449681728	0.345096439496584	0.49411444762062	0.196078431372549	0.662159301407705	0.92
70.0610684278586	-42.8943586611576	0.332348523432011	0.561755870393435	0.102941176470588	0.685731783870237	0.92
70.0698458448441	-42.888479235107	0.298970509346141	0.416568469672675	0.181372549019608	0.637031608629474	0.92
70.0785309825457	-42.8823076763488	0.278452497640513	0.4375020102064	0.119402985074627	0.637677722269533	0.92
70.0872260489547	-42.8762561007749	0.363958173253091	0.443602621015987	0.284313725490196	0.644131594618046	0.920000000000001
70.0960141367717	-42.8705078445177	0.377039368101321	0.455059128359505	0.299019607843137	0.647666614814206	0.920000000000001
70.1047345363421	-42.8647731514021	0.270822480886059	0.387416106050725	0.154228855721393	0.627148169387201	0.92
70.1134223827163	-42.8586250782485	0.422453507632965	0.611573681932596	0.233333333333333	0.692838296771141	0.92
70.122179978995	-42.8524839756492	0.48929651303143	0.575084254133034	0.403508771929825	0.681716365331461	0.92
70.1309059226088	-42.8468151442849	0.333700491483209	0.453470634707712	0.213930348258706	0.650203352084859	0.92
70.1396205832447	-42.840996959072	0.298121773619216	0.409969037434511	0.186274509803922	0.635815960485501	0.92
70.148398316832	-42.8347883940104	0.392030012296589	0.43557517610833	0.348484848484848	0.638647320706563	0.920000000000001
70.1571487770496	-42.8287553066992	0.367802485044512	0.439308673792728	0.296296296296296	0.641888644479257	0.92
70.1658762854521	-42.8230984692332	0.296431404979176	0.42868370548074	0.164179104477612	0.635737040030614	0.92
70.1745807278597	-42.8171433835615	0.298470718464263	0.420470848693232	0.176470588235294	0.638720180178192	0.92
70.1833221815952	-42.8107874609158	0.362604975029477	0.669654394503399	0.0555555555555556	0.721917859884774	0.92
70.1920308246069	-42.8048812578639	0.32067270220051	0.432043078819625	0.209302325581395	0.636617324887483	0.92
70.2007628976862	-42.7992765241211	0.262395631089316	0.41694812492373	0.107843137254902	0.632431041927522	0.92
70.2095252834297	-42.7931722688526	0.320424232193449	0.454573954582975	0.186274509803922	0.642116622393266	0.92
70.2181974155471	-42.7868040182365	0.380086665416402	0.468506664166137	0.291666666666667	0.641641397630073	0.92
70.2269090680814	-42.7809275019835	0.249414570856909	0.427907155898215	0.0709219858156028	0.648519610453838	0.92
70.2357046543474	-42.7752433451975	0.328882282585245	0.412666525954803	0.245098039215686	0.629664475946665	0.92
70.244459384799	-42.7690342336597	0.306273404832051	0.460586025350376	0.151960784313726	0.651433190602602	0.92
70.2531436403128	-42.7628049016606	0.177477695444123	0.317918353851209	0.037037037037037	0.6	0.92
70.2618664573937	-42.7570632121795	0.214998349802936	0.341761405488225	0.0882352941176471	0.620547303165044	0.92
70.2706495810004	-42.7512072023995	0.205746515616844	0.298747933194472	0.112745098039216	0.611835933074991	0.92
70.2793257863095	-42.7448711687542	0.190713151871342	0.317596516508642	0.0638297872340425	0.610457352063059	0.91897785091813
70.288014510184	-42.7386885367621	0.307185925480752	0.397705184294836	0.216666666666667	0.640465388691016	0.89682881583448
70.2968103183013	-42.7329919064731	0.251154879214445	0.404270542742616	0.0980392156862745	0.637843445121257	0.92
70.3055153897363	-42.7270100532497	0.226566708872217	0.368556303316573	0.0845771144278607	0.619327069654142	0.92
70.3141873993474	-42.7206120673952	0.28424801196793	0.495579357269193	0.0729166666666667	0.651519295662571	0.92
70.3229709442785	-42.714549067993	0.324091496096668	0.514849658860003	0.133333333333333	0.661109917118817	0.92
70.3317454315362	-42.7088490431094	0.221465611604374	0.354695929091102	0.088235294117647	0.616473425800047	0.92
70.3404404158653	-42.7027285346198	0.27387802678396	0.428353068493293	0.119402985074627	0.635940563348017	0.92
70.3491168196359	-42.6963745538952	0.257182416518754	0.39671777421398	0.117647058823529	0.624106994227851	0.92
70.3578955079394	-42.6904375782161	0.240734421004501	0.389514819020496	0.0919540229885057	0.624775368220907	0.92
70.3666189362779	-42.6846743556269	0.189343741862952	0.348836737457248	0.0298507462686567	0.61375619552998	0.92
70.3753008041106	-42.6783798933708	0.282609330498253	0.437767680604349	0.127450980392157	0.640690582771455	0.92
70.3927572954635	-42.6660882316291	0.199239864569983	0.356151686811923	0.0423280423280423	0.618633549544152	0.92
70.4014746326293	-42.6602412826807	0.165641305801168	0.287164964543512	0.0441176470588235	0.6	0.92
70.4102235981076	-42.6539158555432	0.191723328378729	0.354034892051575	0.0294117647058824	0.613173414575272	0.92
70.4189727235151	-42.6475872205001	0.189030817991883	0.324140067356315	0.053921568627451	0.611331699857846	0.896883836525207
70.4276819170941	-42.6416207729103	0.23172829558849	0.428630720530214	0.0348258706467662	0.639349265258696	0.92
70.436392373037	-42.635667016809	0.16113657832042	0.3075672742879	0.0147058823529412	0.611244778033686	0.92
70.4451441118799	-42.629359241676	0.201551674312663	0.334475897644933	0.0686274509803921	0.615021913803581	0.92
70.453837311682	-42.6231823251249	0.160792380356173	0.306659387578018	0.0149253731343284	0.605700173216824	0.92
70.4625515801256	-42.6172707946333	0.220527532520182	0.401839378765855	0.0392156862745098	0.637146131176345	0.92
70.4713210195887	-42.6111780870724	0.165735120765924	0.311862398394592	0.0196078431372549	0.611825685307773	0.92
70.4800045162558	-42.6048721938651	0.166811938775419	0.31869850441651	0.0149253731343284	0.6	0.92
70.4886902059	-42.5985919903226	0.1914262458488	0.368146609344659	0.0147058823529412	0.614476124182205	0.92
70.5061799000821	-42.5864572439636	0.199384505683415	0.329117270073297	0.0696517412935323	0.607669824288632	0.92
70.5148745824333	-42.580279173193	0.207119052274169	0.370120457489514	0.0441176470588235	0.61685999988538	0.92
70.5236266895821	-42.5739525966451	0.173108785251251	0.302099923443679	0.0441176470588235	0.6	0.92
70.5323851389468	-42.5677035251802	0.175785211963685	0.336864541574428	0.0147058823529412	0.605282671917873	0.92
70.5410915430393	-42.5616672646073	0.206124820700533	0.357523273241861	0.054726368159204	0.617517650470951	0.92
70.5497919937098	-42.5555518465658	0.154317344872376	0.303732728960439	0.00490196078431373	0.6	0.92
70.5585485581226	-42.549270808469	0.16383686658395	0.322771772383586	0.00490196078431373	0.6	0.92
70.5672385865159	-42.5430232949426	0.182531369457548	0.305361246377782	0.0597014925373134	0.605581071630162	0.92
70.5759383764484	-42.5368958824297	0.173303691831319	0.322097579741069	0.0245098039215686	0.609620070628628	0.92
70.5934502707801	-42.5243017744623	0.164997034213891	0.315288186074841	0.0147058823529412	0.603229329963393	0.92
70.6021487419874	-42.5181466381754	0.208501011993397	0.397101526474356	0.0199004975124378	0.636987766112938	0.92
70.6108606831147	-42.5121638009094	0.158899414908191	0.312896869032069	0.00490196078431373	0.606065234345067	0.92
70.6196256157077	-42.505972048962	0.165965748064513	0.317225613776086	0.0147058823529412	0.605135137983746	0.92
70.6283043162266	-42.4995603563995	0.202994707981501	0.390116400089987	0.0158730158730159	0.616605557612199	0.92
70.6369984629562	-42.4933405788724	0.302338100202333	0.599774239620353	0.00490196078431373	0.667276933610168	0.92
70.6457760656189	-42.48730375449	0.128252602285202	0.241799322217463	0.0147058823529412	0.6	0.92
70.6544701597537	-42.4810767729794	0.175454874292885	0.326034126695223	0.0248756218905473	0.601749120285695	0.92
70.6631549024705	-42.4747287739349	0.195207947881635	0.370808052626016	0.0196078431372549	0.616418295031214	0.92
70.6806885873592	-42.4624011631793	0.190942330682702	0.332865053522267	0.0490196078431372	0.606468046652602	0.92
70.7068220827468	-42.4434649054923	0.164642132462212	0.324382304140109	0.00490196078431373	0.6	0.92
70.7155331034254	-42.4374403930763	0.157183722241658	0.309392320105206	0.00497512437810945	0.601216885010838	0.92
70.7242164341249	-42.4310622151452	0.169759777697304	0.334617594610295	0.00490196078431373	0.6	0.92
70.7329560085909	-42.4245225552149	0.176548296365812	0.342679926064957	0.0104166666666667	0.61112225923452	0.92
70.7503649371047	-42.4122946507965	0.177085974183115	0.349269987581917	0.00490196078431373	0.616729559757953	0.92
70.7678617302896	-42.3994057352926	0.174735764927247	0.339667608285867	0.00980392156862745	0.611618700193099	0.92
70.7765635891996	-42.3932477987343	0.125243279512202	0.235561185890075	0.0149253731343284	0.6	0.92
70.7852685932678	-42.3871287218677	0.138345803594351	0.266887685620074	0.00980392156862745	0.6	0.92
70.7940119024095	-42.3806156363854	0.148271472493128	0.272033141064688	0.0245098039215686	0.6	0.92
70.811391996747	-42.3679778710466	0.212048556601876	0.419195152419438	0.00490196078431373	0.647123094271963	0.92
70.8201650684974	-42.3618332614732	0.176780067273042	0.333952291408829	0.0196078431372549	0.610458264204769	0.92
70.8375140911081	-42.3487979150643	0.156501649024293	0.280745233532457	0.032258064516129	0.604582075999014	0.92
70.8550632242656	-42.3363726479677	0.0924758489057163	0.180049737027119	0.00490196078431373	0.6	0.92
70.8637393749068	-42.3298576582227	0.176928675587003	0.333956853661568	0.0199004975124378	0.6	0.92
70.881195037414	-42.3172574213229	0.143335435995086	0.267063028852916	0.0196078431372549	0.6	0.92
70.8898897545767	-42.3109726696463	0.164006211055779	0.313087048977229	0.0149253731343284	0.6	0.92
70.8985574716836	-42.3043436914591	0.155949888037761	0.30078866496441	0.0111111111111111	0.6	0.92
70.9073009653562	-42.2977949554137	0.180030409430484	0.350537009337159	0.00952380952380952	0.6	0.92
70.9160083460034	-42.2916689294893	0.125689723319073	0.241429197881927	0.00995024875621891	0.6	0.92
70.9247084401801	-42.2854454203889	0.145399165679077	0.271190488220898	0.0196078431372549	0.6	0.883374154404326
70.9508910314134	-42.2660448868408	0.132728667952557	0.235606589636457	0.0298507462686567	0.6	0.92
70.9595898500179	-42.2597911620826	0.159223802470124	0.313545644155935	0.00490196078431373	0.6	0.92
70.9683236630494	-42.2531007699079	0.126032727551047	0.246600974227776	0.00546448087431694	0.6	0.92
70.9857112615557	-42.2404554640261	0.16087763866796	0.316853316551605	0.00490196078431373	0.608117725880451	0.92
70.9944701677134	-42.2340785945311	0.105837127133029	0.206772293481744	0.00490196078431373	0.6	0.92
71.0031233925519	-42.2272439611135	0.188072688295808	0.367373446767055	0.0087719298245614	0.61922113666585	0.92
71.0206111661998	-42.2146913788606	0.0509414746817636	0.0964184684892103	0.00546448087431694	0.6	0.776560175613067
71.0293498205978	-42.208270006175	0.18280839590488	0.343758868312493	0.0218579234972678	0.608673997228926	0.92
71.037998714835	-42.2013691135405	0.177381593831584	0.342858425758405	0.0119047619047619	0.614725480114348	0.92
71.0466796360814	-42.1948640700215	0.0985389462419613	0.185583639610359	0.0114942528735632	0.6	0.92
71.0641365534276	-42.182180202189	0.164090979338991	0.323206834299873	0.00497512437810945	0.6	0.92
71.0989436151347	-42.1562873276769	0.125062255208307	0.245222549632301	0.00490196078431373	0.6	0.92
71.1251374103243	-42.1368680665019	0.168888427147526	0.332801729916943	0.00497512437810945	0.6	0.92
71.1338141991232	-42.1302770971814	0.173988589186361	0.328369335235466	0.0196078431372549	0.6	0.92
71.1425533717289	-42.1235971974387	0.158792951363802	0.31268394194329	0.00490196078431373	0.6	0.92
71.1512423879831	-42.1171547563202	0.170285164652539	0.335595204926969	0.00497512437810945	0.6	0.92
71.1686815727194	-42.1041636820857	0.165230259895926	0.325558559007538	0.00490196078431373	0.607654862936139	0.92
71.1773598584178	-42.0975768862759	0.166090813798872	0.327206503219634	0.00497512437810945	0.6	0.92
71.2035469911443	-42.0780289891992	0.16976200527889	0.329720088989152	0.00980392156862745	0.6	0.92
71.2122188452539	-42.0713597392743	0.0522904182050199	0.0946305876538208	0.00995024875621891	0.6	0.785634955312224
71.2208942641886	-42.0647366085686	0.0818844660242018	0.15886697126409	0.00490196078431373	0.6	0.92
71.2470159244747	-42.0451554716156	0.157545919325327	0.310189877866341	0.00490196078431373	0.6	0.92
71.2645074812171	-42.0318972802288	0.168137271309873	0.331372581835432	0.00490196078431373	0.6	0.92
71.2732005878197	-42.0254714188916	0.0154030479881146	0.0258309715981197	0.00497512437810945	0.6	0.651456606381419
71.3340870509513	-41.9791169229778	0.166439887695516	0.327977814606718	0.00490196078431373	0.6	0.92
71.4385746733843	-41.8990083304303	0.0534734207167269	0.101971717055344	0.00497512437810945	0.6	0.776907070660518
71.4994772038362	-41.8515782881602	0.162704887631599	0.320033431177177	0.0053763440860215	0.6	0.92
71.5342333682923	-41.8244696579909	0.164427580732627	0.323007208248879	0.00584795321637427	0.6	0.92
71.6387192544978	-41.7428919323827	0.162039629215979	0.318523702876403	0.00555555555555555	0.6	0.92
71.8300258363025	-41.5915635154423	0.159031965139016	0.308260008709404	0.00980392156862745	0.6	0.92
71.8387468615034	-41.5844177327816	0.0866818995739216	0.16846183836353	0.00490196078431373	0.6	0.92
71.8560654874752	-41.570311131758	0.16325218368245	0.316700445796273	0.00980392156862745	0.6	0.92
72.0212093362325	-41.4363944961749	0.155092371973104	0.305209619568098	0.00497512437810945	0.6	0.92
72.0762064780937	-41.1786193838932	0.0578016722849376	0.110701383785561	0.00490196078431373	0.6	0.911367634735435
72.1005287449928	-40.9629228780858	0.116072486585312	0.226297019954251	0.00584795321637427	0.6	0.92
72.1309345353877	-40.7516711548284	0.133111177698273	0.256272106640327	0.00995024875621891	0.6	0.92
72.1574506291508	-40.5663485324445	0.160550608451572	0.316126092525034	0.00497512437810945	0.6	0.92
72.1611736603145	-40.539856963535	0.0760976584272586	0.147293356070203	0.00490196078431373	0.6	0.92
72.1724531856352	-40.4602750315864	0.0899352935016263	0.174968626218939	0.00490196078431373	0.6	0.92
72.1799324171997	-40.4070524650475	0.0911630408909824	0.177350957403855	0.00497512437810945	0.6	0.92
72.1874642234747	-40.3538880772374	0.0860899536724771	0.162375985776327	0.00980392156862745	0.6	0.778363601489992
72.1911467437571	-40.32705266563	0.161149756510724	0.315496791933012	0.00680272108843537	0.6	0.92
72.20607712334	-40.2207096343429	0.150738600841143	0.291673280113659	0.00980392156862745	0.6	0.92
72.2098274587139	-40.1939476114782	0.163451188552965	0.322000416321617	0.00490196078431373	0.6	0.92
72.2209155425929	-40.1138701178332	0.147621745769889	0.285439569971151	0.00980392156862745	0.6	0.92
72.2394747834549	-39.9803417800603	0.144519911890591	0.284064699403072	0.00497512437810945	0.6	0.92
72.2797607453747	-39.6853921191671	0.164993836005172	0.319886661909333	0.0101010101010101	0.6	0.92
72.2835083419733	-39.6585185631306	0.166747911626314	0.313887980115372	0.0196078431372549	0.6	0.92
72.2871613509962	-39.6317413697789	0.207186493520557	0.389497365150566	0.0248756218905473	0.618100057432293	0.92
72.3017012691352	-39.5239912601234	0.150310567175153	0.295646009972197	0.00497512437810945	0.6	0.92
72.3052334115599	-39.4970125793297	0.164389084024595	0.322367911638933	0.00641025641025641	0.6	0.92
72.31255038086	-39.4431647458106	0.159465121588763	0.313955118799417	0.00497512437810945	0.6	0.92
72.3197285565674	-39.38909617001	0.140709524526488	0.27586349349742	0.00555555555555555	0.6	0.92
72.3232988916256	-39.3619057810837	0.144080955642408	0.268554068147562	0.0196078431372549	0.6	0.92
72.3269884606934	-39.3351250019112	0.0703395271949303	0.135703930011751	0.00497512437810945	0.6	0.771834693170962
72.330618990747	-39.3082520796319	0.162994564344049	0.316185207119471	0.00980392156862745	0.6	0.92
72.3662896741732	-39.0373078629195	0.154681999579597	0.300816990612184	0.00854700854700855	0.6	0.92
72.4310245861005	-38.6256502538666	0.0623622076818437	0.118188467651269	0.0065359477124183	0.608999816392902	0.610867263780071
72.5909195800473	-38.5578598119093	0.0265584824193208	0.0479086315053083	0.00520833333333333	0.6	0.773986118459372
72.7588676920993	-38.5840543661904	0.0798044988969161	0.154707037009519	0.00490196078431373	0.6	0.92
72.5813480690996	-38.5021838941285	0.148998776566003	0.29244199757645	0.00555555555555555	0.629600437201222	0.690557516899672
72.5725066059313	-38.4979229279023	0.162278023019462	0.31965408525461	0.00490196078431373	0.6	0.92
72.5635757322545	-38.4941928132852	0.171096486793128	0.334785566178849	0.00740740740740741	0.6	0.92
72.5546949692716	-38.4902522715456	0.00548274987342395	0.000864489645837792	0.0101010101010101	0.6	0.870025848639875
72.5014838605121	-38.4658343573597	0.0608048926002451	0.116707824416176	0.00490196078431373	0.6	0.748048677162844
72.4393284855521	-38.4376533150916	0.0343786893354408	0.0638554178865678	0.00490196078431373	0.6	0.77152944370676
72.4215444985833	-38.4299938751371	0.174244583854733	0.341686446621031	0.00680272108843537	0.6	0.92
72.4493599035263	-38.685194146553	0.095193115100065	0.184639103763348	0.00574712643678161	0.6	0.92
72.6055112299724	-38.5515195734216	0.0986971926865145	0.192492424588715	0.00490196078431373	0.6	0.92
72.6142353813827	-38.5441186385278	0.071163358433845	0.137424756083376	0.00490196078431373	0.6	0.92
72.6228883939077	-38.5366919425482	0.102874083550847	0.200773042723584	0.00497512437810945	0.6	0.92
72.8000598367228	-36.6732159517052	0.0820160142238171	0.15913006766332	0.00490196078431373	0.6	0.92
72.8094998059069	-36.5252768501591	0.159615646650095	0.314329332515877	0.00490196078431373	0.6	0.92
72.8223494000416	-36.3175670248029	0.0774902593227258	0.148313851978785	0.00666666666666667	0.6	0.892938860652254
72.8261072105287	-36.2582226266341	0.0817009929293928	0.158426861480676	0.00497512437810945	0.6	0.92
72.8387737384507	-36.0501956068649	0.164189890182762	0.323404655987414	0.00497512437810945	0.6	0.92
72.8459156712729	-35.9311658074772	0.0756423077867595	0.146382654789205	0.00490196078431373	0.6	0.894024116692227
72.847650179361	-35.901470164955	0.0837806864646324	0.157611124173046	0.00995024875621891	0.6	0.92
72.8546917743591	-35.782497822692	0.102719587706885	0.200537214629457	0.00490196078431373	0.6	0.92
72.8651349547882	-35.6035260046394	0.161771829593357	0.318568534808605	0.00497512437810945	0.6	0.92
72.873816887466	-35.4544055312832	0.00397424307109177	0.00304652535786982	0.00490196078431373	0.68616647461171	0.910024659495642
72.8806228694094	-35.3349379261305	0.00247882497124867	5.56891581836163e-05	0.00490196078431373	0.609561244005326	0.820000789367902
72.9086212218913	-34.8261635632296	0.077301139905303	0.149700319026292	0.00490196078431373	0.6	0.89448001371182
72.9118795757078	-34.7663251416207	0.136777419891487	0.268652878998661	0.00490196078431373	0.6	0.92
72.9182613903634	-34.6462640144523	0.085847025644113	0.166792090503912	0.00490196078431373	0.6	0.92
72.9292144880478	-34.4360348617559	0.171959202000613	0.338453923126909	0.00546448087431694	0.6	0.92
72.9308542240653	-34.4059036175152	0.089405642367529	0.169007363166431	0.00980392156862745	0.6	0.870208383446119
72.9506803343898	-34.014929268711	0.0780687331008214	0.151235505417329	0.00490196078431373	0.6	0.916987848570019
72.9535398682263	-33.9548102111649	0.123088019084378	0.229082021074738	0.0170940170940171	0.6	0.891208039176203
72.9580575673825	-33.8642799662357	0.16228998148839	0.314629714220561	0.00995024875621891	0.6	0.92
72.9639561565069	-33.743853149487	0.0896173595348799	0.164528836716819	0.0147058823529412	0.6	0.907187533224225
72.9653733419472	-33.7135345816443	0.16624853463845	0.312889226139645	0.0196078431372549	0.604746276500788	0.775437485697112
72.9711128402279	-33.5930435561409	0.0719736627907592	0.098492780126973	0.0454545454545455	0.639753541596225	0.802869374207818
72.9725732419866	-33.5627244921971	0.157657905635172	0.31041385048603	0.00490196078431373	0.6	0.92
72.9768619337417	-33.4721936599342	0.161366948089923	0.317831935395532	0.00490196078431373	0.6	0.92
72.978265260319	-33.4418419794353	0.121769444324281	0.228833006295621	0.0147058823529412	0.6	0.92
72.9824225298831	-33.3512084932636	0.156398219848724	0.307894478913134	0.00490196078431373	0.6	0.92
72.9893587098056	-33.200032905804	0.144488888882626	0.284002653387142	0.00497512437810945	0.6	0.92
72.9961979032127	-33.0487456689244	0.170038802221101	0.335175643657889	0.00490196078431373	0.6	0.92
72.9975691993376	-33.018343888373	0.0799710759140406	0.150138230259454	0.00980392156862745	0.6	0.894209004016801
72.9989198967417	-32.9882782329432	0.0852068841679209	0.160312758234832	0.0101010101010101	0.6	0.907851282381521
73.0002740168476	-32.9579954461945	0.156166070445749	0.307430180107185	0.00490196078431373	0.6	0.92
73.004253013069	-32.8669225366903	0.129642191825204	0.24933413489419	0.00995024875621891	0.6	0.92
73.0069483580168	-32.8062956723857	0.170540381240891	0.336178801697469	0.00490196078431373	0.6	0.92
73.008303416358	-32.776098510664	0.162833797359272	0.320692470340434	0.00497512437810945	0.6	0.92
73.0184828646147	-32.5334185856248	0.166538904034341	0.328175847284368	0.00490196078431373	0.6	0.92
73.0234125578218	-32.4118325434376	0.164475579150306	0.324049197516298	0.00490196078431373	0.6	0.92
73.0275570248866	-32.3209128732445	0.166270796563534	0.288516435894365	0.0440251572327044	0.6	0.888926666163069
73.0292467971998	-32.29064464149	0.108148987328886	0.18688620995189	0.0294117647058824	0.629679469154378	0.864521513604027
73.0351552543844	-32.1388735368959	0.16184033438141	0.318778707978506	0.00490196078431373	0.6	0.92
73.0359324347509	-32.1081594199414	0.142661224773248	0.246106763271986	0.0392156862745098	0.619916076356953	0.906353458728559
73.0365586909923	-32.0776340523041	0.100825449472986	0.182603279898352	0.019047619047619	0.605675570623741	0.880621607754305
73.0372751039257	-32.0471320324232	0.161150507619648	0.317399054454982	0.00490196078431373	0.6	0.92
73.0381267014741	-32.0164366599026	0.22312050518451	0.338132902260912	0.108108108108108	0.604886442349898	0.92
73.0422356304179	-31.9255193653623	0.159839543691393	0.28536536189259	0.0343137254901961	0.604111609418019	0.9163175378131
73.0439475134035	-31.8952399465262	0.202614039401372	0.361512231808209	0.0437158469945355	0.611624552135052	0.92
73.0488251907849	-31.8047105256361	0.0400806676636305	0.060553492190006	0.0196078431372549	0.6	0.775854542539363
73.0502474270957	-31.7745784969416	0.132038695951438	0.21862284644833	0.0454545454545454	0.605945834819656	0.884224784464922
73.0542796969482	-31.6525567429649	0.214926413310573	0.312568876003862	0.117283950617284	0.601807561293356	0.92
73.0558240017017	-31.5910704546256	0.155467650791019	0.240759862985546	0.0701754385964912	0.6	0.863129704334735
73.0569655523108	-31.5606902195957	0.14233676019401	0.252927488641989	0.0317460317460317	0.6	0.92
73.0582661257766	-31.5303822322425	0.201939450081348	0.287936871177189	0.115942028985507	0.6	0.899240084769005
73.059422249568	-31.4997724281845	0.220245126844108	0.341391154589118	0.0990990990990991	0.611963051160633	0.913149635530652
73.0603882436903	-31.469311891025	0.238713030620516	0.359779002417503	0.117647058823529	0.607176477508139	0.92
73.0645964494533	-31.3471595659935	0.162976334575839	0.308408809502556	0.0175438596491228	0.6	0.92
73.0652662498186	-31.3165954305659	0.134588068881384	0.215254569135317	0.053921568627451	0.6	0.89891691980221
73.0660232580395	-31.2858213407997	0.281682770679705	0.28885573743784	0.274509803921569	0.601819273290832	0.911659953452851
73.0667616648503	-31.2552718859395	0.234272913326149	0.393918960980657	0.0746268656716418	0.620653623773807	0.92
73.067480161713	-31.2247154696061	0.18407949557265	0.358355069576672	0.00980392156862745	0.61467886945713	0.92
73.0681815323429	-31.1939218561049	0.17309198199418	0.316772199282478	0.0294117647058823	0.6	0.92
73.0687612450326	-31.1674877912049	0.247468884380157	0.472715546538092	0.0222222222222222	0.629213320850668	0.92
72.4914033962065	-30.3646519914853	0.165899575160413	0.276243594765271	0.0555555555555556	0.602759117004291	0.817164572271768
72.48983517138	-30.4183641515619	0.215172736389687	0.361562403996305	0.0687830687830688	0.61458037929551	0.92
72.4893595431945	-30.4482214764108	0.27811696357885	0.428782946765544	0.127450980392157	0.630404855878051	0.92
72.4890210334874	-30.4778747865783	0.254582280925731	0.340010332995742	0.169154228855721	0.614800883683617	0.92
72.4888226312605	-30.5075421648553	0.220636424641892	0.387009283392312	0.0542635658914729	0.619497204416606	0.92
72.482216791613	-30.6240743357808	0.193103526480456	0.338588005341864	0.0476190476190476	0.6	0.92
72.4783766601506	-30.682174462669	0.0846749625340138	0.148516591734694	0.0208333333333333	0.6	0.906697600472092
72.4767484096865	-30.7113301665397	0.176010492432805	0.327511180944042	0.0245098039215686	0.603063856292773	0.766678839063522
72.4751659811944	-30.740740112379	0.161977643900414	0.309249405447886	0.0147058823529412	0.606015122092862	0.92
72.4737198351137	-30.7699979191448	0.184612946821969	0.350707375125419	0.0185185185185185	0.6	0.92
72.468470282861	-30.8267248861472	0.164273798413688	0.318446586726365	0.0101010101010101	0.6	0.92
72.4252999282002	-31.0853322517759	0.172596477598724	0.319551929556422	0.0256410256410256	0.6	0.92
72.4219332242244	-31.1129593750167	0.172312697836393	0.312879363926754	0.0317460317460317	0.6	0.92
72.4084210858681	-31.2227447718919	0.17268836821778	0.275932291991115	0.0694444444444444	0.6	0.92
72.3969106583892	-31.3029554411705	0.164006108557109	0.30350241319265	0.0245098039215686	0.6	0.92
72.3452162280423	-31.6472203629505	0.106056408468891	0.152589007413973	0.0595238095238095	0.600891059048025	0.777372163904006
72.341066425821	-31.6732716122582	0.0104682994013469	0.0024180802841753	0.0185185185185185	0.6	0.870052526181396
72.3333279090183	-31.72655402758	0.0760966069279382	0.123621785284448	0.0285714285714286	0.600705774627974	0.862048171095794
72.3212594705722	-31.8055560084323	0.136322899448776	0.25793991654461	0.0147058823529412	0.6	0.92
72.3053517274815	-31.9112765799376	0.0381469606058345	0.0412062019134234	0.0350877192982456	0.6	0.773222894727628
72.2671595827128	-32.072435579076	0.107674014906308	0.203853776939052	0.0114942528735632	0.6	0.92
72.1354218579215	-32.3044572662983	0.0241738528320323	0.0331961905125494	0.0151515151515152	0.6	0.636408434163477
72.1050923003206	-32.3662980957292	0.0607244865714926	0.111645051574358	0.00980392156862745	0.6	0.883348807227719
72.0134266832074	-32.5491322413693	0.0526551837077357	0.0980639906038773	0.0072463768115942	0.6	0.747606609168816
71.8943220940903	-32.7465208121968	0.166924314801986	0.325301621056963	0.00854700854700855	0.6	0.92
71.721366976559	-32.983730716439	0.0754059039299086	0.143719609278257	0.00709219858156028	0.6	0.895872173608189
71.6969166901453	-33.0191641702591	0.163331726020029	0.312170698416869	0.0144927536231884	0.6	0.92
71.6723419202598	-33.0536522017492	0.0165507888931008	0.0281996170018878	0.00490196078431373	0.6	0.63578285190802
71.6152472919499	-33.1362933820801	0.164740509786417	0.324579058788521	0.00490196078431373	0.6	0.92
71.5988074052984	-33.1584673175154	0.0922672290466626	0.160024654171757	0.0245098039215686	0.6	0.92
71.5825638792911	-33.1825053351504	0.0777758382665913	0.144440565422072	0.0111111111111111	0.6	0.880685485655273
71.541682218181	-33.240366926851	0.167514210156042	0.33012645952777	0.00490196078431373	0.6	0.92
71.5008135933111	-33.2985007887559	0.10766109071759	0.210271676384674	0.00505050505050505	0.6	0.92
71.4763465575974	-33.3333999180175	0.0374568109580146	0.0699384975379198	0.00497512437810945	0.6	0.910157386419733
71.3671046480809	-33.4552640229747	0.135517034229169	0.243823184104596	0.0272108843537415	0.6	0.92
71.3583660166371	-33.4610378418245	0.136290321842923	0.260675881781084	0.0119047619047619	0.6	0.92
71.3323631459962	-33.4825521644987	0.079279556185973	0.153508607321441	0.00505050505050505	0.6	0.92
71.207914555833	-33.4147527458746	0.161051676615712	0.315814045055323	0.00628930817610063	0.614286455368562	0.92
71.1385611407659	-33.6000355069361	0.152423718925356	0.299945477066398	0.00490196078431373	0.6	0.92
71.1492833310451	-33.6762021310164	0.155959117546103	0.297212352739265	0.0147058823529412	0.6	0.92
71.1530349637655	-33.7015103506859	0.17603973804453	0.342275554520433	0.00980392156862745	0.6	0.92
71.1567870087955	-33.7265975249857	0.0744957908758197	0.14401645737353	0.00497512437810945	0.6	0.895670949189748
71.1643260022466	-33.7769540858885	0.143039700897682	0.235574351290313	0.0505050505050505	0.6	0.92
71.1891024980426	-33.9555322419322	0.0169709890935738	0.029040017402834	0.00490196078431373	0.60671005920688	0.634861715581363
71.1924402244212	-33.9812197667686	0.158224668542049	0.306499088327879	0.00995024875621891	0.6	0.92
71.1989034634044	-34.0330906917083	0.164611416809807	0.3243208728353	0.00490196078431373	0.6	0.92
71.2049364978143	-34.0852546028265	0.154530721972241	0.304159483160168	0.00490196078431373	0.608217638247959	0.92
71.213452231244	-34.1645326082184	0.148928102725089	0.292881081072069	0.00497512437810945	0.6	0.92
71.2187512116107	-34.2177094697179	0.152169976346376	0.299437991908438	0.00490196078431373	0.6	0.92
71.2239835267996	-34.2707480592889	0.172735356956533	0.311156988422871	0.0343137254901961	0.6	0.92
71.2291252988391	-34.3241061025466	0.152080957557114	0.29918679073612	0.00497512437810945	0.6	0.92
71.2375054520246	-34.403403213304	0.0325060173781643	0.0576046273489212	0.00740740740740741	0.6	0.841678388462712
71.2486196109963	-34.4796559105414	0.166771695777457	0.323739469986286	0.00980392156862745	0.6	0.92
71.281037881331	-34.7379645634535	0.168210370079527	0.329754073492387	0.00666666666666667	0.6	0.92
71.2777445150103	-34.8757020751816	0.170102677980617	0.330255107205016	0.00995024875621891	0.607814021615314	0.92
71.2737464441816	-34.9300046931245	0.0949633656905456	0.180122809812464	0.00980392156862745	0.6	0.92
71.2654073340984	-35.0671856256961	0.208558395180769	0.400450123694871	0.0166666666666667	0.618722377640694	0.92
71.252008962482	-35.2289440665352	0.0845721716359224	0.164242382487531	0.00490196078431373	0.6	0.92
71.2176212728271	-35.745260367686	0.172258546777288	0.339615132770263	0.00490196078431373	0.6	0.92
71.2161455925037	-35.7726082079724	0.161288256362176	0.317601388346243	0.00497512437810945	0.6	0.92
71.2106403635733	-35.882580986274	0.170994366369983	0.337013608361857	0.00497512437810945	0.6	0.92
71.2069542253816	-35.9931270784027	0.236927975957646	0.465522618581958	0.00833333333333333	0.636825347160457	0.92
71.193677947472	-36.211018650915	0.167722754214579	0.328778841762491	0.00666666666666667	0.6	0.92
71.1568302351856	-36.781925963946	0.00836050461351327	0.0118190484427128	0.00490196078431373	0.685909476099791	0.910103522445446
71.1253575458389	-37.2427777399614	0.135921073830677	0.266940186877039	0.00490196078431373	0.6	0.92
71.1177924408021	-37.3510536894698	0.141002384627978	0.267298886903016	0.0147058823529412	0.6	0.92
71.0982636324691	-37.6209516721656	0.0879903785207111	0.171078796257109	0.00490196078431373	0.6	0.92
71.0838667534339	-37.8374435104849	0.116532616371148	0.223114983986077	0.00995024875621891	0.6	0.733149201290121
71.0788262188629	-37.9189807372537	0.172581442035728	0.333668631197892	0.0114942528735632	0.611511978193882	0.92
71.0769562116604	-37.9459043424223	0.164008256341585	0.31806626392695	0.00995024875621891	0.6	0.92
71.0731386074774	-37.9999026010094	0.179461087603078	0.339314332068901	0.0196078431372549	0.6	0.74105046999066
71.0661444895817	-38.1080542372852	0.177271366511389	0.329667111132231	0.0248756218905473	0.600921415168588	0.83026946063423
71.0628193880432	-38.162384262223	0.171173855715036	0.335255512848512	0.00709219858156028	0.6	0.92
71.0318823185602	-38.6211777249791	0.0813875703503847	0.157873179916456	0.00490196078431373	0.6	0.92
71.0264146236374	-38.7020955365229	0.147955092076976	0.291008223369639	0.00490196078431373	0.6	0.92
71.0066454773714	-38.9988790527454	0.175272641106281	0.345643321428248	0.00490196078431373	0.6	0.92
70.9898059208536	-39.2965615602	0.113489689655988	0.222077418527662	0.00490196078431373	0.6	0.92
70.971175160132	-39.6213203792917	0.0703490912440143	0.13074793373181	0.00995024875621891	0.6	0.92
70.9535803566648	-39.9185604978544	0.153964284372254	0.302953444366398	0.00497512437810945	0.612742297875175	0.92
70.9433292928382	-40.0802462359003	0.154624853968855	0.294543825584769	0.0147058823529412	0.6	0.92
70.9414577319916	-40.1069718663141	0.0554055452465071	0.0262339760651535	0.0845771144278607	0.606573306232102	0.63437126502001
70.9257448242486	-40.3767370359182	0.0192496098436538	0.0286952981186802	0.00980392156862745	0.605755946186801	0.635184884952729
70.8885330583159	-40.7684260712726	0.166122638007616	0.327343315230918	0.00490196078431373	0.6	0.92
70.8428178556246	-41.0649940315277	0.163956470467482	0.32301098015065	0.00490196078431373	0.6	0.92
70.8287127289762	-41.165398989943	0.146286424199759	0.286923130885394	0.00564971751412429	0.6	0.92
70.807580289464	-41.3157015349586	0.16708348303806	0.328517248561995	0.00564971751412429	0.6	0.92
70.8040021784399	-41.3408154827884	0.170337812853348	0.335773664922383	0.00490196078431373	0.6	0.92
70.7827845641115	-41.4908062434664	0.112999773305543	0.193479221407834	0.032520325203252	0.6	0.863699972202746
70.770917861022	-41.5639037337702	0.094942288917632	0.171366059316745	0.0185185185185185	0.6	0.92
70.7564142037829	-41.663337130104	0.164594242305377	0.323236103658374	0.00595238095238095	0.6	0.92
70.7215413962921	-41.8833694595212	0.0939066803566985	0.182911399929083	0.00490196078431373	0.6	0.92
70.7142407794064	-41.9329510391988	0.163759786180608	0.322544447983106	0.00497512437810945	0.6	0.92
70.7106774357272	-41.9577413831638	0.144160230370611	0.279061201481963	0.00925925925925926	0.6	0.92
70.706925577978	-41.9824933430605	0.14504275015791	0.270477657178565	0.0196078431372549	0.6	0.92
70.6928266708948	-42.0821558806563	0.1631909943764	0.318251907451988	0.00813008130081301	0.6	0.92
70.6895622998847	-42.1072934342994	0.174640148189666	0.339330047623113	0.00995024875621891	0.608775501314534	0.92
70.6862939880876	-42.1324222839908	0.180729861737452	0.35655776269059	0.00490196078431373	0.619164425319182	0.92
70.6829348734238	-42.1576538970392	0.086234241927219	0.103841032874046	0.0686274509803921	0.6	0.802096549286972
70.6794868299587	-42.1825463332298	0.0657875562443509	0.0867989930857167	0.0447761194029851	0.6	0.764784184177688
70.6759652886619	-42.2073471932322	0.203932115698682	0.40296227061305	0.00490196078431373	0.630159949718065	0.92
70.6688308792063	-42.2572614951274	0.161783035616724	0.294154306527566	0.0294117647058823	0.6	0.92
70.6551353755148	-42.3571357961966	0.178848507860051	0.352721891341993	0.00497512437810945	0.616977492892047	0.92
70.6484313630792	-42.4073204701522	0.209886278634945	0.394131531628865	0.0256410256410256	0.624777669793095	0.92
70.644919837995	-42.4320964303447	0.170022091621379	0.320143685730321	0.0199004975124378	0.6	0.92
70.641339909094	-42.4567762433665	0.161469360087495	0.288624994684794	0.0343137254901961	0.601509643529633	0.92
70.6377652024487	-42.481677968896	0.168497434660966	0.307583104616049	0.0294117647058824	0.6	0.92
70.6343101618742	-42.5065092252125	0.148915383569998	0.263004896493231	0.0348258706467662	0.6	0.92
70.6309242766463	-42.5314260614488	0.187492260002386	0.365180598436144	0.00980392156862745	0.617253971538291	0.92
70.627546894469	-42.5565681892153	0.19972060712722	0.347153632555093	0.0522875816993464	0.610853225492626	0.92
70.6156350525296	-42.6290449185891	0.183543916167744	0.324352789600444	0.0427350427350427	0.608617944700704	0.92
70.6112652138359	-42.6527390042847	0.161690300000579	0.310560087180645	0.0128205128205128	0.6	0.92
70.6068546221628	-42.6761284320732	0.136243384209325	0.247611146528103	0.0248756218905473	0.607180646839831	0.881085467175347
70.6026267963094	-42.6998159482835	0.172993392642613	0.301869138226403	0.0441176470588235	0.6	0.92
70.5984427485711	-42.7237978436059	0.17049110472508	0.238041032979572	0.102941176470588	0.601087525616686	0.909028570401148
70.5941992535726	-42.7476802601945	0.190494039107617	0.331605362165851	0.0493827160493827	0.605934442322282	0.92
70.5898974153181	-42.771230404134	0.201020491690771	0.290929872270432	0.111111111111111	0.6	0.92
70.5855359413533	-42.7947027903922	0.172805752895427	0.266009515741102	0.0796019900497512	0.602002791830961	0.89073137788322
70.5811347466505	-42.8183173766531	0.174744867628899	0.329881892120544	0.0196078431372549	0.602413956578044	0.92
70.5768581426707	-42.8418928825682	0.29525688881167	0.177578454240255	0.412935323383085	0.601141700852921	0.837074413977597
70.5726836682489	-42.8656276210479	0.122039751857867	0.180354013519656	0.0637254901960784	0.6	0.873127625795328
70.568498035797	-42.8895721664975	0.164079764942765	0.28894384361102	0.0392156862745098	0.603205363076131	0.92
70.5643087527121	-42.9132766932382	0.21718244450642	0.324912152694432	0.109452736318408	0.603055837274986	0.92
70.560019937873	-42.9368140407775	0.250921249432435	0.369489557688398	0.132352941176471	0.620458502549491	0.92
70.5556645637014	-42.9604690149847	0.224237337461677	0.370043302374335	0.0784313725490196	0.6185919644736	0.92
70.5513646697182	-42.9839806785205	0.193558161154849	0.322439705394275	0.0646766169154229	0.60671977078013	0.92
70.5471480224094	-43.007620723343	0.202636395628451	0.326841418707882	0.0784313725490196	0.6	0.92
70.5432394587792	-43.0319467602466	0.248407398042793	0.462332037464896	0.0344827586206897	0.638752448586371	0.92
70.5396207656798	-43.0566751936366	0.245453406481443	0.430300752356826	0.0606060606060606	0.633546520157394	0.92
70.5360106196642	-43.0811908180824	0.151705773855646	0.290078214377958	0.0133333333333333	0.6	0.92
70.5325451447737	-43.1058856903168	0.222798734695874	0.362264136058414	0.0833333333333333	0.616066307971023	0.92
70.5293146897907	-43.1310789942931	0.193032190332648	0.361554576743728	0.0245098039215686	0.616418688543116	0.92
70.5228351825131	-43.1809936534778	0.188556496249515	0.287369402755441	0.0897435897435897	0.6	0.92
70.5193004634274	-43.2058045848437	0.211691124480091	0.330244994058221	0.0931372549019608	0.612944589255924	0.92
70.5157856436563	-43.2306386417513	0.211071191893278	0.378024736727732	0.0441176470588235	0.618427151317715	0.92
70.5123655680813	-43.2553687251606	0.242177694324861	0.305250911037783	0.17910447761194	0.608036339764166	0.89677057194426
70.5091055186819	-43.2803083493974	0.205691780738662	0.301930825158915	0.109452736318408	0.605051358213669	0.908342649475568
70.5059109567951	-43.3055163003469	0.252116486943523	0.431769205771105	0.072463768115942	0.635582397781462	0.92
70.5025808278375	-43.3303436282023	0.241712034978202	0.358424069956405	0.125	0.616619479322428	0.92
70.4991428074131	-43.3550353047003	0.289140063795725	0.441025225630666	0.137254901960784	0.641587038167302	0.92
70.4956839978519	-43.3799149675232	0.274848107065872	0.373225625896451	0.176470588235294	0.623293738703178	0.92
70.492266184023	-43.4046233933897	0.300281033898142	0.386631719537578	0.213930348258706	0.628999293977721	0.92
70.4888719176174	-43.4293575260084	0.292290075606374	0.359089955134318	0.225490196078431	0.624083507894684	0.909157357726476
70.4854709152484	-43.4542961873093	0.279615615192215	0.368054759796195	0.191176470588235	0.623560860924353	0.92
70.4820907461666	-43.4790379365911	0.273028465424954	0.317201209456874	0.228855721393035	0.605126383877988	0.92
70.4786275913321	-43.5036724719449	0.246161421383491	0.374675783943453	0.117647058823529	0.622156520412659	0.92
70.4750167052118	-43.5283326824043	0.307833726556973	0.40978510017277	0.205882352941176	0.630714815986175	0.92
70.4673224327323	-43.5767698849104	0.313002290869714	0.334337915072761	0.291666666666667	0.609253160356193	0.92
70.4632675612669	-43.6005628468291	0.403712453673012	0.263307260287201	0.544117647058823	0.605114561046886	0.901962371684463
70.4591507126164	-43.6244824778804	0.295566954892854	0.390153517628844	0.200980392156863	0.631229606517412	0.92
70.4550020306534	-43.6481255191663	0.269509879414213	0.394741151863252	0.144278606965174	0.628069373651079	0.92
70.4508273398821	-43.6717228265504	0.285551252974516	0.384827996145111	0.186274509803922	0.63227749148005	0.92
70.4466520208194	-43.6955412979398	0.327872232004958	0.376332699304035	0.279411764705882	0.623919666518419	0.920000000000001
70.4425018532092	-43.7191674415342	0.266069045114495	0.387859483263816	0.144278606965174	0.63420981858667	0.92
70.4383529352199	-43.7427901054636	0.255735247296364	0.354607749494689	0.156862745098039	0.61820298121301	0.92
70.4342162847446	-43.766667839511	0.259840135088972	0.370426538834659	0.149253731343284	0.621726653119197	0.92
70.430121005327	-43.7905842863422	0.251145348625606	0.36993775607474	0.132352941176471	0.634480316513765	0.909232954971429
70.4259995954568	-43.8142363441317	0.235091796237914	0.395556726804186	0.0746268656716418	0.630749447034628	0.92
70.4218116979534	-43.8377794967015	0.258633582646662	0.458443635881558	0.0588235294117647	0.649838097311488	0.92
70.4175963327991	-43.8615013670461	0.256759504133901	0.361558223954076	0.151960784313726	0.625466944032019	0.92
70.4134756342247	-43.8851395186258	0.284059488173587	0.289512011173045	0.278606965174129	0.604293219524434	0.919704460096039
70.4093406548529	-43.9087508194863	0.239830397503416	0.406131383242126	0.0735294117647059	0.635814926160932	0.92
70.4051575000227	-43.9325082683832	0.217231458401341	0.321717818763467	0.112745098039216	0.606039327047328	0.92
70.4009937708425	-43.9560604759297	0.384284856528732	0.300908021515175	0.467661691542289	0.607576892627758	0.906025827671471
70.3967472606524	-43.9794784698827	0.336193900209871	0.461603486694252	0.21078431372549	0.658736620232568	0.92
70.3924615468003	-44.0030586324143	0.337800743354147	0.435405408276921	0.240196078431373	0.6464458394434	0.920000000000001
70.388124459354	-44.0265491442119	0.253823753952463	0.375294566728455	0.132352941176471	0.622749176733464	0.92
70.3838492479895	-44.0499081516653	0.29446401234504	0.384947925187593	0.203980099502488	0.631814158609741	0.92
70.3796261383678	-44.0733465121403	0.339406241816642	0.477832091476421	0.200980392156863	0.663853384028771	0.92
70.3753483762403	-44.0969181547896	0.440632309445654	0.435186187518759	0.446078431372549	0.648030819382342	0.920000000000001
70.3711135166878	-44.1203251265886	0.354834842769886	0.393430369300456	0.316239316239316	0.631523383812112	0.92
70.3671277941754	-44.1441089866398	0.32038425545282	0.35187962201675	0.288888888888889	0.618569941102388	0.92
70.3634173280603	-44.1685006922058	0.414569583354348	0.308305833375362	0.520833333333333	0.611271382490996	0.919684708965225
70.3596514835569	-44.1928113568719	0.428807530210734	0.339666342472751	0.517948717948718	0.625873752853581	0.905692875242539
70.3558845263148	-44.2169001340786	0.471326441576136	0.534692684147298	0.407960199004975	0.679300237668762	0.920000000000001
70.3521671386586	-44.241084763532	0.393448832429195	0.4237135852564	0.36318407960199	0.645242713760623	0.920000000000001
70.3485334684368	-44.2655730027187	0.376301568076775	0.360446273408453	0.392156862745098	0.626845098892469	0.919938340845563
70.3450814842415	-44.2900590635782	0.377273630087034	0.386388056193968	0.3681592039801	0.632566388351398	0.920000000000001
70.3417671651868	-44.3147104513261	0.506231268687695	0.541874302081273	0.470588235294118	0.68167649184649	0.920000000000001
70.338379981742	-44.3394867514522	0.501231093621493	0.473050422537104	0.529411764705882	0.659848452237276	0.92
70.3308250161135	-44.3875652823037	0.436177614240066	0.556565754795921	0.315789473684211	0.685000348553976	0.92
70.3267273826216	-44.4113637297522	0.439366868143975	0.545400402954616	0.333333333333333	0.686405565880749	0.920000000000001
70.3228006802956	-44.4351866929503	0.442510036825251	0.516860869670403	0.3681592039801	0.678282256812827	0.920000000000001
70.3189917015401	-44.4591741738312	0.556160711629078	0.509380246787567	0.602941176470588	0.680384903756855	0.920000000000001
70.3152314399764	-44.4834426461665	0.582668357102167	0.483964165184726	0.681372549019608	0.668167424075125	0.919877604569499
70.3115523865447	-44.5078177368901	0.568825621631908	0.593533596204992	0.544117647058823	0.707036557240018	0.920000000000001
70.3079561754251	-44.5320782476655	0.656370908073985	0.561498035053444	0.751243781094527	0.69191443887806	0.920000000000001
70.3044046707164	-44.5563904664776	0.681442740639364	0.524650187161082	0.838235294117647	0.679200536241239	0.920000000000001
70.3008065427469	-44.5808510793902	0.688560912688564	0.410455158710461	0.966666666666667	0.636218849514005	0.92
70.2927562779287	-44.6281088403676	0.782345017693582	0.679273368720497	0.885416666666667	0.741916848287923	0.920000000000001
70.2886357245451	-44.6518235226635	0.838420586223748	0.737447233053558	0.939393939393939	0.753192953231972	0.920000000000001
70.2848047944403	-44.6757400081595	0.730736733167242	0.585851575787221	0.875621890547263	0.70529030455107	0.91704122906822
70.2811529362256	-44.6998907812361	0.6277438229914	0.407448430296526	0.848039215686274	0.641851074451813	0.910406560366758
70.2775698151387	-44.7243956531124	0.593433284039803	0.375921294447764	0.810945273631841	0.644532588479667	0.899189670724233
70.2739940102386	-44.7486733312439	0.863356275660379	0.800158879004374	0.926553672316384	0.780588904062305	0.920000000000001
70.2664732526749	-44.7968759299326	0.865391481406078	0.792321424350618	0.938461538461538	0.779595852811596	0.920000000000001
70.2624936269831	-44.8207669745774	0.737631394116711	0.568400043135383	0.906862745098039	0.697657532662615	0.920000000000001
70.2584822576811	-44.8443884348076	0.729487731751198	0.598278946089461	0.860696517412935	0.708742576639187	0.920000000000001
70.2544498153443	-44.8679772691355	0.813066259921162	0.753583500234481	0.872549019607843	0.757517139277547	0.920000000000001
70.2504854672121	-44.891883849303	0.729037141103915	0.561015458678419	0.897058823529411	0.701645090957407	0.920000000000001
70.2467781244562	-44.9159229295146	0.707355827148635	0.573915634396772	0.840796019900497	0.700292277407093	0.920000000000001
70.2431954270343	-44.940125692161	0.938125303310939	0.893794466271001	0.982456140350877	0.833696162940006	0.92
70.2393382954946	-44.9641692763201	0.869064564951934	0.855776188727397	0.882352941176471	0.80987937456037	0.92
70.235286856469	-44.9877089322557	0.908660870231486	0.857122735487847	0.960199004975125	0.816209638129717	0.920000000000001
70.2312266992326	-45.0112302695867	0.872735242276729	0.848411661024045	0.897058823529412	0.804228996274148	0.920000000000001
70.2272456305135	-45.0350862325022	0.816148245028132	0.754845509664108	0.877450980392157	0.773925612120255	0.920000000000001
70.2234816609713	-45.0592419056522	0.836631278936024	0.692870401009303	0.980392156862745	0.745831810541817	0.920000000000001
70.2199103684128	-45.0834327163145	0.903610420196172	0.860792268963772	0.946428571428571	0.812287874874571	0.920000000000001
70.2075875750791	-45.153863132848	0.801327840160077	0.747583216552038	0.855072463768116	0.759230676906939	0.92
70.2034871915423	-45.1772879131734	0.871626647390489	0.806978784977056	0.936274509803922	0.784233757871563	0.920000000000001
70.199611770205	-45.2012447104203	0.90108913249405	0.871830006281632	0.930348258706468	0.813756238243463	0.920000000000001
70.1958648262106	-45.2253581880313	0.822927597591955	0.734090489301558	0.911764705882353	0.762729379456815	0.920000000000001
70.1921632611312	-45.2493432582458	0.659531645622022	0.436710350067573	0.882352941176471	0.647896634357211	0.920000000000001
70.1882915425522	-45.2730871007091	0.941975583357866	0.894367833382398	0.989583333333333	0.827411524570838	0.920000000000001
70.1841893509162	-45.2967131013883	0.796068037050814	0.666210148175702	0.925925925925926	0.731236642161991	0.920000000000001
70.1800307302032	-45.3200239437517	0.851855389265841	0.788817161510406	0.914893617021276	0.778926731475534	0.920000000000001
70.1759513193151	-45.3434521088475	0.898487567768545	0.836190821811599	0.96078431372549	0.795168473380469	0.920000000000001
70.171933550699	-45.3671897109946	0.851718900971343	0.757359370570137	0.946078431372549	0.769070395630024	0.920000000000001
70.1680712800587	-45.3909276890302	0.811475244070777	0.697577353813196	0.925373134328358	0.742198459037957	0.920000000000001
70.1643217358236	-45.4148181105297	0.878093008913222	0.795401704100955	0.96078431372549	0.787121927097083	0.920000000000001
70.1605098701973	-45.4388334824156	0.808326434369491	0.688081440167553	0.928571428571428	0.738954735175318	0.920000000000001
70.152330682382	-45.485827457524	0.863182264104542	0.759697861542417	0.966666666666667	0.768162451520891	0.920000000000001
70.1481193210135	-45.5090217754059	0.851062070710684	0.752629191926418	0.94949494949495	0.763469711127523	0.920000000000001
70.1441289012634	-45.5327670230197	0.896820724380166	0.806220065112534	0.987421383647799	0.784833702438469	0.920000000000001
70.1403201996332	-45.5565488425911	0.797969701247097	0.713586461317724	0.88235294117647	0.749063125432552	0.920000000000001
70.1365223796951	-45.5803403141389	0.849815053779898	0.778061480108816	0.92156862745098	0.769282580892478	0.920000000000001
70.1327122713093	-45.6043295653923	0.784199942084539	0.686046942992608	0.88235294117647	0.739482372823641	0.920000000000001
70.1289419648968	-45.6281521585251	0.879381061301936	0.748811873847651	1.00995024875622	0.757683598761083	0.920000000000001
70.1251272514715	-45.6519083640075	0.872444378063275	0.754692677695178	0.990196078431372	0.762608108632699	0.920000000000001
70.1211784678913	-45.6756953277973	0.738535865306313	0.628113397279293	0.848958333333333	0.716021846920956	0.920000000000001
70.1172121160987	-45.6994355334365	0.839848355832758	0.718912397940026	0.96078431372549	0.752756360261607	0.920000000000001
70.1132646773414	-45.7229910938017	0.806436319468585	0.697449753365032	0.915422885572139	0.743028447403677	0.920000000000001
70.1092285350748	-45.7464109609789	0.847388750880192	0.729091227250581	0.965686274509804	0.750730309884903	0.920000000000001
70.1050685615217	-45.7698604734339	0.845487736473053	0.754700963142185	0.936274509803921	0.761188448905184	0.920000000000001
70.1009755100032	-45.7931853124912	0.567478039932436	0.383712298770344	0.751243781094527	0.637693548954883	0.919925592699811
70.0970212382198	-45.8167100490853	0.627717525808004	0.48092524769444	0.774509803921569	0.66884948697596	0.920000000000001
70.0930213604618	-45.8403851853991	0.662096190189889	0.583451639639036	0.740740740740741	0.70106568278453	0.92
70.0888755428603	-45.8636151759707	0.690242719361386	0.588135711946816	0.792349726775956	0.699028002849407	0.920000000000001
70.0847159317091	-45.8868201019289	0.73370861012874	0.631438384278644	0.835978835978836	0.714317474907901	0.920000000000001
70.0805072813475	-45.9101669492668	0.646204916874884	0.658001231599229	0.634408602150538	0.717828182015142	0.92
70.0762646339089	-45.9334570977003	0.625011993659436	0.583357320652206	0.666666666666666	0.697523738994121	0.920000000000001
70.072192821764	-45.9567823435024	0.634069054060996	0.561670446430449	0.706467661691542	0.690311745226642	0.920000000000001
70.0682865560569	-45.9803450045912	0.616145509510014	0.546016509216106	0.686274509803922	0.686831355361519	0.920000000000001
70.0644997914629	-46.0042875972628	0.583582263567284	0.549517468311039	0.617647058823529	0.687652590939454	0.920000000000001
70.0608933705918	-46.02824833759	0.463616117213627	0.454595418506856	0.472636815920398	0.663010483257781	0.920000000000001
70.057403723782	-46.0523524627413	0.482467795026826	0.513955197896789	0.450980392156863	0.679442843495805	0.920000000000001
70.053911546512	-46.0766648448983	0.568391766857783	0.592665886656742	0.544117647058824	0.700632812126443	0.920000000000001
70.0503549457809	-46.1006743775099	0.302772240078029	0.415068289679867	0.19047619047619	0.663913326964726	0.92
70.0466224344554	-46.1244486852584	0.542633829421455	0.7054226976026	0.37984496124031	0.736534612963048	0.92
70.0428096522631	-46.1483445655911	0.4954618669676	0.548137664283459	0.442786069651741	0.690328516135124	0.920000000000001
70.0392000233024	-46.1722693740346	0.43916306842038	0.515142057238769	0.36318407960199	0.67930394640088	0.920000000000001
70.035743504389	-46.1963913790773	0.450308727026036	0.54277431679717	0.357843137254902	0.685643107135299	0.920000000000001
70.0323473960485	-46.2207948092322	0.596087368355849	0.608841403378364	0.583333333333333	0.70933636654991	0.920000000000001
70.0252124278526	-46.2689345340201	0.667163041746919	0.680992750160505	0.653333333333333	0.729757662627794	0.92
70.0213324298238	-46.2924819835094	0.399004157454751	0.561449175124556	0.236559139784946	0.690893447211432	0.92
70.0176656368628	-46.3165285789026	0.382389988268728	0.629186756198473	0.135593220338983	0.716079420277831	0.92
70.0141598587215	-46.3405641122665	0.385010295676819	0.671981375667363	0.0980392156862745	0.719318351893942	0.92
70.0104884990688	-46.364378048141	0.353142690535386	0.557162574053229	0.149122807017544	0.692444712119641	0.92
70.0065974556204	-46.3881083785555	0.378138459579051	0.579806330922808	0.176470588235294	0.701512616053081	0.92
70.0025477658586	-46.4113821172221	0.266935577319169	0.438633059400242	0.0952380952380952	0.667553948635089	0.92
69.9981595812977	-46.4341232054303	0.335977052401069	0.438620771468806	0.233333333333333	0.661217912009277	0.92
69.9936513023851	-46.4568904755417	0.447706406784825	0.546206464363301	0.349206349206349	0.692102096032091	0.92
69.9893568967539	-46.4799948010565	0.306833337461155	0.441252881818863	0.172413793103448	0.656856095104212	0.92
69.9854046231657	-46.5033965729795	0.317802714914599	0.466451200973477	0.169154228855721	0.672701932280285	0.92
69.9816193112844	-46.5270306545781	0.288624913605139	0.459602768386748	0.117647058823529	0.665249907659648	0.92
69.9778447071027	-46.550891852239	0.292843289359646	0.484911384920842	0.10077519379845	0.679493225495187	0.92
69.9739710926495	-46.5743940570524	0.375200794272942	0.60754444568874	0.142857142857143	0.706525478808204	0.92
69.9699501978999	-46.5976801943733	0.309269918608152	0.510696699961401	0.107843137254902	0.664399864365515	0.92
