# Supplementary material for: Extreme melt season ice layers reduce firn permeability across Greenland
Source: Nat Commun. 2021 Apr 20;12:2336. doi: 10.1038/s41467-021-22656-5 (PMC8058076; doi:10.1038/s41467-021-22656-5)
Supplement: Supplementary file 3 — Source Data [file 41467_2021_22656_MOESM3_ESM.zip › FinalData/DetectionsByTransect/20170508_02_CleanResults.txt]

Latitude	Longitude	LayerProminence	ProbImperm	LayerConnectivity	MinDensity	MaxDensity
65.146299978037	-45.2549305116945	0.659223334393688	0.950287464807278	0.368159203980099	0.823181796244014	0.920000000000001
65.1375237945551	-45.2508549982706	0.646265545363181	0.974123130527356	0.318407960199005	0.860745964011117	0.92
65.1287471060972	-45.2467866575944	0.666710084897916	0.970675071756616	0.362745098039216	0.861031547568729	0.920000000000001
65.1199067208948	-45.242661199431	0.666483668049218	0.945712434137652	0.387254901960784	0.845770668307743	0.920000000000001
65.1111312635341	-45.2385800544311	0.651497217293464	0.969661101253596	0.333333333333333	0.871822395087666	0.920000000000001
65.1023564898295	-45.2344914408389	0.634198926472865	0.949770401965339	0.318627450980392	0.841979551304443	0.92
65.0935184091531	-45.2303412316187	0.695294651262801	0.969020675074623	0.42156862745098	0.854521609910618	0.920000000000001
65.0846818418469	-45.2261741881985	0.691630162605596	0.932279933054329	0.450980392156863	0.832698636824188	0.920000000000001
65.0759070051665	-45.222090179553	0.605833056994418	0.9828103925958	0.228855721393035	0.855788783060445	0.920000000000001
65.0671243615602	-45.218102726354	0.631495701372031	0.934560030195043	0.32843137254902	0.829286418990388	0.920000000000001
65.0582787218315	-45.2140495469787	0.658457468604185	0.929660035247587	0.387254901960784	0.846393576426636	0.920000000000001
65.0495150088225	-45.209837867457	0.616052815859437	0.893797174007432	0.338308457711443	0.82752604645852	0.920000000000001
65.0407467926618	-45.205681299388	0.630632947079896	0.913226678473517	0.348039215686275	0.815757043840568	0.920000000000001
65.0318923641877	-45.2017408584296	0.599594669191066	0.885463848186054	0.313725490196078	0.797557947489883	0.920000000000001
65.0231091689102	-45.1977674378553	0.613891904279895	0.949176843385662	0.278606965174129	0.827845478400971	0.920000000000001
65.0143443716004	-45.1935743531402	0.625563565487722	0.912891836857796	0.338235294117647	0.830974256557128	0.920000000000001
65.0055118850257	-45.1893719941159	0.54081592406107	0.812024004984886	0.269607843137255	0.769885597586486	0.920000000000001
64.9966628442159	-45.1853694198466	0.650315479084333	0.932983899345137	0.367647058823529	0.815713361166498	0.920000000000001
64.9878815301465	-45.1813770740626	0.666376819188042	0.934743688127329	0.398009950248756	0.825067112585293	0.920000000000001
64.9791724231361	-45.1773169960158	0.646321708943078	0.939409587040386	0.353233830845771	0.808932849899998	0.920000000000001
64.9702702196531	-45.1731838825112	0.597844514296607	0.916277263887332	0.279411764705882	0.815533799649988	0.920000000000001
64.9614928961043	-45.1691470037017	0.680257377266149	0.947579431149214	0.412935323383085	0.847388548128155	0.920000000000001
64.9527185702534	-45.1650751786009	0.597506627650324	0.949915216084963	0.245098039215686	0.815999866606901	0.920000000000001
64.9438758866194	-45.1610026644575	0.678251049185921	0.944737392489489	0.411764705882353	0.84668101818979	0.920000000000001
64.9350946927988	-45.1570163774277	0.602525583694376	0.916493953458404	0.288557213930348	0.827050094691163	0.920000000000001
64.9263161065003	-45.1529990469863	0.610923592042847	0.957141301732753	0.264705882352941	0.837554587748885	0.92
64.9174755926424	-45.1489034769227	0.68349530837537	0.965029832437015	0.401960784313725	0.848852834357368	0.920000000000001
64.9086361030576	-45.1447967694117	0.781326140294932	0.949907182550648	0.612745098039216	0.85491243605316	0.920000000000001
64.8998592753483	-45.1407614695257	0.659961182582968	0.961713409942055	0.358208955223881	0.839589463288923	0.920000000000001
64.8910806532355	-45.1367490698242	0.558864251432634	0.877532424433895	0.240196078431373	0.799533980115014	0.92
64.8822330094945	-45.1327444179711	0.674988073400205	0.86468202915335	0.485294117647059	0.791869070253975	0.920000000000001
64.8734520842682	-45.1287624274802	0.5331027638675	0.867200552610623	0.199004975124378	0.797565751351682	0.92
64.864676412671	-45.1247181036845	0.633997924309257	0.910152711363612	0.357843137254902	0.812331142990267	0.920000000000001
64.8558373222351	-45.1206138697671	0.797593067493732	0.953029272242365	0.642156862745098	0.832859472020691	0.920000000000001
64.8470556916189	-45.1166454602827	0.61676781352092	0.850451049927413	0.383084577114428	0.791477093633524	0.920000000000001
64.8382728445711	-45.1126950169096	0.766938379686541	0.945641465255435	0.588235294117647	0.837833019836974	0.920000000000001
64.8294341124343	-45.1085916694149	0.748464161652215	0.967516558598548	0.529411764705882	0.841296973456103	0.920000000000001
64.8205989490602	-45.1044465012367	0.69342115979946	0.84762663332441	0.53921568627451	0.777584426720754	0.920000000000001
64.8118185122663	-45.1004675962712	0.756620614165191	0.916226302957249	0.597014925373134	0.820880579855713	0.920000000000001
64.8030980297184	-45.0965700867321	0.800403284139039	0.968965772258178	0.631840796019901	0.850372051054524	0.920000000000001
64.7941926916139	-45.0925644155304	0.676138648115747	0.916002786427573	0.436274509803922	0.811665897728337	0.920000000000001
64.7854154145046	-45.0885507640069	0.908639269443924	0.966532270231131	0.850746268656716	0.851410064777302	0.920000000000001
64.7766392535862	-45.084525827453	0.888431786287112	0.953334160809518	0.823529411764706	0.861424194693419	0.920000000000001
64.7677981158035	-45.080463669054	0.586383958544866	0.731591446501497	0.441176470588235	0.751857798430352	0.920000000000001
64.7589525581184	-45.0764625046187	0.804073265123791	0.877754373384837	0.730392156862745	0.819914001124982	0.920000000000001
64.7501717801688	-45.0725041104804	0.841128714953018	0.955889270702056	0.72636815920398	0.85815297375757	0.920000000000001
64.7413959304884	-45.0684839826762	0.842788287620838	0.945380496810305	0.740196078431372	0.851747289275757	0.920000000000001
64.7325540824592	-45.0644328880375	0.839096593916872	0.947801030970999	0.730392156862745	0.840285310575867	0.920000000000001
64.7237745557512	-45.0604569693824	0.816758890227593	0.946950616276082	0.686567164179104	0.840052020597783	0.920000000000001
64.7149933455271	-45.0565024951589	0.855382268113039	0.970568457794706	0.740196078431372	0.857662932086361	0.920000000000001
64.7061506917386	-45.0524638571308	0.855819828569474	0.932227892433066	0.779411764705882	0.833930416289513	0.920000000000001
64.6973665982004	-45.0485462423918	0.88162380423563	0.952302334839419	0.810945273631841	0.844317299896444	0.920000000000001
64.6885781948258	-45.0446841202264	0.805073920507765	0.89936352729004	0.71078431372549	0.820470548846777	0.920000000000001
64.6797335774197	-45.040674296026	0.854081844743141	0.914046042427459	0.794117647058823	0.81940322672746	0.920000000000001
64.6709009447937	-45.0365216639784	0.865316794842616	0.980633589685232	0.75	0.862737047829468	0.920000000000001
64.6621212525155	-45.0325553228452	0.874570993055874	0.953122085614236	0.796019900497512	0.855830908328517	0.920000000000001
64.6533307185459	-45.0287221169024	0.898217226354192	0.938591315453482	0.857843137254902	0.839945348590238	0.920000000000001
64.6444854380869	-45.024723082943	0.864728547660458	0.954947291399347	0.774509803921569	0.853371880224522	0.920000000000001
64.6357196113286	-45.0205962180976	0.945764928073014	0.976106970573889	0.915422885572139	0.874056522272766	0.920000000000001
64.6270103513798	-45.0165882800824	0.909431599683328	0.96314180633183	0.855721393034826	0.846573042416002	0.920000000000001
64.6180942856597	-45.0126542694788	0.874603884309901	0.935482278423724	0.813725490196078	0.839123378277549	0.920000000000001
64.6093094493591	-45.0087571886899	0.816892643517758	0.922342500965865	0.711442786069652	0.835915418096303	0.920000000000001
64.6005311550241	-45.0047820045523	0.845167052020377	0.950138025609382	0.740196078431372	0.84250781842526	0.920000000000001
64.591688580618	-45.0007573708539	0.902024290819517	0.906989758109622	0.897058823529412	0.831123472216157	0.920000000000001
64.5828464455619	-44.9967281945955	0.816006239270217	0.857502674618865	0.774509803921569	0.808484685468068	0.920000000000001
64.5740672037788	-44.9927674309294	0.876307911697403	0.941670549762966	0.81094527363184	0.836556758620591	0.920000000000001
64.5652801181363	-44.9889030125161	0.912321796158881	0.947192611925604	0.877450980392157	0.852233943151001	0.920000000000001
64.5564317362751	-44.9849528567512	0.924021612442139	0.960788322923493	0.887254901960784	0.864252723806061	0.920000000000001
64.5476574732507	-44.9809364185269	0.87873526921164	0.94155014041333	0.81592039800995	0.852758192024716	0.920000000000001
64.5388821917334	-44.9769333520774	0.931361744941531	0.916645058510514	0.946078431372549	0.837674765067211	0.920000000000001
64.5300337863901	-44.9729865707854	0.899286411124232	0.891710077150425	0.906862745098039	0.808556183246371	0.920000000000001
64.5212523014628	-44.9690596108765	0.818069498895119	0.884895216695711	0.751243781094527	0.816346351528748	0.920000000000001
64.5124700173016	-44.9651435352536	0.904186835045697	0.940726611267866	0.867647058823529	0.839473188965567	0.920000000000001
64.5036197639594	-44.9612226355932	0.93135202902039	0.960743273727056	0.901960784313725	0.853433216698615	0.920000000000001
64.4947727479947	-44.9572639146054	0.827803313950323	0.915410549469275	0.740196078431372	0.832224537086882	0.920000000000001
64.4859979190948	-44.9532625230307	0.927876231575388	0.950279826334857	0.90547263681592	0.841692780823905	0.920000000000001
64.4772201171724	-44.9492977664149	0.828929941641714	0.907859883283427	0.75	0.81793094362002	0.920000000000001
64.4683665442309	-44.9454221814512	0.826769262743222	0.903538525486444	0.75	0.823615925322033	0.920000000000001
64.4595810411308	-44.9415523178167	0.865105195175438	0.949115862987691	0.781094527363184	0.846196933934504	0.920000000000001
64.4508680761841	-44.9376113232345	0.847035544488429	0.922926810369893	0.771144278606965	0.837356831046514	0.920000000000001
64.4419698275624	-44.933552400582	0.877044579722452	0.959971512386081	0.794117647058823	0.849895741542161	0.920000000000001
64.4331213645392	-44.9296194570041	0.833207285729116	0.936022414595487	0.730392156862745	0.843258142638426	0.920000000000001
64.4243369392793	-44.9257408515717	0.86221519454369	0.928410488589867	0.796019900497513	0.84313915388732	0.920000000000001
64.4155534308514	-44.9218523123821	0.888861992890721	0.929684770095167	0.848039215686274	0.847649653271611	0.920000000000001
64.40670279267	-44.9179488556463	0.967991533935809	0.980100714930442	0.955882352941177	0.879562905842115	0.920000000000001
64.3979199954454	-44.9140540819423	0.832846975227013	0.944300915628156	0.721393034825871	0.852984279404432	0.920000000000001
64.3891421936745	-44.910100811199	0.934212337547486	0.961561929996932	0.906862745098039	0.861427553161603	0.920000000000001
64.380298075519	-44.9061228280168	0.89963681294431	0.936528527849404	0.862745098039216	0.85921644516422	0.920000000000001
64.3715130551035	-44.9022585079528	0.97019620552483	0.975218281696426	0.965174129353234	0.869527346635864	0.920000000000001
64.3627245338007	-44.8984379018095	0.820378110696123	0.93487386845107	0.705882352941176	0.83831255118656	0.920000000000001
64.3538764881234	-44.894510463521	0.857628029030097	0.935844293354313	0.779411764705882	0.815573952470206	0.920000000000001
64.3450365911755	-44.8904874800661	0.94042356565827	0.944572621512618	0.936274509803921	0.845376832337187	0.920000000000001
64.33625774979	-44.8865537481227	0.91722997697222	0.968788312153395	0.865671641791045	0.864156507439963	0.920000000000001
64.327469829131	-44.8827301385703	0.941448720626733	0.980936656939742	0.901960784313725	0.886061315725258	0.920000000000001
64.3186148330679	-44.8788911562977	0.890601968099622	0.933164720512971	0.848039215686274	0.832854813754968	0.920000000000001
64.309829313508	-44.8750405316128	0.956363600841539	0.972428694220391	0.940298507462687	0.852527714823774	0.920000000000001
64.3010491008821	-44.8711274160036	0.906990984960821	0.965942754235368	0.848039215686274	0.871504336573533	0.920000000000001
64.2922059179183	-44.8671499990263	0.889253339204653	0.969683148997542	0.808823529411764	0.877892581964986	0.920000000000001
64.2834209491845	-44.8632962976157	0.905789757819204	0.97078349573791	0.840796019900497	0.868628921249171	0.920000000000001
64.274694758916	-44.8595359898275	0.886905896573263	0.962866519514686	0.81094527363184	0.875013650310719	0.920000000000001
64.2657820238583	-44.8556044173883	0.880306480305525	0.971397274336542	0.789215686274509	0.873269588424731	0.920000000000001
64.2569380481626	-44.8516404116205	0.899411073727765	0.940979010200629	0.857843137254902	0.839412644031328	0.920000000000001
64.2481575924937	-44.8477366072651	0.793404375787832	0.945017706799545	0.641791044776119	0.85631880623544	0.920000000000001
64.2393713741112	-44.8439029129289	0.808474030109509	0.969889236689605	0.647058823529412	0.855374334715666	0.920000000000001
64.2305210838446	-44.8400174858972	0.842944340305196	0.935888680610392	0.75	0.833991056958909	0.920000000000001
64.2217353457145	-44.8361802180621	0.870556182176147	0.945092463854781	0.796019900497512	0.844274259395105	0.920000000000001
64.2129462569023	-44.8323846948014	0.832336145911492	0.963691899666121	0.700980392156863	0.84584142262366	0.920000000000001
64.2040963831645	-44.8284977505817	0.835259196022703	0.94993015675129	0.720588235294117	0.849720769342954	0.920000000000001
64.195317067171	-44.8245869943967	0.834516451359863	0.962565241028185	0.706467661691542	0.837251603868292	0.920000000000001
64.1865336213487	-44.8207266135675	0.869368134654095	0.929912739896425	0.808823529411765	0.838720137844984	0.920000000000001
64.1776810298236	-44.8168754879537	0.811642192845063	0.951715758239145	0.67156862745098	0.855736528396564	0.920000000000001
64.1688300729663	-44.8130058067008	0.713496883416619	0.93189572761755	0.495098039215687	0.840577115072262	0.920000000000001
64.1600473216256	-44.8091402619899	0.858562414447545	0.926080052775687	0.791044776119403	0.821997443770727	0.920000000000001
64.1512673253786	-44.8052431136894	0.816862757651117	0.947451005498312	0.686274509803921	0.830712571197116	0.920000000000001
64.1424210227956	-44.801321206999	0.829089645184933	0.922885172722807	0.735294117647059	0.821315479352814	0.920000000000001
64.1336366647612	-44.7974788386486	0.761089445078516	0.90526346727146	0.616915422885572	0.806768874492992	0.920000000000001
64.1248506488579	-44.7936602340732	0.722913377412463	0.828179696001397	0.617647058823529	0.789250841510386	0.920000000000001
64.1159961984892	-44.7898433788429	0.749003189011313	0.899967162336352	0.598039215686274	0.815416112791667	0.920000000000001
64.107213005977	-44.7859931383676	0.764964509086416	0.898088222152931	0.6318407960199	0.826323761255098	0.920000000000001
64.0985004667289	-44.7820896990749	0.841039199248859	0.915909244268861	0.766169154228856	0.814980059138309	0.920000000000001
64.0895746237864	-44.7781521005354	0.696395197652508	0.853574709030507	0.53921568627451	0.79464882562454	0.920000000000001
64.080782517487	-44.7744101226344	0.709551748976868	0.906665687008462	0.512437810945274	0.817415891235658	0.920000000000001
64.0719929102974	-44.7706387780619	0.767492233614304	0.917337408405078	0.617647058823529	0.822075472844677	0.920000000000001
64.0631484685146	-44.7667060795347	0.771041168022279	0.890121551730831	0.651960784313726	0.811880331737789	0.920000000000001
64.0543047759001	-44.7627654706683	0.740980545684399	0.859412071760954	0.622549019607843	0.809349972454445	0.920000000000001
64.0455171069117	-44.7589737312234	0.737643529279529	0.91309800383269	0.562189054726368	0.821934496699747	0.920000000000001
64.0367288021269	-44.755190579339	0.678168845379078	0.871043573111096	0.485294117647059	0.806446180713828	0.920000000000001
64.0278791988191	-44.7513227208252	0.740795359521937	0.89825738571054	0.583333333333333	0.814882860578795	0.920000000000001
64.0190937325988	-44.7475075758792	0.696689470199031	0.920742124477664	0.472636815920398	0.812400509139276	0.920000000000001
64.0103047740654	-44.7437354869154	0.774423226434824	0.950807237183374	0.598039215686274	0.810575183545045	0.920000000000001
64.0014553340098	-44.7398690703242	0.748276039274877	0.942630509922303	0.553921568627451	0.812463437726173	0.920000000000001
63.9926752149363	-44.7359936854874	0.679419008560033	0.926002196224545	0.432835820895522	0.81081159016244	0.920000000000001
63.9838887270463	-44.7321951282518	0.747853248405598	0.887863359556293	0.607843137254902	0.781955710599984	0.920000000000001
63.9750314644401	-44.7284258702084	0.682848185265235	0.875500292099098	0.490196078431373	0.804895108085969	0.920000000000001
63.9661774256446	-44.7246188834329	0.723038954276994	0.877450457573597	0.568627450980392	0.782219719746537	0.920000000000001
63.9573985388731	-44.720733764589	0.642974379797028	0.868038311832862	0.417910447761194	0.776769689294699	0.920000000000001
63.9486186026023	-44.7168621215069	0.683820400144452	0.92646432970067	0.441176470588235	0.817316556650307	0.920000000000001
63.9397641300374	-44.713064180285	0.797279569361465	0.937696393624891	0.656862745098039	0.819039389717782	0.920000000000001
63.9309711610534	-44.7093507132692	0.608541287430348	0.838973122124377	0.378109452736319	0.774297834540778	0.920000000000001
63.9222457792528	-44.7056242844027	0.623056166437499	0.833177009491912	0.412935323383085	0.794635009063764	0.920000000000001
63.9133367884607	-44.7017141324154	0.699583668375447	0.845245768123442	0.553921568627451	0.79096982612258	0.920000000000001
63.9045550840844	-44.6978684720645	0.687288299289032	0.872089036389009	0.502487562189055	0.784180767390992	0.920000000000001
63.8957675587033	-44.6940931299082	0.696522582867857	0.814613793186693	0.57843137254902	0.786273032148614	0.920000000000001
63.8869085452806	-44.6903563487262	0.771801632556593	0.891642480799461	0.651960784313725	0.801623345069724	0.920000000000001
63.8780546523786	-44.6865609261814	0.709270836707087	0.859718144002409	0.558823529411765	0.798228177074773	0.920000000000001
63.8692729720198	-44.6827208329674	0.67287259492587	0.813406881394029	0.532338308457711	0.77283968186325	0.920000000000001
63.8604896250884	-44.6789012122593	0.690883255442067	0.798433177550801	0.583333333333333	0.765635671669889	0.920000000000001
63.8516360758147	-44.6751032577761	0.668815666139599	0.808219567573315	0.529411764705882	0.776390818525328	0.920000000000001
63.8428482910003	-44.6713382722982	0.613296619144041	0.773856919880122	0.45273631840796	0.759742958178684	0.920000000000001
63.8340616954761	-44.6675603042665	0.709428455399666	0.820817695113058	0.598039215686274	0.782648146078248	0.920000000000001
63.8252055588594	-44.6637965938863	0.638914279700907	0.821946206460637	0.455882352941177	0.782761126648912	0.920000000000001
63.8163476976412	-44.6600546856554	0.748158759825668	0.824748892200357	0.67156862745098	0.770173663566045	0.920000000000001
63.8075625743613	-44.6562625806554	0.701994458868472	0.881600858035451	0.522388059701492	0.816748181113816	0.920000000000001
63.7987798568878	-44.6524427088931	0.788840189149974	0.896307829280341	0.681372549019608	0.805813632864313	0.920000000000001
63.7899233168646	-44.6486885466058	0.623823191467293	0.850587559405173	0.397058823529412	0.798386574355965	0.920000000000001
63.781131304102	-44.6449823995816	0.692960588425716	0.778956002722079	0.606965174129353	0.766887398724059	0.920000000000001
63.772343834214	-44.6412225447212	0.726249887429145	0.790735068975937	0.661764705882353	0.772119830227799	0.920000000000001
63.7634944656297	-44.6373849825258	0.690930631299008	0.827939693970565	0.553921568627451	0.787301569048745	0.920000000000001
63.7547081936971	-44.633611871138	0.652201585016864	0.816840980979002	0.487562189054726	0.780457920128996	0.920000000000001
63.7459818155742	-44.6299180510418	0.711132648676451	0.80037475008922	0.621890547263682	0.777205057774683	0.920000000000001
63.7370644056118	-44.626143647599	0.718303569814323	0.87778361021688	0.558823529411765	0.801005042243372	0.920000000000001
63.7282074689036	-44.6224002254285	0.744697317195978	0.822727967725289	0.666666666666667	0.794282060424014	0.920000000000001
63.7194173808545	-44.6186772987301	0.695877608452294	0.779814918397126	0.611940298507463	0.778543754926663	0.920000000000001
63.7106322017212	-44.6148974659522	0.69435464278404	0.800473991450432	0.588235294117647	0.783070056801373	0.920000000000001
63.7017829807029	-44.6110676835302	0.64013383263281	0.736150018206796	0.544117647058824	0.754508323087858	0.920000000000001
63.6929939521839	-44.6073382334905	0.71081689498899	0.730091501420767	0.691542288557214	0.748644601064559	0.920000000000001
63.6842011169111	-44.603655469858	0.773504285953132	0.801910532690579	0.745098039215686	0.768860562370308	0.920000000000001
63.6753473091162	-44.5998839921292	0.818747883464968	0.818868315949545	0.818627450980392	0.790598874841049	0.920000000000001
63.6665640263344	-44.5960882037656	0.859635845632335	0.793898556936312	0.925373134328358	0.771683841828754	0.920000000000001
63.6577814729722	-44.5922844038183	0.846687279926475	0.860041226519617	0.833333333333333	0.801768425005262	0.920000000000001
63.648925270651	-44.5885431676915	0.871065497289153	0.903895700460658	0.838235294117647	0.823955356321795	0.920000000000001
63.6400678872073	-44.5848167685091	0.81899275903621	0.883083557288107	0.754901960784314	0.811144699442262	0.920000000000001
63.6312792967742	-44.5810865090756	0.80659326760857	0.88184325163505	0.73134328358209	0.813516262757419	0.920000000000001
63.6224906143209	-44.5773585965392	0.880970437141512	0.894293815459496	0.867647058823529	0.812591000061291	0.920000000000001
63.6136384925942	-44.5735726414636	0.85829764771092	0.878360001304194	0.838235294117647	0.817427742132708	0.920000000000001
63.6048532994517	-44.5698055309439	0.838593674410751	0.88116744832399	0.796019900497512	0.814804904188031	0.920000000000001
63.5960633280915	-44.5660958729991	0.823643996280078	0.916895835697411	0.730392156862745	0.835440107009016	0.920000000000001
63.5872044951619	-44.562392592683	0.835649537501662	0.852671624022933	0.818627450980392	0.804856346849505	0.920000000000001
63.5784147747574	-44.5586819996247	0.882276363925743	0.888930837304222	0.875621890547264	0.814841565814214	0.920000000000001
63.5696932452907	-44.5549490536898	0.894911278314719	0.894300168569737	0.895522388059701	0.81695353158541	0.920000000000001
63.5607680497182	-44.5511124952241	0.853200405949355	0.873067478565377	0.833333333333333	0.812067721548638	0.920000000000001
63.5519118820191	-44.5473812657927	0.86093021659801	0.859115335156803	0.862745098039216	0.81167827772696	0.920000000000001
63.5431164105881	-44.5437435605056	0.91580371045746	0.891308913452232	0.940298507462687	0.827128026102126	0.920000000000001
63.5343250377074	-44.5400576311389	0.865678050402381	0.819591394922409	0.911764705882353	0.789293989508372	0.920000000000001
63.5254718665633	-44.5362937160561	0.928759379924694	0.862420720633702	0.995098039215686	0.809652963963689	0.920000000000001
63.5166824426333	-44.532586498441	0.873618089099868	0.836788417005706	0.91044776119403	0.799250473970413	0.920000000000001
63.5078936800419	-44.5288723152953	0.878792137297607	0.875231333418744	0.88235294117647	0.806898205312612	0.920000000000001
63.4990385950184	-44.5251341413991	0.894531298317472	0.828278282909453	0.96078431372549	0.788774783267888	0.920000000000001
63.4902472012273	-44.5214533565378	0.839571536573815	0.818446555734696	0.860696517412935	0.788977131893238	0.920000000000001
63.4814558847495	-44.5177726032187	0.883642246380418	0.831009982956916	0.936274509803921	0.786576763795973	0.920000000000001
63.4726009360494	-44.5140358258756	0.863460749420781	0.849470518449405	0.877450980392157	0.793046480918322	0.920000000000001
63.4637494111637	-44.5102596646436	0.897766752599264	0.878866838531861	0.916666666666667	0.815092282483187	0.920000000000001
63.454961982659	-44.5065357601816	0.865924518022178	0.87115251863142	0.860696517412935	0.809472807894109	0.920000000000001
63.4461715948389	-44.5028479693339	0.913450658820604	0.875920925484346	0.950980392156863	0.804494659938643	0.920000000000001
63.4373122326479	-44.4991679569061	0.903873424347923	0.856766456538983	0.950980392156863	0.799056043145706	0.920000000000001
63.4285164298124	-44.4955472108724	0.858323412894986	0.875850805889475	0.840796019900497	0.79975442716457	0.920000000000001
63.4197257207461	-44.4918670452677	0.897468967625946	0.873369307800911	0.92156862745098	0.801945629553623	0.920000000000001
63.4108781948887	-44.4880512514677	0.851152335321983	0.854265454957692	0.848039215686274	0.798317319130172	0.920000000000001
63.402089648215	-44.4843478143693	0.891848216503131	0.843397925543575	0.940298507462687	0.794480659736109	0.920000000000001
63.393352838237	-44.4808184051674	0.83230819734144	0.838745747916711	0.825870646766169	0.79355408856611	0.920000000000001
63.3844185654505	-44.477112607577	0.886303145813436	0.826527860254324	0.946078431372549	0.784681996904668	0.920000000000001
63.3756383025133	-44.4733148451742	0.84833261159399	0.845918954531265	0.850746268656716	0.791635086852412	0.920000000000001
63.3668491935247	-44.4696214934358	0.764099181886988	0.763492481421035	0.764705882352941	0.755782328510837	0.920000000000001
63.3579851671926	-44.4660063894637	0.772594132787873	0.755972579301238	0.789215686274509	0.759364430521693	0.920000000000001
63.3491257958563	-44.4623364185388	0.764262225520182	0.758916607903108	0.769607843137255	0.754675523691794	0.920000000000001
63.3403393829574	-44.458613521644	0.769903255059813	0.718910987731566	0.82089552238806	0.74562476055424	0.920000000000001
63.3315478799582	-44.454951894396	0.682570366910915	0.678866224017908	0.686274509803921	0.731766899502213	0.920000000000001
63.3226827959206	-44.4513535168994	0.825876697820512	0.803714179954751	0.848039215686274	0.77147846731405	0.920000000000001
63.3138901994016	-44.4477072542904	0.713252792120674	0.744913544440354	0.681592039800995	0.7506417072762	0.920000000000001
63.3051096494856	-44.4439204844304	0.662777346207156	0.737319398296664	0.588235294117647	0.75102130434911	0.920000000000001
63.296250928531	-44.440249693901	0.754162696822314	0.768129315213255	0.740196078431373	0.757303729544212	0.920000000000001
63.2874468387756	-44.4367454709766	0.766325002539042	0.771455975227339	0.761194029850746	0.758434655076484	0.920000000000001
63.2786548168145	-44.4330981401074	0.67853148855767	0.700200232017301	0.656862745098039	0.739839826164187	0.920000000000001
63.2698085322263	-44.4292853104784	0.634377155180811	0.651107251538093	0.617647058823529	0.724356994968251	0.920000000000001
63.2609517380244	-44.4255961998405	0.623694178906553	0.595427573499379	0.651960784313726	0.705332282218141	0.920000000000001
63.2521519226343	-44.4220437920308	0.666640746035039	0.66661482540341	0.666666666666667	0.724927382183951	0.920000000000001
63.2433614110109	-44.4183806018026	0.615168374436253	0.696023023382311	0.534313725490196	0.735324303508443	0.920000000000001
63.2345052074285	-44.4146857691638	0.659486996027385	0.608189678329281	0.71078431372549	0.712724687561611	0.920000000000001
63.2257059340069	-44.4111291638092	0.652619235272801	0.67837279890381	0.626865671641791	0.729988288933409	0.920000000000001
63.2169713730066	-44.4075910547026	0.265621546205297	0.451641102360842	0.0796019900497512	0.671782342766085	0.92
63.2080458888714	-44.4038167615388	0.476995575076816	0.615755856035985	0.338235294117647	0.679697177976519	0.92
63.199264895379	-44.4000478448008	0.6069756802597	0.636836932658705	0.577114427860696	0.721294718674703	0.920000000000001
63.1904670048116	-44.3964789597225	0.535117735498652	0.629059000409069	0.441176470588235	0.711645849909108	0.920000000000001
63.1815998243271	-44.3929217267907	0.560064080830782	0.723069338132152	0.397058823529412	0.715042351409183	0.92
63.1727468095748	-44.3891971426803	0.537414965078935	0.707182871334342	0.367647058823529	0.723699296221667	0.92
63.1639653344248	-44.3854374352756	0.5894505208191	0.72118959885213	0.45771144278607	0.707780541978697	0.92
63.155171978404	-44.3818175340897	0.64049796114392	0.722172392876074	0.558823529411765	0.711389923274395	0.92
63.1463068446852	-44.3782392028565	0.575480954366702	0.714687398929481	0.436274509803922	0.701604316318446	0.92
63.1375141005781	-44.3746145342544	0.654585996145075	0.727082440051343	0.582089552238806	0.737095957444658	0.920000000000001
63.1287238530393	-44.3709608942967	0.667529931637469	0.7860402554318	0.549019607843137	0.756557332388177	0.920000000000001
63.1198611269407	-44.3673566145478	0.545174310667452	0.609956464472159	0.480392156862745	0.697347390156223	0.92
63.1110667692097	-44.3637542934804	0.520403858574943	0.642797766901129	0.398009950248756	0.724392181781187	0.920000000000001
63.1022812621274	-44.3600485858064	0.515629513769628	0.555768831460824	0.475490196078431	0.705489138490579	0.92
63.0934233634833	-44.3563899624167	0.27489774291492	0.481168034849449	0.0686274509803921	0.656865105667841	0.92
63.0845583123339	-44.3528171600762	0.54466327060815	0.721679482392772	0.367647058823529	0.694078685252947	0.92
63.0757629494279	-44.349230318774	0.316598481097394	0.493893479607723	0.139303482587065	0.686668041545655	0.92
63.0669758038349	-44.3455481911499	0.21153078385369	0.408355685354439	0.0147058823529412	0.65753879645752	0.92
63.0581195469394	-44.3418746646213	0.294939977995638	0.501644661873629	0.0882352941176471	0.713682027814421	0.92
63.0493240659335	-44.3382924577509	0.351281289206177	0.578184468959618	0.124378109452736	0.721868056202126	0.92
63.0405938514721	-44.3347233297279	0.373076302972968	0.472520765149916	0.27363184079602	0.696280215516055	0.92
63.0316700363701	-44.3310797433589	0.504107513412532	0.50331306604075	0.504901960784314	0.681331732324129	0.920000000000001
63.0228747549557	-44.327496973069	0.602928238918228	0.608841552463321	0.597014925373134	0.684363573632164	0.92
63.0140828271113	-44.32387546336	0.417566446385226	0.433172108456726	0.401960784313726	0.669600761281865	0.920000000000001
63.0052291556492	-44.3201764246904	0.518023581808894	0.511537359696218	0.524509803921569	0.69048587601184	0.920000000000001
62.9963687454303	-44.3165581649492	0.537504949030404	0.521088329433356	0.553921568627451	0.693528148927511	0.920000000000001
62.9875675094853	-44.3130504551401	0.494386006319579	0.565886440499853	0.422885572139304	0.696976650918476	0.92
62.9787703732481	-44.3094958495794	0.497687034252891	0.603217205760684	0.392156862745098	0.698164267699193	0.92
62.9699162744881	-44.3058084269134	0.508788253106943	0.591105917978592	0.426470588235294	0.708721895099676	0.920000000000001
62.9611263650165	-44.302170477009	0.561018261414346	0.584723089992871	0.537313432835821	0.710520750446906	0.920000000000001
62.9523304868196	-44.2986029413516	0.451015874364432	0.509874885983765	0.392156862745098	0.693982908752676	0.920000000000001
62.9434675939415	-44.295020683482	0.583252782377552	0.656701643186476	0.509803921568628	0.731365842467965	0.920000000000001
62.9346723050377	-44.2914503957117	0.474482957875305	0.486279348586431	0.462686567164179	0.688131527662724	0.918281605680295
62.9258769133787	-44.2878841465503	0.428868865902252	0.460678908275092	0.397058823529412	0.680018386558384	0.920000000000001
62.9170157128662	-44.2842924077874	0.325152805888516	0.370893847071151	0.279411764705882	0.650012969286566	0.92
62.9081562684393	-44.2806798236865	0.456417952777547	0.452051591829604	0.46078431372549	0.683763619485793	0.918227420905642
62.8993631732451	-44.2770909453431	0.453441866379443	0.479023036241473	0.427860696517413	0.680326067180207	0.920000000000001
62.8905668635899	-44.273540847549	0.467312977242284	0.439527915268882	0.495098039215686	0.683713558759284	0.920000000000001
62.8817011051906	-44.2700045294146	0.444461652313714	0.452648794823507	0.436274509803922	0.682275600647145	0.920000000000001
62.8729065038957	-44.2664365614552	0.355502390021095	0.412497317355622	0.298507462686567	0.674934689229601	0.920000000000001
62.8641833319529	-44.2628091576203	0.408447109232916	0.46366038762006	0.353233830845771	0.690249390702948	0.920000000000001
62.855253348928	-44.2591579204178	0.274920373364872	0.412585844768959	0.137254901960784	0.667582689992863	0.92
62.8464528668292	-44.2556568186537	0.313229211125717	0.407552949614618	0.218905472636816	0.668509220977923	0.92
62.837655692662	-44.2521162075809	0.406149114134645	0.439749208661447	0.372549019607843	0.67984651947965	0.920000000000001
62.8287956342122	-44.2485092767954	0.366830382889685	0.400327432446038	0.333333333333333	0.668687873207011	0.920000000000001
62.8199333385913	-44.2449269879272	0.231237171884175	0.374239049650702	0.0882352941176471	0.658330846486732	0.92
62.8111351148011	-44.2413976538435	0.406862699485837	0.435615946235355	0.378109452736318	0.682959937402196	0.918110878129995
62.8023400036704	-44.2378330316175	0.318590242919275	0.392082446622865	0.245098039215686	0.659591959560152	0.92
62.7934802494032	-44.2342241219054	0.260564049180532	0.388775157184594	0.132352941176471	0.663099669088295	0.92
62.7846836069983	-44.2306780926483	0.340540814095577	0.402474663017025	0.278606965174129	0.669104272672213	0.920000000000001
62.7758840805372	-44.2271678252075	0.39906698587544	0.371663383515586	0.426470588235294	0.641331005857348	0.92
62.7670192318356	-44.2236241454981	0.297855414274514	0.380024554039225	0.215686274509804	0.659747044181595	0.920000000000001
62.7582254428049	-44.2200555520604	0.242393937196117	0.375335138073826	0.109452736318408	0.666422650395608	0.92
62.7494356522778	-44.2164366435685	0.161715975054276	0.29402018540267	0.0294117647058823	0.620288698098	0.92
62.7405746300643	-44.2128480566059	0.148745799408217	0.29258963803212	0.00490196078431373	0.620982001266233	0.890674646928377
62.7317041224734	-44.2093758707349	0.231407144546879	0.374578994976112	0.0882352941176471	0.639686802041491	0.911584690912872
62.7228971723089	-44.2059640902715	0.280602683491148	0.347275018723591	0.213930348258706	0.632790399751443	0.92
62.7141021492814	-44.2024105034679	0.234298860036017	0.380362425954386	0.0882352941176471	0.646637626112812	0.92
62.7052526087708	-44.1986946495656	0.314210961406686	0.402931726734941	0.225490196078431	0.665714142051391	0.92
62.6964593311754	-44.1951198926006	0.256543463563897	0.348907822650182	0.164179104477612	0.648294825702973	0.92
62.687715616247	-44.1917443741298	0.178737921422306	0.337575345332174	0.0199004975124378	0.632719951775371	0.92
62.6787793787741	-44.1881806902268	0.191830616906645	0.368955351460348	0.0147058823529412	0.643821364450298	0.910534777188967
62.6699941040267	-44.1845161074506	0.117162213300187	0.229349302222264	0.00497512437810945	0.6	0.92
62.661202065646	-44.1809343998001	0.152718112632101	0.27602446055832	0.0294117647058824	0.620926468191649	0.92
62.6523360870136	-44.1774262874337	0.304087450065358	0.36307686091503	0.245098039215686	0.632675515297668	0.92
62.6434732901853	-44.1738856963984	0.228426594961519	0.358813974236763	0.0980392156862745	0.619351228308365	0.92
62.6346798262923	-44.1703346371143	0.0926694733526486	0.170413573570969	0.0149253731343284	0.607376650458989	0.776682155026966
62.6170195780178	-44.1632945533152	0.114944291010358	0.224986621236402	0.00490196078431373	0.6	0.866445321304979
62.5994312677756	-44.1562037182004	0.185820491557	0.352033139976745	0.0196078431372549	0.648093847147756	0.92
62.5905651766262	-44.1527037985252	0.206530210991686	0.35913885335592	0.053921568627451	0.64109247882663	0.92
62.5817654061333	-44.1492212253323	0.156356245684982	0.262961247588869	0.0497512437810945	0.619434280347712	0.910250799312558
62.572968149676	-44.1457053031668	0.172567226477762	0.119644256877093	0.225490196078431	0.607944861994423	0.838815718268217
62.5641032973207	-44.14217931937	0.147781974716296	0.280858067079651	0.0147058823529412	0.622772944685711	0.92
62.5552412672404	-44.1386208751768	0.177348253964157	0.31057886086949	0.0441176470588235	0.628719001490827	0.92
62.5464483217093	-44.1350555523294	0.163608172203581	0.307315846894723	0.0199004975124378	0.634594705622669	0.92
62.5376533041272	-44.1315152558845	0.0986335528818546	0.162953380273513	0.0343137254901961	0.60914955927028	0.867346700714804
62.5287863341723	-44.1280176766952	0.209349678176912	0.325562101451864	0.0931372549019608	0.632091934662249	0.92
62.5199825507422	-44.1245826337919	0.216821788086957	0.344091337367943	0.0895522388059701	0.651021116062694	0.92
62.5112470459451	-44.1211215628978	0.277376224073911	0.355747473023443	0.199004975124378	0.645716446992613	0.92
62.5023060505793	-44.1174671291827	0.333919498404694	0.290388016417232	0.377450980392157	0.631557489147736	0.911764198820123
62.4935114087263	-44.1139279123976	0.246707248254545	0.359086138300134	0.134328358208955	0.642154151764996	0.92
62.4847042344073	-44.1105392410525	0.209152947403336	0.359482365394907	0.0588235294117647	0.650923932185995	0.92
62.4758338170521	-44.1070893008026	0.182080570780308	0.324945455286106	0.0392156862745098	0.652607443412672	0.92
62.4670422765755	-44.103517815774	0.216054734855728	0.327631857771158	0.104477611940299	0.623157193905051	0.92
62.4582477899992	-44.0999835646892	0.381956480064724	0.391363940521605	0.372549019607843	0.660770434743958	0.920000000000001
62.4493786161465	-44.0965240290036	0.190221063309346	0.331422518775554	0.0490196078431372	0.612365609815523	0.92
62.440578418083	-44.0930566721588	0.189227977057814	0.358555456603191	0.0199004975124378	0.641509634969487	0.92
62.4317814640622	-44.0895511215375	0.173061187272512	0.292200805917574	0.053921568627451	0.627951242122105	0.92
62.4229153652127	-44.086054670735	0.203681860192989	0.368148034111469	0.0392156862745098	0.634486658116874	0.92
62.4052516615269	-44.0790655642265	0.214247000442658	0.333966637701237	0.0945273631840796	0.641477949156958	0.92
62.396455108602	-44.0755605578709	0.210584157198009	0.323129098709743	0.0980392156862745	0.6	0.850690393890165
62.3875855417599	-44.0721085430605	0.184403826864487	0.334493928238777	0.0343137254901961	0.646313689499724	0.92
62.3787830346003	-44.0686726352848	0.178475182810413	0.302223997461621	0.054726368159204	0.632672765381458	0.92
62.3699856996962	-44.0651767655078	0.156680649858151	0.29865541736336	0.0147058823529412	0.681773250981054	0.92
62.3611238254331	-44.0616367122919	0.181009465120713	0.32770520475123	0.0343137254901961	0.633618475645059	0.92
62.3523247247465	-44.0581631311726	0.21651341525825	0.363375089222968	0.0696517412935323	0.641802794768926	0.92
62.3435235530981	-44.0547146940063	0.237372170026023	0.376705124365771	0.0980392156862745	0.640974480833864	0.92
62.334718178802	-44.0512949583208	0.264046106432958	0.378838481522631	0.149253731343284	0.658112296348576	0.92
62.3257957950163	-44.0478287725561	0.12765233949045	0.21608899270639	0.0392156862745098	0.653789864471103	0.92
62.316997607427	-44.0443481171628	0.246031796634735	0.427386976354046	0.0646766169154229	0.657220786863969	0.92
62.3082013209263	-44.040846193338	0.213006137341102	0.357384823701812	0.0686274509803921	0.661286547611295	0.92
62.2993348716017	-44.0373662633833	0.171587439805223	0.279449389414367	0.0637254901960784	0.620745172717217	0.89555219550201
62.2905276580596	-44.0339954457787	0.121209780784507	0.222519064056576	0.0199004975124378	0.627113824740375	0.92
62.2817238076303	-44.0305856097361	0.164256887065522	0.254984362366338	0.0735294117647059	0.621897539872408	0.92
62.2728642122487	-44.0270285351076	0.199143114116835	0.354168581174847	0.0441176470588235	0.669199772701371	0.92
62.263998726007	-44.023540856147	0.169486513198608	0.294855379338393	0.0441176470588235	0.630584094417508	0.92
62.2551923642493	-44.0201630341362	0.245225132069231	0.395922900954383	0.0945273631840796	0.646140614870541	0.92
62.2463944650171	-44.01668861668	0.283419309155057	0.42958371634933	0.137254901960784	0.659548966486543	0.92
62.2375335897001	-44.0131563287733	0.347643657999495	0.42077751207742	0.274509803921569	0.66086615093012	0.92
62.2287257565858	-44.0098044727751	0.300188053262137	0.406346255778004	0.194029850746269	0.650301962327287	0.92
62.2199163190816	-44.0064727356241	0.322825697032144	0.400553354848602	0.245098039215686	0.635129089469878	0.92
62.2110509139138	-44.0029985542172	0.3258483856131	0.367383045736004	0.284313725490196	0.638647095060982	0.92
62.2022598251109	-43.999472412824	0.460114514093622	0.610705218663435	0.309523809523809	0.725290145515769	0.92
62.1849115222633	-43.9897027093182	0.17935815280056	0.2802849330521	0.0784313725490196	0.625771690767886	0.92
62.1763444850674	-43.9837353493141	0.128429616020682	0.193029444807322	0.0638297872340425	0.608387070489307	0.92
63.5817445416845	-43.4622087866313	0.48800151310325	0.523622073825547	0.452380952380952	0.697661014204482	0.92
63.5860822892783	-43.4550671812985	0.370415991228699	0.466322178535828	0.274509803921569	0.681088549254666	0.920000000000001
63.5932414051251	-43.4430463078842	0.299472208204884	0.409889690041609	0.189054726368159	0.664311378381114	0.92
63.6003838623277	-43.4309670954808	0.244170108812788	0.367128096413455	0.121212121212121	0.637885461293252	0.92
63.6415339006208	-43.3928433741735	0.569663522761055	0.525291957802812	0.614035087719298	0.696424743652027	0.920000000000001
63.6502846040211	-43.3886833227898	0.563601420559196	0.535163040123368	0.592039800995025	0.698050353600623	0.920000000000001
63.6590300634867	-43.3844677755186	0.724131411862296	0.628262823724592	0.82	0.726450023111971	0.920000000000001
63.6678734365395	-43.3805828258929	0.550134743784249	0.58175096904998	0.518518518518518	0.701656893323387	0.92
63.676694239432	-43.3772571620096	0.586437930322241	0.600736557161894	0.572139303482587	0.708176039494551	0.920000000000001
63.6855150671112	-43.3739302774505	0.477851700973695	0.543938696065036	0.411764705882353	0.694585632857099	0.92
63.6943925419678	-43.3704476828087	0.598222800683691	0.559190699406599	0.637254901960784	0.709967761846438	0.920000000000001
63.7032802772906	-43.3671008074397	0.699693503532141	0.691694699371973	0.707692307692308	0.744021900592129	0.920000000000001
63.7208588476452	-43.359682968268	0.672836566259716	0.590571091703107	0.755102040816326	0.719755852950781	0.920000000000001
63.7296548971794	-43.3552717218997	0.55895665739764	0.534579981461946	0.583333333333333	0.698489427550654	0.920000000000001
63.7383713681088	-43.3507546041754	0.597187881830353	0.522500763660707	0.671875	0.697077020915885	0.920000000000001
63.7559331623559	-43.3426234090087	0.645230951317614	0.665461902635228	0.625	0.72627344084879	0.92
63.7807703517363	-43.3197760536006	0.660438693151926	0.587544052970519	0.733333333333333	0.714899961171722	0.92
63.7883518714696	-43.3090582885293	0.643874702672332	0.521082738677998	0.766666666666667	0.699968150318397	0.92
63.795510796744	-43.2969708656419	0.561067002913461	0.605467339160255	0.516666666666667	0.722090500913139	0.92
63.8023072825354	-43.2836026018763	0.593570356786719	0.498251824684548	0.688888888888889	0.700472348049892	0.92
63.8140148557374	-43.2531552333134	0.550741704169053	0.538983408338106	0.5625	0.708026415665566	0.920000000000001
63.8191889109279	-43.236466167177	0.571306948842966	0.809280564352599	0.333333333333333	0.755460702553403	0.92
63.8238312207133	-43.2191697880246	0.524721437243298	0.483405138637538	0.566037735849057	0.696793099938411	0.920000000000001
63.8282005318893	-43.2015025891068	0.5637255066136	0.505656141432328	0.621794871794872	0.699739178095592	0.920000000000001
63.8323800809712	-43.1834277260209	0.57156190021076	0.507321331285718	0.635802469135803	0.703166815088677	0.920000000000001
63.836307895615	-43.1650636918595	0.554130417561805	0.528550690196074	0.579710144927536	0.709688653951793	0.920000000000001
63.8400509820469	-43.1466648685114	0.59435773267649	0.586725415601735	0.601990049751244	0.723819746476313	0.920000000000001
63.843864802392	-43.1283386806174	0.634198638261737	0.596828649072494	0.67156862745098	0.72223648996626	0.920000000000001
63.8477972930788	-43.1099711357	0.483072965224793	0.554381224567233	0.411764705882353	0.71738065735908	0.92
63.8518740620942	-43.0919334899554	0.450847130509038	0.469876079199894	0.431818181818182	0.688707581995949	0.920000000000001
63.8561381092667	-43.0741189301749	0.456352541492044	0.446038416317422	0.466666666666667	0.687008455314732	0.92
63.8606265605439	-43.0566894801719	0.558790230956075	0.515429924277741	0.602150537634409	0.703473617095769	0.92
63.8653517324907	-43.0392479044277	0.418386728496547	0.475662345881983	0.361111111111111	0.690629874635635	0.92
63.8699078410194	-43.0216241203007	0.562582514444492	0.481225634949589	0.643939393939394	0.694488460198915	0.920000000000001
63.8743409659959	-43.003834426683	0.414239930608532	0.447527480264683	0.380952380952381	0.684935336646882	0.92
63.8823388857208	-42.9675673677282	0.29482460616632	0.354355094685581	0.235294117647059	0.641862568959626	0.92
63.8861859372133	-42.9490814981491	0.212010964955426	0.265291771180694	0.158730158730159	0.62362395408015	0.92
63.8901684198882	-42.9309099550997	0.306498630673458	0.339365420550897	0.27363184079602	0.637184987496513	0.92
63.894223912465	-42.9128205780818	0.209091855779326	0.339752339009632	0.0784313725490196	0.647390681360069	0.92
63.8983396575136	-42.8946297622886	0.140995084999886	0.276037789047391	0.00595238095238095	0.613471254652944	0.890473087272484
63.907087631194	-42.8592383742468	0.326232280660884	0.362609488857999	0.289855072463768	0.641603443466838	0.92
63.9117251395638	-42.8416937770415	0.244426242015437	0.356499542854403	0.132352941176471	0.644622300638502	0.917234167538618
63.9162826052283	-42.824038852673	0.261755243063364	0.367954930571171	0.155555555555556	0.650450797810499	0.92
63.9205683264349	-42.8062089208915	0.210230617043357	0.372842186467667	0.0476190476190476	0.673016571953753	0.92
63.924655346926	-42.7881358291298	0.28239661250051	0.354008911275529	0.21078431372549	0.650177487948646	0.92
63.9287076160481	-42.769850548763	0.273900829275141	0.371331070314988	0.176470588235294	0.653523933861893	0.92
63.9326917371804	-42.7516600538701	0.254634767598732	0.310264560073085	0.199004975124378	0.639031275722319	0.917164821792943
63.9365851020364	-42.7333677409641	0.209263075379781	0.291075170367404	0.127450980392157	0.63328563611597	0.915010457668513
64.7650657025569	-42.1028869342532	0.108615992800132	0.197624142463008	0.0196078431372549	0.616361301280229	0.92
64.7738379493283	-42.0988079264738	0.203639727719671	0.287876470364715	0.119402985074627	0.6	0.92
64.7825996041076	-42.0946031883131	0.306222896118201	0.38695559615797	0.225490196078431	0.613191231388265	0.840206155760333
64.8002265835441	-42.0866077104394	0.201539430180706	0.348352492202207	0.054726368159204	0.639456523606431	0.92
64.808999620161	-42.0825345296537	0.225670581432868	0.333694104042207	0.117647058823529	0.639268914797179	0.92
64.8178275999816	-42.0783000717055	0.209363980808245	0.335394628283156	0.0833333333333333	0.636889553026498	0.92
64.8266060099924	-42.0742902580674	0.187852766079637	0.32097916400007	0.054726368159204	0.636066212798974	0.92
64.8353988029147	-42.0704576666294	0.215942670464668	0.363257889948945	0.0686274509803921	0.64639329718611	0.92
64.8442386413727	-42.0663629532281	0.194823031168748	0.34062645449436	0.0490196078431373	0.62289996950444	0.92
64.8529997932787	-42.062146205122	0.200544829045096	0.296612046149894	0.104477611940299	0.625699783904625	0.92
64.8617784002778	-42.0581357551076	0.41758097704562	0.340063914875554	0.495098039215686	0.646158414268848	0.920000000000001
64.8706334672905	-42.0542182749576	0.554079782540308	0.372865447433557	0.735294117647059	0.655329056686878	0.920000000000001
64.8794800373399	-42.0501952364374	0.402534344657417	0.344284375589345	0.46078431372549	0.647918994984923	0.916857719534194
64.8882545929565	-42.0461288929694	0.232672552181366	0.246439631725917	0.218905472636816	0.622118288779306	0.909613573911827
64.897031266833	-42.0420869914965	0.230227485336941	0.269278500085648	0.191176470588235	0.627902320895279	0.92
64.9058738283347	-42.0380241045652	0.291591399412108	0.244874341112773	0.338308457711443	0.621111872103687	0.876629573153176
64.9147137633557	-42.0339883306904	0.539108894877464	0.40145011298725	0.676767676767677	0.663420356994256	0.920000000000001
64.9234866263781	-42.0300118852624	0.352822676639323	0.337998294455116	0.367647058823529	0.640652471616499	0.9077157285321
64.9322630321196	-42.0260029170181	0.302117153934401	0.315677093938454	0.288557213930348	0.625144046095954	0.908831253140224
64.9410338869726	-42.0219230663412	0.373294564570045	0.334824423257738	0.411764705882353	0.620416757031971	0.911847917444645
64.9498709049597	-42.0178221106858	0.46416215696069	0.384206666862558	0.544117647058823	0.668905942843284	0.905491731088741
64.958710209525	-42.0137715642275	0.500933413758368	0.482258984379482	0.519607843137255	0.692903430340484	0.920000000000001
64.9674822377347	-42.0097088201	0.343628134584243	0.398699055238138	0.288557213930348	0.647952515045652	0.915911942550554
64.9762535560015	-42.0056156201537	0.275376460841282	0.369380372662957	0.181372549019608	0.643030947829531	0.92
64.9850967898361	-42.0015596370566	0.315281262534766	0.380562525069532	0.25	0.64557690497593	0.919930855067509
64.9938707812583	-41.9975218539804	0.297489753294299	0.410899904598548	0.18407960199005	0.656264569610722	0.92
65.0026387492273	-41.993420677989	0.254363807137815	0.361668790746218	0.147058823529412	0.63637724602201	0.92
65.01147818408	-41.9893514574071	0.244027475283935	0.404721617234537	0.0833333333333333	0.625409584867747	0.92
65.0203271062868	-41.9853525311356	0.339117454113315	0.44294079057957	0.235294117647059	0.627475365264505	0.92
65.0291031381153	-41.9812882493888	0.364302985549617	0.430098508412668	0.298507462686567	0.676533582390961	0.92
65.0378724076103	-41.9771412553924	0.287953717208077	0.330809395200468	0.245098039215686	0.637169431740042	0.92
65.0554911232003	-41.9689649562884	0.213038328374404	0.356424915455276	0.0696517412935323	0.645757512458239	0.92
65.0642660998923	-41.964875335995	0.240546751213803	0.35364252203545	0.127450980392157	0.646342780467421	0.92
65.0731087936072	-41.9607737460776	0.282739019195869	0.349791763881933	0.215686274509804	0.642583255346524	0.92
65.0818851372642	-41.9567084455555	0.271359343682369	0.363614209752799	0.17910447761194	0.647318418614363	0.92
65.0906779132033	-41.9526134662291	0.276292045989155	0.338653743719605	0.213930348258706	0.642115814109486	0.92
65.0994947074427	-41.9484784787525	0.304888828333084	0.394091382156364	0.215686274509804	0.661073994061044	0.92
65.1083385852371	-41.9443864051918	0.346867971547192	0.375108492113991	0.318627450980392	0.643314620201193	0.920000000000001
65.1171198190466	-41.9403632639195	0.351893081490969	0.390353327161042	0.313432835820896	0.658305561912436	0.918065978912175
65.1258970970364	-41.9362907838506	0.37397313827318	0.399907060860084	0.348039215686275	0.66529915401261	0.920000000000001
65.1347320407047	-41.9320856959834	0.317566947250601	0.39493781606983	0.240196078431373	0.657762119547542	0.920000000000001
65.143500450817	-41.927907581591	0.266397569955237	0.308914542895548	0.223880597014925	0.639327014133631	0.899304541908145
65.1522783727898	-41.9238531050618	0.170620247086847	0.253005200056047	0.088235294117647	0.623357464777093	0.916053706514218
65.1611297072951	-41.9198523547667	0.150435850074868	0.237146209953658	0.0637254901960784	0.619348279679226	0.868681690476115
65.1699009435843	-41.91570317088	0.266568872998153	0.373933765896803	0.159203980099503	0.667758875512423	0.92
65.1786614141504	-41.9114253180252	0.302259962091095	0.330010120260621	0.274509803921569	0.642594234131335	0.920000000000001
65.1875030171988	-41.9072990035729	0.262689339348241	0.353810051245503	0.17156862745098	0.643544016052742	0.92
65.1962935075754	-41.9033843875872	0.188995195710366	0.348139645152074	0.0298507462686567	0.644547625369037	0.92
65.2050641045021	-41.8992233521965	0.207870426973724	0.302995755908232	0.112745098039216	0.637093866664409	0.92
65.2138838547725	-41.8948299123809	0.250425915478851	0.355924294725818	0.144927536231884	0.651290924835451	0.92
65.222726715101	-41.8907104576312	0.260377574434676	0.408010050830136	0.112745098039216	0.668195399917555	0.92
65.2315152350555	-41.8867624524924	0.252889182098742	0.376425130366639	0.129353233830846	0.653623012143437	0.913767946094573
65.2402868674041	-41.8826052200247	0.194509941011641	0.335098313395831	0.053921568627451	0.644631274969559	0.92
65.2491202927341	-41.8783649967243	0.215221370750537	0.342207447383427	0.0882352941176471	0.642620736908541	0.918056815213158
65.2579038406756	-41.8743502380891	0.166493587778335	0.273285683019357	0.0597014925373134	0.622811728505191	0.92
65.2666856923074	-41.870290319482	0.252806604270153	0.440936591624883	0.0646766169154229	0.696572097625025	0.92
65.2754874068695	-41.8660500344676	0.280418727260965	0.457896278051342	0.102941176470588	0.680027106563056	0.92
65.2843239844251	-41.8618694442869	0.297222801841448	0.452288740937797	0.142156862745098	0.666291423288597	0.92
65.2931052086124	-41.85785644313	0.175386400680604	0.305996681958224	0.0447761194029851	0.635610785867673	0.92
65.3107129634726	-41.8495080844861	0.249427543224754	0.425325674684802	0.0735294117647059	0.6	0.92
65.3282654680109	-41.8412823121427	0.204161119516274	0.393616356679607	0.0147058823529412	0.652319436858438	0.92
65.3371127693956	-41.837200397465	0.171680045651207	0.333556169733787	0.00980392156862745	0.652548773957969	0.92
65.3459449637476	-41.8329336182433	0.217625939628072	0.405840114550261	0.0294117647058823	0.655192885608115	0.92
65.3547119117142	-41.8287041590193	0.209098149738247	0.403270926342166	0.0149253731343284	0.659375352250775	0.92
65.3634864668651	-41.8245895773639	0.160137420928569	0.310470920288511	0.00980392156862745	0.627583707519654	0.92
65.3723296103141	-41.8204840093852	0.225160909682566	0.43561593701219	0.0147058823529412	0.684847849140047	0.92
65.3810971459219	-41.8162841822845	0.159056125183034	0.303186877231741	0.0149253731343284	0.627053036884225	0.92
65.3898657699298	-41.8120842230648	0.0304163912673693	0.0412249393974837	0.0196078431372549	0.6	0.760882170608467
65.3987151209923	-41.8080238611583	0.0948702249004984	0.175034567448056	0.0147058823529412	0.619003155119354	0.823373041903828
65.4074823343803	-41.8037955817873	0.154938273900029	0.299926299043839	0.00995024875621891	0.633835973917681	0.92
65.4162471370777	-41.7995400940917	0.171394048152102	0.323180253166948	0.0196078431372549	0.655247287926702	0.92
65.425093543865	-41.795431310302	0.0969459164722082	0.174283989807162	0.0196078431372549	0.6	0.864116308578175
65.4338688815228	-41.7912894538047	0.187445654538298	0.325140065295502	0.0497512437810945	0.647114932942257	0.92
65.4396662454437	-41.7884416480091	0.178727367735053	0.357454735470107	0	0.640462308293479	0.92
66.02258851965	-40.5463596155361	0.184896391892632	0.358493348757014	0.0112994350282486	0.642102468270374	0.92
66.024655965674	-40.6122523128545	0.130510416560739	0.227687499788144	0.0333333333333333	0.619384612633047	0.92
66.0251924697672	-40.6341914642881	0.154131082360307	0.283570806695922	0.0246913580246914	0.625853205750266	0.92
66.0290523466992	-40.7662263002453	0.125531988015652	0.244119531586859	0.00694444444444444	0.623623736922996	0.92
66.0320268968841	-40.8761071082302	0.0759354107656006	0.14649447744518	0.0053763440860215	0.6	0.918664192797695
66.0333486846876	-40.9201277695556	0.18794585784267	0.361076900870525	0.0148148148148148	0.641616064464955	0.92
66.0344259785353	-40.9641911528186	0.190426640936518	0.331833674029899	0.0490196078431372	0.661802009430924	0.92
66.0351004580627	-40.9861181153026	0.201147128501	0.366579971287714	0.0357142857142857	0.646635315566584	0.92
66.0356350375183	-41.0080677849629	0.177119920924454	0.315024155574398	0.0392156862745098	0.639929933105192	0.893579331735892
66.0361645913398	-41.0301823826864	0.197069075252223	0.37453030736719	0.0196078431372549	0.673396697166232	0.92
66.0368043512432	-41.0521150839414	0.225245655608906	0.445516186839702	0.00497512437810945	0.695467953165247	0.92
66.03742939607	-41.0740524837901	0.215781896298557	0.411955949459858	0.0196078431372549	0.64514986814515	0.92
66.0379208155437	-41.0961773950605	0.174711565456171	0.329815287775088	0.0196078431372549	0.641641188618988	0.92
66.0384422705688	-41.1181328586183	0.173199487132521	0.336448725508824	0.00995024875621891	0.636246143001156	0.92
66.0390971803402	-41.1400674054232	0.193676116440368	0.374773616528535	0.0125786163522013	0.64976571318654	0.92
66.0396866391968	-41.1621790770917	0.228944402680874	0.401151216709267	0.0567375886524823	0.665122504649201	0.92
66.0401541139115	-41.1843087933332	0.218194867968171	0.392272088877518	0.0441176470588235	0.659341055373425	0.92
66.040694459851	-41.2062624684476	0.247297562594948	0.424943383896363	0.0696517412935323	0.674659235441302	0.92
66.0413381749854	-41.2282004432263	0.197018908954159	0.386285879923821	0.00775193798449612	0.654550845329774	0.92
66.0418752283407	-41.2502217405469	0.290296564410712	0.447259795488092	0.133333333333333	0.688374848408698	0.92
66.042326326009	-41.2722750132768	0.258868329575394	0.453060042235366	0.0646766169154229	0.687499010096881	0.92
66.0429015210695	-41.2942252881441	0.232071555085408	0.390613698406111	0.0735294117647059	0.667111589334339	0.92
66.0435431637508	-41.3163315497216	0.252994396569414	0.452655459805495	0.0533333333333333	0.687724953330223	0.92
66.0440241334578	-41.3382970107238	0.418812594116971	0.548007701895144	0.289617486338798	0.717745839741534	0.920000000000001
66.0444498559456	-41.3602702568875	0.35789834908201	0.517598499965821	0.198198198198198	0.710303106243862	0.92
66.0450611806473	-41.3823824601033	0.3782423304793	0.514549177087632	0.241935483870968	0.709173513194825	0.920000000000001
66.046120743548	-41.4264653894843	0.470427227730546	0.646410011016648	0.294444444444444	0.735097587297266	0.92
66.0465634733757	-41.4484373602631	0.494041586682942	0.662501778017046	0.325581395348837	0.741363736245293	0.92
66.0471781952438	-41.4705499461477	0.351501893313169	0.542084246396453	0.160919540229885	0.670508250936359	0.92
66.047718239027	-41.4925081770154	0.296577606461907	0.558067493625568	0.0350877192982456	0.652826305406765	0.92
66.0481249807463	-41.5144849801361	0.374858539172317	0.558540607756398	0.191176470588235	0.67748547352426	0.92
66.048610069371	-41.5366189570386	0.328289294282456	0.494813882682559	0.161764705882353	0.685428824451292	0.92
66.0492277363688	-41.5585685957099	0.405171031857222	0.588119841492222	0.222222222222222	0.706825901135249	0.92
66.0497577637218	-41.5805318621018	0.424171721417408	0.593441482050502	0.254901960784314	0.722984820668272	0.92
66.0501577688241	-41.6026785849933	0.315296257499858	0.449219965980108	0.181372549019608	0.693769932924374	0.92
66.0506475224376	-41.6248144540441	0.537112882845533	0.549715961769497	0.524509803921569	0.690078904476742	0.92
66.0512050682904	-41.6467755584238	0.522524377737479	0.627138307713764	0.417910447761194	0.70489486282286	0.92
66.0517062935502	-41.6687445733769	0.608980846360398	0.703255810367855	0.514705882352941	0.715427626694932	0.920000000000001
66.0521293621404	-41.6907935879393	0.656727449822465	0.68161410362503	0.631840796019901	0.711528928597782	0.92
66.0526128519329	-41.7128629081502	0.669454740224114	0.77174530134375	0.567164179104478	0.713218530598672	0.92
66.0531342475848	-41.7348299511443	0.707175878772528	0.806508620290153	0.607843137254902	0.724048895629364	0.92
66.0535920926204	-41.7569710388895	0.730980757139428	0.770785043690622	0.691176470588235	0.722496164503444	0.92
66.0540242926899	-41.7789512295227	0.643985085426235	0.715830867369884	0.572139303482587	0.718114787775897	0.92
66.0545006089911	-41.8009263723702	0.746394464958585	0.718279125995602	0.774509803921569	0.735845118488069	0.920000000000001
66.0550152707701	-41.8230624734611	0.811610524005391	0.814397518599019	0.808823529411764	0.740775702976925	0.920000000000001
66.0554974864704	-41.8450376723426	0.867761842294948	0.825075923395865	0.91044776119403	0.732305925450587	0.920000000000001
66.0559166814261	-41.8670212772284	0.853576568782414	0.795388431682475	0.911764705882353	0.73743636509829	0.920000000000001
66.0563529864046	-41.8891689933788	0.658554242874539	0.694559466141235	0.622549019607843	0.737002710867031	0.920000000000001
66.056842738698	-41.9113100581738	0.632640941781281	0.608419138464524	0.656862745098039	0.715024659970466	0.92
66.0573252914032	-41.9332865278871	0.619902910943706	0.632840647758059	0.606965174129353	0.712972182209548	0.92
66.0577236106438	-41.9552738806798	0.768974938502988	0.621283210339309	0.916666666666667	0.702744627515285	0.920000000000001
66.0581458471928	-41.9774232776921	0.82671228622117	0.692640258716851	0.96078431372549	0.729494074829605	0.920000000000001
66.0586262366681	-41.9993994260603	0.746861155466017	0.583274549738004	0.91044776119403	0.695499877152484	0.92
66.0590714139782	-42.0213805234413	0.733687894341652	0.634042455349971	0.833333333333333	0.694286742527201	0.92
66.0594619685842	-42.0435341261832	0.646770480649333	0.56314880443592	0.730392156862745	0.698999020576977	0.92
66.0598649157139	-42.0655214972434	0.674147563629944	0.472673236712623	0.875621890547264	0.674863805967051	0.920000000000001
66.0603789652301	-42.0874957398872	0.731423730344721	0.596180794022774	0.866666666666667	0.712722444583753	0.92
66.0608418959486	-42.1096431369086	0.714503390787742	0.679006781575484	0.75	0.737259597941602	0.92
66.061170828661	-42.1317045835131	0.683910518554274	0.691204121685663	0.676616915422885	0.733793194638235	0.920000000000001
66.0615664794993	-42.1537726100234	0.601836412570833	0.581782277877984	0.621890547263682	0.710432306639564	0.920000000000001
66.0620666837873	-42.1757510699763	0.521772773532112	0.617316038867504	0.426229508196721	0.728433640437248	0.920000000000001
66.0624981987347	-42.1979039376968	0.64584506625648	0.678786906706508	0.612903225806452	0.736733018209367	0.920000000000001
66.0628274276459	-42.2199026188043	0.684927800044636	0.698213809044496	0.671641791044776	0.736689710136983	0.920000000000001
66.0632434166022	-42.241891557233	0.702865639819559	0.709652848266569	0.696078431372549	0.73989452245903	0.920000000000001
66.0636984158327	-42.2640419009285	0.746740142495571	0.772892049697025	0.720588235294117	0.752845896301543	0.920000000000001
66.0640612824812	-42.2860374420235	0.679608318407202	0.65772409950097	0.701492537313433	0.723742141147768	0.920000000000001
66.0643972361029	-42.3080361166894	0.8021221803704	0.746401223485899	0.857843137254902	0.753989510300482	0.920000000000001
66.0648133400197	-42.3301925359234	0.810283433823036	0.713704122548033	0.906862745098039	0.734451227148111	0.920000000000001
66.0652738255332	-42.3523443452246	0.896429904695467	0.8516833388027	0.941176470588235	0.768154961164115	0.920000000000001
66.0656533060488	-42.3743401752894	0.843645116893671	0.737041477568436	0.950248756218905	0.748205423772666	0.920000000000001
66.065982037362	-42.3963413314311	0.888215814149281	0.864666922416209	0.911764705882353	0.765420232276141	0.920000000000001
66.0663536135555	-42.418504485247	0.875899392325379	0.7665046670037	0.985294117647059	0.741764031599877	0.920000000000001
66.0668066248041	-42.4404928729616	0.863978971921488	0.752833565733523	0.975124378109453	0.755724881433341	0.920000000000001
66.0671960084134	-42.462487475022	0.816470432353075	0.671402403167688	0.961538461538462	0.731289543135605	0.920000000000001
66.0674903363886	-42.4846555277296	0.781713009795293	0.685975039198429	0.877450980392157	0.730818896273673	0.920000000000001
66.0678778547428	-42.5066486406784	0.800974604563051	0.686526323553964	0.915422885572139	0.734156738872373	0.920000000000001
66.0682941773243	-42.5286402567086	0.879617397746256	0.803352442551336	0.955882352941177	0.758855954004315	0.920000000000001
66.0686214950706	-42.5508086938394	0.813934040825812	0.745515140475154	0.88235294117647	0.740778931336207	0.920000000000001
66.0689237249424	-42.5728770101296	0.846770045993447	0.773142082036645	0.920398009950249	0.752777039197085	0.920000000000001
66.0693272424146	-42.5949438954262	0.916067493479211	0.842085235714641	0.990049751243781	0.776398443072932	0.920000000000001
66.0697523300026	-42.6169381462532	0.88670584662746	0.871450908941195	0.901960784313725	0.78978545624932	0.920000000000001
66.0700710530474	-42.6391089226085	0.954247461129287	0.893789039905634	1.01470588235294	0.805461590255897	0.920000000000001
66.0703543501039	-42.6611169737483	0.911598544320446	0.887873705556316	0.935323383084577	0.795533699399814	0.920000000000001
66.0707328712517	-42.6831160764312	0.939436094771507	0.903381993464583	0.975490196078431	0.808021471294524	0.920000000000001
66.0711595966057	-42.7052760334875	0.870883139031072	0.883180419476285	0.858585858585859	0.802004412032298	0.920000000000001
66.0714359820924	-42.7274511604853	0.945075120886111	0.909758084909477	0.980392156862745	0.798416891993426	0.920000000000001
66.071713127185	-42.7494612108718	0.924377555919606	0.913431728754636	0.935323383084577	0.797532168365533	0.920000000000001
66.0721016256614	-42.771461622919	0.931539814027923	0.912099235898983	0.950980392156863	0.789250508739881	0.920000000000001
66.0724564091864	-42.7936312344705	0.908274265090863	0.86066617724055	0.955882352941177	0.763565292670546	0.920000000000001
66.0726807135551	-42.8156460140795	0.900609805235953	0.890771849277877	0.91044776119403	0.801628258935063	0.920000000000001
66.0729675469894	-42.8376555535007	0.898852398723977	0.887135691756897	0.910569105691057	0.787600513422356	0.920000000000001
66.0734257847585	-42.859813475396	0.968111410305443	0.936222820610886	1	0.810150283978193	0.920000000000001
66.0737286140458	-42.881819840136	0.913745372710805	0.875109793040658	0.952380952380952	0.785907628803161	0.920000000000001
66.073938343057	-42.903834046072	0.89692343129461	0.798748823373535	0.995098039215686	0.76787769249807	0.920000000000001
66.0743058997129	-42.9260024239913	0.975593753351206	0.960991428271039	0.990196078431373	0.843418257478575	0.920000000000001
66.0746747113346	-42.9481718833594	0.966672635544505	0.992485056035246	0.940860215053764	0.876062577024188	0.920000000000001
66.074902943258	-42.9701877229615	0.977354933348428	0.954709866696857	1	0.847401809408035	0.920000000000001
66.0751745252892	-42.9922009789833	0.97680159758926	0.973211038315776	0.980392156862745	0.85368374985905	0.920000000000001
66.0755228571923	-43.0142771717912	0.950937353791332	0.976501573254306	0.925373134328358	0.867239090261593	0.920000000000001
66.0758322372328	-43.036383233832	0.973493425920511	0.981812722487788	0.965174129353234	0.868130964578411	0.920000000000001
66.0760731784068	-43.0583996164506	0.981037324669115	0.976780531691171	0.985294117647059	0.856421687662744	0.920000000000001
66.076353545829	-43.0805788211165	0.979623744023823	0.978855331184902	0.980392156862745	0.879172394243036	0.920000000000001
66.0766784321183	-43.1025890512554	0.95805940012158	0.975820292780474	0.940298507462686	0.87175095791637	0.920000000000001
66.0769611363158	-43.1246029162991	0.967901168440127	0.98482194472339	0.950980392156863	0.878057577014873	0.920000000000001
66.0772118772006	-43.1467850977249	0.959063121125914	0.986753693232219	0.931372549019608	0.877949925910497	0.920000000000001
66.0775103617453	-43.168963723304	0.968774691046439	0.957157225230132	0.980392156862745	0.852464885922987	0.920000000000001
66.0778117064286	-43.1909765945335	0.945457041244265	0.940665326269625	0.950248756218905	0.837769152683359	0.920000000000001
66.0780507635226	-43.2129943483012	0.976322588245227	0.962449098059083	0.990196078431372	0.857760610911852	0.920000000000001
66.0783062396399	-43.2351771299172	0.92051241565955	0.93416208622106	0.906862745098039	0.825255799302049	0.920000000000001
66.0786001025954	-43.2571916085161	0.905525503743844	0.935429116940426	0.875621890547263	0.835986784529788	0.920000000000001
66.0788574913096	-43.2792090564813	0.905922985016398	0.934394989640639	0.877450980392157	0.827556549361992	0.920000000000001
66.0790626820123	-43.3013958646351	0.856201887497406	0.86926652009285	0.843137254901961	0.810562107653829	0.920000000000001
66.0793029523503	-43.3234149241016	0.909753933949003	0.943885977350742	0.875621890547264	0.843902089615209	0.920000000000001
66.0795858425651	-43.3454303234534	0.897448124375031	0.888033503652023	0.906862745098039	0.813959901471126	0.920000000000001
66.0798524429143	-43.3676117679333	0.749274540975578	0.79266672900998	0.705882352941176	0.775980257810798	0.920000000000001
66.0800979425262	-43.3897951867754	0.730037856089206	0.783605123943119	0.676470588235294	0.765660480211859	0.920000000000001
66.0803369587647	-43.4118140936047	0.82653243374604	0.852069842616458	0.800995024875622	0.787418833559511	0.920000000000001
66.0805728240207	-43.4338344793493	0.819142131317285	0.868676419497315	0.769607843137255	0.795378707671247	0.920000000000001
66.0807751798043	-43.4559213319436	0.80378371844271	0.826472909522236	0.781094527363184	0.779005247789228	0.920000000000001
66.0809781959807	-43.4780214726228	0.783671948934041	0.781274246126788	0.786069651741293	0.765036172541697	0.920000000000001
66.0812442382297	-43.5000403863054	0.792665427016332	0.830428893248351	0.754901960784313	0.781568012146954	0.920000000000001
66.0815127104347	-43.5222251032533	0.779958675538666	0.834427154998902	0.725490196078431	0.786650220627419	0.920000000000001
66.0816982651866	-43.5442485798971	0.783801540375543	0.746707558363025	0.82089552238806	0.754540363866174	0.920000000000001
66.0818878749695	-43.5662709200978	0.826331181126503	0.819329028919673	0.833333333333333	0.773820094522233	0.920000000000001
66.082117025796	-43.5884579376263	0.668342378218833	0.797469070163156	0.53921568627451	0.766716116770127	0.920000000000001
66.0823148945265	-43.6106475943335	0.871514669813512	0.826362672960357	0.916666666666667	0.78199444980117	0.920000000000001
66.0825224881737	-43.6326711690508	0.862866493238595	0.850111095929925	0.875621890547264	0.795148439918722	0.920000000000001
66.0827726849468	-43.6546924489017	0.808006947932178	0.792484484099649	0.823529411764706	0.770323045613478	0.920000000000001
66.0829918526199	-43.6768815072359	0.777544096150247	0.707048976614219	0.848039215686274	0.743560976410205	0.920000000000001
66.0831330461124	-43.6989089880274	0.711275358927099	0.731008429296984	0.691542288557214	0.751689838192333	0.920000000000001
66.0833086267707	-43.7209349918316	0.798931905655227	0.793942242683003	0.803921568627451	0.765559290046705	0.920000000000001
66.0835579348767	-43.7431227688777	0.821896496905257	0.800655738908554	0.843137254901961	0.771964133130113	0.920000000000001
66.0837625330235	-43.7651475674093	0.756439875425958	0.801436964782265	0.711442786069652	0.773978240374839	0.920000000000001
66.0838774424993	-43.7871767202043	0.782390970592719	0.726546647067791	0.838235294117647	0.75169228695467	0.920000000000001
66.0840727415111	-43.8093674374362	0.637887928175403	0.653226836742963	0.622549019607843	0.725776824440431	0.920000000000001
66.0843211307745	-43.8315510478919	0.624589241521243	0.455060835983662	0.794117647058823	0.663620865284264	0.920000000000001
66.0844903714153	-43.8535716726953	0.733951816626335	0.597256867083517	0.870646766169154	0.707423744630536	0.920000000000001
66.0845967266921	-43.8755958232318	0.687627473807767	0.492902006439063	0.88235294117647	0.679785823570536	0.920000000000001
66.0847852031764	-43.8977001152903	0.84348147669325	0.766564943436251	0.920398009950249	0.776877065031961	0.920000000000001
66.085003516876	-43.9198684278462	0.806047425526803	0.756373458018779	0.855721393034826	0.765531773293606	0.920000000000001
66.0851117741001	-43.9418952763284	0.80485859485175	0.742070130879971	0.867647058823529	0.753125751034117	0.920000000000001
66.0852308307195	-43.9640880646405	0.843784756105361	0.746393041622488	0.941176470588235	0.758779511322279	0.920000000000001
66.0854424303505	-43.9861119319309	0.895185394598317	0.874947903624496	0.915422885572139	0.810000688800451	0.920000000000001
66.0856445019932	-44.0081374236873	0.870907297943093	0.843965133520595	0.897849462365591	0.798477453990319	0.920000000000001
66.0857409073941	-44.0303338477163	0.88797880350545	0.89360466583443	0.88235294117647	0.813946644085829	0.920000000000001
66.0858742300189	-44.0523637902017	0.923399410829798	0.896550065440691	0.950248756218905	0.820858651204813	0.920000000000001
66.0860715376524	-44.0743912441328	0.883259881232029	0.889068782071901	0.877450980392157	0.812559306487504	0.920000000000001
66.0861872877084	-44.096587722969	0.891177471281219	0.875492197464399	0.906862745098039	0.815184641024555	0.920000000000001
66.0862541048595	-44.1187854030581	0.861076052975781	0.820191321637838	0.901960784313725	0.784414482097686	0.920000000000001
66.0864210548107	-44.1408141372919	0.855149716432687	0.83467754231811	0.875621890547264	0.798428685963162	0.920000000000001
66.0866268805848	-44.1628416055226	0.842509965163792	0.85168659699425	0.833333333333333	0.788399212405014	0.920000000000001
66.0867236318317	-44.1850391697527	0.898892143119286	0.905627423493475	0.892156862745098	0.824540008001422	0.920000000000001
66.0868012009504	-44.2070717031096	0.869236478242849	0.837975444047888	0.900497512437811	0.799483282405976	0.920000000000001
66.0869838671995	-44.2291007131544	0.846501073726452	0.89888450039408	0.794117647058823	0.818010796570701	0.920000000000001
66.0871275508506	-44.251297017277	0.897480167506875	0.892999550700024	0.901960784313725	0.822169194416792	0.920000000000001
66.087166157204	-44.2733305507251	0.860961987284228	0.910978700936615	0.810945273631841	0.829992694702156	0.920000000000001
66.0872898637128	-44.2953617699248	0.883413104661707	0.904081111284198	0.862745098039216	0.817919208120627	0.920000000000001
66.0874986280446	-44.3175553888748	0.857404280302867	0.87572810083562	0.839080459770115	0.825013041610492	0.920000000000001
66.0875551819412	-44.3396455410551	0.863622441368156	0.862838103075296	0.864406779661017	0.812837200833707	0.920000000000001
66.0875659187245	-44.3617306572186	0.824894780192552	0.77914279421595	0.870646766169154	0.767475485578403	0.920000000000001
66.0877397630044	-44.3837598753846	0.852420356902562	0.81758581184434	0.887254901960784	0.775662390511235	0.920000000000001
66.0878897786708	-44.4059558305426	0.851706986388904	0.861308709619912	0.842105263157895	0.795618994769007	0.920000000000001
66.0879160076992	-44.4281551065066	0.795085422304359	0.805857119118521	0.784313725490196	0.776702610488049	0.920000000000001
66.0879959000557	-44.4501878317773	0.751886033123527	0.762478533908747	0.741293532338308	0.768289201837734	0.920000000000001
66.0881511504208	-44.4722184171077	0.76320545531036	0.75671394092375	0.76969696969697	0.755909874764574	0.920000000000001
66.0882164118965	-44.4944174080407	0.770548128191188	0.845017825009827	0.696078431372549	0.792586654262465	0.920000000000001
66.0882227631225	-44.5164517226971	0.85320891155747	0.80592031067713	0.900497512437811	0.781550988287333	0.920000000000001
66.0883676167053	-44.5384829967371	0.879154879072071	0.890662699320614	0.867647058823529	0.810354077834342	0.920000000000001
66.0885213721652	-44.5606800074673	0.879723181329529	0.934049537262233	0.825396825396825	0.84630575436248	0.92
66.088514637017	-44.5827148284305	0.809270284686506	0.857346539522267	0.761194029850746	0.794264710347865	0.920000000000001
66.0885278018191	-44.6047495143168	0.788212931956463	0.806818020775671	0.769607843137255	0.775846709053502	0.920000000000001
66.0886751249372	-44.6269472089097	0.74311929513268	0.855803807656663	0.630434782608696	0.788042184818089	0.920000000000001
66.0887374240112	-44.6491447357238	0.523545414890068	0.639683422372728	0.407407407407407	0.711485073774363	0.92
66.088695348937	-44.6711749761282	0.53819844221093	0.582569723928034	0.493827160493827	0.695672842490697	0.920000000000001
66.0887940703787	-44.6932024380886	0.520310151662325	0.596175858880206	0.444444444444444	0.704883948449731	0.920000000000001
66.0889689190973	-44.7153938606241	0.514999978495631	0.629999956991263	0.4	0.704771332615422	0.92
66.0889369020584	-44.7374268778414	0.699571833649295	0.82991289806782	0.569230769230769	0.785530894122493	0.920000000000001
66.0888785286705	-44.7594603003084	0.50950308634543	0.676149029833717	0.342857142857143	0.723556626854315	0.92
66.0890336079196	-44.7815703152665	0.513129851766866	0.663686604118527	0.362573099415205	0.721869314993123	0.920000000000001
66.0891665378706	-44.8037388565671	0.602514214316208	0.81372408080633	0.391304347826087	0.775199308321937	0.92
66.0891027211861	-44.8257716528956	0.546591399889195	0.696123976248978	0.397058823529412	0.736153384317648	0.920000000000001
66.0890843610172	-44.8479707273839	0.622646647906482	0.794312903656101	0.450980392156863	0.76609147431026	0.920000000000001
66.0892101622095	-44.8700037237006	0.651503222910188	0.832920975734907	0.47008547008547	0.794316135754779	0.920000000000001
66.0892148654632	-44.8920385209614	0.799347416922028	0.932028167177389	0.666666666666667	0.829904892912898	0.920000000000001
66.0891366637625	-44.9142388934917	0.709188642741123	0.839945912933225	0.57843137254902	0.789194678351194	0.920000000000001
66.0892074185375	-44.9364371850834	0.500114501545335	0.706111356031847	0.294117647058823	0.74160548988477	0.920000000000001
66.089321916044	-44.9584663225312	0.573823312992496	0.794705449514403	0.352941176470588	0.770588252583159	0.92
66.0892511400081	-44.9804940039689	0.32931227460947	0.48947032036322	0.169154228855721	0.673847452888673	0.92
66.0891905428398	-45.0026829316551	0.30482932863855	0.447893951394748	0.161764705882353	0.666662472847153	0.92
66.089293960841	-45.024707460163	0.572280751682852	0.746551553116948	0.398009950248756	0.747011787776192	0.920000000000001
66.0893555642579	-45.0467394610125	0.645879659894407	0.913981542011036	0.377777777777778	0.825880412737356	0.92
66.0892925561541	-45.0689388546021	0.531755804549514	0.74978611890295	0.313725490196078	0.75565290402785	0.920000000000001
66.089284177524	-45.0911353244369	0.338085152594217	0.519307560090396	0.156862745098039	0.681590439926491	0.92
66.0893662956402	-45.1131633593542	0.461931083554083	0.714906943227569	0.208955223880597	0.747049263624983	0.92
66.0893432746659	-45.1351957317758	0.686125902303287	0.94882838118315	0.423423423423423	0.830604464565221	0.92
66.0892256679223	-45.1573936545738	0.537249486486432	0.795087208266982	0.279411764705882	0.779031936544469	0.920000000000001
66.0892584365218	-45.1794278890465	0.558111506219835	0.867466793534196	0.248756218905473	0.802146505548746	0.920000000000001
66.0893167878586	-45.201462510361	0.721954217173411	0.969834360272748	0.474074074074074	0.854434765741813	0.920000000000001
