# Supplementary material for: Extreme melt season ice layers reduce firn permeability across Greenland
Source: Nat Commun. 2021 Apr 20;12:2336. doi: 10.1038/s41467-021-22656-5 (PMC8058076; doi:10.1038/s41467-021-22656-5)
Supplement: Supplementary file 3 — Source Data [file 41467_2021_22656_MOESM3_ESM.zip › FinalData/DetectionsByTransect/20170511_01_CleanResults.txt]

Latitude	Longitude	LayerProminence	ProbImperm	LayerConnectivity	MinDensity	MaxDensity
62.805767368376	-46.0408571512645	0.338540146804459	0.464959081487706	0.212121212121212	0.665816081990695	0.92
62.8146552013778	-46.0386631078337	0.355825610071112	0.531095664586667	0.180555555555556	0.688551482207006	0.92
62.8235636941932	-46.0369162682201	0.330221882000639	0.567851171408685	0.0925925925925926	0.698438431069461	0.92
62.8325215282122	-46.034787017493	0.230812243879176	0.31129769037273	0.150326797385621	0.62435696409469	0.915522965644466
62.8414646045231	-46.032354662215	0.333884279722201	0.411358303034146	0.256410256410256	0.655341790188728	0.92
62.8503652086777	-46.0304202532013	0.435515772864876	0.441544366242573	0.429487179487179	0.662961774313725	0.92
62.8682153308207	-46.0262081860702	0.465673401354577	0.575286196648547	0.356060606060606	0.683593145674677	0.92
62.87709646	-46.023926125549	0.332306646846777	0.390803769884029	0.273809523809524	0.65416698031405	0.92
62.8860041332014	-46.0222080531642	0.408339445228184	0.4000122237897	0.416666666666667	0.653455353503802	0.92
62.8949633152995	-46.0201444293337	0.4313338379863	0.538858152163075	0.323809523809524	0.687585607583848	0.92
62.9038369131723	-46.0176881641426	0.481065319436386	0.604105947514747	0.358024691358025	0.69094413113156	0.92
62.9127367700812	-46.015742816217	0.542095796441022	0.61264687743489	0.471544715447154	0.705655145608247	0.92
62.9217073081617	-46.0138707932923	0.33742773873691	0.491522144140487	0.183333333333333	0.656164098720696	0.92
62.9306527836728	-46.0114818467703	0.512312960910892	0.508286052540738	0.516339869281046	0.682556669498436	0.92
62.9395427479254	-46.0093281437612	0.620328426171879	0.651509565522053	0.589147286821705	0.699921975463271	0.92
62.9484489601513	-46.0075080515515	0.589493130754424	0.611085026940948	0.567901234567901	0.682194750242816	0.92
62.9574041870651	-46.0053026815713	0.603069549563341	0.565113458101042	0.641025641025641	0.685826182812329	0.920000000000001
62.9662838351273	-46.0029508747354	0.636574192403254	0.599235341328246	0.673913043478261	0.684286716059693	0.920000000000001
62.9751185196312	-46.0010177438103	0.595821781941727	0.575481947721838	0.616161616161616	0.689672935646439	0.920000000000001
62.9841537479271	-45.9990127100527	0.604282950039187	0.548991431993267	0.659574468085107	0.686616859203862	0.920000000000001
62.993035299238	-45.9966912493968	0.6754399502568	0.657758207391907	0.693121693121693	0.71766611494108	0.920000000000001
63.001926134048	-45.9945462083214	0.723267015887991	0.681828149423041	0.764705882352941	0.728891068250712	0.920000000000001
63.0108992833185	-45.9927264392788	0.741092223154379	0.643103986538643	0.839080459770115	0.701985210940233	0.92
63.0198545876374	-45.990536642209	0.692979636421854	0.655462818943	0.730496453900709	0.705774941157585	0.920000000000001
63.0287291581916	-45.9880830077199	0.94402078388002	0.870497708110921	1.01754385964912	0.753835203305326	0.92
63.0376287681018	-45.986125190694	0.805653252299749	0.819639837932831	0.791666666666667	0.768639350055493	0.920000000000001
63.0466019340013	-45.9842983423916	0.722132856768126	0.685006454276993	0.759259259259259	0.731992009085177	0.92
63.0554820960242	-45.9819442374311	0.7531775114004	0.731996048441826	0.774358974358974	0.741577205644053	0.920000000000001
63.0643628676278	-45.9796100439694	0.864521690679645	0.821635973951883	0.907407407407407	0.760042831416065	0.92
63.0733340099029	-45.9777416521176	0.907202957033415	0.820466520127436	0.993939393939394	0.772791364350273	0.920000000000001
63.0822971794167	-45.9757136468865	0.720035644832569	0.628477086766587	0.811594202898551	0.709028095822209	0.92
63.0911721395601	-45.9732772920738	0.755604745583531	0.773114253071825	0.738095238095238	0.750454273100446	0.92
63.1000671373111	-45.9712300862984	0.827422359346827	0.828455829804766	0.826388888888889	0.765786094506714	0.920000000000001
63.1090396594442	-45.9693990298252	0.693323075448171	0.577122341372532	0.809523809523809	0.703530943617341	0.92
63.1179176366847	-45.9670247992444	0.847197221542034	0.795584919274543	0.898809523809524	0.76916835264333	0.920000000000001
63.1267945593545	-45.9646252207548	0.888212589319567	0.859758511972467	0.916666666666667	0.794849174078778	0.92
63.1357690560743	-45.9628353943563	0.867160517979117	0.824598813736012	0.909722222222222	0.775758764510427	0.920000000000001
63.1446670612247	-45.9608447753997	0.804410021677948	0.808820043355897	0.8	0.785770767184569	0.92
63.1534741875943	-45.9583454035178	0.832917124213978	0.820596153189862	0.845238095238095	0.779954429313872	0.920000000000001
63.1625171813897	-45.9562123222426	0.801885378276109	0.821162060900044	0.782608695652174	0.77667779521526	0.920000000000001
63.17142601493	-45.9544570720383	0.827345308568783	0.821357283804233	0.833333333333333	0.777358922204838	0.92
63.1803069083813	-45.9521174059702	0.797093826137535	0.865020985608403	0.729166666666666	0.796478637428216	0.920000000000001
63.1892507345757	-45.9496813390289	0.734280239269126	0.88522714520492	0.583333333333333	0.778639038639305	0.92
63.1982235654025	-45.9478433425809	0.758154479751849	0.888103831298571	0.628205128205128	0.801161892004903	0.920000000000001
63.2071252307581	-45.9459297981324	0.61838418428749	0.832006463813074	0.404761904761905	0.778418858967899	0.92
63.2159941180813	-45.9433664051265	0.658416918200609	0.850167169734551	0.466666666666667	0.782247369030063	0.92
63.224946123563	-45.9410938617803	0.733363671860805	0.846356973351239	0.62037037037037	0.793628809913898	0.920000000000001
63.233854870958	-45.9393315092386	0.663798604161685	0.787367323265899	0.540229885057471	0.764961366116703	0.92
63.2427457916118	-45.9371873878829	0.711295792307978	0.911953286743615	0.51063829787234	0.823391720512714	0.920000000000001
63.2516905207761	-45.9347651900112	0.67812882964508	0.91686371989622	0.439393939393939	0.82173050851856	0.92
63.2605899756554	-45.9327940103669	0.579061915253908	0.854641243443139	0.303482587064677	0.812933558456695	0.920000000000001
63.2694927132804	-45.930890130148	0.590741285155186	0.714815903643704	0.466666666666667	0.742904262819594	0.92
63.2784383469343	-45.9284809145118	0.605107121232667	0.853071385322477	0.357142857142857	0.795522617771021	0.920000000000001
63.2873856212901	-45.9261072790447	0.685577867729758	0.937822402126184	0.433333333333333	0.797147486511337	0.92
63.2962943023623	-45.9243459785595	0.650279459557666	0.872885963140488	0.427672955974843	0.802258597353154	0.920000000000001
63.3051927508116	-45.9223588913998	0.76984126984127	1	0.53968253968254	0.881761939005486	0.92
63.3141289278921	-45.9197761975946	0.7	1	0.4	0.907934305547312	0.92
63.3230203439943	-45.9176440271825	0.696078431372549	1	0.392156862745098	0.892767451517976	0.92
63.3318668503989	-45.915954939607	0.52313314663447	0.972192219194867	0.0740740740740741	0.859071117645438	0.92
63.3408966653652	-45.9136263063962	0.613286700968997	0.968070000577449	0.258503401360544	0.868135402700608	0.92
63.358672466928	-45.9092426681808	0.628129321243001	0.990826543720571	0.265432098765432	0.865306612700588	0.92
63.3676448041809	-45.9073953408256	0.493413623873354	0.736827247746709	0.25	0.744812449760109	0.92
63.3765194278657	-45.9049210162352	0.587465748293932	0.887052708709077	0.287878787878788	0.807217434879035	0.92
63.3854031819364	-45.9026224099503	0.450532446333098	0.779852771454075	0.121212121212121	0.746787665535966	0.92
63.3943794641423	-45.900852328208	0.523856912170386	0.867533644160592	0.18018018018018	0.731828260243603	0.92
63.4033397223772	-45.8987363725751	0.424981600842165	0.780518757239886	0.0694444444444444	0.674079751009377	0.92
63.4122075218537	-45.896136986319	0.436656757404154	0.754265895760688	0.119047619047619	0.721076553835895	0.92
63.4211016998172	-45.8940507119167	0.621688584407279	0.95634013177752	0.287037037037037	0.821131785470126	0.92
63.4300786402802	-45.8922986603707	0.363625929751874	0.593918526170416	0.133333333333333	0.683128356085008	0.92
63.4389607189936	-45.8899713894622	0.483492373720777	0.737818080774887	0.229166666666667	0.72662801614328	0.92
63.4568041180898	-45.8855843723763	0.528433573244782	0.94148253110495	0.115384615384615	0.777113642236893	0.92
63.4745739624806	-45.8810753693931	0.500238282961156	0.793069158514904	0.207407407407407	0.732280965499357	0.92
63.4835196444811	-45.8786771490164	0.600380104077859	0.867426874822385	0.333333333333333	0.786340180373964	0.92
63.4925029731677	-45.8771085960838	0.611612373109993	0.848224746219987	0.375	0.793114869617006	0.92
63.5013942240799	-45.8749915974436	0.361044168820027	0.69827881383053	0.0238095238095238	0.653036065245885	0.92
63.5192123638657	-45.8702317163359	0.405702715595932	0.613488764525196	0.197916666666667	0.693897035606382	0.92
63.5369941506654	-45.8659686324409	0.302618396259987	0.575825027814092	0.0294117647058824	0.703636995265987	0.92
63.5459388892099	-45.8635378256374	0.444055532980296	0.763111065960592	0.125	0.68205116973002	0.92
63.5548473836407	-45.8617577742782	0.33001460845813	0.59752921691626	0.0625	0.67343653585002	0.92
63.5637449597416	-45.8597367686486	0.348614644151364	0.5690241600976	0.128205128205128	0.695665500561451	0.92
63.572679691858	-45.8571123557473	0.418296960273799	0.71313713042414	0.123456790123457	0.739727476272757	0.92
63.5816362902704	-45.8549132993932	0.371736917974569	0.676807169282472	0.0666666666666667	0.698977260935588	0.92
63.5905453059767	-45.8531506892405	0.309259054346664	0.540086736144308	0.0784313725490196	0.68906252639029	0.92
63.5994263795293	-45.8508017910079	0.318356029914333	0.561712059828665	0.075	0.690337369940728	0.92
63.6083699565754	-45.8483395540049	0.433155225157657	0.657977116981981	0.208333333333333	0.728311464324351	0.92
63.6172773877008	-45.8465336553669	0.312195543283945	0.529152991329794	0.0952380952380952	0.684290209293282	0.92
63.6261755787918	-45.8445285096382	0.277226261619778	0.491952523239555	0.0625	0.653420611949513	0.92
63.6351081801108	-45.8418612203358	0.374412055870199	0.665490778407064	0.0833333333333333	0.715951302160338	0.92
63.6439968491295	-45.8396553289214	0.297470794754451	0.559227303794616	0.0357142857142857	0.675798850737107	0.92
63.6529092395006	-45.8379719434347	0.465307318502268	0.638947970337869	0.291666666666667	0.698674924622073	0.92
63.6618590171417	-45.8356393092487	0.396452505961062	0.657488345255456	0.135416666666667	0.69131406514238	0.92
63.6796965433815	-45.8311132232235	0.327008304536537	0.628375583432048	0.0256410256410256	0.695883515068434	0.92
63.688533750423	-45.8292029094475	0.326756952164523	0.542402793217935	0.111111111111111	0.670049748156799	0.92
63.6975426206788	-45.8266098662841	0.392336912015425	0.681499220856248	0.103174603174603	0.709831269154873	0.92
63.7064264474489	-45.824301956267	0.524491101715044	0.750736589395	0.298245614035088	0.760555288862539	0.92
63.7153353630653	-45.8225314099442	0.391278789635367	0.699224245937401	0.0833333333333333	0.697302030965671	0.92
63.7242889860762	-45.820267348743	0.4460035331445	0.783673732955668	0.108333333333333	0.693831193904855	0.92
63.7331561089055	-45.8176321467973	0.469973231349804	0.802691560738824	0.137254901960784	0.704639649384625	0.92
63.7420497721592	-45.8155156077947	0.303376144567961	0.581111263494896	0.0256410256410256	0.701994463522503	0.92
63.7510257951836	-45.8137264965288	0.329940943513623	0.56464379178915	0.0952380952380952	0.653541845334696	0.92
63.7599748799214	-45.811365323148	0.310599453687696	0.544275830452316	0.0769230769230769	0.681633688463499	0.92
63.7688448172603	-45.8087974734739	0.253848522406079	0.424363711478825	0.0833333333333333	0.675653247942576	0.92
63.7777442936934	-45.8068226043468	0.263353941339612	0.483498006136015	0.0432098765432099	0.66265587040486	0.92
63.7867132369333	-45.8048741027848	0.290219406627045	0.469327702142979	0.111111111111111	0.625642700992543	0.92
63.7955891469365	-45.8023960973399	0.353930471508004	0.635965518179407	0.0718954248366013	0.708861685207062	0.92
63.8134464873643	-45.7982267770802	0.269045251466753	0.510312725155728	0.0277777777777778	0.678419507572923	0.92
63.8223375018503	-45.7960522952394	0.281463727679783	0.494551386983497	0.0683760683760684	0.662017858126875	0.92
63.8312097302987	-45.7935003255027	0.400243154940425	0.667152976547516	0.133333333333333	0.696809241351908	0.92
63.8401694293394	-45.7913519476993	0.389621409214871	0.623687262874186	0.155555555555556	0.693007648268683	0.92
63.8491424578949	-45.7894979224504	0.334102212174222	0.501537757681777	0.166666666666667	0.681929303173001	0.92
63.858026121279	-45.7871765547211	0.369849546716077	0.628587982321043	0.111111111111111	0.69555501754466	0.92
63.8758637258528	-45.7826803484846	0.379714152222967	0.658237828255459	0.101190476190476	0.673201169799791	0.92
63.8847641223108	-45.7806994877131	0.33799530387584	0.509323941085012	0.166666666666667	0.672395520254479	0.92
63.8936366623413	-45.7781494657938	0.366253294277291	0.593617699665694	0.138888888888889	0.698548526895779	0.92
63.9025866488092	-45.7757936669703	0.386452747451836	0.684016606014784	0.0888888888888889	0.712445203070634	0.92
63.9114955758013	-45.7740173052224	0.356736444184414	0.670462135680655	0.043010752688172	0.722787869359894	0.92
63.9203868885475	-45.7718551615297	0.264739299972354	0.487811933278042	0.0416666666666667	0.672815020489427	0.92
63.9293160886836	-45.7691100948144	0.420485219559066	0.778470439118133	0.0625	0.739505661636383	0.92
63.9382787276887	-45.7670324373205	0.390416883449715	0.64290273241667	0.137931034482759	0.704742917803931	0.92
63.9560660750215	-45.7628510391345	0.423929811277645	0.661962186657855	0.185897435897436	0.707723180267973	0.92
63.9739090955405	-45.7583693742403	0.375112870790364	0.611860961706514	0.138364779874214	0.71411635869508	0.92
63.98280719507	-45.7563373791669	0.439270098251296	0.804466122428518	0.0740740740740741	0.626454579190936	0.92
63.991744589507	-45.7537282327041	0.307482206655604	0.563682362029157	0.0512820512820513	0.691303018816133	0.92
64.0006307441851	-45.7514429235011	0.361384040055378	0.537582894925572	0.185185185185185	0.696481766893592	0.92
64.0095392051002	-45.7496415056834	0.324190933746802	0.573113050289303	0.0752688172043011	0.697387489954687	0.92
64.0184955561244	-45.7474052206597	0.351536555680392	0.619739778027451	0.0833333333333333	0.707316400350117	0.92
64.027427074078	-45.7446886692653	0.372526389141804	0.661719444950274	0.0833333333333333	0.718728579088784	0.92
64.036319504793	-45.7425419345602	0.333233322845091	0.586756500762646	0.0797101449275362	0.718310972514052	0.92
64.0541834293907	-45.738320776357	0.289879855935263	0.522288447502711	0.0574712643678161	0.685745932583408	0.92
64.0630563623005	-45.7357654888025	0.396580195147712	0.626493723628757	0.166666666666667	0.676977039622586	0.92
64.0719572512322	-45.7337879056253	0.36677149795734	0.617896737411279	0.115646258503401	0.663643121372837	0.92
64.0897940346272	-45.7291631986115	0.416836616251786	0.719387518217858	0.114285714285714	0.717599872331717	0.92
64.0986780027675	-45.726825911899	0.412570346715826	0.666410534701493	0.158730158730159	0.689413856359312	0.92
64.1076526815789	-45.7249884943111	0.384427129305404	0.587901877658427	0.180952380952381	0.672919515989475	0.92
64.1166104503606	-45.7227785704802	0.39591481997629	0.57343883535488	0.218390804597701	0.685702496899059	0.92
64.1254776261994	-45.720114099413	0.434053010053053	0.668106020106107	0.2	0.689257314992809	0.92
64.1343679653391	-45.7179048030603	0.413556781331198	0.660446895995728	0.166666666666667	0.706662379440017	0.92
64.1433426903359	-45.7160687674855	0.485706427491474	0.700579521649615	0.270833333333333	0.706570488557953	0.92
64.1522225456061	-45.7136535026522	0.371861113711201	0.591548314378924	0.152173913043478	0.699318301305507	0.92
64.1700656167305	-45.7091682055314	0.362121569152639	0.613132027194168	0.111111111111111	0.703480140258925	0.92
64.1789652143719	-45.7071689211881	0.394273987274402	0.506496692497523	0.282051282051282	0.664513663974408	0.92
64.1878290323502	-45.7044465406114	0.370621911388399	0.594184999247386	0.147058823529412	0.676600426701994	0.92
64.1967778055192	-45.7020558721773	0.298877020495212	0.457403163797442	0.140350877192982	0.666854051755598	0.92
64.2057552439564	-45.7002908030439	0.544045160690031	0.711746235358557	0.376344086021505	0.716068050305079	0.92
64.214644114887	-45.6980629061474	0.387391583867061	0.559729404293262	0.21505376344086	0.672032028072183	0.92
64.2234440392135	-45.6953682323269	0.31960978392522	0.56078819530142	0.0784313725490196	0.684463175822103	0.92
64.2324714917436	-45.693247420031	0.462675819205121	0.690503153561758	0.234848484848485	0.70841843749728	0.92
64.2502478277535	-45.6887648137516	0.40152578736369	0.668130939806745	0.134920634920635	0.639831562578356	0.92
64.2680956958616	-45.684389692237	0.47787290659789	0.726116183566151	0.22962962962963	0.696672753994841	0.92
64.2769955716176	-45.6823970367742	0.443489752467403	0.699479504934806	0.1875	0.667243065156868	0.92
64.285928114716	-45.6796813620312	0.440679744634057	0.724496744170076	0.156862745098039	0.697728377216549	0.92
64.2948789246181	-45.6773224370539	0.544486142503909	0.842595473413615	0.246376811594203	0.711846278180636	0.92
64.303787310127	-45.6755131433585	0.331300875234103	0.640379528245983	0.0222222222222222	0.744450945419958	0.92
64.3126700089502	-45.6731430630101	0.444838910564871	0.737503908086263	0.152173913043478	0.706093387785847	0.92
64.3216057830179	-45.6704805004174	0.344407584032541	0.622148501398414	0.0666666666666667	0.653018139445432	0.92
64.3305046539988	-45.6684504385272	0.445276884920681	0.689003382244463	0.201550387596899	0.677223740254714	0.92
64.3483520080126	-45.6640183423601	0.44875039063008	0.73724437100375	0.16025641025641	0.723291125236198	0.92
64.3572272018952	-45.6614912578005	0.478478972107212	0.683148420404899	0.273809523809524	0.690930925763507	0.92
64.3661251315264	-45.659423978898	0.429699401115407	0.692732135564147	0.166666666666667	0.685939547693489	0.92
64.3750878328357	-45.6572900280819	0.42599688446986	0.709836906194621	0.142156862745098	0.710175040678322	0.92
64.384036517907	-45.6548640436264	0.412049381129466	0.613314448533443	0.21078431372549	0.684617757543537	0.92
64.3929195764879	-45.6524906013244	0.520675692421263	0.728851384842526	0.3125	0.72819426257089	0.92
64.4017540952423	-45.6504759646294	0.582514417612135	0.807885978081413	0.357142857142857	0.740764397817262	0.92
64.4107776274668	-45.6482331931171	0.555608473698653	0.760026471206831	0.351190476190476	0.726071275839224	0.92
64.419654806265	-45.6457316999645	0.495292015383445	0.716952189970869	0.27363184079602	0.699111677338293	0.92
64.4285404334096	-45.6433994497799	0.636341874442757	0.806017082218848	0.466666666666667	0.745031315269121	0.92
64.4375068761226	-45.6413474039912	0.543386629540527	0.777949729669288	0.308823529411765	0.757757046372808	0.92
64.4463988691075	-45.6391439077276	0.393344279884193	0.616145924109472	0.170542635658915	0.642855737722823	0.92
64.4552751683324	-45.63662084246	0.376020505295834	0.565766500787747	0.186274509803922	0.680491867310125	0.92
64.4642280595036	-45.6342784890764	0.425117085971397	0.721201913878278	0.129032258064516	0.708206051550189	0.92
64.4731937125794	-45.6322062192873	0.523729624334152	0.657522141750064	0.389937106918239	0.713028646283176	0.92
64.48208183041	-45.6299206682546	0.571458563582445	0.787725870334288	0.355191256830601	0.753360419045853	0.92
64.4909602514713	-45.6274344227114	0.716887542442766	0.860245673120827	0.573529411764706	0.76333169729154	0.920000000000001
64.4999200476789	-45.625230661693	0.6173841687522	0.769082062994595	0.465686274509804	0.748740757527716	0.92
64.5088170930744	-45.6231324374506	0.591719955079775	0.744843418931479	0.43859649122807	0.739401255876524	0.92
64.5176967354405	-45.6206741266164	0.512245830091324	0.730374013123825	0.294117647058824	0.724023153102966	0.92
64.5266444619356	-45.618226426127	0.487957475092685	0.667581616852038	0.308333333333333	0.679749067509203	0.92
64.5355444505169	-45.6162041607846	0.482914439521903	0.700522756594826	0.26530612244898	0.691358752669612	0.92
64.5444382648913	-45.6140392711047	0.498279356333809	0.699683712667619	0.296875	0.729273144721206	0.92
64.5533805136265	-45.6114738105357	0.518321329177253	0.708437530149378	0.328205128205128	0.71826022460121	0.92
64.5623282208064	-45.6090203121703	0.302566523552848	0.553850995823645	0.0512820512820513	0.690865661209384	0.92
64.5712307428248	-45.6070581063387	0.525410521613579	0.68239999059558	0.368421052631579	0.724494387417173	0.92
64.5800543617819	-45.6048100695891	0.635943571464424	0.771887142928848	0.5	0.758671874656972	0.92
64.5890539471516	-45.6020944511963	0.605411850035035	0.862338851585221	0.348484848484849	0.765941533867772	0.92
64.5979487836551	-45.5999669210645	0.558001130765167	0.775866207108565	0.340136054421769	0.681610478354637	0.92
64.6157921836916	-45.5954301898132	0.498252738769301	0.66317214420527	0.333333333333333	0.712781847393872	0.92
64.6335675283045	-45.5908867075238	0.477356628898627	0.730075576637834	0.22463768115942	0.709321614290309	0.92
64.6425322211456	-45.5888080306545	0.527019904097163	0.679039808194326	0.375	0.708336771260947	0.92
64.6514657507954	-45.586081083218	0.720885319031359	0.818114724084223	0.623655913978495	0.765974119090243	0.92
64.6603505447831	-45.5837266689797	0.588018621504543	0.776037243009087	0.4	0.731038639958146	0.92
64.6692530828309	-45.5817525204348	0.427581388361766	0.595358855154906	0.259803921568627	0.700388705499705	0.92
64.6782086004253	-45.579450971933	0.359811658670504	0.597074297733165	0.122549019607843	0.697838531525832	0.92
64.6870819176808	-45.5768542624496	0.494082581264482	0.796245970609773	0.191919191919192	0.754660201919766	0.92
64.6959702358673	-45.5745608778667	0.55593554790235	0.749125997765483	0.362745098039216	0.760440965787946	0.920000000000001
64.704934116036	-45.5724386365482	0.437707603539399	0.650925411160431	0.224489795918367	0.664979396806529	0.92
64.7138190325507	-45.570074838458	0.434568355450141	0.690032233288342	0.17910447761194	0.709453685607932	0.92
64.7226952959686	-45.5675298794973	0.581745605217438	0.815451994748601	0.348039215686275	0.767980053111754	0.920000000000001
64.7316511531727	-45.5652277685445	0.632617576447007	0.882882211717542	0.382352941176471	0.796405295040243	0.920000000000001
64.7406156210975	-45.5631126736214	0.450724304026432	0.695566255111688	0.205882352941176	0.683293628157669	0.92
64.7494982739738	-45.5606945440449	0.357674467611385	0.62082157203869	0.0945273631840796	0.67501522833794	0.92
64.7583119624925	-45.558211087308	0.350671957925448	0.540053593270252	0.161290322580645	0.683383000513686	0.92
64.7673326951189	-45.556068581526	0.455206625653649	0.656175963171706	0.254237288135593	0.705120862959118	0.92
64.7762268622403	-45.5538972277236	0.484425382523819	0.760517431714305	0.208333333333333	0.747079022948736	0.92
64.7850989665942	-45.5512719059729	0.643863480602342	0.918161743813379	0.369565217391304	0.814733039993887	0.92
64.7940509320359	-45.5488959320609	0.377560787639694	0.616232686390498	0.138888888888889	0.700343793496925	0.92
64.8029562818454	-45.5469857129166	0.32258949401873	0.53406787692635	0.111111111111111	0.674796343338045	0.92
64.8118402608126	-45.5446028389007	0.478731009291653	0.753380385930245	0.204081632653061	0.756181979543261	0.92
64.8207729950861	-45.5418485449131	0.51060387910764	0.873059610067132	0.148148148148148	0.779559252419819	0.92
64.8297325743624	-45.5396485550799	0.37557387001512	0.704636112123263	0.0465116279069767	0.739942832025525	0.92
64.8386387358037	-45.5377640234429	0.326370950826447	0.605122854033846	0.0476190476190476	0.691360923397308	0.92
64.8475154521363	-45.5352379264588	0.445502226189438	0.727482439800261	0.163522012578616	0.715219202478149	0.92
64.865353590548	-45.5305504875497	0.38382549905316	0.663173386166022	0.104477611940298	0.732222829786206	0.92
64.8742538175441	-45.5285184397086	0.399640375712185	0.643725195868815	0.155555555555556	0.712151695225227	0.92
64.8831899991033	-45.5258230543413	0.368403790750547	0.657442502136015	0.0793650793650794	0.718589497243029	0.92
64.8920677490634	-45.5233118462709	0.445077851311209	0.645711258177975	0.244444444444444	0.723195172767361	0.92
64.9009712638285	-45.5213592796247	0.461015565262442	0.677586686080441	0.244444444444444	0.714137855385373	0.92
64.9099283736582	-45.5190852608711	0.366409377499606	0.605834628015085	0.126984126984127	0.700471312753417	0.92
64.9188682403859	-45.5164476318176	0.43467780360762	0.717308823589508	0.152046783625731	0.676932258258473	0.92
64.92775270628	-45.5140604388317	0.388826924736519	0.746403849473038	0.03125	0.703167775308396	0.92
64.9365882183098	-45.512026336333	0.433713124553259	0.817426249106518	0.05	0.796890545882199	0.92
64.9455584525295	-45.5095747223152	0.403845681144015	0.678061732658401	0.12962962962963	0.701155590908818	0.92
64.9544329808612	-45.5069858901756	0.536087165808502	0.805507664950336	0.266666666666667	0.740512643575431	0.92
64.9633985399349	-45.5048938783937	0.471547345771332	0.785518933966906	0.157575757575758	0.738308941708443	0.92
64.9723619895964	-45.5027520477426	0.408444729498169	0.642286284393164	0.174603174603175	0.686557009417601	0.92
64.9812315604539	-45.5000671286901	0.446301779421118	0.791974628024627	0.10062893081761	0.748849803152888	0.92
64.9901088487712	-45.4975365086976	0.493730931539825	0.772408099638791	0.21505376344086	0.735762669938692	0.92
64.9990787671776	-45.4955422557639	0.542013266873271	0.819069268789276	0.264957264957265	0.715887355830656	0.92
65.0079684267713	-45.4932667826353	0.470539842135109	0.718857462047996	0.222222222222222	0.720216173830293	0.92
65.0168377217749	-45.4905695502397	0.42454513990854	0.740982171708973	0.108108108108108	0.738205196105628	0.92
65.0257939910005	-45.4882678276292	0.472529306131263	0.81433965801416	0.130718954248366	0.760506640127266	0.92
65.0346971481272	-45.4862919877924	0.486666039924427	0.814601921118694	0.158730158730159	0.749305277859233	0.92
65.0435702882692	-45.4836835176165	0.389809221148675	0.674355284402613	0.105263157894737	0.730502382388991	0.92
65.0525085382609	-45.4810209324822	0.539184121440196	0.926853091365242	0.151515151515151	0.844651185514636	0.92
65.0614781198568	-45.4790295158899	0.435950704396831	0.737286024178276	0.134615384615385	0.752671472484633	0.92
65.0703728238758	-45.4768714551496	0.445309272496974	0.803662023254817	0.0869565217391304	0.698578173483818	0.92
65.0792392783811	-45.4741218311694	0.410285520655584	0.720571041311168	0.1	0.720861265362457	0.92
65.0881889776581	-45.4716802585062	0.568814917834383	0.876760270451375	0.260869565217391	0.772600146579221	0.92
65.0970915503758	-45.4696855540298	0.397643065472943	0.636555972215726	0.158730158730159	0.713676911478113	0.92
65.1059716021895	-45.4672013883391	0.533711173129542	0.808163086999825	0.259259259259259	0.714847191440694	0.92
65.1148454981935	-45.4645517620017	0.681391642716545	0.896116618766422	0.466666666666667	0.786222773230204	0.92
65.1238667405815	-45.4624348939336	0.571634285815988	0.89169624458795	0.251572327044025	0.7506951412574	0.92
65.1327584423975	-45.4601969963896	0.510104096355989	0.797985970489755	0.222222222222222	0.736299232350809	0.92
65.1416251990469	-45.4574462514795	0.433246657960287	0.799826649253907	0.0666666666666667	0.738119784030976	0.92
65.1505801826555	-45.4551143048086	0.543946172667577	0.881543138985949	0.206349206349206	0.789347640905497	0.92
65.1594817390283	-45.4530953299784	0.406033714164934	0.756511872774313	0.0555555555555556	0.716609916706459	0.92
65.1683587062779	-45.4505475854132	0.549708258824197	0.823554448682877	0.275862068965517	0.764901471811099	0.92
65.1772981451622	-45.4478899161335	0.37410442005754	0.644042173448412	0.104166666666667	0.729812199330053	0.92
65.1861970895494	-45.4458034359288	0.421772686624275	0.710212039915217	0.133333333333333	0.704268357268032	0.92
65.1950892618956	-45.4435678372077	0.361172606781904	0.592715583934177	0.12962962962963	0.687807938485319	0.92
65.2040214034583	-45.4407666689361	0.435692244705677	0.704717822744687	0.166666666666667	0.683971778645712	0.92
65.2129748735905	-45.4384029611499	0.469113658764388	0.718530347831806	0.21969696969697	0.725605637154758	0.92
65.2218775629057	-45.4364054342947	0.474994947873052	0.707565653321863	0.242424242424242	0.722619392548155	0.92
65.2307557912869	-45.4338709873932	0.461496352178024	0.758890140253483	0.164102564102564	0.715249168315704	0.92
65.2396934534177	-45.4311693104961	0.63564029055475	0.937947247776166	0.333333333333333	0.706849637270113	0.92
65.2485902192398	-45.4290371281852	0.520981559929556	0.875296453192445	0.166666666666667	0.708726517355701	0.92
65.2574822780303	-45.4268049237101	0.434736552941946	0.836139772550558	0.0333333333333333	0.686416321443019	0.92
65.2664155738724	-45.4240238253575	0.475853539250693	0.718373745168054	0.233333333333333	0.740432740935687	0.92
65.2753044804694	-45.421721783531	0.51875068122836	0.806732131687488	0.230769230769231	0.743334111246116	0.92
65.293085923855	-45.4171570455675	0.383042555600699	0.707884053000339	0.0582010582010582	0.709080318369268	0.92
65.3020753873614	-45.4144531208545	0.646541359261421	0.959749385189509	0.333333333333333	0.760096820230526	0.92
65.3109743702952	-45.4123654298429	0.492690170240753	0.816226111625785	0.169154228855721	0.741330279743435	0.92
65.3198707898553	-45.410215396714	0.528789788798254	0.946468466485398	0.111111111111111	0.796343671268045	0.92
65.3288086240607	-45.4075085555562	0.530978340699256	0.887353506795337	0.174603174603175	0.802062412919992	0.92
65.3376859011819	-45.4049443089259	0.477348038444126	0.856656861201977	0.0980392156862745	0.801849205219417	0.92
65.3465856003171	-45.4028646983368	0.485507679881659	0.757900605664956	0.213114754098361	0.733002147897195	0.92
65.3555421728918	-45.4005442552785	0.568617657896487	0.857956036513696	0.279279279279279	0.772286991251045	0.92
65.3644825410215	-45.397879695582	0.674032463878991	0.916692378738375	0.431372549019608	0.812466849521145	0.92
65.3733731729839	-45.3955911937053	0.540710003866019	0.877439908229551	0.203980099502488	0.806628909117274	0.92
65.3822688264995	-45.3934191518488	0.504106207890311	0.821220545861923	0.186991869918699	0.756069062395805	0.92
65.391208896826	-45.3907581176626	0.414256370590076	0.704329734644205	0.124183006535948	0.69655422577452	0.92
65.4000872803978	-45.3882177370411	0.525875031716615	0.853168503149542	0.198581560283688	0.800053792121608	0.92
65.4089854853831	-45.3861012641029	0.548047324876591	0.801977002694357	0.294117647058824	0.786359335352254	0.92
65.4179420144657	-45.3837709644289	0.484995556112221	0.759206798498952	0.21078431372549	0.745614730277116	0.92
65.4268179003992	-45.3811637088628	0.532622481198713	0.811513619113845	0.253731343283582	0.760174503109022	0.92
65.4357005427376	-45.3786968040592	0.516889314394219	0.793582550357065	0.240196078431373	0.736079789696213	0.92
65.4446618255965	-45.3764647842209	0.507342478250998	0.794096721207878	0.220588235294118	0.725588826861093	0.92
65.4535463890237	-45.3740361795235	0.528165935923469	0.827476150453903	0.228855721393035	0.796193319170719	0.92
65.4624227401686	-45.3714357095266	0.541936412350052	0.765245373719711	0.318627450980392	0.711554280126895	0.92
65.4713168553216	-45.369174555344	0.483183152632662	0.717610086359851	0.248756218905473	0.727235479582164	0.92
65.4803336192327	-45.3669309976892	0.368451559765885	0.594045976674627	0.142857142857143	0.676516826230449	0.92
65.4892037292087	-45.3642120585224	0.507527473828497	0.766827997302385	0.24822695035461	0.716389178230732	0.92
65.4980840548259	-45.3616996491407	0.531892366715171	0.73045140009701	0.333333333333333	0.723662903516746	0.92
65.5070517647072	-45.359620996634	0.53857185305285	0.734801363763358	0.342342342342342	0.71734572712659	0.92
65.5159376060685	-45.3572251352691	0.528669840806159	0.747815872088508	0.30952380952381	0.753932476682744	0.92
65.5248070934201	-45.3544902120758	0.544882807000001	0.956432280666668	0.133333333333333	0.81542371364689	0.92
65.5337661754544	-45.3522161283131	0.555899877098157	0.851193693590253	0.260606060606061	0.738764871342223	0.92
65.5427280774138	-45.3500025090248	0.471490621297779	0.659293299333146	0.283687943262411	0.719221370532627	0.92
65.5515996326025	-45.3473047892867	0.549019362051195	0.850912287320781	0.247126436781609	0.798244455489321	0.92
65.5604778589384	-45.3447449248662	0.593332170237335	0.869204023014353	0.317460317460317	0.770925224949407	0.92
65.5694459419634	-45.3426743574331	0.540312606831119	0.826656959693984	0.253968253968254	0.779138214569432	0.92
65.578332065159	-45.3402811234426	0.501821371396191	0.808520791572869	0.195121951219512	0.787510015542352	0.92
65.5871980610855	-45.3374745161613	0.555613993627705	0.813930689958112	0.297297297297297	0.789063302886602	0.92
65.5961490075082	-45.3350191774282	0.48334477398423	0.789606214635127	0.177083333333333	0.763757935401373	0.92
65.6050495761137	-45.3329479850063	0.508758912866139	0.742155506891698	0.27536231884058	0.732585304633519	0.92
65.6139315038512	-45.3304589456422	0.512355041800102	0.742101387948031	0.282608695652174	0.748728388636521	0.92
65.6228673816333	-45.3276872458194	0.560577967538013	0.85448926840936	0.266666666666667	0.789710925294101	0.92
65.6318261279561	-45.3253960158097	0.586692742184097	0.776560087542796	0.396825396825397	0.764225794845873	0.920000000000001
65.6407221437719	-45.3232129206911	0.654012819341249	0.826544157201017	0.481481481481481	0.781926887800198	0.92
65.6495284014362	-45.3205196039176	0.563205226252639	0.906898257383327	0.219512195121951	0.805504952338079	0.92
65.6585321581859	-45.3179183839748	0.565660896223855	0.843740093101304	0.287581699346405	0.769525219864531	0.92
65.6674305540657	-45.3157868685137	0.533567963396429	0.763653339728182	0.303482587064677	0.745429977133158	0.92
65.6763177078882	-45.313402444642	0.526099534612446	0.718865735891559	0.333333333333333	0.735145933516645	0.92
65.6852544694087	-45.3106414315979	0.560674184162427	0.827230721266031	0.294117647058823	0.771317122237304	0.92
65.6941413434549	-45.308249565249	0.533417744239093	0.766835488478186	0.3	0.758622170601472	0.920000000000001
65.7030354365571	-45.3060134560294	0.538873486132786	0.662446425817485	0.415300546448087	0.730725177372682	0.920000000000001
65.7119776270924	-45.3033581420801	0.553218070056463	0.799144473446259	0.307291666666667	0.763012064316139	0.920000000000001
65.7209217491961	-45.3007435826699	0.440558853809659	0.727271553773163	0.153846153846154	0.75212621974961	0.92
65.7298183798755	-45.2985653194037	0.553070909627104	0.81260948094575	0.293532338308458	0.771054241752678	0.920000000000001
65.7387044137219	-45.2961518609426	0.578195066435219	0.80824198472229	0.348148148148148	0.768302736696962	0.92
65.7476404290044	-45.2933713512129	0.410072267655236	0.750700090866028	0.0694444444444444	0.756941737964047	0.92
65.7565279551888	-45.2909882257793	0.436497761762	0.736631887160364	0.136363636363636	0.741766793827081	0.92
65.7654218973805	-45.288742553	0.478272502833604	0.731054809588777	0.225490196078431	0.746273429943105	0.92
65.7743686689518	-45.2861728038813	0.481395502786008	0.791222378121035	0.17156862745098	0.776237386375986	0.92
65.7832483181331	-45.2836137101513	0.509286609705402	0.814593119908316	0.203980099502488	0.790018271286942	0.92
65.7921406038767	-45.281327310867	0.425328058458341	0.723205136524526	0.127450980392157	0.749998475670895	0.92
65.8010934549917	-45.2788864320494	0.451879603806412	0.732190580161844	0.17156862745098	0.728319386629149	0.92
65.8100325177989	-45.2761578875409	0.509933421331062	0.753200175995457	0.266666666666667	0.758233865397195	0.92
65.8189210480332	-45.273795306502	0.481176489687239	0.751468625632981	0.210884353741497	0.762612960015533	0.92
65.8277546958007	-45.2716795414824	0.252184620262265	0.448813684968974	0.0555555555555556	0.664754241202136	0.92
65.8367512288274	-45.2689599443569	0.516783020432776	0.744350354591042	0.28921568627451	0.748666801252761	0.920000000000001
65.8456212986934	-45.2662112219963	0.507794960096906	0.848923253527144	0.166666666666667	0.783648483424293	0.92
65.8545171859766	-45.2640121473471	0.582034156963761	0.785958861191203	0.378109452736319	0.77518638583138	0.920000000000001
65.8634764350638	-45.2617133577753	0.615643275093204	0.78910967943811	0.442176870748299	0.777866821431823	0.920000000000001
65.8723505285173	-45.2590391841897	0.65913594398859	0.86553556956922	0.45273631840796	0.804265715477902	0.920000000000001
65.8812295749089	-45.2564706830784	0.522795931327592	0.8214539316207	0.224137931034483	0.757545441490284	0.92
65.8901914246206	-45.2542299794127	0.448163673343049	0.711803537162288	0.18452380952381	0.750363243565243	0.92
65.8991422710545	-45.2517452986377	0.466544261588541	0.71086630095486	0.222222222222222	0.747784033047217	0.92
65.9080129615518	-45.2489967059747	0.537031533174174	0.794063066348348	0.28	0.771675592877958	0.92
65.9169017086202	-45.2466351410235	0.455772295632154	0.696159975879693	0.215384615384615	0.733693742908679	0.92
65.925862010599	-45.2443628641683	0.461041539075087	0.716022472089568	0.206060606060606	0.739493802229185	0.92
65.9347369690545	-45.2417014830676	0.492461637584595	0.761042678154265	0.223880597014925	0.753966159937726	0.920000000000001
65.9436158443219	-45.2391188437991	0.560762984940513	0.788192636547693	0.333333333333333	0.772429875132718	0.920000000000001
65.9525768517751	-45.2368604673207	0.439390603848349	0.661389903348872	0.217391304347826	0.720878371227831	0.92
65.9614560142335	-45.234300314205	0.551052093691999	0.757841892302031	0.344262295081967	0.748439828202978	0.920000000000001
65.9703282074962	-45.2315806688236	0.55362744703049	0.795085581891668	0.312169312169312	0.762319863289066	0.920000000000001
65.9792857252671	-45.2292318009161	0.480963857022202	0.756045361103227	0.205882352941176	0.755977406446646	0.92
65.9882464830272	-45.226957077243	0.474233198851297	0.707725656961853	0.240740740740741	0.733368570825963	0.92
65.9971230808544	-45.2243228066481	0.599337722232001	0.835491364862012	0.36318407960199	0.798222784783524	0.920000000000001
66.0059326110093	-45.2216579296203	0.445256102192814	0.690512204385629	0.2	0.73653917425596	0.92
66.0149610155851	-45.2193437134494	0.427145178146497	0.681876563189545	0.172413793103448	0.732800075185228	0.92
66.0238481781189	-45.2169404148999	0.500925618092092	0.710184569517517	0.291666666666667	0.743107602098118	0.92
66.1030119560093	-45.0596885386233	0.409355130694424	0.808906339820221	0.00980392156862745	0.779079432432763	0.92
66.1063797272395	-45.0392638409563	0.364335352408832	0.693844834170898	0.0348258706467662	0.732988229138175	0.92
66.1097356126382	-45.0188258549582	0.29011221066993	0.550812656633979	0.0294117647058823	0.682845451804121	0.92
66.1131088143429	-44.9982261954454	0.358606244894096	0.555447783905838	0.161764705882353	0.690510598694435	0.92
66.1164730613953	-44.9776141477263	0.391057421790026	0.595840333776129	0.186274509803922	0.698123800131647	0.92
66.119773670966	-44.9571176604269	0.338285214929358	0.392988340306476	0.283582089552239	0.640321396041254	0.920000000000001
66.1230679273256	-44.9366195790304	0.277178895222554	0.392593084562755	0.161764705882353	0.640526927579208	0.92
66.1264241531266	-44.9159136678456	0.416439717764309	0.54432222159827	0.288557213930348	0.688992124823837	0.920000000000001
66.1297473872227	-44.8954238883219	0.458845307997071	0.530435714033359	0.387254901960784	0.683484441779624	0.920000000000001
66.1330730034977	-44.874936206126	0.557126856506876	0.696343265252558	0.417910447761194	0.742553347282471	0.920000000000001
66.1364089532586	-44.8544552903105	0.465785944453775	0.593336594789903	0.338235294117647	0.70249032230929	0.920000000000001
66.1397672053177	-44.8338158012521	0.473732617626625	0.672955431331682	0.274509803921569	0.719572080000851	0.920000000000001
66.1430887725252	-44.8133148164006	0.530926638993594	0.688718949628979	0.373134328358209	0.732519415081085	0.920000000000001
66.1464017025511	-44.7928026579653	0.60378004317024	0.70756008634048	0.5	0.74054582154837	0.920000000000001
66.1497444254118	-44.7721396119196	0.412497026577737	0.506366602175083	0.318627450980392	0.678350141733698	0.920000000000001
66.1531033775957	-44.751489544417	0.439227256410455	0.545121179487577	0.333333333333333	0.688205534573551	0.920000000000001
66.1564560691487	-44.7310084932775	0.597592631357379	0.737473819928688	0.45771144278607	0.751899063669995	0.920000000000001
66.1598173066025	-44.710533524224	0.561846955345551	0.668138355135546	0.455555555555556	0.729116784615798	0.920000000000001
66.1154513203842	-44.5068935884042	0.725567492021221	0.578119111026569	0.873015873015873	0.701295862561536	0.92
66.1065175760538	-44.506549204213	0.573294409088433	0.613255484843534	0.533333333333333	0.710812679867987	0.92
66.0975885781409	-44.5066222040994	0.779631880938294	0.725930428543255	0.833333333333333	0.745695053524214	0.92
66.0797367482641	-44.5071198135889	0.718032937761793	0.784324581991248	0.651741293532338	0.768703902027486	0.920000000000001
66.0708161583255	-44.5056553506684	0.609395327502907	0.539303475518635	0.67948717948718	0.687060305060791	0.920000000000001
66.0619735234594	-44.503907894597	0.458129124866332	0.382924916399331	0.533333333333333	0.635013183614072	0.92
66.0530413549156	-44.5036298278423	0.478239017535551	0.450305195564929	0.506172839506173	0.66081488382083	0.92
66.0351185083009	-44.5027620525033	0.65998795991399	0.569975919827979	0.75	0.697403663486713	0.92
66.0262636865886	-44.5014720092969	0.550765672128974	0.460505703232307	0.641025641025641	0.662308199465157	0.920000000000001
66.01732695454	-44.5009067031995	0.587944137958371	0.528829452387331	0.647058823529412	0.683095511497668	0.920000000000001
66.008390253625	-44.5003924633813	0.561558446980583	0.476350724806937	0.646766169154229	0.669797498642267	0.920000000000001
65.9994516372951	-44.5001070570812	0.47159703355628	0.572823696742189	0.37037037037037	0.698528556379028	0.92
65.9905209165663	-44.4993442037248	0.294952097042244	0.284348638528932	0.305555555555555	0.609250908168203	0.92
65.9815927154647	-44.498346262189	0.303423231654704	0.273513129976075	0.333333333333333	0.614845717840143	0.92
65.9725877730273	-44.4978869877924	0.657690526916084	0.521441659892774	0.793939393939394	0.681320594035258	0.920000000000001
65.9636240589384	-44.4975668425933	0.572734373617713	0.626950228716907	0.518518518518518	0.716836423382528	0.92
65.9548015423141	-44.4967499342111	0.743992214803704	0.635043253136821	0.852941176470588	0.714822120438318	0.920000000000001
65.9458682260031	-44.4958272303304	0.782788628816502	0.613196305252051	0.952380952380952	0.708649440653836	0.92
65.9369962807916	-44.4954223170654	0.607182536574359	0.50746852142458	0.706896551724138	0.678922655704563	0.920000000000001
65.9191228734445	-44.4941871506412	0.649460481219868	0.605372575342963	0.693548387096774	0.705406041172887	0.920000000000001
65.9101899947929	-44.4932690337129	0.545181286157291	0.504503986455997	0.585858585858586	0.678542086853597	0.92
65.9012501480809	-44.4928251576585	0.686634193678966	0.569035583125128	0.804232804232804	0.695378278930942	0.920000000000001
65.89231027519	-44.4924439845976	0.704932844574821	0.659865689149641	0.75	0.72745537290943	0.92
65.8833760577716	-44.4915837082539	0.662612884062945	0.608807857678129	0.716417910447761	0.709255880879855	0.920000000000001
65.8744424193117	-44.4906820520779	0.63643500609915	0.558584297912586	0.714285714285714	0.693926952631454	0.920000000000001
65.8655031513723	-44.4902120567515	0.719182111008691	0.627418948385542	0.810945273631841	0.71732633441692	0.920000000000001
65.8566306928052	-44.4897836116668	0.694970173620326	0.621824405211665	0.768115942028986	0.714137800175087	0.920000000000001
65.8476951414553	-44.4890000758165	0.663537517035288	0.58197699485489	0.745098039215686	0.702675274761961	0.920000000000001
65.8386932031919	-44.4881590507957	0.582214623749918	0.478154737695914	0.686274509803921	0.668981507066335	0.920000000000001
65.8297540298967	-44.4876891728106	0.729223127764799	0.607699986872881	0.850746268656716	0.705667562643365	0.920000000000001
65.8208152533025	-44.4872207975022	0.73398497113679	0.644440530508875	0.823529411764706	0.720201517809106	0.920000000000001
65.8118128899752	-44.4864055792033	0.731511696687895	0.624788099258143	0.838235294117647	0.717343834373945	0.920000000000001
65.8028771736682	-44.4856300631575	0.687183146308016	0.608197138387177	0.766169154228856	0.709624493230852	0.920000000000001
65.7939381441828	-44.4851129632653	0.836528390657081	0.746586193078869	0.926470588235294	0.755545417182801	0.920000000000001
65.7849709149608	-44.4846139281469	0.749335247413484	0.66028665644313	0.838383838383838	0.728538062414663	0.920000000000001
65.7760761591208	-44.4838856741641	0.745476419410128	0.633109701565354	0.857843137254902	0.717550744880486	0.920000000000001
65.7671400864984	-44.4831311617756	0.78351395497677	0.666530397515728	0.900497512437811	0.727357956616951	0.920000000000001
65.7582015368379	-44.4825644817353	0.821186741957364	0.706098974110807	0.936274509803921	0.738982709520979	0.920000000000001
65.7491957872777	-44.4819951987849	0.826503836615903	0.731439045780827	0.92156862745098	0.746058307687792	0.920000000000001
65.7401916764832	-44.4812899895886	0.892583206204796	0.819480137899789	0.965686274509804	0.781674444524016	0.920000000000001
65.731254566403	-44.4805993637562	0.870093201664892	0.784962522732769	0.955223880597015	0.771722646291024	0.920000000000001
65.7223159223596	-44.4800398636895	0.845848567416102	0.760324585812595	0.931372549019608	0.761126507443333	0.920000000000001
65.7133103175581	-44.4794553938027	0.791263948595873	0.705076916799588	0.877450980392157	0.743508342447842	0.920000000000001
65.7043733703606	-44.4787482887197	0.761569553151343	0.642542091377314	0.880597014925373	0.720124182620515	0.920000000000001
65.69543692656	-44.4780036983359	0.734575309452242	0.650523167924092	0.818627450980392	0.721540706442588	0.920000000000001
65.6864316773881	-44.4773831228198	0.787712122442697	0.663659539003041	0.911764705882353	0.725312651724611	0.920000000000001
65.6774926362308	-44.4768586075388	0.772552376322602	0.67943311085416	0.865671641791045	0.730938052083563	0.920000000000001
65.6685552797344	-44.4761951349869	0.724743111322492	0.630858771664591	0.818627450980392	0.716056514557113	0.920000000000001
65.659550939371	-44.4754984605682	0.798003675600702	0.694046566887679	0.901960784313725	0.739385537300424	0.920000000000001
65.6505456135646	-44.4748821910375	0.763373030010783	0.668902922766665	0.857843137254902	0.728848478255249	0.920000000000001
65.6416076220946	-44.4742673208833	0.722297678707289	0.648575456917065	0.796019900497512	0.721022932614935	0.920000000000001
65.6326699047625	-44.4736182709063	0.79370392301526	0.714858826422678	0.872549019607843	0.740043858390293	0.920000000000001
65.62366512214	-44.4729495727007	0.74232052418786	0.666013597395328	0.818627450980392	0.723381146828856	0.920000000000001
65.6147269388149	-44.4723347830836	0.809859427006546	0.694345719684733	0.925373134328358	0.735316988327513	0.920000000000001
65.6057585203013	-44.4717578269371	0.754345301630931	0.677844832117583	0.830845771144279	0.730873450853654	0.920000000000001
65.5967923739383	-44.4711388561618	0.794150507153509	0.676536308424666	0.911764705882353	0.727638058515137	0.920000000000001
65.587788043645	-44.4704329655312	0.772334193659402	0.681923289279589	0.862745098039216	0.731994399623957	0.920000000000001
65.5788508597543	-44.4697353766431	0.781044419104424	0.706367445174021	0.855721393034826	0.737870509608272	0.920000000000001
65.5699128551343	-44.4691011761317	0.738594876455484	0.638954458793322	0.838235294117647	0.715903979737004	0.920000000000001
65.5609073712268	-44.4684843516867	0.794063931584618	0.676363157286883	0.911764705882353	0.72842462218882	0.920000000000001
65.551968679062	-44.4679080349553	0.836307492034386	0.732316476606086	0.940298507462687	0.744291570702985	0.920000000000001
65.5430302124306	-44.4673125949024	0.781976888302468	0.720816521702975	0.843137254901961	0.744347489653639	0.920000000000001
65.5340253986664	-44.4666405142497	0.824952459000057	0.708728447411879	0.941176470588235	0.733999656757003	0.920000000000001
65.5250878501537	-44.4659696598221	0.840310930518069	0.755248726707779	0.925373134328358	0.755731607885883	0.920000000000001
65.5161497460448	-44.4653428504626	0.820611217321259	0.758869493466046	0.882352941176471	0.756062608606635	0.920000000000001
65.5071438871531	-44.4647554378005	0.698288203933547	0.64167444708278	0.754901960784313	0.720401818219546	0.920000000000001
65.4982047284455	-44.4642945465019	0.743616618580695	0.672418422346576	0.814814814814815	0.728487323985976	0.92
65.4892865108331	-44.4654171581894	0.657161839893842	0.686118551582557	0.628205128205128	0.732937568430289	0.92
65.4803515482819	-44.4681826219343	0.722714036253339	0.719937876428246	0.725490196078431	0.747290838136644	0.920000000000001
65.4714954636813	-44.4711564874257	0.69263302109063	0.664545321460538	0.720720720720721	0.730077867627363	0.920000000000001
65.4626264277461	-44.4738690644719	0.897416942594104	0.916046006400329	0.878787878787879	0.830047902251386	0.92
65.4536513410484	-44.475737667419	0.820601525863741	0.704266114790545	0.936936936936937	0.74891125445538	0.920000000000001
65.4447567032578	-44.477913985326	0.798309755805809	0.818841733833841	0.777777777777778	0.782288101163797	0.92
65.4358937080292	-44.4807577856996	0.793200721987895	0.804350161924508	0.782051282051282	0.779531299229926	0.92
65.4268926054319	-44.4831568716803	0.839360770950191	0.737054875233714	0.941666666666667	0.752198338838742	0.920000000000001
65.4180193030782	-44.485042698418	0.738222264499274	0.65826271081673	0.818181818181818	0.722829870432448	0.92
65.4091336852918	-44.4874305079158	0.830609851238326	0.777498772244093	0.883720930232558	0.766832248685277	0.920000000000001
65.4001989645273	-44.4902038733645	0.895230893697172	0.864535861468417	0.925925925925926	0.804994343330443	0.920000000000001
65.3912444706087	-44.4925693544058	0.818318189599065	0.826030318592069	0.810606060606061	0.790902837263472	0.920000000000001
65.3823416256559	-44.4945712835122	0.859615708828242	0.826758299376914	0.89247311827957	0.78547279671268	0.920000000000001
65.373454751348	-44.4969381784419	0.855109164681843	0.773943819559764	0.936274509803922	0.76480231779016	0.920000000000001
65.3645150062717	-44.4996125627044	0.87348517995484	0.845735792008444	0.901234567901235	0.783021792407471	0.920000000000001
65.3556239216544	-44.5018835227495	0.801888818635054	0.833662694741373	0.770114942528735	0.78121087456309	0.920000000000001
65.3467237980065	-44.5039527538061	0.797322324668591	0.725597030289564	0.869047619047619	0.755892746818021	0.920000000000001
65.3377767322343	-44.5064747399821	0.857044158178486	0.781884926526463	0.932203389830508	0.766249137247898	0.920000000000001
65.3289017272668	-44.5090872266988	0.881331346313762	0.855255285220117	0.907407407407407	0.808481276796181	0.92
65.3200046909887	-44.5112220322293	0.803470681997684	0.810066363995368	0.796875	0.775065283984058	0.920000000000001
65.3110386444849	-44.5133207649171	0.787340669063425	0.792630056075567	0.782051282051282	0.775945978350503	0.92
65.3020935707453	-44.5158840643153	0.927339355076609	0.839972827800278	1.01470588235294	0.785107262920248	0.920000000000001
65.2932173540888	-44.5184711060278	0.92115274405043	0.858178503973876	0.984126984126984	0.789109994230902	0.92
65.2843208297465	-44.5206184011669	0.763720283607505	0.757832724077756	0.769607843137254	0.754025120574404	0.920000000000001
65.2753565932729	-44.5227572176039	0.789974004846987	0.70898026775849	0.870967741935484	0.739631394091371	0.920000000000001
65.2664750706105	-44.5252281524191	0.800528711543829	0.750311154430942	0.850746268656716	0.7558723929565	0.920000000000001
65.2575945475881	-44.5277166394554	0.877241025316007	0.842717344749661	0.911764705882353	0.791677740786913	0.920000000000001
65.2485964491608	-44.5299484840616	0.871122848148421	0.836773059480922	0.90547263681592	0.793958580486384	0.920000000000001
65.2397411068315	-44.5321845639954	0.845436963062599	0.833731068982341	0.857142857142857	0.781275263769699	0.920000000000001
65.2308616046085	-44.5347024386576	0.875632256571457	0.844401768044874	0.906862745098039	0.787446914635951	0.920000000000001
65.2219065618861	-44.5370523148694	0.906072743607526	0.846459212705247	0.965686274509804	0.789983831695714	0.920000000000001
65.2129408818193	-44.5391628530159	0.778467775099229	0.728978560951147	0.827956989247312	0.749926033489107	0.920000000000001
65.2040542180416	-44.5415278373245	0.843936777172442	0.797326290663291	0.890547263681592	0.770019533833495	0.920000000000001
65.1951766609838	-44.5440814899482	0.876907918603391	0.884250619815477	0.869565217391304	0.809974452252575	0.920000000000001
65.1862179701506	-44.5463467758353	0.836036199267185	0.858346908338291	0.813725490196078	0.798502133585321	0.920000000000001
65.177320434005	-44.5484693566637	0.784811437365564	0.768627849855506	0.800995024875622	0.762197812642127	0.920000000000001
65.1684373649833	-44.5509047479643	0.798380493614717	0.817349222523552	0.779411764705882	0.773937520675985	0.920000000000001
65.159487724412	-44.5533586136486	0.765837278484587	0.811086321675057	0.720588235294118	0.769715439893394	0.920000000000001
65.1505911054744	-44.5554966520171	0.842140301433157	0.768857717294174	0.915422885572139	0.753578760743612	0.920000000000001
65.1416987635133	-44.55773205005	0.78725213472053	0.765680740029296	0.808823529411764	0.766831796823804	0.920000000000001
65.1327532407421	-44.5602752784668	0.886087651997134	0.870214519680544	0.901960784313725	0.803672611260263	0.920000000000001
65.1238003806745	-44.5626641434125	0.813699540821437	0.843085356152677	0.784313725490196	0.785472716578093	0.920000000000001
65.1149030197275	-44.5647873357468	0.739213325678911	0.791859487178718	0.686567164179104	0.772099363111741	0.920000000000001
65.1060110195307	-44.5670309112382	0.820002675030059	0.801770055942471	0.838235294117647	0.774373238365844	0.920000000000001
65.0970629284776	-44.5695225836943	0.827689665167343	0.866163644060176	0.78921568627451	0.800713600672184	0.920000000000001
65.0881762163894	-44.571881412805	0.830928994194653	0.860862963513684	0.800995024875622	0.803659470824056	0.920000000000001
65.0792791137173	-44.5740090527202	0.832531064312947	0.836630756076876	0.828431372549019	0.782877370625458	0.920000000000001
65.070291452488	-44.5763197921758	0.783386725694412	0.750853053378874	0.81592039800995	0.751426077017065	0.920000000000001
65.06144803017	-44.5787542454221	0.746823296304316	0.762303309026542	0.73134328358209	0.757758137413904	0.920000000000001
65.0525575644551	-44.5810196343099	0.74850351002349	0.854850157301881	0.642156862745098	0.790745555356248	0.920000000000001
65.0435942557785	-44.5831743270944	0.816197009116138	0.838276371173453	0.794117647058823	0.786278811273649	0.920000000000001
65.0346394646857	-44.5855185930786	0.758177552346247	0.815374712535631	0.700980392156863	0.777602369471728	0.920000000000001
65.0257588943433	-44.5880006046538	0.815058023058837	0.804245399351505	0.825870646766169	0.772082748845916	0.920000000000001
65.0168691031586	-44.5902853339876	0.841224862115505	0.81480266540748	0.867647058823529	0.774088274119608	0.920000000000001
65.0079043575367	-44.5924051832826	0.810259034578458	0.82149846131378	0.799019607843137	0.778826257281133	0.920000000000001
64.9990136440169	-44.5946717964513	0.862823638016558	0.815199514839085	0.91044776119403	0.774993258166589	0.920000000000001
64.990129981688	-44.5970871185884	0.84351990729216	0.824294716545105	0.862745098039216	0.775093148497767	0.920000000000001
64.9811780312263	-44.5994835121617	0.777164521274293	0.804329042548586	0.75	0.778422415985417	0.920000000000001
64.9722880702358	-44.6017585507174	0.820509438237978	0.844998975978445	0.796019900497512	0.793831722075748	0.920000000000001
64.9633969408063	-44.6040145851328	0.9049504483038	0.898136190725247	0.911764705882353	0.810257805471505	0.920000000000001
64.9544395711947	-44.6063007605688	0.83858562441838	0.858543797856368	0.818627450980392	0.797119487327301	0.920000000000001
64.9454834812628	-44.6086138791311	0.863058275286946	0.848665570181735	0.877450980392157	0.791001779707408	0.920000000000001
64.9365949491244	-44.6109254223757	0.909932971012601	0.849716688293858	0.970149253731343	0.792463236858898	0.920000000000001
64.9277070270843	-44.6132497757948	0.854146231939433	0.835743444271022	0.872549019607843	0.788322945855128	0.920000000000001
64.9187531772235	-44.6156099513205	0.88164214411247	0.822107817636704	0.941176470588235	0.783841823034193	0.920000000000001
64.9098641904511	-44.617910182452	0.795260552778048	0.824351951327241	0.766169154228855	0.779955068001321	0.920000000000001
64.9009719660791	-44.6201347479841	0.785675135741064	0.836056153835068	0.735294117647059	0.78992789517239	0.920000000000001
64.8919882003951	-44.6224206938737	0.848948337699443	0.802374287339185	0.895522388059701	0.779449223694429	0.920000000000001
64.88307540265	-44.6247865792915	0.85341054570488	0.853879914939173	0.852941176470588	0.799484259022882	0.920000000000001
64.8741894986646	-44.6271474449126	0.822620781950898	0.839271414648066	0.805970149253731	0.789200345197747	0.920000000000001
64.8652982234868	-44.6293935404852	0.831968231734822	0.86981881641082	0.794117647058824	0.805432744333028	0.920000000000001
64.856339791318	-44.6316504934087	0.862306032783714	0.87167088909684	0.852941176470588	0.800097522470476	0.920000000000001
64.8474510411518	-44.6339516321519	0.794270096272629	0.832321287072621	0.756218905472637	0.784652703893825	0.920000000000001
64.8385618448514	-44.6362425678879	0.897806850786159	0.888750956474278	0.906862745098039	0.818841073272786	0.920000000000001
64.8296025595609	-44.6384794400185	0.814375964960048	0.824830361292646	0.803921568627451	0.784254787418839	0.920000000000001
64.8207123554344	-44.6407469624942	0.821216401776232	0.791686534895747	0.850746268656716	0.774821993361014	0.920000000000001
64.8118275641116	-44.6431277471257	0.793540940223493	0.841983841231301	0.745098039215686	0.79444662445107	0.920000000000001
64.8028733477984	-44.6454670668209	0.867495780069227	0.891854305236494	0.843137254901961	0.809388591228075	0.920000000000001
64.7939102256946	-44.6476102233839	0.856677761221335	0.821198659697572	0.892156862745098	0.783775037664659	0.920000000000001
64.7850186373103	-44.6498376442839	0.874893599138353	0.829389188326457	0.920398009950249	0.786337533395805	0.920000000000001
64.7761351242973	-44.6522414311201	0.861552308952427	0.860359519865637	0.862745098039216	0.805083690327736	0.920000000000001
64.7671822200574	-44.6546086967251	0.838260075138004	0.818677013021106	0.857843137254902	0.78343443037706	0.920000000000001
64.7582866926092	-44.6567533488834	0.914907680858676	0.874591481120337	0.955223880597015	0.80696848692977	0.920000000000001
64.7493936271138	-44.6589524681738	0.874775212444285	0.832883758221903	0.916666666666667	0.784842147180209	0.920000000000001
64.7404405022507	-44.6613143704996	0.881223104016858	0.860485423719991	0.901960784313725	0.797844950166818	0.920000000000001
64.7315528522516	-44.6636295581273	0.871296656774451	0.85702117424542	0.885572139303483	0.800285361497313	0.920000000000001
64.7226578853859	-44.665785140449	0.904599847634708	0.848415381543926	0.96078431372549	0.802679182223141	0.920000000000001
64.7136475473726	-44.668048259928	0.867058543405835	0.82366932561764	0.91044776119403	0.790719287645389	0.920000000000001
64.7047978462147	-44.6704587510705	0.844398356028742	0.838050443400769	0.850746268656716	0.808601342608379	0.920000000000001
64.6959106611077	-44.6727707837414	0.856591184168512	0.830829427160554	0.88235294117647	0.785230753126395	0.920000000000001
64.6869458736191	-44.674865524059	0.840897205348746	0.819049312658276	0.862745098039215	0.787318023597609	0.920000000000001
64.6779858666781	-44.677069188367	0.894511663394512	0.867454699338044	0.92156862745098	0.810023943560545	0.920000000000001
64.669105242261	-44.6795200626657	0.848913999419343	0.847081730181969	0.850746268656716	0.790759098008823	0.920000000000001
64.660218132743	-44.6818323749055	0.839800302728081	0.772737860358123	0.906862745098039	0.766199857877049	0.920000000000001
64.6512539462385	-44.6839411412235	0.853622819031539	0.859206422376805	0.848039215686274	0.793990746027056	0.920000000000001
64.6423627542123	-44.6861732019459	0.850017580396169	0.829388394623184	0.870646766169154	0.795529207436803	0.920000000000001
64.6334766516761	-44.6885147674217	0.90106063010026	0.919768319024049	0.88235294117647	0.834862631008101	0.920000000000001
64.6245191378312	-44.6907766148168	0.911320685523389	0.896170782811484	0.926470588235294	0.822976448688346	0.920000000000001
64.6156258717547	-44.6929653446327	0.93643720134184	0.882824651439899	0.990049751243781	0.811531602695881	0.920000000000001
64.6067356121002	-44.6952180270978	0.862484019870398	0.891634706407464	0.833333333333333	0.817939942218627	0.920000000000001
64.5977818977935	-44.6975561900429	0.849822480745178	0.851605745804081	0.848039215686274	0.802004059388051	0.920000000000001
64.5888256676151	-44.6998309828048	0.821020576920715	0.754786251880646	0.887254901960784	0.756420182992696	0.920000000000001
64.5799289099207	-44.7019255463668	0.837404585225981	0.809137528660918	0.865671641791045	0.784669994205681	0.920000000000001
64.5710359602024	-44.7041115256654	0.828416573440687	0.823499813548041	0.833333333333333	0.785911220568707	0.920000000000001
64.562085968948	-44.7065229133644	0.898964949324325	0.87636127119767	0.92156862745098	0.80623457069748	0.920000000000001
64.5531978699863	-44.7088150596922	0.858445034912557	0.836293054899741	0.880597014925373	0.797051341725229	0.920000000000001
64.5443005811157	-44.7109074708187	0.890307539233492	0.829634686310121	0.950980392156863	0.787617775129315	0.920000000000001
64.5352973717077	-44.7130958233647	0.89834464590702	0.846440535595135	0.950248756218905	0.795073203468787	0.920000000000001
64.5264456081375	-44.7153987327921	0.850915065697646	0.796357494579373	0.90547263681592	0.779193278700352	0.920000000000001
64.5175559233884	-44.7176575373257	0.856193134518167	0.820229406291236	0.892156862745098	0.776569130989663	0.920000000000001
64.5085959536309	-44.7198591805764	0.86080033622432	0.814737927350601	0.906862745098039	0.784846430399411	0.920000000000001
64.4996384858803	-44.7221138520738	0.875511720398741	0.80004304864062	0.950980392156863	0.769619469026811	0.920000000000001
64.4907504850101	-44.7244068069548	0.864273386298171	0.852924882049078	0.875621890547263	0.805632143676458	0.920000000000001
64.48185756043	-44.7265943843995	0.803345013174829	0.837082183212402	0.769607843137255	0.78944441998342	0.920000000000001
64.4728975716313	-44.7287936635499	0.898961002386167	0.842039651831158	0.955882352941177	0.794772158484145	0.920000000000001
64.4640093729324	-44.7310807277936	0.811661216219131	0.787501536915874	0.835820895522388	0.768473172535368	0.920000000000001
64.4551233468278	-44.7334124985041	0.867133244386045	0.807795900536797	0.926470588235294	0.768849193462563	0.920000000000001
64.4461653644913	-44.7356530467703	0.863074601767771	0.824188419221817	0.901960784313725	0.792413064090573	0.920000000000001
64.4372722723487	-44.737834564179	0.871361629279627	0.827300372987116	0.915422885572139	0.795606255511432	0.920000000000001
64.4283807280074	-44.7400493080251	0.824700543810401	0.83077363664041	0.818627450980392	0.789190868633853	0.920000000000001
64.4194246597781	-44.7423291136389	0.85399712093285	0.810935418336288	0.897058823529412	0.786337986078743	0.920000000000001
64.4104672567149	-44.7445794991571	0.87053817775333	0.878331257467445	0.862745098039215	0.804424558187417	0.920000000000001
64.4015746208714	-44.7467681563367	0.800604635022433	0.75046300138815	0.850746268656716	0.762016174171742	0.920000000000001
64.3926862561141	-44.7490461917435	0.808217897717385	0.822318148375947	0.794117647058823	0.782495786023028	0.920000000000001
64.3837331462413	-44.7513770213963	0.720969241905848	0.740958091654833	0.700980392156863	0.756224235421928	0.920000000000001
64.3748408736151	-44.7535632786544	0.850057689922713	0.824493489298162	0.875621890547264	0.7894056431076	0.920000000000001
64.3659452059144	-44.7556819331863	0.793820211862617	0.759209051176215	0.828431372549019	0.761115932360457	0.920000000000001
64.3569513777262	-44.7579814454798	0.771190189216801	0.801086846095294	0.741293532338308	0.771220896441124	0.920000000000001
64.3481029961461	-44.76031435664	0.758508989531661	0.780699571103123	0.736318407960199	0.772567135671248	0.920000000000001
64.3392103367956	-44.7624878468688	0.825715641021322	0.847509713415193	0.803921568627451	0.792298151649817	0.920000000000001
64.3302478314136	-44.7646146089501	0.742913487424026	0.809356386612758	0.676470588235294	0.784911854969209	0.920000000000001
64.3212928765168	-44.7669109789301	0.840500062875956	0.896686400261715	0.784313725490196	0.832847994065085	0.920000000000001
64.3124036473477	-44.7691675385317	0.823500529119107	0.855956282118811	0.791044776119403	0.797607371941857	0.920000000000001
64.3035092869666	-44.7713142462882	0.794307830416678	0.799399974558845	0.78921568627451	0.770726325213351	0.920000000000001
64.2945501288291	-44.7735212489362	0.754750593252979	0.798716872780469	0.71078431372549	0.76907160303034	0.920000000000001
64.2856646606256	-44.7758539915076	0.922771711801812	0.950021035543923	0.895522388059701	0.867821212643379	0.920000000000001
64.276776232964	-44.7781244756784	0.954664698488071	0.948545083250651	0.96078431372549	0.860755666126555	0.920000000000001
64.2678107587009	-44.780189147491	0.826660701307233	0.903321402614467	0.75	0.824688519100576	0.920000000000001
64.2589148132934	-44.7822956306605	0.808596394698711	0.865949008302895	0.751243781094527	0.806267730265586	0.920000000000001
64.250032667212	-44.784690601394	0.716083979526138	0.834128743366002	0.598039215686274	0.791598618988694	0.920000000000001
64.2410806320965	-44.7870401743929	0.845235578802357	0.912693379826936	0.777777777777778	0.837400808868517	0.920000000000001
64.2321138003578	-44.78907061068	0.79707051477328	0.868650833468129	0.725490196078431	0.803509426507843	0.920000000000001
64.2232183199684	-44.7911843526736	0.772628059680222	0.823863084534572	0.721393034825871	0.789385627167097	0.920000000000001
64.2143348745868	-44.7935529632229	0.802929805326309	0.890173336142814	0.715686274509804	0.796789710698447	0.920000000000001
64.2053797868254	-44.7958383881257	0.794516951573346	0.897857432558457	0.691176470588235	0.816364304321434	0.920000000000001
64.196480122552	-44.7978580110947	0.729119264715394	0.80649723589845	0.651741293532338	0.752503182450211	0.920000000000001
64.187585802976	-44.7999940138607	0.799555264056042	0.79028699870032	0.808823529411765	0.775981916414526	0.920000000000001
64.1786031504363	-44.8024419802616	0.801995152767898	0.87912258066807	0.724867724867725	0.785762285379015	0.920000000000001
64.1697507434302	-44.8046642052947	0.756614882108274	0.811737226903116	0.701492537313433	0.7750586950615	0.920000000000001
64.1608489248175	-44.8066334130392	0.786352744822399	0.847215293566368	0.725490196078431	0.770609103645943	0.920000000000001
64.1518877853818	-44.8087873416124	0.626935649898858	0.724459535091833	0.529411764705882	0.732207613424252	0.920000000000001
64.1429378120297	-44.8111744817379	0.830701212008684	0.877088698527172	0.784313725490196	0.81330984124666	0.920000000000001
64.1340492709138	-44.8134331684707	0.753575994796106	0.810634576656888	0.696517412935323	0.789219678422162	0.920000000000001
64.1251512576161	-44.8154896235479	0.657321015797438	0.721504776692915	0.593137254901961	0.740386670648721	0.920000000000001
64.1161917657175	-44.817678059447	0.675090917159292	0.757044579416623	0.593137254901961	0.731511694506413	0.920000000000001
64.1073058655426	-44.8199881232207	0.663262235796994	0.699658799952196	0.626865671641791	0.73459554314333	0.920000000000001
64.0984120366782	-44.8221311283667	0.770297820521486	0.795497601827287	0.745098039215686	0.7639777495455	0.920000000000001
64.0894470211977	-44.8241979947475	0.666677496117786	0.725511854980671	0.607843137254902	0.739319038181642	0.920000000000001
64.0805555057553	-44.8263929570579	0.692448863013751	0.792857925032477	0.592039800995025	0.754881530144884	0.920000000000001
64.0716690707824	-44.8286933230544	0.629620502297064	0.744535122241188	0.514705882352941	0.752076557883653	0.920000000000001
64.0627122683177	-44.8309361761341	0.705113075530391	0.782775170668624	0.627450980392157	0.756849872987317	0.920000000000001
64.0537474083944	-44.8330044520885	0.744610690312082	0.807848831604557	0.681372549019608	0.785006583063527	0.920000000000001
64.0448528816621	-44.8351320100415	0.673308910854228	0.769503393847759	0.577114427860696	0.75930834874176	0.920000000000001
64.0359662795389	-44.8374259279206	0.662551890822095	0.756476330663797	0.568627450980392	0.762031772588398	0.920000000000001
64.0270095918183	-44.8396691202201	0.624738010474415	0.734770138595888	0.514705882352941	0.74465245464417	0.920000000000001
64.0181113089964	-44.841713874607	0.600060890823149	0.73246009010401	0.467661691542289	0.746455856774917	0.920000000000001
64.0092171608801	-44.8438476043452	0.703419034395155	0.735269441339331	0.67156862745098	0.761026005116504	0.920000000000001
64.000221026515	-44.8461305064256	0.698637785659154	0.805235770323284	0.592039800995025	0.773453919496674	0.920000000000001
63.9913655430375	-44.848318322848	0.657279526279898	0.777245619723976	0.537313432835821	0.766431495462031	0.920000000000001
63.982466704495	-44.8503487899891	0.686314834291545	0.750080648975247	0.622549019607843	0.737917572116047	0.920000000000001
63.9735045332337	-44.8524719201076	0.690934139537136	0.715201612407605	0.666666666666666	0.736745188274607	0.920000000000001
63.9645557084133	-44.8548693821779	0.710188385103981	0.802729711384432	0.617647058823529	0.757668891623603	0.920000000000001
63.9556696527072	-44.857167079177	0.676784323336415	0.826205462593228	0.527363184079602	0.766131201393057	0.920000000000001
63.9467693107819	-44.8591588819652	0.683615827827085	0.744682636046327	0.622549019607843	0.718130360163347	0.920000000000001
63.9378068034802	-44.8612692082538	0.650614966164805	0.66887699115314	0.63235294117647	0.723578453484027	0.920000000000001
63.9289238046727	-44.8636282611462	0.722562872772054	0.833185447036646	0.611940298507463	0.764267194744792	0.920000000000001
63.9200353333971	-44.8658753892955	0.720132244551811	0.763793900868329	0.676470588235294	0.746294344803371	0.920000000000001
63.911068475979	-44.8678923468638	0.60148281259758	0.683357782057905	0.519607843137255	0.724567045792089	0.920000000000001
63.9021755876491	-44.8700453494597	0.619594984389223	0.716801909076954	0.522388059701492	0.731000871813023	0.920000000000001
63.893290769321	-44.8723659894288	0.659597063000412	0.740762753451805	0.57843137254902	0.736612376714621	0.920000000000001
63.8843310176209	-44.8745355570098	0.648603504400871	0.743285440174291	0.553921568627451	0.728238707555292	0.920000000000001
63.8753646468397	-44.8765618609505	0.572793435497993	0.660292753348927	0.485294117647059	0.697876215298336	0.920000000000001
63.8664739761961	-44.8787619816288	0.599101246192125	0.725565676463852	0.472636815920398	0.715682442198563	0.920000000000001
63.8575892595752	-44.8810815903191	0.643925697462541	0.787851394925083	0.5	0.762863536395157	0.920000000000001
63.8486305313957	-44.883268451716	0.643824519181759	0.777845116794891	0.509803921568627	0.750805154838139	0.920000000000001
63.8397309737823	-44.8852751109274	0.584244348258539	0.631175263681257	0.537313432835821	0.700702115015592	0.920000000000001
63.8308395799287	-44.8874571788098	0.727795861755133	0.739905449000462	0.715686274509804	0.747392037058466	0.920000000000001
63.8218498320818	-44.889758414199	0.626317166075907	0.799898013743855	0.45273631840796	0.7612207527424	0.920000000000001
63.8129953986415	-44.891928931674	0.678730078810185	0.780345729759675	0.577114427860696	0.756503455860448	0.920000000000001
63.8040992474666	-44.894012222475	0.640802830437821	0.786507621659955	0.495098039215686	0.767882192738344	0.920000000000001
63.7951389614792	-44.8961682251424	0.59635238334151	0.751528296094784	0.441176470588235	0.756537634512243	0.920000000000001
63.7861818374486	-44.8983818426054	0.523192684274033	0.72285595678336	0.323529411764706	0.737285683047546	0.920000000000001
63.7772888176887	-44.9005236905117	0.658156272775054	0.798899610226724	0.517412935323383	0.772312642997407	0.920000000000001
63.7683931117923	-44.902612758892	0.614936883360333	0.739677688289293	0.490196078431373	0.742802838779021	0.920000000000001
63.7594328961581	-44.9047679991954	0.616859202925654	0.728816445066995	0.504901960784314	0.736891656469814	0.920000000000001
63.750545712215	-44.9070347210693	0.644699377098399	0.737159948226648	0.552238805970149	0.7481534842706	0.920000000000001
63.7416549426858	-44.9092255931959	0.677272465521214	0.668270421238508	0.686274509803921	0.7174834450907	0.920000000000001
63.7326906060897	-44.9112893906562	0.647906979727408	0.736990430043051	0.558823529411765	0.734352386421787	0.920000000000001
63.7237274019478	-44.9133781391515	0.622345433191083	0.744690866382165	0.5	0.73071618104117	0.920000000000001
63.7148374375019	-44.9155844223806	0.655790538018198	0.7344666481757	0.577114427860697	0.741917672287207	0.920000000000001
63.7059493713426	-44.9178277048436	0.657247932906879	0.682142924637287	0.632352941176471	0.724011433950301	0.920000000000001
63.6969892276444	-44.9199792153939	0.583095039650748	0.710307726360319	0.455882352941177	0.714089542037498	0.920000000000001
63.6880938940853	-44.9220713051046	0.604446537293454	0.74620650742273	0.462686567164179	0.752900063264281	0.920000000000001
63.6792002795154	-44.9242016669245	0.660907083174817	0.753186715369243	0.568627450980392	0.746431172858879	0.920000000000001
63.6702402262702	-44.9263576274515	0.608680654635164	0.717361309270329	0.5	0.738127701048828	0.920000000000001
63.6613465387002	-44.9284851411147	0.562624090812141	0.687437236350651	0.437810945273632	0.719627686552248	0.920000000000001
63.6524528768857	-44.9306142460155	0.591848659530301	0.678795358276289	0.504901960784314	0.717034328677027	0.920000000000001
63.6434538197733	-44.9328143897135	0.597052423816328	0.761269026737133	0.432835820895522	0.749280651853702	0.920000000000001
63.6345984946611	-44.934986281784	0.638936900775653	0.685834000556281	0.592039800995025	0.723471319449605	0.920000000000001
63.6257032168065	-44.9370796458455	0.72599195907358	0.731395682853043	0.720588235294118	0.746695297400495	0.920000000000001
63.6167384627802	-44.9391321219372	0.690094479048191	0.69391444829246	0.686274509803921	0.740718275329675	0.920000000000001
63.6077789464305	-44.9412951096635	0.566774355819348	0.618842829285756	0.514705882352941	0.703887756242985	0.920000000000001
63.5988905869199	-44.9435300872122	0.708227101114914	0.794563654966146	0.621890547263682	0.760316348057648	0.920000000000001
63.5899978208761	-44.9456724386082	0.585819903308085	0.754973139949504	0.416666666666667	0.748684395749156	0.920000000000001
63.5810332469724	-44.9477250214616	0.689641448677075	0.78614564245219	0.593137254901961	0.767294174118645	0.920000000000001
63.572139077503	-44.9498375903912	0.655196398809198	0.743228618513918	0.567164179104478	0.740234572657919	0.919842908034033
63.5632488927529	-44.9520338992223	0.667188182806488	0.824572444044349	0.509803921568627	0.776600878772671	0.920000000000001
63.554286396015	-44.9541309637331	0.742294892046606	0.8375309605638	0.647058823529412	0.778126966740088	0.920000000000001
63.5453873326997	-44.9561364929368	0.697140887776657	0.777366352667743	0.616915422885572	0.766420738179451	0.920000000000001
63.5364972389012	-44.9583285213314	0.704160071006306	0.736751514561631	0.67156862745098	0.75262350706313	0.920000000000001
63.5275473102973	-44.9606787220893	0.685725645283864	0.802823839587336	0.568627450980392	0.78476932842331	0.920000000000001
63.5185839223585	-44.9627481940885	0.652149969998638	0.755280332154139	0.549019607843137	0.762833212408372	0.920000000000001
63.5096794189272	-44.9646242672338	0.646361677455779	0.65093231013544	0.641791044776119	0.713464440318444	0.920000000000001
63.5007885079781	-44.9667971787457	0.754105531807543	0.768014985183713	0.740196078431372	0.752086288001066	0.920000000000001
63.4918373297631	-44.9691211131904	0.733905165031971	0.801143663397276	0.666666666666667	0.775234631949488	0.920000000000001
63.4829407731246	-44.9711769817072	0.708542010219942	0.844944716957297	0.572139303482587	0.80610454220301	0.920000000000001
63.4740386295643	-44.9731100091918	0.750417690240143	0.736129498127346	0.764705882352941	0.750349065959401	0.920000000000001
63.4650403287063	-44.9753158876993	0.789867558020079	0.848391832458069	0.731343283582089	0.785143218534043	0.918268215080377
63.4561901166496	-44.9775758653891	0.678578870098854	0.869595551142983	0.487562189054726	0.784648620722817	0.920000000000001
63.4472919092176	-44.9795922722574	0.736495431327078	0.865147725399253	0.607843137254902	0.802266058338292	0.920000000000001
63.4383244755123	-44.9815746406328	0.718887462898462	0.751500415993003	0.686274509803921	0.754154590021252	0.920000000000001
63.4293708568158	-44.9838387931719	0.723499601203189	0.746018810249514	0.700980392156863	0.751566497108899	0.920000000000001
63.4204867200531	-44.9861419231558	0.822472948953791	0.834000624275741	0.810945273631841	0.788617664482994	0.920000000000001
63.4115887029368	-44.9881629185932	0.849279849508942	0.821108718625728	0.877450980392157	0.788467834180736	0.920000000000001
63.4026227737281	-44.9901779854894	0.739057524427222	0.742820931207385	0.735294117647059	0.758860030245545	0.920000000000001
63.3937337080104	-44.9923838350077	0.740854049754522	0.760315064683172	0.721393034825871	0.768225763123045	0.920000000000001
63.3848468869981	-44.9946330190109	0.800798490485849	0.807479333912875	0.794117647058823	0.780239716391771	0.920000000000001
63.3758832340908	-44.9966955803399	0.805274992932173	0.831138221158463	0.779411764705882	0.78969825657264	0.920000000000001
63.3669833773538	-44.9986752848704	0.739183104069914	0.727122427045301	0.751243781094527	0.750298653218251	0.920000000000001
63.358093243232	-45.0008484607503	0.760666688394048	0.629176514042999	0.892156862745098	0.713553997795407	0.920000000000001
63.3491405153688	-45.003116260286	0.763041629546356	0.776083259092712	0.75	0.772615181423524	0.920000000000001
63.3401762736907	-45.0051499479513	0.716646416111249	0.761724204771518	0.67156862745098	0.765343844340732	0.920000000000001
63.3312751736467	-45.0070946074645	0.633750500676825	0.747501001353651	0.52	0.750532175276617	0.920000000000001
63.3223881846648	-45.0093333349422	0.844024373558663	0.840009531431051	0.848039215686274	0.79498897286037	0.920000000000001
63.3134386326125	-45.0116703632301	0.849735835239687	0.816138337146041	0.883333333333333	0.777920335350418	0.920000000000001
63.304539385449	-45.0136527817207	0.887882511008944	0.790690395152216	0.985074626865672	0.780708835228795	0.920000000000001
63.2956354633437	-45.0155334752332	0.801022383972442	0.724593787552727	0.877450980392157	0.749998458635997	0.920000000000001
63.2866484998977	-45.0177451467791	0.856531845053387	0.8324666751814	0.880597014925373	0.782324988426225	0.920000000000001
63.2777371394089	-45.0200668543739	0.782460895826235	0.779736606467284	0.785185185185185	0.76273251563402	0.920000000000001
63.2688396605085	-45.0220883529907	0.83442335833435	0.85292631865875	0.81592039800995	0.802225623266213	0.920000000000001
63.2599380813013	-45.0240154717293	0.894145286383059	0.807898415903372	0.980392156862745	0.783023430998239	0.920000000000001
63.2509818207926	-45.0262134830755	0.90975821794215	0.848928200590181	0.970588235294118	0.801612312793058	0.920000000000001
63.2420945669107	-45.0284405150273	0.936550547320979	0.902951840910614	0.970149253731344	0.832173479498346	0.920000000000001
63.2331949916724	-45.0304158327042	0.901634319440725	0.847386285940273	0.955882352941177	0.806236475032363	0.920000000000001
63.2242273980723	-45.0323843636602	0.947873117694934	0.885942313821237	1.00980392156863	0.818422410065357	0.920000000000001
63.2152713630015	-45.0345955326868	0.906528157039206	0.915997490548999	0.897058823529412	0.835554498773518	0.920000000000001
63.2063860442965	-45.0368672787	0.95369665930557	0.956004429722251	0.951388888888889	0.863900125879711	0.920000000000001
63.1974898350962	-45.0389144915055	0.970146883925027	0.940293767850055	1	0.849523833461239	0.920000000000001
63.1885197094514	-45.040820244787	0.922892230184238	0.8899021074273	0.955882352941177	0.82851258140187	0.920000000000001
63.1796260852918	-45.042921055194	0.969809101406205	0.93961820281241	1	0.86432471277639	0.920000000000001
63.1707379374907	-45.0451363777772	0.976624199685376	0.948346438586441	1.00490196078431	0.854009555470115	0.920000000000001
63.1617778448363	-45.0472642886612	0.976789478634872	0.973186800406999	0.980392156862745	0.886778356356056	0.920000000000001
63.1528791991482	-45.0492610181877	0.980212236441405	0.960424472882809	1	0.869590629833823	0.920000000000001
63.1439839951824	-45.0513298235022	0.995123625629859	0.990247251259717	1	0.903126476636201	0.920000000000001
63.135026919877	-45.0535160588536	0.987990621322966	0.975981242645933	1	0.886407860045373	0.920000000000001
63.1260669380514	-45.0556411051205	0.979619336472021	0.983748476865611	0.975490196078431	0.896842037345559	0.920000000000001
63.1171652947458	-45.0575675107167	0.964742971022947	0.929485942045895	1	0.865040395855159	0.920000000000001
63.1082019270811	-45.0596195743575	0.986910724400943	0.968846324423775	1.00497512437811	0.881557089556003	0.920000000000001
63.0993418506379	-45.0618174953121	0.982881540395504	0.990638702681556	0.975124378109453	0.899389841788994	0.920000000000001
63.0904515332959	-45.0639838349218	0.982928298073893	0.980562478500727	0.985294117647059	0.899611418535158	0.920000000000001
63.0814860209718	-45.0659910663775	0.993250752440803	0.986501504881607	1	0.891554387737089	0.920000000000001
63.072589822419	-45.0680174146935	0.966774976424706	0.933549952849412	1	0.845753030037538	0.920000000000001
63.0636964991732	-45.070104917877	0.965119025297208	0.944943932947358	0.985294117647059	0.849542119890483	0.920000000000001
63.0547356726582	-45.0722033802134	0.985796467516384	0.971592935032768	1	0.878927198156314	0.920000000000001
63.0457762320036	-45.074335960005	0.985038938832374	0.970077877664748	1	0.883965982580162	0.920000000000001
63.036882626795	-45.0764350260658	0.986470126300441	0.972940252600882	1	0.888364465014539	0.920000000000001
63.0279860090112	-45.0784711705121	0.977045032971466	0.954090065942932	1	0.876391862905799	0.920000000000001
63.0190215202443	-45.0804994793573	0.959860783711482	0.939329410560218	0.980392156862745	0.868534952442286	0.920000000000001
63.0101250780211	-45.0825338696366	0.952150695494343	0.904301390988687	1	0.835882065738238	0.920000000000001
63.0012304708579	-45.0846073198462	0.974755766099319	0.969119375335892	0.980392156862745	0.877026202322914	0.920000000000001
62.9922680450948	-45.0866784099194	0.988885924290396	0.977771848580791	1	0.890326302328067	0.920000000000001
62.9833737220963	-45.0887580984027	0.998939794265097	0.997879588530195	1	0.899573863915249	0.920000000000001
62.9744814504342	-45.0908770902734	1	1	1	0.91546916477091	0.920000000000001
62.9655165168671	-45.092892364124	0.99474488331965	0.989489766639299	1	0.900149735797166	0.920000000000001
62.9565527121469	-45.0949335366877	0.978783559615023	0.982076923151614	0.975490196078431	0.886872774482926	0.920000000000001
62.9476593868332	-45.0970345019256	0.997608923525533	0.995217847051067	1	0.90223136643846	0.920000000000001
62.9387672613857	-45.0991596797246	1	1	1	0.912651038527166	0.920000000000001
62.9297821981006	-45.1012509043428	0.997586382657689	0.995172765315378	1	0.893616709602164	0.920000000000001
62.9208604331003	-45.1033077867512	0.987542119228183	0.970182277672056	1.00490196078431	0.880749710746973	0.920000000000001
62.9119672777178	-45.1054112159926	0.986183737078548	0.972367474157096	1	0.877317990152009	0.920000000000001
62.9030740034227	-45.1075117000144	0.946912495717527	0.908530873787995	0.985294117647059	0.837664896060984	0.920000000000001
62.8941100300934	-45.1095477299436	0.946594065085388	0.902992051739404	0.990196078431373	0.834870046896756	0.920000000000001
62.8852123529151	-45.1115541775018	0.925709702886315	0.891220400797505	0.960199004975125	0.828678335690663	0.920000000000001
62.8763182034716	-45.1136290112538	0.94326993010927	0.886539860218541	1	0.817004699334194	0.920000000000001
62.8673589681041	-45.1157573969606	0.944300915151451	0.913111634224472	0.975490196078431	0.830957135724648	0.920000000000001
62.858465087508	-45.1178426041977	0.961336062307979	0.927647248994069	0.99502487562189	0.841141523886818	0.920000000000001
62.8495671619205	-45.1198443643441	0.963131462955059	0.940968808263059	0.985294117647059	0.852438623551195	0.920000000000001
62.840604358826	-45.1219028894371	0.973693377958399	0.966994599054053	0.980392156862745	0.866609617712648	0.920000000000001
62.831642859065	-45.1239865996676	0.952891984882788	0.905783969765575	1	0.822323046569553	0.920000000000001
62.8227469593476	-45.1260294934411	0.923125195974596	0.866150889461631	0.980099502487562	0.802257429978305	0.920000000000001
62.8138538906099	-45.1281303948048	0.925641217060901	0.910105963533566	0.941176470588235	0.781959617050765	0.920000000000001
62.8048965766778	-45.1302987519465	0.941812878810706	0.893429679190039	0.990196078431372	0.820836241786311	0.920000000000001
62.7960015812241	-45.1323579604426	0.959549025489318	0.938998548491073	0.980099502487562	0.850801229555649	0.920000000000001
62.7870992657956	-45.1342612030891	0.9251886577488	0.88959300177211	0.96078431372549	0.812842661236007	0.920000000000001
62.7781342077682	-45.1362693235149	0.92857633309101	0.862054626966335	0.995098039215686	0.805476270734025	0.920000000000001
62.7692448976624	-45.1384421647331	0.858865950200714	0.777433392938742	0.940298507462687	0.771432220907566	0.920000000000001
62.7603536549266	-45.1405737330401	0.904072696526846	0.837557157759575	0.970588235294118	0.759283136067141	0.920000000000001
62.7513223323223	-45.1425234580674	0.834676089407991	0.763879542000061	0.90547263681592	0.761684647651889	0.920000000000001
62.7424542551553	-45.1445210045876	0.837141771876334	0.763835782558637	0.91044776119403	0.762956619591975	0.920000000000001
62.7335631631251	-45.1466559165128	0.904299556352542	0.857618720548221	0.950980392156863	0.801214470178454	0.920000000000001
62.7246026962545	-45.1487515726139	0.865550518866651	0.838944174988203	0.892156862745098	0.796160544379709	0.920000000000001
62.7157039592974	-45.1507221282848	0.895390155654484	0.835556430711953	0.955223880597015	0.793797230928552	0.920000000000001
62.7068063394078	-45.1527160418362	0.959364804390378	0.918729608780757	1	0.826986445844366	0.920000000000001
62.6978487008573	-45.154869265476	0.926233664134319	0.906388896896089	0.946078431372549	0.832027355448183	0.920000000000001
62.6888900698405	-45.1570060482104	0.910652490127294	0.909540274372235	0.911764705882353	0.826485923899603	0.920000000000001
62.679988641876	-45.1589256084135	0.902471447763643	0.809918019905395	0.99502487562189	0.784676023739369	0.920000000000001
62.6710886609629	-45.1608751748388	0.911604679155866	0.828111319096046	0.995098039215686	0.789787272506414	0.920000000000001
62.6621294939926	-45.1630014309051	0.943899003707794	0.882896046631278	1.00490196078431	0.816574504165395	0.920000000000001
62.6532344249717	-45.1650554104542	0.890319056647813	0.830389357076721	0.950248756218905	0.79642450328282	0.920000000000001
62.6443362601493	-45.1670456525016	0.883828557098584	0.836284565177561	0.931372549019608	0.796706103720122	0.920000000000001
62.6353736907649	-45.1691023343067	0.876606909992529	0.826743231749764	0.926470588235294	0.78282954025478	0.920000000000001
62.6264795382113	-45.1711746029399	0.883913939402331	0.817579122585757	0.950248756218905	0.786483001576798	0.920000000000001
62.6175826390281	-45.1731893675963	0.850060273471686	0.812865644982587	0.887254901960784	0.789538448234506	0.920000000000001
62.6086161877639	-45.1751626873476	0.894844599050879	0.838708805944894	0.950980392156863	0.781827998634431	0.920000000000001
62.5996552540725	-45.1772509356455	0.810749977427341	0.729343092109585	0.892156862745098	0.688599850282809	0.920000000000001
62.5907634481679	-45.1793687973882	0.638093162658875	0.534892792979441	0.741293532338308	0.659349506666871	0.920000000000001
62.5818662657539	-45.1813752477548	0.617276584823653	0.543376699059071	0.691176470588235	0.695501137744338	0.920000000000001
62.5728762967427	-45.1832935612693	0.58256219634172	0.53328359666354	0.6318407960199	0.682765757194732	0.918737605040751
62.563954666812	-45.1853062580466	0.590258249746831	0.523653754395622	0.656862745098039	0.69047381646365	0.920000000000001
62.5550649985171	-45.1874525923537	0.72392494180163	0.731431973155498	0.716417910447761	0.739951665212967	0.920000000000001
62.5461693438129	-45.1894891567848	0.843135208896185	0.754897868772761	0.931372549019608	0.752742795418691	0.920000000000001
62.5372043349875	-45.1914912659238	0.758107180248303	0.643665340888763	0.872549019607843	0.723306422120292	0.920000000000001
62.5283069336431	-45.193489857067	0.755937339083872	0.671078658267248	0.840796019900497	0.729753149729348	0.920000000000001
62.5194126409403	-45.1955525386447	0.766825048208804	0.700316763084275	0.833333333333333	0.742242539259298	0.920000000000001
62.5104496288362	-45.1975921910989	0.776996920037671	0.730464428310635	0.823529411764706	0.753408399050397	0.920000000000001
62.5015484998445	-45.199501068329	0.758284448061852	0.660847503088877	0.855721393034826	0.726416826076892	0.920000000000001
62.4926507030339	-45.2014830943804	0.687715305058668	0.640136492470277	0.735294117647059	0.721786235729594	0.920000000000001
62.4836932831863	-45.2036337151461	0.811448474145854	0.784661654174061	0.838235294117647	0.7583055779294	0.920000000000001
62.4747312842134	-45.2056948426069	0.830428372154212	0.82752341097509	0.833333333333333	0.737954932770452	0.920000000000001
62.4658273218255	-45.2075520422681	0.768521497137083	0.770873840045311	0.766169154228855	0.740734930938871	0.920000000000001
62.4569263748314	-45.209474291865	0.688973026713832	0.66225977891786	0.715686274509804	0.726587996635701	0.920000000000001
62.447968268094	-45.2116114893672	0.658597082140847	0.714252987811106	0.602941176470588	0.74006924359193	0.920000000000001
62.4390768201467	-45.2137283392487	0.665231193164708	0.773248455981158	0.557213930348259	0.702931465953677	0.920000000000001
62.4301781172659	-45.2156981222908	0.736985960186189	0.758285645862573	0.715686274509804	0.705031709521982	0.920000000000001
62.421212165497	-45.2176758044821	0.610245467218166	0.69107916973045	0.529411764705882	0.728965466385908	0.920000000000001
62.4123197347505	-45.2197680178825	0.440896961766239	0.618112331492678	0.263681592039801	0.700231215086505	0.92
62.403430886252	-45.2219255265715	0.660967440932068	0.743503509315117	0.57843137254902	0.732440170510622	0.920000000000001
62.3944342807627	-45.2239422109448	0.63877206532101	0.690479454025104	0.587064676616915	0.723151883753399	0.920000000000001
62.3855033722048	-45.2258422204316	0.721692771518617	0.717895346958802	0.725490196078431	0.714308809155415	0.920000000000001
62.3766056045761	-45.2278312368854	0.656328164195128	0.715641403017122	0.597014925373134	0.70971407787611	0.920000000000001
62.3677135757994	-45.2299345140615	0.645824110533918	0.723020770087444	0.568627450980392	0.714117445231953	0.920000000000001
62.3587521580303	-45.2319992501799	0.562971545879216	0.714178385876078	0.411764705882353	0.72473492957996	0.920000000000001
62.3498517199882	-45.2339302372517	0.556233182637271	0.649779798110363	0.462686567164179	0.712377955036467	0.920000000000001
62.3409521657176	-45.2358783684998	0.385745680482615	0.477373713906406	0.294117647058824	0.681117162557737	0.920000000000001
62.3319888169406	-45.2379077110529	0.475782122743393	0.603525029800512	0.348039215686275	0.711936348410637	0.920000000000001
62.323092488184	-45.2399234621857	0.428264253747336	0.538120547295667	0.318407960199005	0.677133839223072	0.92
62.3141982904988	-45.2419762255769	0.474936628292657	0.582226197761784	0.367647058823529	0.675910463409261	0.92
62.3052393404678	-45.2440853141178	0.494374742875816	0.586788701437907	0.401960784313726	0.681946062966202	0.92
62.296276536724	-45.2461202523486	0.329845309422845	0.507729834531965	0.151960784313726	0.668251229077275	0.92
62.2873729055578	-45.2479812060427	0.295647098437396	0.43209021677529	0.159203980099502	0.662439359932902	0.92
62.2784745891938	-45.2499532790859	0.362823200800821	0.539371891797719	0.186274509803922	0.692128780497178	0.92
62.2695187569953	-45.2521282546187	0.253870313951583	0.413296183458722	0.0944444444444444	0.65368716261744	0.92
62.2606231799596	-45.2541543702342	0.27582843093643	0.445836756052754	0.105820105820106	0.650837522186022	0.919999097610208
62.2517194382098	-45.2560080188799	0.264782977387991	0.421722817521079	0.107843137254902	0.669284349217079	0.92
62.2427553758042	-45.2580122099113	0.37336049147937	0.560446473154819	0.186274509803922	0.707725164078724	0.92
62.2337973803393	-45.2601379111587	0.254837071500579	0.411634927314884	0.0980392156862745	0.65414816863321	0.912213191313331
62.2249009124444	-45.2621355153063	0.271095332324962	0.447663301465845	0.0945273631840796	0.660709163266942	0.92
62.2159519748411	-45.2640218163436	0.248880945984065	0.40323452878405	0.0945273631840796	0.632460863402941	0.92
62.2070203769601	-45.2659888380556	0.224609571727733	0.410003457180957	0.0392156862745098	0.646109476566654	0.92
62.1981289304366	-45.2680995556232	0.277868949030734	0.496036405524154	0.0597014925373134	0.694824518543361	0.92
62.1892367035944	-45.2701927948554	0.327755633569689	0.523158325962906	0.132352941176471	0.697208693587806	0.92
62.1802689016135	-45.2721214510836	0.364930382864715	0.577899981415705	0.151960784313725	0.688124484899225	0.92
62.1713672567879	-45.274018686598	0.302336490973262	0.485269996871897	0.119402985074627	0.68841659261251	0.92
62.1624720691119	-45.27605019469	0.226343316346	0.447784671907687	0.00490196078431373	0.685020580679614	0.92
62.1535085700869	-45.2780679587262	0.132596585243748	0.255389248918868	0.00980392156862745	0.622924778899617	0.92
62.1446099155071	-45.2800274310625	0.193981909147971	0.358113072027286	0.0298507462686567	0.641950680402463	0.906512504606449
62.1357154168246	-45.2820689591444	0.179896411706157	0.34018498027506	0.0196078431372549	0.629179857925553	0.816256956029124
62.1267509623015	-45.2840544198801	0.164616301208764	0.285114955358704	0.0441176470588235	0.626878449056111	0.92
62.1177840331172	-45.2859840886747	0.214054920640232	0.374188272653013	0.053921568627451	0.636015622691626	0.92
62.1088851153829	-45.2879266779438	0.19296878355928	0.375987318362341	0.00995024875621891	0.63987691587902	0.92
62.0999894163018	-45.2899457272722	0.0498061965359137	0.0652986675816313	0.0343137254901961	0.6	0.752885546440026
62.091027567469	-45.2920001945057	0.194650294964891	0.384398629145468	0.00490196078431373	0.646044232057316	0.92
62.0821306179278	-45.2939975466233	0.0883005130603407	0.161675652986353	0.0149253731343284	0.604149254817118	0.910270594727624
62.064267529204	-45.2979311159991	0.127776245145031	0.22614072558418	0.0294117647058823	0.611112916837078	0.827221084049373
62.055370117852	-45.2999009818543	0.0947914305093766	0.179632612262534	0.00995024875621891	0.614485806830659	0.92
62.046472597359	-45.3018772487379	0.171371565382928	0.332939209197229	0.00980392156862745	0.640049164555563	0.92
62.041052365607	-45.3030577783954	0.195992050262795	0.369761878303368	0.0222222222222222	0.640049164555563	0.92
62.7420399717656	-46.9725595175739	0.160265967071961	0.310115267477254	0.0104166666666667	0.627562344109402	0.92
62.7574247507275	-46.976068744952	0.196786973138825	0.383770024709022	0.00980392156862745	0.62766883844697	0.770501992437136
62.7663883614621	-46.9781105070992	0.0891686796138594	0.163631476874778	0.0147058823529412	0.606994299143822	0.822911833826405
62.7752855951004	-46.9801296521957	0.0807373444738538	0.121673693922832	0.0398009950248756	0.6	0.800240639553834
62.7841804772946	-46.9821942511895	0.0296300711858007	0.0543581815872877	0.00490196078431373	0.6	0.797824749399959
62.7931400601341	-46.9843054775722	0.107057845926741	0.204311770284855	0.00980392156862745	0.6	0.759839972551301
62.80203529543	-46.9863533248388	0.21003906242324	0.390227378577824	0.0298507462686567	0.658792908237764	0.92
62.819893534283	-46.9904742471711	0.171927079705013	0.319344355488457	0.0245098039215686	0.658211209038145	0.92
62.8288589779263	-46.9924799123524	0.224233797902057	0.389644066392349	0.0588235294117647	0.64014251092996	0.92
62.8466444051532	-46.9966800362958	0.26795149931535	0.457471626081681	0.0784313725490196	0.665794918009858	0.92
62.8556090424086	-46.9987021687307	0.282850311239755	0.526484936205	0.0392156862745098	0.638677352974174	0.92
62.864505988775	-47.0007286082813	0.362928788586796	0.541777975183542	0.18407960199005	0.709732245055116	0.92
62.8733959510334	-47.0028977079108	0.298541429099371	0.499043642512467	0.0980392156862745	0.645591226153272	0.92
62.8823576579094	-47.0049844884488	0.428563964090848	0.513990673279734	0.343137254901961	0.688464258518116	0.92
62.8912568795586	-47.0069647289266	0.39602926265506	0.583103301429523	0.208955223880597	0.69433932089936	0.92
62.9001522153121	-47.0090253877404	0.463318047244959	0.661930212136977	0.264705882352941	0.626637414125496	0.92
62.9091103945119	-47.0111851335355	0.24375381802294	0.409076263496861	0.0784313725490196	0.641094968788488	0.92
62.9180662657954	-47.0131930958848	0.208761916994789	0.377722838964702	0.0398009950248756	0.653520815991063	0.905745395360648
62.9269586378495	-47.0152293800912	0.452236909680271	0.695518595479946	0.208955223880597	0.727298249066317	0.92
62.9358480064326	-47.0174153972198	0.326169678291071	0.564104062464495	0.088235294117647	0.711222739703434	0.92
62.9448113797124	-47.0194713327941	0.346794968415276	0.580844838791336	0.112745098039216	0.718169019857729	0.92
62.953713601552	-47.0213899565707	0.301838818390001	0.516721115040872	0.0869565217391304	0.703655011297225	0.92
62.9626037386889	-47.0235543875511	0.37119117240752	0.63127123370393	0.111111111111111	0.718175972965012	0.92
62.9715543670207	-47.0258611601224	0.346196238465502	0.588225810264338	0.104166666666667	0.68279165996112	0.92
62.9805251661645	-47.0277538377253	0.251979727667854	0.449414000790255	0.0545454545454545	0.67624573960602	0.92
62.989423590418	-47.0297471099413	0.461410981134053	0.700599740045884	0.222222222222222	0.733826084684486	0.92
62.9983056328664	-47.03207416302	0.395551268474692	0.585220184008209	0.205882352941176	0.709841548637384	0.92
63.0072723480237	-47.0340514377793	0.454366627299422	0.77852492126551	0.130208333333333	0.758911306482284	0.92
63.0161774831749	-47.0359003302316	0.351583494522177	0.621866176036224	0.0813008130081301	0.700820563220442	0.92
63.0250623958599	-47.0381717049678	0.398943996442794	0.739064463473823	0.0588235294117647	0.687818140007453	0.92
63.0340158114815	-47.0404240104922	0.51664932769434	0.850502956463948	0.182795698924731	0.760352531335308	0.92
63.0429252612593	-47.0421713400994	0.526591637266613	0.88297050857578	0.170212765957447	0.783512589062031	0.92
63.0518242406467	-47.0441459651716	0.44969950946889	0.73939901893778	0.16	0.740187088686197	0.92
63.0607666895149	-47.0466082779461	0.479208777281408	0.79175088789615	0.166666666666667	0.746550174770176	0.92
63.0697312157866	-47.0486274025471	0.444592216968473	0.787735158574626	0.101449275362319	0.756899397949489	0.92
63.0875257904789	-47.0526229604565	0.444871103426076	0.834186651296597	0.0555555555555556	0.702292327150792	0.92
63.2681950856159	-46.1863672679372	0.598792780182617	0.818797681577355	0.378787878787879	0.776013471114675	0.920000000000001
63.2608418583897	-46.1845753807283	0.641200086722188	0.851027624424767	0.431372549019608	0.801939297748762	0.920000000000001
63.2518828557566	-46.1824236117641	0.661401791978557	0.876725152584566	0.446078431372549	0.783225539682787	0.920000000000001
63.2429915838767	-46.1802689877686	0.58257890907686	0.856700106710935	0.308457711442786	0.788704279133986	0.920000000000001
63.2340997436012	-46.1781243713167	0.610963071658061	0.883690849198476	0.338235294117647	0.802066195591311	0.920000000000001
63.2251399590815	-46.1759825274826	0.619038668579716	0.821410670492765	0.416666666666667	0.782021369365743	0.920000000000001
63.2161784625582	-46.1738757175326	0.675919497798753	0.881250760303387	0.470588235294118	0.801032510832916	0.920000000000001
63.2072854451648	-46.1717516529134	0.726880872255064	0.856746819136994	0.597014925373134	0.801213850690553	0.920000000000001
63.1983947177257	-46.1695812421731	0.711299438276879	0.893187111847877	0.529411764705882	0.81376606517	0.920000000000001
63.1894356092203	-46.1674292535681	0.777813042583032	0.884057457715084	0.67156862745098	0.803741442780549	0.920000000000001
63.1805387929375	-46.1653934787675	0.659189772234082	0.860668101682094	0.45771144278607	0.791265882095021	0.920000000000001
63.1716445461142	-46.1633045492825	0.670450500987829	0.796783354916833	0.544117647058824	0.776253088973999	0.920000000000001
63.1626888882554	-46.1610865017439	0.745848701893906	0.805422893983889	0.686274509803922	0.76663739379477	0.920000000000001
63.1537980380503	-46.1589246402838	0.790176063779638	0.829108346464748	0.751243781094527	0.779817398042727	0.920000000000001
63.1449046286821	-46.1568145165934	0.760701040618176	0.83512757143243	0.686274509803921	0.783168005987542	0.920000000000001
63.1359433995586	-46.1547068409695	0.735418231125926	0.78456195244793	0.686274509803921	0.759859052056779	0.920000000000001
63.1269802322265	-46.1526402436039	0.731489576777465	0.864939937868655	0.598039215686274	0.795264127713211	0.920000000000001
63.1180875262961	-46.1505160047936	0.781253119921206	0.806287334369774	0.756218905472637	0.778441575610054	0.920000000000001
63.1091987805718	-46.1483122369089	0.749972818272441	0.730337793407627	0.769607843137255	0.75337809443643	0.920000000000001
63.1002388889006	-46.1461797018002	0.79388379449193	0.803453863493665	0.784313725490196	0.770747413332035	0.920000000000001
63.0913241754326	-46.1441647063142	0.81236838295672	0.811605452782127	0.813131313131313	0.78025654737959	0.920000000000001
63.0824549346851	-46.1420824156938	0.754939212903217	0.779486268943689	0.730392156862745	0.763125806000584	0.920000000000001
63.0735022631949	-46.1398075160033	0.740028001541075	0.74476188543509	0.735294117647059	0.751542125388632	0.920000000000001
63.0645429227529	-46.1376672395868	0.712829871875033	0.685463665318693	0.740196078431372	0.731661303165148	0.920000000000001
63.0556439527888	-46.1356775033679	0.831786515782845	0.807851638530865	0.855721393034826	0.756151817262314	0.920000000000001
63.0467489550464	-46.133603575293	0.676711514448965	0.691658323015577	0.661764705882353	0.728121881095616	0.920000000000001
63.0377889615873	-46.1314754770736	0.624342307274573	0.63593951650993	0.612745098039216	0.711698346725693	0.920000000000001
63.0288990920481	-46.1292977453936	0.644084775220386	0.616527759395997	0.671641791044776	0.706988353595948	0.920000000000001
63.02000623863	-46.1271804741742	0.564758390270212	0.60990893740317	0.519607843137255	0.698980942650051	0.920000000000001
63.0110440038587	-46.1251007138978	0.66648686789991	0.671209029917466	0.661764705882353	0.725374725261673	0.920000000000001
63.0021512408789	-46.1229852121704	0.630653731043745	0.579715422286496	0.681592039800995	0.690768269624315	0.920000000000001
62.9932602125957	-46.1208372565445	0.656819205424081	0.588148214769731	0.725490196078431	0.69384803405583	0.920000000000001
62.9843009774581	-46.1186972971176	0.553718293534377	0.563318940009929	0.544117647058824	0.691904408113893	0.920000000000001
62.975341416073	-46.1165636400543	0.560833481086921	0.582451275899331	0.53921568627451	0.69946964508684	0.920000000000001
62.9664483674409	-46.1144531854377	0.48965704670238	0.556428521265456	0.422885572139303	0.689983170483958	0.920000000000001
62.9575540269792	-46.1123696924288	0.531091535628426	0.591594835962734	0.470588235294118	0.667961719306312	0.917642836526411
62.9485945908545	-46.110235523422	0.438979634775587	0.549527897002156	0.328431372549019	0.672618362280596	0.92
62.9397036645354	-46.1080862547967	0.544774784267074	0.592037130723202	0.497512437810945	0.688575462366872	0.920000000000001
62.930811472448	-46.1059657627267	0.516492820807409	0.562397406320701	0.470588235294118	0.678057176614681	0.920000000000001
62.921847802335	-46.1039253679102	0.377702889511633	0.456386171180129	0.299019607843137	0.667789792609707	0.920000000000001
62.912922349583	-46.1018488043056	0.596395547392871	0.637235539230188	0.555555555555555	0.702357298068285	0.920000000000001
62.9040509768938	-46.0996739916775	0.517543483850502	0.554694810838259	0.480392156862745	0.680530928791019	0.920000000000001
62.8950934127513	-46.0975015490732	0.364755928367603	0.445198131245009	0.284313725490196	0.663467532060249	0.92
62.8861995939451	-46.0954076598755	0.475231359608153	0.522602022698894	0.427860696517413	0.675702432259202	0.920000000000001
62.8773061002996	-46.0933079130366	0.466698062962204	0.55594514553225	0.377450980392157	0.686274803514401	0.920000000000001
62.8683441180455	-46.091227300718	0.426420891111274	0.475390801830392	0.377450980392157	0.68046209468505	0.920000000000001
62.8593818465731	-46.0891542684504	0.498928930591574	0.556681390594913	0.441176470588235	0.703398743419361	0.920000000000001
62.8504904374513	-46.0870159292097	0.281656259977659	0.399133415477707	0.164179104477612	0.652246630724603	0.92
62.8416003402988	-46.0848519897098	0.289822703483391	0.47180226971188	0.107843137254902	0.675870789638291	0.92
62.8326382684914	-46.0827745374365	0.244545042773653	0.420462634566913	0.0686274509803922	0.660899114282748	0.92
62.8237418444977	-46.0807370044194	0.233794503189001	0.417837762596907	0.0497512437810945	0.66702356700485	0.92
62.814849364792	-46.0786185436422	0.276596140946182	0.445349144637463	0.107843137254902	0.666312474448199	0.92
62.8058928255462	-46.0764288832658	0.298650185510281	0.420829782785267	0.176470588235294	0.657879476922474	0.92
62.796999240674	-46.0743339877098	0.549290551686728	0.61599403869684	0.482587064676617	0.678286983666828	0.92
62.788100125008	-46.0723541127041	0.32217851859312	0.428670762676436	0.215686274509804	0.664132282028973	0.92
62.7791365132939	-46.0703096634863	0.278894908152502	0.425436875128533	0.132352941176471	0.648086629724342	0.92
62.770182414653	-46.0680757065469	0.235354151523352	0.397178891281997	0.0735294117647059	0.645738711804758	0.92
62.7612921750688	-46.0659182304692	0.205172609463882	0.355618850768561	0.054726368159204	0.648014960982995	0.92
62.7523906926424	-46.0639924929915	0.187283479471182	0.350057155020795	0.0245098039215686	0.633215221033703	0.92
62.7434254889822	-46.0619846655244	0.21830722711305	0.363085042461395	0.0735294117647059	0.651812279656757	0.92
62.7345227213461	-46.0597720060887	0.266208595602565	0.46171012049806	0.0707070707070707	0.658603249129346	0.92
62.7256580070539	-46.0576321540387	0.228731735570896	0.374130137808458	0.0833333333333333	0.652379341106998	0.92
62.7166917499611	-46.0556469565151	0.294250043653356	0.446343224561614	0.142156862745098	0.670572298058615	0.92
62.7077313085538	-46.053542370511	0.270913418271453	0.443787620856632	0.0980392156862745	0.671376006604437	0.92
62.698841079782	-46.0513863761011	0.267946745518653	0.481167122878102	0.054726368159204	0.677785600963531	0.92
62.6899452555633	-46.0493428644644	0.243401922361425	0.442686197664027	0.0441176470588235	0.657813769636994	0.92
62.6809806622148	-46.0473235039162	0.192441649095329	0.36037349426909	0.0245098039215686	0.614750122110336	0.92
62.6720863869455	-46.0452480886835	0.235906467849052	0.427036816295119	0.0447761194029851	0.671214461613159	0.92
62.6631940953693	-46.0431337293638	0.269229135911007	0.445321016920053	0.0931372549019608	0.673953532298814	0.92
62.654235762966	-46.0409877063056	0.296183954461629	0.518838497158553	0.0735294117647059	0.692280688748801	0.92
62.6453399265735	-46.0389466472374	0.282789407221434	0.500902197527445	0.0646766169154229	0.699350330440222	0.92
62.6364404640858	-46.0369816750564	0.263068563300907	0.457509675621422	0.0686274509803921	0.681548572295053	0.92
62.6274814381083	-46.034852139213	0.254651797391033	0.440676143801675	0.0686274509803921	0.683285392916896	0.92
62.6185261639529	-46.0326510623355	0.228902327323374	0.418588968372238	0.0392156862745098	0.670561229100519	0.92
62.6096288611101	-46.0306468383357	0.217039622866402	0.389303126329818	0.0447761194029851	0.654977888924246	0.92
62.6007285755863	-46.0287047045354	0.277366143912123	0.471398954490913	0.0833333333333333	0.667197729048426	0.92
62.5917698036962	-46.0265752044139	0.252071294395132	0.440417098594185	0.0637254901960784	0.672189923280331	0.92
62.5828813256296	-46.0243962680008	0.206566871460246	0.398208369786164	0.0149253731343284	0.654752006961528	0.92
62.5739815588969	-46.022444091352	0.279163389174329	0.514209131289835	0.0441176470588235	0.692067324876147	0.92
62.5650139847597	-46.0204896734934	0.262341999615289	0.456056548250187	0.0686274509803921	0.677072986833105	0.92
62.5560869385493	-46.018304710427	0.284419112635066	0.488030144462052	0.0808080808080808	0.676717177221933	0.92
62.5472161688494	-46.0160614908641	0.209515311648351	0.355305133100624	0.0637254901960784	0.646474923012873	0.92
62.5382515952429	-46.0140540918119	0.202762461991909	0.371211198493622	0.0343137254901961	0.655330795133019	0.92
62.5293478577262	-46.0121880677885	0.232018774936977	0.409311181714751	0.054726368159204	0.672591600936121	0.91984360884977
62.5204533787436	-46.0101237450878	0.254021268214864	0.468826850155218	0.0392156862745098	0.675000813891635	0.92
62.511499983596	-46.0078870250016	0.305186976508916	0.561354345174694	0.0490196078431372	0.679862332653237	0.92
62.5026069619607	-46.0057935412391	0.188894612817372	0.352913603744197	0.0248756218905473	0.650579386854709	0.92
62.4937052678626	-46.0038773902641	0.238607852334385	0.447803939962887	0.0294117647058823	0.67235140459994	0.92
62.4847406087751	-46.0018647193052	0.276619853096212	0.528729902270856	0.0245098039215686	0.715588735086831	0.92
62.4757852196685	-45.9996674083704	0.308091515500982	0.567163423158827	0.0490196078431372	0.695743669434247	0.92
62.4668950126431	-45.9975188338933	0.247915141668141	0.465979537067625	0.0298507462686567	0.660265559526474	0.92
62.4579981467803	-45.9955021565716	0.285353422646797	0.560902923724966	0.00980392156862745	0.652172832141348	0.92
62.4490340486393	-45.993478006183	0.278310682707225	0.483091953649744	0.0735294117647059	0.670880402151206	0.92
62.4401396257724	-45.9914138487244	0.21430847980514	0.388815964585405	0.0398009950248756	0.661865860730189	0.92
62.4312466733889	-45.9893234254532	0.306391781437612	0.55396003346346	0.0588235294117647	0.711902791745674	0.92
62.4222859291392	-45.9872399417549	0.325736550029772	0.573041727510525	0.0784313725490196	0.707921262892004	0.92
62.4133899123799	-45.9852188106402	0.215935990525295	0.411971483538152	0.0199004975124378	0.66672595306565	0.92
62.4044939657248	-45.9831990712776	0.245034535055597	0.460657305405311	0.0294117647058823	0.68201752290211	0.92
62.395531695542	-45.9811415620475	0.188439098826723	0.357270354516191	0.0196078431372549	0.640271614571726	0.92
62.3865694369136	-45.9790809263454	0.280115320787464	0.506309072947478	0.053921568627451	0.712842523275974	0.92
62.3776631664038	-45.9769870713209	0.232399811264079	0.429446087174623	0.0353535353535354	0.680201127769734	0.92
62.3687990049773	-45.9748630292353	0.25632028751457	0.478326849538943	0.0343137254901961	0.691191037777539	0.92
62.3598361024377	-45.9728179703322	0.32220838990425	0.615005015102619	0.0294117647058823	0.744010783125684	0.92
62.3509365004812	-45.9708614557836	0.442151379748947	0.814651018204361	0.0696517412935323	0.755931900336536	0.92
62.3420422167965	-45.9687970952748	0.336329794004721	0.599130176244735	0.0735294117647059	0.70116327795917	0.92
62.3330871190811	-45.9665997865542	0.313056039210942	0.577092470578747	0.0490196078431373	0.712937533947515	0.92
62.3241242866562	-45.9645575652201	0.192696928560161	0.35598209241444	0.0294117647058823	0.673369409569444	0.92
62.3152192276864	-45.9627230768989	0.253437006667257	0.477023267065858	0.0298507462686567	0.688422697041592	0.92
62.3063249410978	-45.9606686042658	0.221197470319957	0.427689058286973	0.0147058823529412	0.718693661981393	0.92
62.2973749187793	-45.9583823348765	0.291422137034262	0.558334470146955	0.0245098039215686	0.6670772274142	0.92
62.2884838511169	-45.9562613965033	0.26961708344197	0.504408296237173	0.0348258706467662	0.69349161695996	0.92
62.2795805616064	-45.9543878060584	0.348790990957863	0.604444727013765	0.0931372549019608	0.719444693391504	0.92
62.2706131172626	-45.952440161694	0.263233313856424	0.487250941438338	0.0392156862745098	0.694442986137555	0.92
62.2617206521484	-45.950348563621	0.268549883118643	0.482373398078082	0.054726368159204	0.697306229641759	0.92
62.2528284985846	-45.9482533818629	0.362235715751762	0.695059666797643	0.0294117647058823	0.734168609846917	0.92
62.2438659749765	-45.9462187551453	0.179154419380625	0.338700995623995	0.0196078431372549	0.644408009354651	0.92
62.2349021802709	-45.9442085613204	0.215748957855602	0.421693994142576	0.00980392156862745	0.684265336934693	0.92
62.2260078165712	-45.9421565856032	0.21035775140643	0.356038885897437	0.0646766169154229	0.65106920707093	0.92
62.2171144771929	-45.94007962775	0.271409174744958	0.45458305537227	0.0882352941176471	0.692747949166866	0.92
62.2081542877838	-45.9379874561038	0.24474008772062	0.469872332303986	0.0196078431372549	0.665116319931748	0.92
62.1992471632475	-45.9359991772745	0.261257143033281	0.472009235561512	0.0505050505050505	0.69077785149054	0.92
62.1903747558067	-45.9340915781945	0.310284559547496	0.586255393604795	0.0343137254901961	0.654155079314385	0.92
62.1814114664789	-45.9320645360467	0.269579777450797	0.475434064705516	0.0637254901960784	0.640833075924451	0.92
62.1724554099819	-45.9298936766959	0.258510337025304	0.45329518385453	0.0637254901960784	0.663624812618266	0.92
62.1635620750902	-45.9278187387317	0.236944861142004	0.414188229746696	0.0597014925373134	0.684838014437001	0.92
62.1546581376953	-45.9259639878672	0.246440906589226	0.458568087688257	0.0343137254901961	0.689089557358758	0.92
62.1456908687658	-45.9240206652707	0.286980879071544	0.54945195422152	0.0245098039215686	0.716534848757127	0.92
62.136801589194	-45.9218699764731	0.317807542562471	0.595814090100066	0.0398009950248756	0.70758025616573	0.92
62.1279100799726	-45.9197641996098	0.2442953509952	0.464080898068832	0.0245098039215686	0.692372036823988	0.92
62.1189406204199	-45.9178684371265	0.258708114849565	0.463494661071678	0.053921568627451	0.668034717429748	0.92
62.1100405674487	-45.9159339347951	0.345336696423656	0.640922149066218	0.0497512437810945	0.728798223513219	0.92
62.1011510039899	-45.913794448908	0.296121279152744	0.557928832815292	0.0343137254901961	0.667050124944763	0.92
62.0832267428916	-45.9097357980784	0.189050772636807	0.33398389821479	0.0441176470588235	0.646480052848967	0.87921258283687
62.0654356496116	-45.9056961459325	0.186184203997236	0.362564486425844	0.00980392156862745	0.644730869680137	0.92
62.0564733353749	-45.9036534412365	0.177486971445344	0.325562178184805	0.0294117647058823	0.636879146871266	0.92
62.0475722976846	-45.9017480030126	0.0940196252562526	0.173113877378177	0.0149253731343284	0.608743513052577	0.879164903502019
62.0297153212306	-45.8976731516044	0.170668115813608	0.326630349274275	0.0147058823529412	0.63498822173643	0.92
62.0207925446984	-45.8954955140718	0.152130089786351	0.289108664421187	0.0151515151515152	0.622771225206455	0.856929887866213
62.0119079093532	-45.8935876174245	0.186302963327803	0.367703965871293	0.00490196078431373	0.640715219075713	0.92
62.0029368680266	-45.891727069253	0.16945246578071	0.304591206071225	0.0343137254901961	0.620314751781862	0.919933097877151
61.9940430825085	-45.8896690715563	0.117785283572421	0.215670069632405	0.0199004975124378	0.602730936153639	0.760513864577138
61.9851569740898	-45.8874637324585	0.131494499235325	0.253185076902023	0.00980392156862745	0.624584163574893	0.92
61.9672855503294	-45.8836911017787	0.0615910159902277	0.110361519159943	0.0128205128205128	0.604998012179857	0.858878258141701
61.9102741141869	-45.7812792005765	0.0474358310520542	0.071883156356982	0.0229885057471264	0.60780921365583	0.742970593878303
61.9083771844022	-45.7627391070764	0.0779949247977728	0.136089352083108	0.0199004975124378	0.606135429895502	0.866660351065152
61.9023499018737	-45.7069926113293	0.0584911013712845	0.107178281173942	0.00980392156862745	0.6	0.858747407724535
61.9001886191281	-45.6884619708182	0.0760308767217213	0.147011248392938	0.00505050505050505	0.6	0.918710149640338
61.8979800846025	-45.6700844923243	0.0220852054554694	0.0392684501266251	0.00490196078431373	0.6	0.760653091357823
61.8891968899399	-45.596414160075	0.0597113280170188	0.104497282899709	0.0149253731343284	0.6	0.755979441621775
61.8868068552777	-45.5781458948486	0.0914928487276732	0.163377854318092	0.0196078431372549	0.6	0.92
61.8843070254902	-45.5597963280882	0.0200012411689676	0.0351005215536215	0.00490196078431373	0.6	0.760216089030227
61.88172745967	-45.5416458213989	0.0358252821145171	0.0517500667165964	0.0199004975124378	0.605497616869651	0.743900220591907
61.8790576576238	-45.5235553617893	0.0843418831858913	0.163781805587469	0.00490196078431373	0.6	0.92
61.8734250178535	-45.4872808702163	0.0556625242346952	0.0966191661164491	0.0147058823529412	0.6	0.727342278946527
61.8704843275422	-45.4693863000229	0.0880680318957571	0.166185815035295	0.00995024875621891	0.6	0.92
61.8626839538592	-45.4149136635886	0.0274910150809745	0.0404892765387606	0.0144927536231884	0.6	0.761128958115096
61.8588880384077	-45.3777520963533	0.118061099672056	0.211612395422543	0.0245098039215686	0.614034677782995	0.92
61.9744095646204	-44.7850805113109	0.0767531718370622	0.133304323472104	0.0202020202020202	0.6	0.901341550264584
61.9921470058677	-44.789122500288	0.0551615791061198	0.0150850629741443	0.0952380952380952	0.6	0.719799898399251
62.0100459680608	-44.7935696034617	0.160469495782028	0.251494547119612	0.0694444444444444	0.624543701263305	0.92
62.0189524011374	-44.7952181922073	0.155670543058658	0.279894545236812	0.0314465408805031	0.632351421570091	0.92
62.0368002201343	-44.7993992558021	0.159521840624781	0.296055175502436	0.0229885057471264	0.625923915669693	0.92
62.0457048768967	-44.8012125933846	0.239055255549868	0.34875727726889	0.129353233830846	0.62603817075867	0.919926410057585
62.0546092486372	-44.8030452909027	0.225861084059141	0.368388834784949	0.0833333333333333	0.635098596189595	0.92
62.0725334697003	-44.8071295025845	0.110526491286047	0.206347100219153	0.0147058823529412	0.616821068751106	0.92
62.0814354869729	-44.8090172841953	0.221251014866326	0.372850288439119	0.0696517412935323	0.653303199385813	0.92
62.090329239701	-44.8110727183825	0.273890961184693	0.415428981192915	0.132352941176471	0.658805364875347	0.92
62.0992874214797	-44.8131873043424	0.247233322732243	0.367015665072329	0.127450980392157	0.642496884294402	0.92
62.1081876405738	-44.8150988207745	0.206124054898435	0.347571492881448	0.0646766169154229	0.629976984654485	0.92
62.1170901757937	-44.816962649953	0.281293206136396	0.391017784821812	0.17156862745098	0.669906129466392	0.92
62.1260479307422	-44.8190878557513	0.251762474769735	0.356466126010058	0.147058823529412	0.635629383232754	0.901203458000328
62.1349358333735	-44.8212574609675	0.250642598445192	0.396807584950085	0.104477611940299	0.665351316523419	0.92
62.1438255156423	-44.8231706157255	0.147716337784728	0.240706307410252	0.054726368159204	0.627386583747082	0.855184051645274
62.1527893149857	-44.8250578914653	0.160832142182782	0.267742715738114	0.053921568627451	0.625464153342722	0.92
62.1617469426242	-44.8271824420285	0.325846826939813	0.391889732310999	0.259803921568627	0.643716024186738	0.92
62.1706355198794	-44.8293032514931	0.218265190705964	0.312152271959192	0.124378109452736	0.620342688491027	0.896940833115182
62.1795386659162	-44.831120039008	0.304396650437559	0.442126634208451	0.166666666666667	0.667006445493913	0.92
62.1885083368663	-44.8329906467308	0.374933840374177	0.448280379161053	0.301587301587302	0.674421012061157	0.92
62.1973932548455	-44.835214122439	0.325667156823681	0.377702472851342	0.27363184079602	0.646652845358269	0.916781221153304
62.2062842701234	-44.8373109852535	0.337375362607076	0.390436999723956	0.284313725490196	0.635858307244171	0.92
62.2152562162694	-44.8391477298348	0.448860340780298	0.485955975678243	0.411764705882353	0.68482359870342	0.920000000000001
62.2242200367849	-44.8411576464647	0.419465742187027	0.456578543197582	0.382352941176471	0.671066081166428	0.920000000000001
62.2331062891676	-44.8433645830743	0.496691527141317	0.451094497068704	0.54228855721393	0.664818038076657	0.918695246702189
62.2420061665076	-44.8452960132197	0.374745126013475	0.435764761830873	0.313725490196078	0.663075438172345	0.920000000000001
62.2509761110058	-44.8471702640015	0.372346186819746	0.435868844227727	0.308823529411765	0.63842600336047	0.92
62.2598667196354	-44.8492869469258	0.415298436492554	0.437562047114461	0.393034825870647	0.660664034881147	0.920000000000001
62.268758093894	-44.8513894117877	0.413969544103374	0.421076343108709	0.406862745098039	0.654836810057652	0.92
62.2777266507418	-44.8532932531126	0.355560622047501	0.412101636251865	0.299019607843137	0.660529022748085	0.920000000000001
62.2866915226786	-44.8552799166776	0.565013364956647	0.527085553442706	0.602941176470588	0.674673396852799	0.920000000000001
62.2955795859065	-44.8574481089072	0.562954875915231	0.484118707054343	0.641791044776119	0.671107236803845	0.920000000000001
62.3044725100381	-44.8595202961901	0.437083718496619	0.452598809542256	0.421568627450981	0.663577902302319	0.920000000000001
62.3134429473369	-44.8613905114431	0.559734746829848	0.492018513267539	0.627450980392157	0.681688340166375	0.920000000000001
62.322369826329	-44.8634112393354	0.55437559589737	0.49764008068363	0.611111111111111	0.682125406973602	0.920000000000001
62.3312920114276	-44.8656483882163	0.622434123236692	0.514476089610639	0.730392156862745	0.688168601961449	0.920000000000001
62.3401904915833	-44.8676090939474	0.507421544541165	0.452654034355962	0.562189054726368	0.666574845553721	0.920000000000001
62.3490975372138	-44.8693858390452	0.534592494749995	0.447972868287869	0.621212121212121	0.669424771866415	0.92
62.3580510675622	-44.8715967080404	0.702896349351019	0.59396474171279	0.811827956989247	0.704500089762227	0.920000000000001
62.3669339860623	-44.8738599479014	0.684634948761653	0.535936564189973	0.833333333333333	0.690412610802313	0.92
62.3758437853012	-44.8755622063889	0.752519081608495	0.635990544169372	0.869047619047619	0.719853372990522	0.920000000000001
62.3848166964285	-44.8773641988417	0.847515613918602	0.806142338948315	0.888888888888889	0.767576007537084	0.92
62.393690936574	-44.8797831788068	0.753076005061365	0.681590606613957	0.824561403508772	0.731951750140669	0.920000000000001
62.4025745381463	-44.8820291906159	0.532775416870933	0.593328611519644	0.472222222222222	0.70819185758502	0.92
62.4115523688327	-44.883726492111	0.758792589415857	0.655796560945535	0.861788617886179	0.726102397965219	0.920000000000001
62.420520471335	-44.8856393743763	0.773579408403097	0.759280028927406	0.787878787878788	0.766548639358779	0.92
62.4293969891976	-44.8880257155897	0.801715484480783	0.639467004997601	0.963963963963964	0.721158721398131	0.920000000000001
62.4382878123612	-44.8901323168447	0.788400424402331	0.703237630413857	0.873563218390805	0.742458075368836	0.920000000000001
62.4472662220003	-44.891809317586	0.793361129795118	0.673678781329366	0.91304347826087	0.731264726245355	0.92
62.456158777534	-44.8938765073535	0.807082746836463	0.690355969863401	0.923809523809524	0.741076654217794	0.920000000000001
62.465032411857	-44.8963100187262	0.807417941595636	0.600343129568082	1.01449275362319	0.710489379996343	0.92
62.4739975937945	-44.8982843328587	0.812092237220131	0.69901440641305	0.925170068027211	0.7466257450726	0.920000000000001
62.4829069736262	-44.9000102288649	0.848616113874152	0.752787783303861	0.944444444444444	0.773443120814931	0.92
62.4917923862856	-44.9022260851271	0.772316073874102	0.680995784111842	0.863636363636363	0.735447185589927	0.920000000000001
62.5007343335847	-44.9045237909167	0.800946143498241	0.685225620329816	0.916666666666667	0.733876830018945	0.92
62.5097062662931	-44.9063463379558	0.854666303859222	0.74504689343273	0.964285714285714	0.760568435839186	0.920000000000001
62.5186085009617	-44.9082295703385	0.790137645666538	0.73412144517923	0.846153846153846	0.748546581509983	0.92
62.5274872167958	-44.9105811029509	0.805288250578145	0.69515361558415	0.915422885572139	0.73785997487355	0.920000000000001
62.536443052719	-44.9127572029842	0.856482347914484	0.763689333510127	0.949275362318841	0.763257147196438	0.920000000000001
62.5453493726036	-44.9145556461863	0.852996505489877	0.71128401627076	0.994708994708995	0.742735405014208	0.920000000000001
62.5542497076482	-44.9164773902275	0.860460028728193	0.778062914599243	0.942857142857143	0.768547251902866	0.920000000000001
62.5631973783648	-44.9188068877008	0.779252723064516	0.614061001684587	0.944444444444444	0.719346518582119	0.920000000000001
62.5721596426421	-44.9208504953845	0.861736332782128	0.765139332230924	0.958333333333333	0.764504406040553	0.920000000000001
62.5810678426337	-44.9226098909428	0.84799464064847	0.766164719893431	0.929824561403509	0.76500749398645	0.920000000000001
62.589960077554	-44.9247100862703	0.881499446819782	0.807116540698386	0.955882352941177	0.782712266457403	0.920000000000001
62.5989089357055	-44.9270271123845	0.837713510057871	0.675427020115742	1	0.732994736492748	0.920000000000001
62.6078044346572	-44.929063672666	0.87918960459857	0.782188733006664	0.976190476190476	0.769702579903227	0.920000000000001
62.6167114403009	-44.9308539501174	0.90283565178988	0.828659809326887	0.977011494252873	0.797203998398683	0.920000000000001
62.6256746405034	-44.9328875436362	0.930194163531959	0.867964084639675	0.992424242424242	0.799648812973794	0.920000000000001
62.6345557203517	-44.9352060268377	0.890228511587676	0.790873689842019	0.989583333333333	0.774123636402404	0.920000000000001
62.6434520071841	-44.937222428343	0.878288923993562	0.798905890315165	0.957671957671958	0.775077550822354	0.920000000000001
62.6524269293978	-44.9390031573494	0.88395311039846	0.856795109685809	0.911111111111111	0.801794465149529	0.920000000000001
62.6613844814092	-44.941151096842	0.892175378597407	0.858424831268888	0.925925925925926	0.800640412626276	0.920000000000001
62.6702723009416	-44.9433426602846	0.923699637989444	0.854491474560448	0.99290780141844	0.793312382804109	0.920000000000001
62.6791744116261	-44.9452623905654	0.892788964442215	0.855229670177963	0.930348258706467	0.801289559060347	0.920000000000001
62.6881456426976	-44.9472845314712	0.912100438918473	0.848710681758516	0.975490196078431	0.793830622229058	0.920000000000001
62.6970305501487	-44.9495369030151	0.841926191532076	0.747954947166717	0.935897435897436	0.761666764939798	0.920000000000001
62.7059259799149	-44.9515773877837	0.852661887047437	0.727922644151371	0.977401129943503	0.751419864988305	0.920000000000001
62.7148980555015	-44.9534213598878	0.755953163093299	0.649161228147382	0.862745098039216	0.727823153902826	0.920000000000001
62.7237866662387	-44.9555899283415	0.855958339700117	0.727541679400235	0.984375	0.753730339628451	0.920000000000001
62.7326694272364	-44.9578771530845	0.805017001375057	0.678999519991493	0.931034482758621	0.730118872588207	0.920000000000001
62.7416389979648	-44.9597717211893	0.795761479211449	0.685967402867343	0.905555555555555	0.736152182122529	0.920000000000001
62.7506088302634	-44.9616600541138	0.830156782682218	0.713646898697769	0.946666666666667	0.742347989504941	0.920000000000001
62.759490047905	-44.9639769767283	0.789826734739067	0.621320136144802	0.958333333333333	0.717644805894418	0.920000000000001
62.768376283791	-44.9661977655666	0.804032142806004	0.634208076461681	0.973856209150327	0.720933632763885	0.920000000000001
62.7773498755678	-44.9680085167967	0.819901845158029	0.721436343377283	0.918367346938776	0.745558649388666	0.920000000000001
62.7862487426287	-44.9699707351976	0.81006234373467	0.74133680868146	0.878787878787879	0.759810280335207	0.92
62.7951264847607	-44.9723543924824	0.7576809346481	0.660289405528083	0.855072463768116	0.734375312393731	0.92
62.8040895524849	-44.9743898315561	0.817311380529989	0.769238145675362	0.865384615384615	0.763512246200849	0.920000000000001
62.8129956987931	-44.9762017304063	0.967185545120755	0.948863843864698	0.985507246376812	0.82706774234004	0.92
62.8218827430465	-44.9784122000151	0.85649867615496	0.774108463421031	0.938888888888889	0.763042557628874	0.920000000000001
62.830834601181	-44.9806798467222	0.85575515472828	0.73171232965858	0.97979797979798	0.749060233789645	0.920000000000001
62.8398049204978	-44.982570986442	0.921894519023745	0.848690998831804	0.995098039215686	0.790589510314596	0.920000000000001
62.8487031478722	-44.9845598275956	0.914332401292702	0.838615051341623	0.990049751243781	0.794760158284576	0.920000000000001
62.8575893625047	-44.9868425008215	0.829952435946353	0.759407359454895	0.900497512437811	0.759680479390934	0.920000000000001
62.8665566806437	-44.9889890717087	0.871593793173138	0.761044729203419	0.982142857142857	0.762912464590417	0.920000000000001
62.8754620805039	-44.9908226619868	0.929674224723719	0.851941042040027	1.00740740740741	0.797039196944408	0.920000000000001
62.8843571950418	-44.9928750878331	0.865715718890531	0.817851190867482	0.91358024691358	0.794598368107336	0.920000000000001
62.8933050589319	-44.9952250880982	0.933400795991086	0.866801591982171	1	0.800429183463128	0.920000000000001
62.9021977021487	-44.9973292102252	0.85576696845577	0.810824717053385	0.900709219858156	0.775706233002992	0.920000000000001
62.9111018621183	-44.9991916591998	0.931579191529244	0.853354461489858	1.00980392156863	0.79698612577876	0.920000000000001
62.920059342287	-45.0013552633476	0.9552580771081	0.90071223264757	1.00980392156863	0.823329924722826	0.920000000000001
62.9289429040649	-45.0036424843784	0.849905047668216	0.738698984225322	0.961111111111111	0.753040978672998	0.920000000000001
62.9378432072133	-45.0055905849079	0.943809680206279	0.887619360412558	1	0.814291152177052	0.920000000000001
62.9468121160332	-45.0075133394024	0.939834322890616	0.928449133586111	0.951219512195122	0.845332912149899	0.920000000000001
62.9557641372343	-45.0097839863378	0.954292257992988	0.908584515985976	1	0.827428096942233	0.920000000000001
62.9646507726866	-45.0120096605303	0.929779720225676	0.875063316420344	0.984496124031008	0.813148815092583	0.920000000000001
62.973552344834	-45.0139273874159	0.946630525662116	0.898163012108546	0.995098039215686	0.834609895724335	0.920000000000001
62.982516942559	-45.0159447817862	0.977754801338695	0.960411563461703	0.995098039215686	0.857725586106115	0.920000000000001
62.9914032833486	-45.0181804440946	0.956259828842147	0.912519657684295	1	0.838564911561816	0.920000000000001
63.000294866142	-45.0203136265747	0.948640296036615	0.921790395994799	0.975490196078431	0.841049246941546	0.920000000000001
63.0092603600789	-45.0223157813462	0.986765065712102	0.968628170639894	1.00490196078431	0.873881308230699	0.920000000000001
63.0181537044558	-45.0244112894173	0.975225755938507	0.950451511877014	1	0.860747475504334	0.920000000000001
63.0270406886268	-45.0266361114313	0.975228614807554	0.950457229615107	1	0.860305686624518	0.920000000000001
63.036004286345	-45.0287343058599	0.97058637035358	0.94117274070716	1	0.857389032422782	0.920000000000001
63.0449787246483	-45.030744831542	0.971496454789942	0.942992909579884	1	0.843497388211395	0.920000000000001
63.0538676264877	-45.0329294455141	0.946445093804121	0.892890187608241	1	0.813428037405243	0.920000000000001
63.0627561550618	-45.0351202163502	0.963484529009047	0.931871018802408	0.995098039215686	0.835634341007937	0.920000000000001
63.0717205341535	-45.037145885523	0.975372218858666	0.950744437717331	1	0.854820100732858	0.920000000000001
63.0806226554573	-45.0390613339127	0.990726717238474	0.976478310098837	1.00497512437811	0.889642851988373	0.920000000000001
63.0895123521846	-45.041236442937	0.998988892942666	0.997977785885332	1	0.910196773759717	0.920000000000001
63.0984643833881	-45.0435188469236	0.967961711247394	0.935923422494787	1	0.854949119262997	0.920000000000001
63.1073632154052	-45.0455048958838	0.990139463588813	0.980278927177626	1	0.881216920706772	0.920000000000001
63.116264488198	-45.0474387645995	0.990748711764956	0.981497423529912	1	0.898227870819647	0.920000000000001
63.1252173380404	-45.0497053820868	0.98595597680635	0.9719119536127	1	0.888176544817736	0.920000000000001
63.1341680087651	-45.0520150239136	0.967257294575066	0.934514589150133	1	0.86598638625452	0.920000000000001
63.1430686983966	-45.0539596301567	0.986536170853748	0.973072341707496	1	0.878825248597472	0.920000000000001
63.151972771195	-45.0558292440354	0.968080837862488	0.95699500905831	0.979166666666667	0.872847322023037	0.920000000000001
63.1609243820136	-45.0581180879597	0.9728489842085	0.970207772338569	0.975490196078431	0.879279993606021	0.920000000000001
63.1698085466324	-45.0604029767072	0.976628194041003	0.976244893829132	0.977011494252874	0.872326148194207	0.920000000000001
63.1787125936601	-45.0622735365978	0.969106285938494	0.927956161620578	1.01025641025641	0.842873383193837	0.920000000000001
63.1876778631127	-45.064279616382	0.958701036615746	0.926925882755302	0.99047619047619	0.83986209553546	0.920000000000001
63.1965580513184	-45.0666415959021	0.941355191514879	0.902710383029758	0.98	0.823552317796563	0.920000000000001
63.2054488264214	-45.0687958479891	0.911832180563385	0.877585929754221	0.946078431372549	0.818098172104508	0.920000000000001
63.2144138711574	-45.0707240268893	0.943300654502657	0.906501806517752	0.980099502487562	0.828410991084633	0.920000000000001
63.2233756143035	-45.0728493138968	0.932608743790902	0.889727291503373	0.975490196078431	0.813806166880713	0.920000000000001
63.2322608525026	-45.0751203528586	0.843881746528637	0.792241104997571	0.895522388059702	0.775483706797591	0.920000000000001
63.2411576572156	-45.0771558826957	0.864568808309586	0.792863106815252	0.936274509803921	0.779128436037351	0.920000000000001
63.2501248906494	-45.0791323329323	0.884987313361134	0.872915803192856	0.897058823529412	0.814554814862962	0.920000000000001
63.2590124350751	-45.0813595041474	0.858447853007194	0.826348442332797	0.890547263681592	0.78560534326353	0.920000000000001
63.2678977437986	-45.0836323954853	0.895095105229692	0.844111779086835	0.946078431372549	0.797597969852302	0.920000000000001
63.2768638896922	-45.0856330596341	0.776044723089524	0.757971799120224	0.794117647058823	0.7694193313074	0.920000000000001
63.2857657731656	-45.0875609027014	0.808601225589781	0.721680063119862	0.895522388059701	0.747540445554316	0.920000000000001
63.2946516197019	-45.0898216066825	0.830047598207355	0.826761863081377	0.833333333333333	0.78770825009826	0.920000000000001
63.3036003991055	-45.0921743493213	0.754305859678927	0.855833941580076	0.652777777777778	0.78898189495844	0.92
63.3125705658284	-45.0940820829001	0.774556679006481	0.84735897204805	0.701754385964912	0.796885727686791	0.920000000000001
63.3214715186178	-45.0960253429981	0.768717874347332	0.937435748694664	0.6	0.851572817016747	0.92
63.3303508386798	-45.0984116664365	0.808098698303582	0.829530729940498	0.786666666666667	0.793037081840311	0.920000000000001
63.3393023758619	-45.1007040564621	0.694101943051003	0.665981663879785	0.722222222222222	0.726756348451138	0.92
63.3482083963086	-45.1025320543255	0.686406086700739	0.72537627596558	0.647435897435898	0.743543958946551	0.920000000000001
63.3571030945894	-45.10461202122	0.781942640201291	0.818271245314862	0.745614035087719	0.784665437499576	0.920000000000001
63.3660484018992	-45.1070361993013	0.610209243158829	0.720418486317657	0.5	0.74886729143215	0.920000000000001
63.3750070240856	-45.1091964853824	0.678046258138738	0.74334741823826	0.612745098039216	0.763825539819432	0.920000000000001
63.3839107533136	-45.1110872549164	0.694750556775706	0.833945557995856	0.555555555555556	0.786873100854121	0.920000000000001
63.3928032545591	-45.1132638013455	0.629373410869945	0.607005528207552	0.651741293532338	0.709953671488581	0.920000000000001
63.4017616434265	-45.1156089505529	0.654712211778006	0.62314991375209	0.686274509803921	0.710752726921696	0.920000000000001
63.4106578179918	-45.1176678496804	0.64913527028335	0.726131237084112	0.572139303482587	0.752697822488753	0.920000000000001
63.4195564055719	-45.1196778121042	0.776825360061736	0.759533073064648	0.794117647058823	0.76818668076351	0.920000000000001
63.4285112204185	-45.121925098165	0.568215372766872	0.778587608278842	0.357843137254902	0.760698151156989	0.920000000000001
63.4373995403885	-45.1241495041995	0.554147409289457	0.715259992708266	0.393034825870647	0.741399103109891	0.920000000000001
63.446296760632	-45.126190531345	0.540336257670218	0.737535260438475	0.343137254901961	0.726752102281397	0.920000000000001
63.455259816436	-45.1282695827605	0.586717977980951	0.697945759883471	0.475490196078432	0.738961820201518	0.920000000000001
63.4641449867432	-45.1305557202777	0.602675789104295	0.777490881691178	0.427860696517413	0.765017388525118	0.920000000000001
63.4730351082314	-45.1327401429411	0.607100267925651	0.724004457419931	0.490196078431372	0.742607123567641	0.920000000000001
63.4820034088224	-45.1347002382354	0.695782303876161	0.829473104484349	0.562091503267974	0.783774469373471	0.920000000000001
63.4909606181397	-45.1368940991403	0.638322981797843	0.82109040804013	0.455555555555556	0.770080070591109	0.920000000000001
63.4998388246523	-45.1393137680677	0.612625182681575	0.655074926766659	0.570175438596491	0.718119961015651	0.920000000000001
63.5087342324244	-45.1413872968201	0.452349384185219	0.566463474252791	0.338235294117647	0.69574646587238	0.920000000000001
63.517705855929	-45.1432741041047	0.567828298852792	0.68232326437225	0.453333333333333	0.725297876225798	0.92
63.5265932654225	-45.145516111534	0.60830175910675	0.798614100224082	0.417989417989418	0.737241579698433	0.920000000000001
63.53547222575	-45.1479272389637	0.636414247965829	0.691129149526429	0.581699346405229	0.724443070597243	0.920000000000001
63.5444341382885	-45.1500315277014	0.642520215070596	0.770334547788252	0.514705882352941	0.758035513182296	0.920000000000001
63.5533349808359	-45.1519971767325	0.649405600520278	0.771448016960954	0.527363184079602	0.73883633259386	0.920000000000001
63.5622240066366	-45.1542142840715	0.610070285595478	0.769160179034093	0.450980392156863	0.748562525802128	0.920000000000001
63.5711812058997	-45.1565492547836	0.646143668389444	0.705222660161974	0.587064676616915	0.730742999823629	0.920000000000001
63.5800902725648	-45.1586265615423	0.622456924596575	0.717550665113548	0.527363184079602	0.721951920749939	0.920000000000001
63.58898949237	-45.1606295985954	0.677204461366024	0.820095197241853	0.534313725490196	0.722229124769863	0.920000000000001
63.5979461108522	-45.1628510822346	0.603629884952195	0.775887220884783	0.431372549019608	0.737598682110134	0.920000000000001
63.6069025472403	-45.1650780133922	0.537073625211671	0.711402152384127	0.362745098039216	0.739502984111709	0.920000000000001
63.6157974131578	-45.1671790922108	0.617756452702547	0.713124845703601	0.522388059701493	0.729469341584934	0.920000000000001
63.6246936140564	-45.1692512969173	0.622809575930797	0.784834838136104	0.46078431372549	0.728227467743927	0.920000000000001
63.6336513064319	-45.1714521072592	0.672083447798948	0.790245326970445	0.553921568627451	0.724041919133021	0.920000000000001
63.642539959684	-45.1736814559808	0.623527343744952	0.749542249678959	0.497512437810945	0.726005821026682	0.920000000000001
63.6514318378614	-45.1758456815803	0.651943955585106	0.749966342542761	0.553921568627451	0.720612108089386	0.920000000000001
63.6603931317604	-45.177974513945	0.701396417868647	0.804753620051021	0.598039215686274	0.75661138149916	0.920000000000001
63.6692859777144	-45.180121565659	0.699795169400642	0.817500786562477	0.582089552238806	0.737165690892703	0.920000000000001
63.678176343725	-45.1823204143025	0.678350313006343	0.792975135816608	0.563725490196078	0.718582469579518	0.92
63.6871387513017	-45.1844265318565	0.671060033914012	0.802904381553514	0.53921568627451	0.743418163746896	0.92
63.6960983479525	-45.1865931405877	0.737483518133301	0.85241801665876	0.622549019607843	0.773724721761249	0.920000000000001
63.7049889066221	-45.1887903458615	0.691389475567456	0.765863528249341	0.616915422885572	0.757436136800886	0.920000000000001
63.7138798491745	-45.1909782871663	0.735814843603605	0.849080667599367	0.622549019607843	0.759473345676477	0.920000000000001
63.72284370758	-45.1930533726209	0.639673867306355	0.798955577749965	0.480392156862745	0.699013386769422	0.92
63.7317380236094	-45.1951689618695	0.671927248909488	0.821466438117485	0.522388059701492	0.71753761897797	0.92
63.7406219959459	-45.197498892152	0.744686799912763	0.901138305707879	0.588235294117647	0.76102312015797	0.92
63.7495763420796	-45.1997513049539	0.628046583577278	0.753605604965501	0.502487562189055	0.744746333247082	0.920000000000001
63.7584780470454	-45.2018202410479	0.690984122387207	0.78495331940128	0.597014925373134	0.7551935297139	0.920000000000001
63.7673745770436	-45.2038912551234	0.799866421891596	0.884046569273387	0.715686274509804	0.79519015774678	0.920000000000001
63.7763307804803	-45.2061299718169	0.669538695247914	0.780253861084062	0.558823529411765	0.732062875018618	0.920000000000001
63.7852844924215	-45.2084211089658	0.587377408926836	0.743382268834063	0.431372549019608	0.715421534799855	0.920000000000001
63.7941795865791	-45.2105242355918	0.648978630606871	0.815370196537125	0.482587064676617	0.758179832009155	0.920000000000001
63.8030773003852	-45.2125720262108	0.632787498504394	0.839104408773494	0.426470588235294	0.742914441988514	0.920000000000001
63.8120306669961	-45.2148702134648	0.606907807833387	0.772639145078538	0.441176470588235	0.734666711954159	0.920000000000001
63.820913935699	-45.2172173977818	0.646488334317586	0.745712987043132	0.54726368159204	0.710681128649159	0.920000000000001
63.8298092834094	-45.219316738988	0.557529017682188	0.762116858893788	0.352941176470588	0.712399639605794	0.92
63.8387754772177	-45.2213456379636	0.691416665519619	0.765186272215709	0.617647058823529	0.727662803705816	0.920000000000001
63.8476640998906	-45.2235863099862	0.723912681226767	0.815984566433634	0.6318407960199	0.738811210599335	0.920000000000001
63.8565481587121	-45.2259190656684	0.680736244660453	0.783041116771885	0.57843137254902	0.7172088250587	0.920000000000001
63.8655097801684	-45.228045842428	0.58016920089234	0.802495264529777	0.357843137254902	0.747872728119505	0.92
63.8744742417779	-45.230112923924	0.614760670014415	0.798148791009221	0.431372549019608	0.751315329243949	0.920000000000001
63.8833623363896	-45.2323670510342	0.68455121634254	0.82183875109304	0.54726368159204	0.775995398991358	0.920000000000001
63.8922484284929	-45.2346638589657	0.558571969044939	0.744594918482035	0.372549019607843	0.683466336960142	0.92
63.901207237298	-45.2368579056886	0.457820464582105	0.636229164458329	0.279411764705882	0.703758590123075	0.92
63.9101022190014	-45.2389716850745	0.538092157779048	0.713000235956105	0.36318407960199	0.709933613981469	0.92
63.918994677202	-45.2411397383648	0.57932501618612	0.746885326489887	0.411764705882353	0.707777381420467	0.92
63.9279420909709	-45.2433738885153	0.679137494694956	0.865737675957075	0.492537313432836	0.729128059853021	0.92
63.9368950015851	-45.2456074527745	0.65709885288687	0.877923195969818	0.436274509803922	0.729866545324264	0.92
63.9457858415137	-45.2478112928936	0.686212134421539	0.845061084763475	0.527363184079602	0.721794508522744	0.92
63.9546764823208	-45.2500199699594	0.577536660515337	0.782524301422831	0.372549019607843	0.707694633690714	0.92
63.9636349620576	-45.2522251533553	0.508520048730232	0.727824411185955	0.28921568627451	0.710265949880988	0.92
63.9725270871059	-45.2544039484412	0.559734747526098	0.811011783609411	0.308457711442786	0.719935923130554	0.92
63.9814165017959	-45.2566394659943	0.6708298863504	0.875973498190996	0.465686274509804	0.764264658046871	0.920000000000001
63.9903732091849	-45.2588828178045	0.701305344759657	0.829081277754608	0.573529411764706	0.716912473809899	0.92
63.9992667990884	-45.2610317063508	0.675538640469177	0.793863350590096	0.557213930348259	0.720466231039199	0.92
64.0081598808926	-45.2631923547465	0.602335958273484	0.75859348517442	0.446078431372549	0.705115060383767	0.92
64.0171153988536	-45.2654622529863	0.543743784128046	0.783565999628642	0.303921568627451	0.726382782110852	0.92
64.0260686641236	-45.2677787116722	0.479029521933772	0.668843357593035	0.28921568627451	0.719918035595055	0.92
64.0349605130281	-45.2699666688583	0.647590016711609	0.752891476209287	0.54228855721393	0.723813015655963	0.92
64.0438572592631	-45.2720494134079	0.623756556658174	0.781826838806544	0.465686274509804	0.69407029661257	0.92
64.0528129368125	-45.2743149515457	0.718852606935827	0.800450311910869	0.637254901960784	0.705428967794946	0.920000000000001
64.0616929883044	-45.2767403157579	0.718297029884353	0.745051771211492	0.691542288557214	0.704536743271324	0.920000000000001
64.0705859391082	-45.2789010567148	0.734585897607453	0.763289442273731	0.705882352941176	0.706191516909496	0.92
64.0795560482777	-45.280849137577	0.712431654773234	0.904029976213135	0.520833333333333	0.769038885216932	0.92
64.0884413166943	-45.2831665435718	0.708470346917444	0.800025270949316	0.616915422885572	0.71859214684102	0.920000000000001
64.0973215169668	-45.2855878634464	0.637172539598896	0.784761745864459	0.489583333333333	0.726492911122439	0.92
64.1062887200325	-45.2876123784046	0.708321401436513	0.844503499390439	0.572139303482587	0.75515432091427	0.920000000000001
64.1151928951087	-45.2896791060943	0.693885093694618	0.83221463183368	0.555555555555556	0.715896417649943	0.92
64.1240751858313	-45.292064874378	0.670609902249979	0.75298451038231	0.588235294117647	0.715383834824129	0.920000000000001
64.1330297001711	-45.2943589167148	0.572837993707367	0.699597556042184	0.446078431372549	0.695989663491459	0.92
64.1419947733805	-45.296429248989	0.638462476281211	0.664179854523207	0.612745098039216	0.668894636377926	0.92
64.1508877086133	-45.298598767479	0.61626567848543	0.645466680353946	0.587064676616915	0.698396140224273	0.920000000000001
64.1597732017555	-45.3009249901344	0.67236362117116	0.722178222734478	0.622549019607843	0.706007352545236	0.920000000000001
64.1687308933258	-45.3031561500913	0.620963677970735	0.741927355941471	0.5	0.730994287504515	0.92
64.1776280370843	-45.3052358751729	0.67514092533857	0.773167422816444	0.577114427860696	0.722289907092287	0.920000000000001
64.186516035643	-45.3075107957633	0.564253586157809	0.662820897805813	0.465686274509804	0.709174866278315	0.920000000000001
64.1954681088953	-45.3098608394974	0.658087025471588	0.742644639178471	0.573529411764706	0.753019872892941	0.920000000000001
64.204361057405	-45.3120336277132	0.599106390014369	0.675824720327244	0.522388059701493	0.697227138410843	0.920000000000001
64.213257913822	-45.3141216682552	0.633262515402456	0.781230913157853	0.485294117647059	0.72438013812956	0.92
64.222212905018	-45.316412329357	0.593072499035016	0.686144998070033	0.5	0.704006398973131	0.920000000000001
64.2311630534052	-45.3188023372382	0.640880012393484	0.714508562798663	0.567251461988304	0.717198291100726	0.920000000000001
64.2400578718436	-45.3209335603179	0.683204068912699	0.754467839317934	0.611940298507463	0.739600567650321	0.920000000000001
64.2489559140963	-45.3229939151575	0.640738573895837	0.791281069360301	0.490196078431373	0.741535315332115	0.920000000000001
64.2579054672979	-45.3253937139396	0.606263064712564	0.746839854915324	0.465686274509804	0.734170804496513	0.92
64.2667888447858	-45.3277628930905	0.492513661437003	0.685027322874006	0.3	0.7187404697091	0.92
64.2756887556688	-45.3297821673417	0.662910422042642	0.791507118595088	0.534313725490196	0.750005024586554	0.920000000000001
64.2846470740903	-45.3319361232176	0.638349627957169	0.71948532556608	0.557213930348259	0.713443164858659	0.920000000000001
64.2935298850222	-45.3343791190595	0.482236244692263	0.636114280429301	0.328358208955224	0.687167460550201	0.92
64.3024163483966	-45.3366890593889	0.455177494806442	0.660354989612883	0.25	0.70860940932309	0.92
64.3113836665264	-45.3387155035556	0.616930243607583	0.769379612898226	0.46448087431694	0.732542960554531	0.92
64.3203437833197	-45.3408986512497	0.60343814475427	0.80687628950854	0.4	0.734352316527954	0.92
64.3292214364467	-45.3433880003853	0.672492275875869	0.738019377622385	0.606965174129353	0.732461703606694	0.920000000000001
64.3381099443528	-45.3456577053804	0.737019828791051	0.768157304640925	0.705882352941176	0.754485804342103	0.920000000000001
64.3470771925861	-45.3476877216551	0.693361296535388	0.847506906796266	0.53921568627451	0.770389179663121	0.920000000000001
64.3559670472493	-45.3499314121444	0.448821706767743	0.624011572739466	0.27363184079602	0.685156830784972	0.92
64.364847362491	-45.352371473775	0.524911612664805	0.667470284153139	0.382352941176471	0.721060553224085	0.92
64.3738068497928	-45.3545719959438	0.648870731209443	0.817349305556142	0.480392156862745	0.764971455863116	0.920000000000001
64.3827032209207	-45.3566776934349	0.704476372817267	0.772136825236525	0.63681592039801	0.751362205848254	0.920000000000001
64.3915877981466	-45.3590272688404	0.59033013977964	0.626738710931828	0.553921568627451	0.711564523879983	0.920000000000001
64.4005390915742	-45.3613930682025	0.66592006944309	0.743604844768533	0.588235294117647	0.749337014720876	0.920000000000001
64.4095042752749	-45.3634650196795	0.606300711383993	0.750613118674419	0.461988304093567	0.724499329586742	0.92
64.4183946719058	-45.3656951615281	0.669152938883669	0.81978735924882	0.518518518518518	0.751926927421022	0.92
64.4272718860924	-45.3681981421316	0.804924653169985	0.821970518461182	0.787878787878788	0.791949568688114	0.920000000000001
64.436231670367	-45.3703917171067	0.786001407645347	0.828833416383591	0.743169398907104	0.787645119457719	0.920000000000001
64.4451325914672	-45.3723928402405	0.831567407185107	0.814649965885364	0.848484848484849	0.789461825952652	0.92
64.4540130849299	-45.3748284742954	0.770193437983815	0.809994719104886	0.730392156862745	0.781740564306116	0.920000000000001
64.462957732619	-45.3773259118292	0.756699510905745	0.799113307525776	0.714285714285714	0.769038272776103	0.92
64.4718637293609	-45.379343709511	0.761838073198799	0.806162022103813	0.717514124293785	0.750072557153915	0.920000000000001
64.4807586647631	-45.3814771045341	0.471766348351369	0.669022892781168	0.274509803921569	0.666556703260333	0.92
64.4897020739268	-45.3840124491899	0.455775467310899	0.561824158665515	0.349726775956284	0.658568279262313	0.92
64.4986566744474	-45.3863211345973	0.739121426758891	0.742948735870722	0.735294117647059	0.748500511810387	0.920000000000001
64.5075569279992	-45.3883426977821	0.799820235690726	0.899640471381452	0.7	0.825457079434371	0.920000000000001
64.5164441996765	-45.3906445971822	0.709063590630702	0.829891887143757	0.588235294117647	0.793865891949669	0.920000000000001
64.5253890668605	-45.3931523411402	0.593182795382411	0.730483237823645	0.455882352941177	0.685879326988201	0.92
64.5342814506	-45.3953486519915	0.585065849102654	0.787047121090881	0.383084577114428	0.777757053837246	0.92
64.543177589536	-45.3974678022926	0.810291672982065	0.88528922831707	0.735294117647059	0.799053292127585	0.920000000000001
64.5521261442369	-45.399909152858	0.752701019974209	0.80932360857587	0.696078431372549	0.777743488632999	0.920000000000001
64.5610102522592	-45.4022854686669	0.626268129147517	0.74009844734976	0.512437810945274	0.746488445926091	0.920000000000001
64.5699080804955	-45.4043693168757	0.546387458388379	0.739833740306171	0.352941176470588	0.736757111350772	0.92
64.5788677553463	-45.4065797912985	0.662139950508656	0.804672057880058	0.519607843137255	0.7594002429908	0.920000000000001
64.5878142692346	-45.4090655440327	0.662423211654435	0.736611129191223	0.588235294117647	0.738702324300576	0.920000000000001
64.5967031916164	-45.411341555803	0.714013156426873	0.811110889968174	0.616915422885572	0.771863032738064	0.920000000000001
64.6056045829112	-45.4133427321618	0.807007486880831	0.865715654033771	0.748299319727891	0.777457268813379	0.920000000000001
64.6145603179664	-45.4156365220124	0.821365298275365	0.873122753413474	0.769607843137255	0.800765919732723	0.920000000000001
64.6234367555931	-45.4181697351807	0.763760492809183	0.877520985618365	0.65	0.800647732586309	0.92
64.632328092013	-45.4203944061983	0.69416720378067	0.792374811601744	0.595959595959596	0.753388691152964	0.920000000000001
64.641289628907	-45.4224254505384	0.789498965130616	0.902381014838347	0.676616915422885	0.806518624270055	0.920000000000001
64.6502424437742	-45.4247749958452	0.778817698262821	0.886066769074661	0.67156862745098	0.799539288152902	0.920000000000001
64.6591208119315	-45.4272741132983	0.6864303758843	0.771553562226117	0.601307189542484	0.76115139759533	0.920000000000001
64.6680135428968	-45.4294721085558	0.771285215303026	0.831786116880561	0.71078431372549	0.786988453932625	0.920000000000001
64.6769820084056	-45.4314880323445	0.781708246865666	0.886648816963654	0.676767676767677	0.79766369094802	0.920000000000001
64.6858665161928	-45.4338587560944	0.668713231522365	0.845623184356205	0.491803278688525	0.793663248282123	0.92
64.694741777082	-45.4364173382488	0.574803090713012	0.611144642964485	0.538461538461538	0.694234873725087	0.92
64.7037042367683	-45.438568337636	0.5790846711233	0.780718361854443	0.377450980392157	0.736281935118701	0.920000000000001
64.7126021478761	-45.440652304137	0.720619434550855	0.89860321018698	0.542635658914729	0.797548532326264	0.92
64.7214824675198	-45.4431121896654	0.595651342493438	0.769734057535897	0.42156862745098	0.745807602475046	0.920000000000001
64.7304316271259	-45.445541779984	0.404578072472856	0.650822811612379	0.158333333333333	0.719958769534106	0.92
64.7393969214595	-45.4476284352224	0.501465794924808	0.762735511418245	0.240196078431372	0.73807542787965	0.92
64.7482877249191	-45.4498699750814	0.582004640343987	0.820725698598423	0.343283582089552	0.750907981934998	0.920000000000001
64.7571659905986	-45.4523747248209	0.558088358554402	0.777941422991157	0.338235294117647	0.77219342354368	0.920000000000001
64.7661212104378	-45.4546864880405	0.583051770895148	0.710221188849119	0.455882352941177	0.748792769544785	0.920000000000001
64.7750204519496	-45.4567450216389	0.466439204070328	0.750338725600972	0.182539682539683	0.764443125896139	0.92
64.7839061215794	-45.459101328674	0.539471795732578	0.767832480354045	0.311111111111111	0.740847336339826	0.92
64.7928490981277	-45.4616706914541	0.592448974592662	0.774045236007029	0.410852713178295	0.753291420851972	0.92
64.8017422207883	-45.463867039634	0.379525336948599	0.624722315688244	0.134328358208955	0.704122652288514	0.92
64.8106450503202	-45.465842722431	0.361739212982075	0.590145092630817	0.133333333333333	0.699406038752711	0.92
64.8195911005333	-45.4682796333175	0.467484857336861	0.705803048007055	0.229166666666667	0.713590104634326	0.92
64.828532007054	-45.4709413126264	0.401596544952381	0.626722501669469	0.176470588235294	0.697528607686269	0.92
64.8374293737128	-45.473035759552	0.428553270929224	0.714249399001305	0.142857142857143	0.748220112663215	0.92
64.8463328243167	-45.4749922190439	0.493355850191	0.764489478159779	0.222222222222222	0.768214351775399	0.92
64.855277007141	-45.4775329512395	0.398133201458167	0.722820075232717	0.0734463276836158	0.763998028159086	0.92
64.8641482735243	-45.4801772990618	0.306695968195612	0.446725269724557	0.166666666666667	0.650883386303291	0.92
64.8730463239484	-45.4822615287631	0.45489748916518	0.705493903061542	0.204301075268817	0.734503225882476	0.92
64.8820126779532	-45.4843307986918	0.724046423083173	0.753648401721901	0.694444444444445	0.684299724443994	0.92
64.8908890039656	-45.4868786001464	0.424228364539858	0.679144559767547	0.169312169312169	0.709317285298669	0.92
64.8997695196772	-45.4893440763975	0.371039498913437	0.519856775604651	0.222222222222222	0.674329843367101	0.92
64.9087360108788	-45.4914167418167	0.420844133932792	0.650511797277348	0.191176470588235	0.702874732924261	0.92
64.9176276093644	-45.4936543380787	0.409920425699138	0.69285672441415	0.126984126984127	0.707307587953162	0.92
64.9265026866696	-45.4962351979028	0.335118726246775	0.592718072648588	0.0775193798449612	0.67758466728554	0.92
64.9354580505353	-45.4985532850898	0.364799726317134	0.632377230412046	0.0972222222222222	0.704386588116182	0.92
64.9444262289826	-45.5005881749961	0.356878880417569	0.662475709553087	0.0512820512820513	0.653347567799787	0.92
64.9533081012226	-45.5030295665373	0.459192735922615	0.77470731092569	0.14367816091954	0.709749214760787	0.92
64.9621808912484	-45.5056554936186	0.465667829772916	0.714668992879165	0.216666666666667	0.668752493218066	0.92
64.9711434745858	-45.5078171511131	0.389224175241495	0.714722860286911	0.0637254901960784	0.699327513855396	0.92
64.9800442323643	-45.509849519755	0.377807463479543	0.704332875677034	0.0512820512820513	0.733557299752598	0.92
64.9889218799211	-45.5123797895863	0.400105380141449	0.681931190390426	0.118279569892473	0.71650013709411	0.92
