# Supplementary material for: Extreme melt season ice layers reduce firn permeability across Greenland
Source: Nat Commun. 2021 Apr 20;12:2336. doi: 10.1038/s41467-021-22656-5 (PMC8058076; doi:10.1038/s41467-021-22656-5)
Supplement: Supplementary file 3 — Source Data [file 41467_2021_22656_MOESM3_ESM.zip › FinalData/Fig4PlotData/TransectA.txt]

Latitude	Longitude	DistanceAlongTrack	MinDensity2017	Connectivity2017	MinDensity2013	Connectivty2013	TotalMelt
73.8321327084774	-51.8080459373359	0	0.634064536538107	0.0138888888888889	0.682425021930729	0.536723163841808	0.771179637983325
73.8409784617917	-51.8151252740327	1011.47298571615	0.665878868478557	0.162162162162162	0.675433447818376	0.422222222222222	0.771179637983325
73.8497515481438	-51.8222346275229	2015.21170686597	0.652819141546921	0.0833333333333333	0.71684247168461	0.423728813559322	0.771179637983325
73.8583996625046	-51.829217180979	3004.45383935691	0.637768169200887	0.105691056910569	0.671412341662423	0.228813559322034	0.771179637983325
73.8714280228927	-51.8384402145776	4486.40824977471	0.6	0.0625	0.686246868604029	0.202185792349727	0.653825919908908
73.8846263806483	-51.8462311535556	5979.114920787	0.639962510651013	0.130434782608696	0.665777430707378	0.239316239316239	0.653825919908908
73.8934696706449	-51.850641030807	6975.50343134435	0.644530400968794	0.218905472636816	0.658531940412792	0.350574712643678	0.653825919908908
73.9022857680657	-51.8548474264853	7968.02981272718	0.628380450490061	0.186274509803922	0.705701312053997	0.551724137931035	0.653825919908908
73.9111168629018	-51.85912738873	8962.50806217736	0.654394067793475	0.208955223880597	0.720016440271263	0.35632183908046	0.653825919908908
73.9200400775175	-51.8633646163792	9966.99490271528	0.65407693489212	0.372549019607843	0.715498577690779	0.652777777777778	0.653825919908908
73.9289729571285	-51.8677497491432	10973.148904715	0.659766366263479	0.382352941176471	0.697565164910307	0.419540229885057	0.653825919908908
73.9377774381613	-51.872319760915	11965.8928261952	0.668982516496224	0.214689265536723	0.729363948723989	0.707602339181287	0.653825919908908
73.9465748140017	-51.8768746859626	12957.7757085796	0.652059647941453	0.301587301587302	0.712745776587794	0.35672514619883	0.653825919908908
73.9555102815635	-51.8814297381467	13964.9080404222	0.653871437922132	0.333333333333333	0.703348188388789	0.543859649122807	0.653825919908908
73.9644218265064	-51.8858717656892	14968.9048329009	0.652117072597494	0.312925170068027	0.739632536024038	0.529761904761905	0.653825919908908
73.9732295333691	-51.8902323091653	15961.0691897889	0.628207161295697	0.3	0.698061429723632	0.619047619047619	0.653825919908908
73.982134067281	-51.8947218066229	16964.4730552261	0.671074623359033	0.465408805031447	0.646547963215689	0.573099415204678	0.653825919908908
73.9910341777129	-51.8992648502336	17967.6072231522	0.671392899757746	0.333333333333333	0.705590312493968	0.476190476190476	0.653825919908908
73.9998474151074	-51.9036439831383	18960.4337161252	0.645995234101798	0.0945273631840796	0.681855447010019	0.410714285714286	0.653825919908908
74.0087340389724	-51.9079486817809	19961.0607523437	0.625018315312611	0.200980392156863	0.717247565556747	0.491228070175439	0.653825919908908
74.0176050180707	-51.9122831360563	20960.0701202077	0.673459181632689	0.185185185185185	0.697864162499354	0.470238095238095	0.653825919908908
74.0264473039283	-51.9166217352465	21955.9140531906	0.67521015782534	0.346153846153846	0.664884991215973	0.567251461988304	0.653825919908908
74.0353429530377	-51.920937509474	22957.5586133409	0.659736389150227	0.367647058823529	0.651027433096702	0.444444444444444	0.653825919908908
74.0442850532107	-51.9255514759613	23965.5794365641	0.6487492540122	0.142156862745098	0.676941915361815	0.310344827586207	0.640343845002353
74.0531431944931	-51.9301048204926	24964.0514502475	0.626994370563018	0.0533333333333333	0.674073888165693	0.208333333333333	0.640343845002353
74.0619408440457	-51.9343737124744	25954.6382519036	0.636141029154354	0.116279069767442	0.695016345355773	0.777777777777778	0.640343845002353
74.0708738607754	-51.938934410121	26961.3974337808	0.630496635409892	0.124378109452736	0.656121642355989	0.545977011494253	0.640343845002353
74.0797493746076	-51.9437395479443	27962.86506109	0.648457771867731	0.156862745098039	0.698293125876768	0.555555555555556	0.640343845002353
74.0885698165151	-51.9486850024253	28958.886599171	0.665049793455467	0.240196078431373	0.694517455225756	0.522988505747126	0.640343845002353
74.0974198508029	-51.9534874144981	29957.5073345864	0.686410792287742	0.507462686567164	0.675955274200752	0.295698924731183	0.640343845002353
74.1063556792145	-51.9577931734899	30963.4878761033	0.660891206508002	0.318627450980392	0.686148528775917	0.423728813559322	0.640343845002353
74.1152493742982	-51.9618345838335	31963.7676359707	0.64875216132153	0.235294117647059	0.693713832707822	0.432748538011696	0.640343845002353
74.1240843831515	-51.9659446614528	32957.803302099	0.656237319247769	0.132075471698113	0.690480133691591	0.549242424242424	0.640343845002353
74.13297256257	-51.9705324691933	33959.6541487013	0.680592616006489	0.360544217687075	0.68810954250949	0.532163742690059	0.640343845002353
74.1418755913128	-51.9752143847209	34963.5410415113	0.681415456801939	0.205882352941176	0.696044034273448	0.5	0.640343845002353
74.1507147183411	-51.9796453970604	35959.290861653	0.680131102409103	0.308457711442786	0.707116113354363	0.43859649122807	0.640343845002353
74.1595981790847	-51.9839232759282	36959.3144250074	0.702522327377311	0.357843137254902	0.695534313148306	0.703252032520325	0.640343845002353
74.1685050486929	-51.9886471174655	37963.7771310032	0.678587223695382	0.466666666666667	0.696072195970046	0.528735632183908	0.640343845002353
74.1773775554392	-51.9933475563527	38964.3316027452	0.711781939355827	0.374358974358974	0.703998969813577	0.525423728813559	0.640343845002353
74.1862397803141	-51.9977833236778	39962.6184691457	0.684831986950496	0.36318407960199	0.710933611026463	0.482758620689655	0.640343845002353
74.1951216448362	-52.002112263917	40962.6349033654	0.689109139383788	0.28921568627451	0.712062627842586	0.412429378531073	0.640343845002353
74.2040251514392	-52.0065275168858	41965.3851335351	0.675335595209178	0.367647058823529	0.724308662893795	0.517241379310345	0.640343845002353
74.212859466998	-52.0109848120897	42960.6469591825	0.678766056338459	0.472636815920398	0.708013901610162	0.67816091954023	0.640343845002353
74.2217645911978	-52.0155158821833	43964.0344752771	0.701328893431369	0.549019607843137	0.658080144937634	0.683615819209039	0.601914142412861
74.2306283079492	-52.0200964851273	44963.0429345929	0.695164996459791	0.534313725490196	0.629726540912467	0.557471264367816	0.601914142412861
74.2394292860198	-52.0248105305082	45955.6831051052	0.677666522249961	0.348258706467662	0.674178879644883	0.446327683615819	0.601914142412861
74.2483319512791	-52.0295107460113	46959.4856014486	0.669829512989236	0.263681592039801	0.664102139484367	0.405982905982906	0.601914142412861
74.2572914059756	-52.0337570862547	47967.7045275649	0.661859370797546	0.274509803921569	0.707548975012805	0.572222222222222	0.601914142412861
74.2661709242079	-52.0380472272475	48967.2385695194	0.669618143996671	0.348039215686275	0.678040804299871	0.576271186440678	0.601914142412861
74.2749813218204	-52.0424807702893	49959.6931792688	0.681941377342156	0.447761194029851	0.656085745502969	0.621468926553672	0.601914142412861
74.2838271970484	-52.0470250444107	50956.5187283824	0.694637235799287	0.573529411764706	0.679887579199983	0.661016949152542	0.601914142412861
74.2927158959655	-52.0517230788976	51958.7173535282	0.673730810343575	0.362745098039216	0.691350431522212	0.717514124293785	0.601914142412861
74.3015648621314	-52.0564984145951	52956.8511318208	0.669903146039568	0.27363184079602	0.652778454680652	0.488505747126437	0.601914142412861
74.3104379445813	-52.0613861067468	53958.132487056	0.670529344719725	0.602941176470588	0.658676130233525	0.67816091954023	0.601914142412861
74.3193284482451	-52.0662067541685	54961.0301544898	0.685306528164414	0.318627450980392	0.681919038194044	0.484848484848485	0.601914142412861
74.3281631634311	-52.070491913709	55955.5272954192	0.676527417876992	0.258706467661691	0.679130101040045	0.366071428571429	0.601914142412861
74.337054629442	-52.0750674613056	56957.465014272	0.663444731355805	0.431372549019608	0.670582594915867	0.672316384180791	0.601914142412861
74.3460149876965	-52.0796672445798	57967.1095878198	0.65320700429791	0.514619883040936	0.669530858275582	0.621468926553672	0.601914142412861
74.3548930134352	-52.0841509017759	58967.16444943	0.650336976230543	0.484848484848485	0.644220076357319	0.528735632183908	0.601914142412861
74.3636778525418	-52.088852607861	59957.8221488033	0.644616670992837	0.383084577114428	0.655528743793283	0.603448275862069	0.601914142412861
74.3725272226664	-52.0938561081135	60956.9266351277	0.652535169437122	0.553921568627451	0.636533205357985	0.761261261261261	0.601914142412861
74.3814623067554	-52.098666336696	61964.6272292309	0.645156224388817	0.549019607843137	0.644464366726643	0.661016949152542	0.601914142412861
74.3903168562552	-52.1035544772332	62963.7639375375	0.644462407584987	0.54726368159204	0.634832958153613	0.62	0.601914142412861
74.3991773354155	-52.1083188815628	63963.0049998089	0.632513591891671	0.485294117647059	0.625256353404854	0.449074074074074	0.560413178120409
74.4080468705879	-52.1128700499799	64962.34044179	0.63156471353849	0.32843137254902	0.656117297963558	0.494252873563218	0.560413178120409
74.41690235968	-52.1177427766016	65961.4796483333	0.630497790680069	0.353233830845771	0.635839475943291	0.423076923076923	0.560413178120409
74.4257633242352	-52.1224464620468	66960.4839513742	0.637899077795335	0.278606965174129	0.663344513403122	0.477011494252874	0.560413178120409
74.4346215244814	-52.1271985658946	67959.3784640203	0.632552659517476	0.519607843137255	0.652080324243611	0.361581920903955	0.560413178120409
74.443486773689	-52.1317046389975	68958.0183515206	0.632602563060969	0.313432835820895	0.635974279398855	0.632183908045977	0.560413178120409
74.4523463575395	-52.1363107584002	69956.4316958385	0.627924741667689	0.392156862745098	0.61666483945608	0.395480225988701	0.560413178120409
74.4612827680966	-52.1408985524665	70963.2537505647	0.629691955594748	0.254901960784314	0.629793020673033	0.378531073446328	0.560413178120409
74.4701317525754	-52.145656367518	71961.1125319593	0.617308414701408	0.225490196078431	0.621726210366342	0.385057471264368	0.560413178120409
74.47897240701	-52.1505747223571	72958.7363874346	0.600651643232722	0.17816091954023	0.617871057308658	0.203389830508475	0.560413178120409
74.4879079878979	-52.1552927944153	73965.9750582316	0.605790241767818	0.156862745098039	0.621413372641985	0.350282485875706	0.560413178120409
74.4967638634004	-52.1598453332714	74963.7102518803	0.603349953192303	0.21078431372549	0.621085353327511	0.503472222222222	0.560413178120409
74.5055991299979	-52.1644725580052	75959.4637538161	0.603698810382258	0.104477611940299	NaN	0.246666666666667	0.560413178120409
74.5145068980775	-52.1691064342494	76963.2493335978	0.605637277508441	0.122549019607843	0.620202700994476	0.485875706214689	0.560413178120409
74.5233984875592	-52.1739715917836	77966.2099926425	0.602490795002537	0.0735294117647059	0.62079102521576	0.338983050847458	0.560413178120409
74.5322045022087	-52.1788401580689	78959.724462797	0.6	0.0793650793650794	0.609211244284597	0.454022988505747	0.560413178120409
74.5410078112156	-52.1836588560352	79952.7136088871	0.602358147658565	0.087719298245614	0.609774037822618	0.474576271186441	0.560413178120409
74.5499623662218	-52.1885546595216	80962.7274796588	0.603390740070799	0.122549019607843	0.607255566742626	0.3	0.560413178120409
74.5588563631115	-52.1929774658529	81964.0976501806	0.610539536357356	0.0686274509803922	0.61793760482789	0.239316239316239	0.560413178120409
74.5676629936852	-52.1977408542378	82957.1854791932	0.6	0.126436781609195	0.622813284554439	0.350282485875706	0.560413178120409
74.5765475044537	-52.202652498535	83959.4990447257	0.600418933019437	0.21078431372549	0.609701254811702	0.310734463276836	0.526891705461341
74.5854422139782	-52.207429080268	84962.3527868291	0.6	0.151960784313725	0.625631549421269	0.457627118644068	0.526891705461341
74.5943452297169	-52.2121070164077	85965.7046938877	0.6	0.238805970149254	0.616554292539624	0.384180790960452	0.526891705461341
74.6031725895341	-52.216854722226	86960.9747276438	0.601449580199898	0.129353233830846	0.648981358993358	0.17816091954023	0.526891705461341
74.6120132808529	-52.221369116932	87956.7546828493	0.623016348888884	0.269607843137255	0.676858246920771	0.542372881355932	0.526891705461341
74.6209298847574	-52.2260970176545	88961.7839867748	0.631367150876745	0.442786069651741	0.642969491238031	0.587570621468926	0.526891705461341
74.6297711408223	-52.2308641666238	89958.6396832771	0.646277749325587	0.612745098039216	0.620264446479574	0.302083333333333	0.526891705461341
74.6386338806565	-52.235206241876	90956.1608974467	0.643524247959066	0.558823529411764	0.623117657413277	0.571428571428572	0.526891705461341
74.6475679183436	-52.2399488156603	91963.1469659792	0.652357443980815	0.470588235294118	0.640198828615689	0.514124293785311	0.526891705461341
74.6564204316864	-52.2448826498517	92961.9225428227	0.635224404219809	0.492537313432836	0.65266282538639	0.655172413793103	0.526891705461341
74.6652614789193	-52.249871314366	93959.6587915312	0.60533160327106	0.387254901960784	0.628087964879252	0.557471264367816	0.526891705461341
74.6741632064603	-52.2547940003501	94963.7989068069	0.617469250234713	0.524509803921569	0.613588173402475	0.576271186440678	0.526891705461341
74.6829766078805	-52.2598166427728	95958.6092232877	0.657351959683395	0.567164179104478	0.638055926919178	0.533333333333333	0.526891705461341
74.6918649599442	-52.2646860090335	96961.0235590466	0.629234288648994	0.470588235294118	0.6	0.403030303030303	0.526891705461341
74.7007530504289	-52.2693961439637	97962.736979817	0.62315316776484	0.406862745098039	0.607257353162925	0.5	0.526891705461341
74.7095531600879	-52.2742407767183	98955.2777762175	0.649047509534839	0.442786069651741	0.610318617817277	0.0903954802259887	0.526891705461341
74.7184373377056	-52.2787925763261	99955.9036378701	0.611749945837284	0.191176470588235	0.651945546404969	0.367231638418079	0.526891705461341
74.7273926357346	-52.2834453978153	100964.786390668	0.61032070831306	0.406862745098039	0.621611300533134	0.327956989247312	0.526891705461341
74.736256053359	-52.2884866872071	101965.128778603	0.608110154420528	0.367647058823529	0.63616518658145	0.369047619047619	0.526891705461341
74.7450667875666	-52.2927565747008	102956.52043163	0.62117672635847	0.45273631840796	0.619067420748337	0.552631578947368	0.526891705461341
74.754021160357	-52.2973922657708	103965.20360991	0.621001838936848	0.446078431372549	0.62543924001872	0.557692307692308	0.471606291994874
74.7628862817365	-52.3023600080945	104965.381955023	0.61527267179844	0.441176470588235	0.638436789894822	0.419540229885057	0.471606291994874
74.7716735446295	-52.3074000667908	105957.266477183	0.619619887047508	0.432835820895522	0.625813515796237	0.378531073446328	0.471606291994874
74.7805363961777	-52.3125685191166	106958.0460499	0.629357745255331	0.641791044776119	0.638992388293595	0.502824858757062	0.471606291994874
74.7893990052726	-52.3177446604293	107958.820742153	0.656970548196032	0.774509803921568	0.710202722076758	0.593220338983051	0.471606291994874
74.7982622253076	-52.3228708832981	108959.430105619	0.660705175763557	0.706467661691542	NaN	0.577777777777778	0.471606291994874
74.8071323386167	-52.327785171235	109959.877225891	0.716861191402747	0.965686274509804	0.710530336479707	0.915254237288135	0.471606291994874
74.8159798541754	-52.3332480445019	110960.255699622	0.775853699646223	1.00490196078431	NaN	1	0.471606291994874
74.8377718715858	-52.352892762857	113459.457170488	0.773635822131988	0.962962962962963	0.628061579561984	0.794532627865961	0.471606291994874
74.8594242923769	-52.3734739211676	115949.767051716	0.673005022938697	0.826086956521739	0.619180733698899	0.5	0.471606291994874
74.8679525529511	-52.3838311312058	116948.424140335	0.645340856410576	0.895238095238095	0.680530159009662	0.627450980392157	0.471606291994874
74.8764126237918	-52.3947142820613	117944.553031791	0.658078211344935	0.87037037037037	0.654053948670514	0.494047619047619	0.471606291994874
74.8849343547001	-52.4055520640665	118946.737184761	0.690832099311944	0.90547263681592	0.630151368452706	0.6775956284153	0.471606291994874
74.8934134859656	-52.4167557166625	119947.774738963	0.686991606318813	0.851851851851852	0.644503561364266	0.760869565217391	0.471606291994874
74.9018606372385	-52.4277171356987	120943.100074405	0.619529191915739	0.637254901960784	0.666041053536383	0.5	0.471606291994874
74.9103631472686	-52.4384227648498	121941.882360624	0.619311171659565	0.702380952380952	0.621517959945642	0.638888888888889	0.471606291994874
74.9188751143456	-52.4494007131537	122944.106335203	0.632195930009006	0.735632183908046	0.653305011004533	0.644444444444444	0.471606291994874
74.9273174174394	-52.4605657724389	123940.662149898	0.667254898564336	0.745098039215686	0.677105945151903	0.587570621468927	0.471606291994874
74.9357868009035	-52.4716734135714	124939.480223748	0.671473061331403	0.891472868217054	0.62327318582581	0.527777777777778	0.423031955266371
74.9442928856543	-52.482595045133	125940.398213475	0.682279478760871	0.941176470588235	0.662444156765466	0.699074074074074	0.423031955266371
74.9527799247757	-52.4940039335283	126943.815053766	0.649058073196795	0.970149253731343	0.655459217059563	0.527777777777778	0.423031955266371
74.9612951639012	-52.50531832517	127949.248154165	0.653361826080665	0.794117647058823	0.675393771401562	0.654970760233918	0.423031955266371
74.9697523248655	-52.5165236518904	128947.465068754	0.673218343969266	0.893333333333333	0.684335198776586	0.653061224489796	0.423031955266371
74.978232543433	-52.5275779274059	129946.649651154	0.741216593985291	0.866666666666667	0.664479222933592	0.650406504065041	0.423031955266371
74.9867500449107	-52.5383105652254	130946.792894088	0.690943107413267	0.862745098039216	0.704377619298687	0.691056910569106	0.423031955266371
74.9952506271491	-52.5492752439407	131947.195026467	0.708476768459022	0.872549019607843	0.669404667667418	0.644144144144144	0.423031955266371
75.0037708406007	-52.5600033917707	132947.480500606	0.671099067735642	0.865671641791045	0.67137883343769	0.836158192090395	0.423031955266371
75.0122360418545	-52.5710306515453	133944.603707551	0.653070197203899	0.88235294117647	0.643850011499429	0.735632183908046	0.423031955266371
75.0206832339889	-52.5821259260554	134940.396761304	0.629574794250806	0.769607843137255	0.663731344669915	0.734463276836158	0.423031955266371
75.029132849326	-52.593394821814	135938.011530964	0.610729483174721	0.696517412935323	0.633769358133737	0.638418079096045	0.423031955266371
75.0376314581099	-52.6048489332678	136942.484119746	0.641640428523441	0.78921568627451	0.664860843457685	0.633333333333333	0.423031955266371
75.0461227720503	-52.6161893825291	137945.055318885	0.622217062688879	0.617647058823529	0.667713248975917	0.745762711864407	0.423031955266371
75.0545218821979	-52.6274851933886	138937.421780977	0.650750440003412	0.72636815920398	0.649686126490164	0.734463276836158	0.423031955266371
75.0629904932636	-52.6387797366707	139937.050618648	0.687974955277607	0.769607843137255	0.641206218362526	0.505555555555556	0.423031955266371
75.0715644169491	-52.649705343183	140944.380937368	0.719115102293958	0.965686274509804	0.62575294582563	0.666666666666667	0.423031955266371
75.0800183654671	-52.6609995050541	141942.342141272	0.688479118391779	0.867647058823529	0.62658062832763	0.466666666666667	0.423031955266371
75.0884659287738	-52.6723161682361	142939.782358079	0.618226460661947	0.661691542288557	0.630857387463003	0.350574712643678	0.423031955266371
75.0969837582053	-52.6837550505012	143945.72375868	0.639739932039239	0.75	0.664877395839199	0.333333333333333	0.423031955266371
75.1053210168972	-52.6962555763306	144943.136543164	0.685673013463535	0.769607843137255	0.662468405008075	0.440677966101695	0.37328001994919
75.113634969431	-52.7089887675721	145940.479235424	0.657370604173908	0.701492537313433	0.665901522746387	0.444444444444445	0.37328001994919
75.1261554181559	-52.7280508264275	147441.107720177	0.65508898433725	0.793333333333333	0.6943436459352	0.550980392156863	0.37328001994919
75.1385296719727	-52.7478052386012	148933.797111598	0.695081462452372	0.888888888888889	0.667815662245705	0.826530612244898	0.37328001994919
75.1467480529132	-52.7615992373581	149932.547929009	0.637134432359112	0.777777777777778	0.660625425326346	0.683333333333333	0.37328001994919
75.1550276760126	-52.7756760640133	150940.704280783	0.617176461717468	0.833333333333333	0.625328079971486	0.805555555555555	0.37328001994919
75.1714117747559	-52.8034896140405	152934.95083334	0.736037253574448	0.871212121212121	0.616783893404422	0.531746031746032	0.37328001994919
75.1878198564789	-52.8316003162607	154934.705957337	0.64810612351982	0.675925925925926	0.618172216808183	0.392857142857143	0.37328001994919
75.1960526130064	-52.8455367555242	155936.037312434	0.6	0.294117647058823	0.651334603868206	0.32051282051282	0.37328001994919
75.2042183094319	-52.8593285698273	156928.77616322	0.631105406114686	0.420289855072464	0.652309335623647	0.472868217054264	0.37328001994919
75.2124399423742	-52.8733633281941	157929.915344219	0.6	0.111111111111111	0.692209630574267	0.580952380952381	0.37328001994919
75.2207127122257	-52.8869422589934	158931.112451022	0.612427314978542	0.571428571428572	0.676707276103697	0.601449275362319	0.37328001994919
75.2289300301481	-52.9009855271918	159931.733938812	0.68008467664472	0.848484848484848	0.644663123437474	0.666666666666667	0.37328001994919
75.2371324861452	-52.9152000451957	160932.708938197	0.689545621828121	0.712121212121212	0.680364768850883	0.431034482758621	0.37328001994919
75.2453041655481	-52.929188945488	161927.870486114	0.706674723776645	0.952380952380952	0.665571355578987	0.604519774011299	0.37328001994919
75.2534933854245	-52.9432727120202	162925.820666645	0.665732798228534	0.742138364779874	0.677317202719336	0.457627118644068	0.37328001994919
75.261726273785	-52.9571904827567	163926.276914197	0.670148873219235	0.688172043010753	NaN	0.677966101694915	0.37328001994919
75.2699588964635	-52.9712951168158	164928.730185457	0.678362099267058	0.731481481481481	0.6108622186512	0.728571428571429	0.322544378887862
75.2781551025113	-52.9858862582596	165932.988011507	0.6	0.428571428571429	0.659323329895931	0.52	0.322544378887862
75.2864249314851	-52.9999931170792	166939.102030117	0.620642287486165	0.407960199004975	0.637270515490422	0.283950617283951	0.322544378887862
75.2946445170339	-53.0138611155325	167937.298665575	0.620846935527955	0.362745098039216	0.642195286293166	0.707070707070707	0.322544378887862
75.3027651620993	-53.0279137511873	168927.362819467	0.684048639166358	0.696517412935323	0.684653677987819	0.4	0.322544378887862
75.3110605127285	-53.0412467752723	169927.351840439	0.717990383423031	0.916666666666667	0.653717500121331	0.350282485875706	0.322544378887862
75.3194083387452	-53.0548913463186	170936.033235173	0.698100990847167	0.602941176470588	0.64444729893997	0.709523809523809	0.322544378887862
75.3276085775762	-53.069055845018	171935.242782582	0.676462726015453	0.705882352941176	0.715444308918274	0.630952380952381	0.322544378887862
75.3358046517748	-53.083208421014	172933.8041484	0.713709883978125	0.82089552238806	0.704109875383853	0.660130718954248	0.322544378887862
75.3440660585847	-53.097513601459	173940.688228466	0.692222060723565	0.848484848484849	0.663428147288061	0.666666666666667	0.322544378887862
75.352192950897	-53.1119961255324	174935.798844258	0.73213719774027	0.803921568627451	0.616615504152339	0.741379310344828	0.322544378887862
75.3602928949267	-53.1264191152778	175927.386098995	0.7142759237325	0.741293532338308	0.640936197619598	0.675925925925926	0.322544378887862
75.3684971400009	-53.1412628623849	176934.390327188	0.685700921440438	0.745098039215686	0.701383544063081	0.344444444444444	0.322544378887862
75.3767202607503	-53.1557804937451	177939.435068175	0.645491562096384	0.715686274509804	0.725485425424847	0.372881355932203	0.322544378887862
75.3848367944526	-53.1703142050697	178933.721143257	0.697017025059794	0.91044776119403	0.709887725168088	0.570621468926554	0.322544378887862
75.3930175474627	-53.1848677912388	179934.681662194	0.657229457662106	0.696078431372549	0.675058691051407	0.611111111111111	0.322544378887862
75.4012114750796	-53.1991922293236	180934.272407274	0.653062830379123	0.784313725490196	0.690944187349071	0.615819209039548	0.322544378887862
75.4093662733026	-53.2137576674632	181932.544423133	0.607793031878815	0.766169154228855	0.687798133434057	0.473684210526316	0.322544378887862
75.4176197864378	-53.2281182977129	182938.456587769	0.647230041324622	0.71078431372549	0.684415919703754	0.794444444444444	0.322544378887862
75.4258588423086	-53.2425432025295	183943.529256951	0.680206611949751	0.725490196078431	0.641230957378416	0.927777777777777	0.322544378887862
75.4339905686709	-53.2571487158524	184939.640273373	0.699719955335548	0.696078431372549	0.689344702940134	0.807909604519774	0.322544378887862
75.4421324380523	-53.2716827551768	185935.867794242	0.744384530932874	0.845771144278607	0.701603296265638	0.572222222222222	0.248389036898792
75.4503153439944	-53.2859108962431	186932.716127168	0.727436031767892	0.880597014925373	0.649920736174748	1	0.248389036898792
75.4584221986612	-53.3008301298474	187929.682602485	0.68397945634774	0.838235294117647	0.660662649613466	0.597222222222222	0.248389036898792
75.4665189451842	-53.3158489238748	188926.705076135	0.648512812306251	0.771144278606965	0.626848375396464	0.356060606060606	0.248389036898792
75.4747119588708	-53.3300662823842	189924.206735958	0.671250060709556	0.808823529411764	0.657559951782255	0.359375	0.248389036898792
75.482929071268	-53.3447944513485	190929.868126246	0.657832004191245	0.568627450980392	0.657728003879279	0.0740740740740741	0.248389036898792
75.491166391828	-53.3593520941567	191935.551805898	0.655583641709251	0.745098039215686	0.619242036511459	0.361111111111111	0.248389036898792
75.4993266696455	-53.3738953400897	192933.123439223	0.680687008499653	0.890547263681592	0.619895108690785	0.367231638418079	0.557387042994378
75.5074401826278	-53.3886940359118	193928.785710324	0.66408212234367	0.877450980392157	0.684080517291244	0.225988700564972	0.557387042994378
75.5156547393346	-53.4033870113258	194933.41455192	0.664058702721804	0.745098039215686	0.735772511680823	0.333333333333333	0.557387042994378
75.5238283184932	-53.418030042979	195933.206642282	0.693838880076535	0.830845771144279	0.680277047598592	0.355072463768116	0.557387042994378
75.5319621169558	-53.4330106703468	196932.760156146	0.747341682415407	0.843137254901961	0.718515114985751	0.6	0.557387042994378
75.5401184475309	-53.4478085868853	197932.388360867	0.742314210388813	0.897058823529412	0.707979741895421	0.592592592592593	0.557387042994378
75.5483183649119	-53.4622611522989	198932.439380108	0.660697512002907	0.915422885572139	0.742786193813744	0.744444444444444	0.557387042994378
75.5565058296114	-53.4768538948652	199932.709879802	0.719609236003257	0.828431372549019	0.7613322992607	0.598870056497175	0.557387042994378
75.5646873690387	-53.4915507091313	200933.466647651	0.758880120995708	0.980392156862745	0.726014235370077	0.8	0.557387042994378
75.57286279807	-53.506354153957	201934.726224858	0.776728450917527	1	0.716232896766792	0.785310734463277	0.557387042994378
75.5810465399743	-53.5211269264979	202936.387996614	0.742377430118034	0.926470588235294	0.699595942723425	0.716666666666667	0.557387042994378
75.5892477992968	-53.5357751448771	203938.32820673	0.720728126368228	0.936274509803922	0.693060790715982	0.548022598870057	0.557387042994378
75.5973796592777	-53.5503451709828	204932.216779048	0.741977300148148	0.945273631840796	0.708306887076102	0.711864406779661	0.557387042994378
75.6055617219858	-53.5652652099856	205935.111607818	0.696165235268034	0.842592592592593	0.674717864593899	0.633333333333333	0.411857591072912
75.6137420847582	-53.5802348151505	206938.307964092	0.679236361532588	0.935323383084577	0.727502112512185	0.655367231638418	0.411857591072912
75.621860363606	-53.5950459844135	207933.28261847	0.675771814633204	0.867647058823529	0.738091145115073	0.777777777777778	0.411857591072912
75.6300460988785	-53.6093326762047	208929.15584849	0.657816861762421	0.830845771144278	0.732158710902937	0.787878787878788	0.411857591072912
75.6383036343637	-53.6238323745105	209934.644246504	0.641908637370384	0.894736842105263	0.695720906462941	0.763888888888889	0.411857591072912
75.6464791240302	-53.6391249995117	210940.69722515	0.732171654047511	0.975490196078431	0.694202095082091	0.672955974842767	0.411857591072912
75.6546043385137	-53.6541527441506	211938.485599853	0.756361378236672	1	0.698602613501094	0.808510638297872	0.411857591072912
75.662747708959	-53.6690297616254	212936.294477702	0.666907935596593	0.911764705882353	0.735553139823309	0.745762711864407	0.411857591072912
75.6708245227238	-53.6841976765615	213930.610589726	0.680565972956371	0.843137254901961	0.746796347201803	0.862068965517241	0.411857591072912
75.678932022101	-53.6991064986908	214924.949731461	0.755404606030516	0.975124378109453	0.729172576148856	0.777777777777778	0.411857591072912
75.6871868556555	-53.7138888456471	215932.767307122	0.769049667633823	0.975490196078431	0.694105617082292	0.855555555555555	0.411857591072912
75.695389120401	-53.7291486331573	216940.564821286	0.761817318145683	1	0.667743884998433	0.581920903954802	0.411857591072912
75.7035227344077	-53.7442845938272	217939.875290479	0.747958620373073	0.901960784313725	0.662849439388754	0.418079096045198	0.411857591072912
75.7116986273746	-53.7590951363544	218939.68204312	0.662191184687981	0.810945273631841	0.657064496063807	0.650793650793651	0.411857591072912
75.7198400068621	-53.7742528553854	219939.836931761	0.672660679818757	0.877450980392157	0.719544951976798	0.506666666666667	0.411857591072912
75.7279538688577	-53.7896890589503	220940.338803662	0.676159215731884	0.764705882352941	0.679260092739297	0.373737373737374	0.411857591072912
75.7360558486745	-53.8045219516958	221932.594184711	0.618651292404591	0.771144278606965	0.689036899389933	0.356060606060606	0.411857591072912
75.7441894416225	-53.8197984709508	222933.038154396	0.643999708018656	0.803921568627451	0.730778703573146	0.535087719298246	0.411857591072912
75.7523691861526	-53.8354051067167	223941.887981316	0.71018754773007	0.926470588235294	0.748903799084455	0.672413793103448	0.411857591072912
75.7604845415461	-53.8501266400957	224933.973824701	0.705908711039125	0.900497512437811	0.750835658318888	0.695402298850575	0.411857591072912
75.7687013927345	-53.864765145779	225935.407015814	0.752645124708128	0.941176470588235	0.722533674221813	0.905797101449275	0.279013980597258
75.7768771787174	-53.8798493834276	226937.544130065	0.78162947274756	1.00497512437811	0.723689769179546	0.893617021276596	0.279013980597258
75.7849570348634	-53.8951226183757	227932.016086849	0.768764485649056	0.975124378109453	0.729612592896871	0.80225988700565	0.279013980597258
75.7931482445778	-53.9102783780227	228936.341061958	0.758116484052203	0.936274509803922	0.728282836868181	0.864864864864865	0.279013980597258
75.8013475987077	-53.9253920621756	229940.921663096	0.729151423911537	0.995098039215686	0.70772278039525	0.898550724637681	0.279013980597258
75.8093939183932	-53.9410261450944	230935.914947333	0.723685261790639	0.985294117647059	0.74264722370467	0.768292682926829	0.279013980597258
75.8174821777471	-53.9562417425353	231930.183729551	0.765184990052709	0.965174129353234	0.714337208143292	0.67479674796748	0.279013980597258
75.8256963926617	-53.9710381835216	232932.456414306	0.708764925771639	0.950980392156863	0.731037147560873	0.672316384180791	0.279013980597258
75.833879387113	-53.9861305974939	233934.753077485	0.741475308289397	0.950980392156863	0.640922698112791	0.601626016260163	0.279013980597258
75.8420862222569	-54.0009496729142	234936.338099572	0.734212079715792	0.975124378109453	0.659470306868717	0.609195402298851	0.279013980597258
75.850265358124	-54.0158958848057	235936.415198327	0.674374692384716	0.941176470588235	0.691418372682897	0.770833333333333	0.279013980597258
75.8583533213676	-54.0316021644161	236935.835115646	0.68084091651453	1	0.699503645597327	0.46	0.279013980597258
75.8665157724072	-54.0466952519478	237935.668576162	0.707346487514812	0.975124378109453	0.699554337408616	0.597701149425287	0.279013980597258
75.8747001343046	-54.0615986665475	238935.524166462	0.713929169819932	0.936274509803922	0.696418411750529	0.813008130081301	0.279013980597258
75.8828092279023	-54.0771140567086	239934.555100562	0.714867396817025	0.901960784313726	0.722709903555138	0.76271186440678	0.279013980597258
75.8908996437052	-54.0927680010406	240933.201741411	0.726684591901994	0.960199004975124	0.677108640794475	0.717948717948718	0.279013980597258
75.8990318612017	-54.1080749679714	241931.993689369	0.761717414474028	1	0.677518243062511	0.723404255319149	0.279013980597258
75.9071865577144	-54.123903500764	242938.952396974	0.734977411790422	0.946078431372549	0.696902610451483	0.523809523809524	0.279013980597258
75.9153578008481	-54.1395670786162	243945.572597545	0.716407227484754	0.666666666666667	NaN	0.206349206349206	0.279013980597258
75.9234956944435	-54.1540177353017	244935.189776502	0.700881376027537	0.91044776119403	0.73305801019323	0.553333333333333	0.279013980597258
75.9316658874989	-54.1688942286856	245932.656331046	0.697223530471148	0.833333333333333	0.627617695209536	NaN	0.279013980597258
75.9397148822096	-54.1854350853109	246937.032014897	0.701429270870338	0.808641975308642	0.630095389389382	0.565217391304348	0.217762386140414
75.9477511553822	-54.201319451214	247932.188871992	0.63428071863925	0.877450980392157	NaN	0.466666666666667	0.217762386140414
75.9559906470525	-54.2154162677661	248928.162242563	0.611539967333841	0.746268656716418	0.646464978000334	0.446969696969697	0.217762386140414
75.964254360491	-54.2300240484931	249931.92606684	0.633440581628259	0.804347826086956	0.62944292108254	NaN	0.217762386140414
75.972348251269	-54.2460997064989	250934.806010901	0.653716129249272	0.586206896551724	0.636572527757162	0.145833333333333	0.217762386140414
75.9803838224966	-54.261996251918	251929.613122654	0.639159676497928	0.637931034482759	0.61386807170048	0.297619047619048	0.217762386140414
75.9886146671389	-54.2770345222306	252934.397777061	0.638635799197662	0.704761904761905	NaN	0.524822695035461	0.217762386140414
76.000967889979	-54.3001986204989	254448.812332221	0.628268389875129	0.621212121212121	0.630301593215138	0.708333333333333	0.217762386140414
76.012768596422	-54.3272550406128	255955.142280729	0.648609413161712	0.461538461538462	0.617172526628458	0.037037037037037	0.217762386140414
76.0200897569286	-54.3485343738976	256953.951833704	0.607763317048032	0.733333333333333	NaN	0.0396825396825397	0.217762386140414
76.0311942439279	-54.3796206179989	258450.386084847	0.642959877292703	0.5	0.6	0.105442176870748	0.217762386140414
76.0424314920972	-54.4106107752767	259957.319164464	0.631563969641586	0.322222222222222	0.634871523906275	0.0454545454545454	0.217762386140414
76.0498780470964	-54.4313704303542	260959.059924265	0.62455181915007	0.333333333333333	0.619994296873049	0.133333333333333	0.217762386140414
76.057272773076	-54.4518916524525	261952.25917245	0.636628059121685	0.547008547008547	0.6	0.364583333333333	0.217762386140414
76.0684725920909	-54.4826435133826	263451.324660979	0.608731768885842	0.342592592592593	0.623637102911239	0.246794871794872	0.217762386140414
76.0795801039503	-54.5139660725942	264950.00995052	0.6	0.376811594202898	0.630653357938154	0.491525423728814	0.217762386140414
76.0870127283936	-54.534889155908	265952.103765881	0.613259319822959	0.347222222222222	0.619347903604615	0.182926829268293	0.217762386140414
76.0945166939816	-54.5554204738075	266954.818123664	0.602790553437482	0.239766081871345	0.622653286273436	0.27683615819209	0.217762386140414
76.1019515703365	-54.5757945610454	267948.612044037	0.609247050813583	0.196078431372549	0.6	0.254237288135593	0.210863294618204
76.1094243448848	-54.5964751847508	268950.312161234	0.617304930791597	0.393034825870647	0.609256943304037	0.35	0.210863294618204
76.1168787113064	-54.6172484741354	269951.519251645	0.647571997353354	0.504901960784314	0.629353993670488	0.401515151515151	0.210863294618204
76.1243500432699	-54.637913036526	270952.52497479	0.629543905450484	0.25	0.612395262109871	0.166666666666667	0.210863294618204
76.1318349337111	-54.658503629176	271953.53905933	0.647163160334529	0.393034825870647	0.647897256920146	0.246666666666667	0.210863294618204
76.1392268864993	-54.6796317147687	272953.808391478	0.61951612573293	0.225490196078431	0.624968388886208	0.0933333333333333	0.210863294618204
76.1466703562218	-54.7003556185955	273952.621601526	0.610558042693272	0.166666666666667	0.613713930906676	0.246527777777778	0.210863294618204
76.1540210460105	-54.7210044184059	274941.5517285	0.621194681040613	0.199004975124378	0.613732773273498	0.0847457627118644	0.210863294618204
76.1615070436258	-54.7417187379028	275943.856219955	0.658323846897332	0.186274509803922	0.634105444823477	0.238888888888889	0.210863294618204
76.1690189248379	-54.7628503030947	276954.58743211	0.617710654477772	0.176470588235294	0.6	0.193548387096774	0.210863294618204
76.1765211702524	-54.783486659203	277956.936527045	0.607186653065517	0.196078431372549	0.616859258970957	0.195121951219512	0.210863294618204
76.1839535777398	-54.8040109693002	278950.971150755	0.617734070632134	0.0746268656716418	0.626316169434956	0.277777777777778	0.378241498355033
76.1913330603632	-54.8254466715972	279953.570346109	0.61128464924495	0.225490196078431	0.609392911560507	0.18018018018018	0.378241498355033
76.1987663241671	-54.846621720057	280957.016148099	0.607119664546303	0.166666666666667	0.6	0.135593220338983	0.378241498355033
76.2061755945901	-54.8674115237182	281952.337119132	0.611483482347674	0.218905472636816	0.616611891556145	0.231638418079096	0.378241498355033
76.2210353565845	-54.9093573582189	283951.744151521	0.623725871444423	0.296296296296296	0.692583714449469	0.139303482587065	0.378241498355033
76.2357171449403	-54.9525285168397	285952.546279483	0.62368407585826	0.0571428571428571	0.61143343079554	0.0677966101694915	0.378241498355033
76.2466266655094	-54.985478988942	287452.216491819	0.613560064676974	0.128205128205128	0.6	0.260683760683761	0.378241498355033
76.2572702761202	-55.0201274794748	288954.636610722	0.652359817942134	0.566666666666667	0.620178871736461	0.0555555555555556	0.330746554940473
76.2643233155526	-55.0432207062299	289952.153607451	0.664804626249304	0.36318407960199	0.610673277153996	0.155797101449275	0.330746554940473
76.2712887433414	-55.0665509064778	290945.678587479	0.616019820127857	0.436274509803922	NaN	0.193693693693694	0.330746554940473
76.278217806328	-55.0903643993644	291943.88320428	0.617286911500265	0.53921568627451	0.611032649187787	0.155172413793103	0.330746554940473
76.285211921682	-55.1141091223675	292946.385156397	0.636446424389781	0.19047619047619	0.610582628714766	0.145833333333333	0.330746554940473
76.2921733587587	-55.1382724402237	293952.856464458	0.651687588145079	0.645833333333333	0.627351141672142	0.0900900900900901	0.330746554940473
76.299017653263	-55.1624529477507	294949.355348628	0.6	0.166666666666667	0.619420499900015	0.25	0.330746554940473
76.3060414240303	-55.1860162178941	295950.861328394	0.601010217620823	0.487562189054727	0.603669820509511	0.286821705426357	0.330746554940473
76.3131638317789	-55.2092093342846	296954.813419996	0.605561138123318	0.377358490566038	0.602664907289637	0.264705882352941	0.330746554940473
76.3235866301589	-55.2446880252903	298448.781317613	0.63407501991353	0.239130434782609	NaN	0.234848484848485	0.330746554940473
76.3340199697599	-55.2800989488224	299942.107520414	0.619796718947431	0.194871794871795	0.6	0.187134502923977	0.330746554940473
76.3410113467312	-55.3039430728976	300944.445574721	0.606024239831864	0.220588235294118	0.628140910829766	0.120689655172414	0.330746554940473
76.3480521074515	-55.3279238259926	301953.138303619	0.612457029783813	0.264705882352941	0.604511989273919	0.137931034482759	0.330746554940473
76.354990929926	-55.3517108174475	302949.569661647	0.608104507562148	0.133333333333333	NaN	0.140625	0.330746554940473
76.3619853793777	-55.3750589568542	303943.447186316	0.614429958144812	0.279411764705882	0.6	0.153846153846154	0.330746554940473
76.3690502946059	-55.398439740426	304943.854053099	0.611326321246434	0.176470588235294	0.637266784053015	0.0673758865248227	0.330746554940473
76.3760877127146	-55.4223675593456	305950.588254064	0.6004873709947	0.18407960199005	0.612964779794014	0.124293785310734	0.330746554940473
76.3830779267131	-55.4464439530122	306955.473958567	0.60041510131135	0.133333333333333	0.632113225593073	0.137931034482759	0.330746554940473
76.3899494076164	-55.4705243616095	307949.968663617	0.614551756642176	0.23015873015873	NaN	0.0229885057471264	0.330746554940473
76.3968817324515	-55.4947354686199	308951.689447609	0.609676246808158	0.161764705882353	NaN	0.0451977401129944	0.330746554940473
76.4038420624786	-55.518723619799	309951.928893333	0.602930384361393	0.333333333333333	0.613765356043255	0.0977011494252873	0.330746554940473
76.4107586778485	-55.5428463469046	310950.419186136	0.604678426120417	0.212121212121212	0.621037202966051	0.0621468926553672	0.311178058122416
76.4177023706832	-55.5667654952372	311947.680220251	0.605632152908676	0.201754385964912	0.610904942536742	0.0765765765765766	0.311178058122416
76.4246221227076	-55.5907794525863	312944.236436965	0.615426429180073	0.17156862745098	0.605812875504516	0.0528455284552845	0.311178058122416
76.4316111136741	-55.6149743023699	313949.580421557	0.602290320602159	0.362745098039216	0.636685197668215	0.129943502824859	0.311178058122416
76.4385151953961	-55.6391134652578	314946.458879762	0.622962341709285	0.253731343283582	0.625385403421701	0.203333333333333	0.311178058122416
76.4454249247864	-55.6632634811205	315943.805107189	0.606383026054599	0.431372549019608	0.676682700940647	0.156862745098039	0.311178058122416
76.4524366868024	-55.6874510813919	316950.404694359	0.601709209725326	0.294117647058824	NaN	0.192090395480226	0.311178058122416
76.4593473383138	-55.7116309639649	317947.922665973	0.618325695470574	0.174129353233831	0.607721265491724	0.172413793103448	0.311178058122416
76.4662109114207	-55.7359874040786	318944.124674246	0.614093392034069	0.284313725490196	0.603847088358217	0.202127659574468	0.311178058122416
76.4731596422486	-55.7603885841188	319948.196563278	0.606994054221809	0.446078431372549	0.618522577707057	0.476190476190476	0.311178058122416
76.4799817385459	-55.784906791297	320943.147703845	0.608522882506382	0.472636815920398	0.647313614288084	0.166666666666667	0.311178058122416
76.4869074468235	-55.8089714996682	321939.270641906	0.607760890426206	0.377450980392157	0.673532732778841	0.0545454545454546	0.311178058122416
76.4938778196158	-55.8333971276623	322945.008758332	0.60833292383126	0.431372549019608	0.631092148223623	0.210526315789474	0.311178058122416
76.5007757641154	-55.8582497543327	323951.432993386	0.603614278547383	0.36764705882353	0.602039396173403	0.11437908496732	0.311178058122416
76.5076749551975	-55.8826810047686	324950.722081574	0.605620325821689	0.293532338308458	0.605888243601871	0.275862068965517	0.311178058122416
76.5146320761861	-55.9069498461554	325952.124814309	0.62823170733003	0.416666666666667	0.601293326870476	0.146892655367232	0.311178058122416
76.5216025728852	-55.9312293801703	326954.65998988	0.614251852866407	0.601990049751244	0.607761294932351	0.172413793103448	0.311178058122416
76.5284886365093	-55.9553820530615	327947.602226267	0.604393818117294	0.422885572139304	0.6	0.0747126436781609	0.311178058122416
76.5354321985774	-55.9796688321453	328947.522778249	0.601313596152491	0.387254901960784	0.605370085309706	0.0677966101694915	0.474445068429224
76.5423665297185	-56.0040160871016	329947.437596588	0.600442440686656	0.259803921568627	0.603684885537758	0.0862068965517242	0.474445068429224
76.5492404111695	-56.0282645213258	330940.303739786	0.6	0.238805970149254	0.667910749274983	0.126436781609195	0.474445068429224
76.5561754698372	-56.0528527469814	331943.849239085	0.600203847576949	0.274509803921569	0.63091490718967	0.175141242937853	0.474445068429224
76.5631089713952	-56.0775323470104	332948.565957129	0.602462695112022	0.166666666666667	0.623005139371478	0.17816091954023	0.383908132940625
76.5700137504413	-56.1020851320879	333948.509144188	0.615425389413532	0.0980392156862745	0.648590301875582	0.14367816091954	0.383908132940625
76.5769112251685	-56.1265495802232	334946.161500129	0.606308851191464	0.208955223880597	0.651432614703443	0.126436781609195	0.383908132940625
76.583856051598	-56.1511352144515	335949.687728842	0.614849840063574	0.382352941176471	0.679523226650218	0.384180790960452	0.383908132940625
76.5908082835211	-56.1756748443074	336952.892133	0.605724641979168	0.352941176470588	0.676995413715667	0.431034482758621	0.383908132940625
76.5977024716532	-56.199964926425	337946.78668842	0.603194194963493	0.63681592039801	0.658893075275164	0.350574712643678	0.383908132940625
76.6046388986047	-56.2246368937048	338950.3943035	0.623291397470169	0.637254901960784	0.630253748627948	0.384180790960452	0.383908132940625
76.6115408629741	-56.2495696371479	339955.146258969	0.645825126669636	0.504901960784314	0.688056558520864	0.396551724137931	0.383908132940625
76.6183726536853	-56.2743212233177	340950.67784473	0.625501977573081	0.731343283582089	0.629801939893367	0.195402298850575	0.383908132940625
76.6252197849796	-56.2989210882371	341944.805194705	0.606388214629167	0.627450980392157	0.646319354708641	0.166666666666667	0.383908132940625
76.6321346999414	-56.3236175692185	342946.146212964	0.600945737175552	0.46078431372549	0.660516708075485	0.271186440677966	0.383908132940625
76.6390134353115	-56.3484766599606	343946.857319988	0.60825232451551	0.598039215686274	0.602872132869136	0.310344827586207	0.383908132940625
76.6458433299221	-56.3736414680359	344948.278615099	0.62729683153159	0.497512437810945	0.614374255126894	0.316384180790961	0.383908132940625
76.6526729074098	-56.3989013142447	345951.052247769	0.627935767788756	0.377450980392157	0.605870494404866	0.172413793103448	0.383908132940625
76.6595379507656	-56.4240488776045	346954.756129025	0.620420487415836	0.343283582089552	0.610470749571824	0.203389830508475	0.383908132940625
76.6664703281519	-56.4488947778036	347959.029771142	0.616031155005511	0.416666666666667	0.633564392237417	0.270114942528736	0.383908132940625
76.6733918824014	-56.473305866007	348955.062654381	0.61668263903092	0.378109452736318	0.6	0.346153846153846	0.383908132940625
76.680254549374	-56.498036538324	349951.037756112	0.608508297350414	0.230392156862745	0.625018818484088	0.170940170940171	0.383908132940625
76.6870890904008	-56.5228586479634	350945.902102315	0.606903511718075	0.343137254901961	0.610215792643678	0.123456790123457	0.383908132940625
76.6939639872591	-56.5479158057299	351947.893814808	0.618372755127515	0.243781094527363	0.638015609898178	0.19047619047619	0.383908132940625
76.7007337286923	-56.5734512145468	352948.72616892	0.639141274895794	0.446078431372549	0.614301824708202	0.075	0.383908132940625
76.7075793767256	-56.5982190294487	353943.032163943	0.638231490853603	0.519607843137255	0.628346483770362	0.28735632183908	0.383908132940625
76.7145390209333	-56.6224812265905	354938.778123059	0.619317058198378	0.552238805970149	0.646096358948248	0.356481481481481	0.295366459245444
76.7214585075279	-56.6474713506857	355942.654116816	0.609823797064593	0.303921568627451	0.652325291482051	0.215686274509804	0.295366459245444
76.7283128304628	-56.6726933175815	356944.561740991	0.617654901827324	0.343137254901961	0.635987474369219	0.126436781609195	0.295366459245444
76.7351688497898	-56.6977377098859	357943.471987959	0.605184049159733	0.258706467661692	0.60605942584624	0.254237288135593	0.295366459245444
76.7420379598082	-56.7230871682846	358948.326177363	0.600159030390555	0.387254901960784	0.609188945713638	0.322033898305085	0.295366459245444
76.7488716573868	-56.7485004544617	359951.013424838	0.606301368018561	0.519607843137255	0.630023267663322	0.361581920903955	0.295366459245444
76.7556911458435	-56.7738909989876	360951.90298512	0.606256400505897	0.681372549019608	0.612057115491471	0.27683615819209	0.295366459245444
76.7624821224823	-56.7993851430859	361951.886822802	0.6	0.338308457711443	0.629696495682377	0.225988700564972	0.295366459245444
76.7693006575007	-56.8247693888588	362952.166169382	0.600531957931748	0.372549019607843	0.6	0.0508474576271186	0.295366459245444
76.7761109642922	-56.8502263762341	363952.741443304	0.614787543627943	0.392156862745098	0.605097071157065	0.15819209039548	0.295366459245444
76.7828923951478	-56.8757570762798	364951.883628559	0.600202399330452	0.303482587064677	NaN	0.128205128205128	0.295366459245444
76.7897122787919	-56.9009902062048	365949.145369532	0.604551256337414	0.352941176470588	0.609082827845402	0.0790960451977401	0.295366459245444
76.7965249946592	-56.9262550068777	366946.108126566	0.6	0.283582089552239	0.606131005700912	0.214689265536723	0.295366459245444
76.8032516915557	-56.9519985037933	367943.545742705	0.604611567160522	0.21078431372549	0.614342958840619	0.11864406779661	0.295366459245444
76.8100164308756	-56.9775967617627	368941.544694075	0.600609990261399	0.36318407960199	0.617336288753563	0.0507246376811594	0.295366459245444
76.8169297981687	-57.003040329692	369949.404059043	0.600997615071423	0.215686274509804	0.641462771151881	0.0444444444444444	0.295366459245444
76.823781750627	-57.0283381919724	370949.414856833	0.6093160930566	0.17156862745098	0.668904766567774	0.327586206896552	0.295366459245444
76.8305495956486	-57.0534890719162	371939.628306945	0.610379634139416	0.358208955223881	0.623667086446289	0.135593220338983	0.295366459245444
76.8373911542126	-57.0791660817075	372944.572374053	0.603119802559462	0.401960784313725	0.61133939167532	0.0777777777777778	0.295366459245444
76.8441791023318	-57.1049529838971	373946.584845269	0.606053889906325	0.495098039215686	0.644986340028669	0.137931034482759	0.295366459245444
76.8509410793542	-57.1305749564102	374943.447242973	0.606983466111427	0.666666666666666	0.656910517982196	0.105555555555556	0.295366459245444
76.8577465977351	-57.1565954482783	375950.394903965	0.609212123914045	0.470588235294118	0.644766560119188	0.0726495726495727	0.295366459245444
76.8645965127858	-57.182292603383	376955.521059287	0.616593655321015	0.303921568627451	0.61178074952332	0.0222222222222222	0.184926953894872
76.8714555899207	-57.2073610414319	377950.941825387	0.640643467873717	0.377450980392157	NaN	0.0595238095238095	0.252039320395736
76.8782698787671	-57.2326334474221	378945.637980638	0.627685329284262	0.338308457711443	0.622179000456161	0.0416666666666667	0.252039320395736
76.885099320175	-57.2583073055926	379947.993885913	0.621334637794039	0.534313725490196	0.645417734473469	0.1	0.252039320395736
76.8919036905717	-57.2840490053994	380949.125509461	0.626771418602935	0.593137254901961	0.679442451108268	0.158730158730159	0.252039320395736
76.8984577148459	-57.3109286875095	381948.402111653	0.636232592264126	0.532338308457711	NaN	0	0.252039320395736
76.9046764125087	-57.3392702899872	382946.620891417	0.650152648797348	0.392156862745098	NaN	0.0402298850574713	0.252039320395736
76.9136619742563	-57.382689235367	384434.01629471	0.678460008918944	0.594594594594595	0.63555465655739	0.0694444444444444	0.252039320395736
76.9277646724288	-57.4586701980876	386917.108345721	0.654545995772476	0.398148148148148	0.62140169999818	0.0659722222222222	0.252039320395736
76.9388392171697	-57.5205840265299	388910.117403672	0.660679972013913	0.57843137254902	0.611640300705371	NaN	0.252039320395736
76.9438343795086	-57.5535833520589	389912.261770972	0.643058906426222	0.641975308641975	0.656450783212707	0.214285714285714	0.252039320395736
76.948659547919	-57.5871245338096	390915.215185048	0.634092431414236	0.416666666666667	0.654968111350729	0.158333333333333	0.252039320395736
76.9533740738975	-57.6206616539099	391911.244557884	0.652596810566697	0.731343283582089	0.689760701110818	0.236842105263158	0.252039320395736
76.9580293685927	-57.6544058596103	392907.992094865	0.678390099522236	0.725490196078431	0.661172255838824	0.259259259259259	0.252039320395736
76.9628827629753	-57.6876580061171	393905.756886912	0.671399393344289	0.848039215686274	0.680907337412535	0.272727272727273	0.252039320395736
76.9675844166382	-57.7212882561892	394902.252314134	0.663214119926611	0.82089552238806	0.717977992997848	0.151515151515152	0.252039320395736
76.9723447396653	-57.7551345052775	395906.567979232	0.677348812845012	0.733333333333333	0.671250017439684	0.202185792349727	0.252039320395736
76.977151197055	-57.7888499938079	396910.575156368	0.682355710908808	0.784313725490196	0.663254305862447	0.46474358974359	0.252039320395736
76.981899569155	-57.8223163997998	397905.563518142	0.677735393011856	0.840796019900497	0.680289236829818	0.443396226415094	0.252039320395736
76.9867203911619	-57.8560073534333	398909.391124451	0.672831832027345	0.808823529411765	0.6840607621274	0.398692810457516	0.252039320395736
76.9914619054825	-57.8899564292702	399913.750175841	0.687226887091911	0.799019607843137	0.689169222487391	0.451612903225806	0.252039320395736
76.9962520265144	-57.9230653934104	400902.89179174	0.707135126983973	0.800995024875622	0.698697419080624	0.431034482758621	0.167365470948898
77.0010978340352	-57.95646876585	401901.363169637	0.674813748916531	0.676470588235294	NaN	0.608333333333333	0.167365470948898
77.0058944024661	-57.9904372732491	402908.602200939	0.675968827251917	0.656862745098039	0.697245295836495	0.422222222222222	0.167365470948898
77.0106182573944	-58.0242422333824	403907.798438268	0.663252359245424	0.627450980392157	0.742005385527046	0.308641975308642	0.167365470948898
77.015228712844	-58.0583580713937	404906.794124845	0.696267550310013	0.800995024875622	0.717933982629131	0.236111111111111	0.167365470948898
77.020098150756	-58.0917947507436	405906.388310462	0.700401738615386	0.730392156862745	0.734745355447714	0.296296296296296	0.167365470948898
77.0249842254142	-58.1251938016705	406905.943373021	0.708546925183336	0.805970149253731	0.726630434819085	0.630434782608696	0.167365470948898
77.029625668957	-58.159263129527	407904.932177674	0.718959020065653	0.786069651741293	0.69450650430815	0.616666666666667	0.167365470948898
77.034303896086	-58.1932813135544	408904.706856684	0.690835620271986	0.799019607843137	0.71926928974934	0.711111111111111	0.167365470948898
77.0389740626643	-58.2273638669354	409905.130227737	0.719190952062533	0.647058823529412	0.740945316972337	0.655555555555556	0.167365470948898
77.0436281448512	-58.2615311001396	410906.173388286	0.737969151125365	0.920398009950249	0.741167075628759	0.616666666666667	0.167365470948898
77.048331698738	-58.2956259835466	411908.292456336	0.728906655844226	0.774509803921568	0.6990316032553	0.727777777777778	0.207867844405118
77.0529954614963	-58.3298601261252	412910.808823395	0.716312215967138	0.686274509803922	0.72148295414335	0.638888888888889	0.207867844405118
77.0576659948707	-58.3641374437053	413914.381589575	0.716623868359621	0.720588235294117	0.772488075151062	0.683333333333333	0.207867844405118
77.0623119262653	-58.3980664867842	414908.829457857	0.729668569350871	0.716417910447761	0.702792434386919	0.661016949152542	0.207867844405118
77.0669812530181	-58.4319287799622	415902.965177849	0.751853215090665	0.779411764705882	0.702986445998204	0.772222222222222	0.207867844405118
77.0717402401181	-58.4660425585363	416907.457054873	0.723694841659919	0.769607843137255	0.731515474619444	0.738888888888889	0.207867844405118
77.0763896393356	-58.5001425783436	417904.978531537	0.73237992511002	0.761194029850746	0.737882776631186	0.711864406779661	0.207867844405118
77.0810588530816	-58.5342982574417	418904.581258883	0.726131141609205	0.759803921568627	0.741639938972428	0.705555555555555	0.207867844405118
77.0857111293121	-58.5685830183438	419905.694486725	0.742575477697783	0.720588235294117	0.743091347830381	0.706214689265537	0.207867844405118
77.0903489986209	-58.6025880066143	420899.749249996	0.742123571123159	0.805970149253731	0.72818719227038	0.661016949152542	0.207867844405118
77.0950172786537	-58.6369766809788	421903.488141033	0.747883521643586	0.725490196078431	0.750887158354219	0.827777777777778	0.207867844405118
77.0997148068933	-58.6713399190223	422908.124333296	0.773395978877832	0.88235294117647	0.709728813835671	0.785310734463277	0.207867844405118
77.1043765365611	-58.7054582125045	423905.205977568	0.78514257572371	0.845771144278607	0.710454787923497	0.774011299435028	0.207867844405118
77.1089495525639	-58.7398444098667	424902.627100167	0.767232952946007	0.862745098039215	0.778030948579888	0.788461538461538	0.207867844405118
77.11360907016	-58.7744465553299	425909.369439209	0.71611716244547	0.75	0.738548446458549	0.777777777777778	0.207867844405118
77.1184018266434	-58.8084326586826	426910.61428966	0.734152945618714	0.771144278606965	0.691079755438004	0.724806201550388	0.137755391769111
77.1231345722261	-58.8423245525816	427906.046155227	0.790644081457234	0.950248756218906	0.735830288612439	0.88135593220339	0.137755391769111
77.1278241223269	-58.8768335109615	428911.747123838	0.747082594609674	0.985294117647059	0.738240804639417	0.836158192090395	0.137755391769111
77.1324539237465	-58.9111862381259	429910.403230625	0.722017377532551	0.857843137254902	0.770879197850378	0.718390804597701	0.137755391769111
77.1370513954187	-58.945322555283	430902.329494791	0.751446687089491	0.900497512437811	0.727689586362025	0.841666666666667	0.137755391769111
77.1416442969076	-58.9799616207317	431904.453339922	0.75039478656222	0.729885057471265	0.722506983760859	0.840277777777778	0.137755391769111
77.1463317960487	-59.0144065666786	432907.642316297	0.788819343002438	0.882352941176471	0.729245239248197	0.735632183908046	0.137755391769111
77.1510068029891	-59.0487090750389	433906.824397347	0.787743821248769	0.791044776119403	0.741810086141264	1	0.137755391769111
77.1555161007905	-59.0833746430189	434903.983029247	0.785059753304895	0.975490196078431	0.756445654388524	0.913793103448276	0.137755391769111
77.160101160635	-59.1181536560178	435907.602034586	0.782603947403736	0.813725490196078	0.757846100515545	0.796610169491525	0.137755391769111
77.1647396445199	-59.152794001001	436911.065984957	0.777810044078382	0.901960784313725	0.750959182639344	0.867816091954023	0.137755391769111
77.1693556304026	-59.1870186304022	437904.146242143	0.767236079500602	0.850746268656717	0.742703392364808	0.816091954022988	0.137755391769111
77.1740089365302	-59.221473231462	438904.005683194	0.790933544351592	0.897058823529412	0.777398649048865	0.923076923076923	0.137755391769111
77.1785474177283	-59.2565638796079	439910.597627509	0.797415080254469	0.911764705882353	0.773235333587534	0.836601307189542	0.137755391769111
77.1830665616216	-59.2912684101231	440907.580102385	0.817570382673692	0.950248756218905	0.756754079847914	0.740740740740741	0.137755391769111
77.187685988789	-59.3256977741679	441904.177710588	0.787729982557742	0.92156862745098	0.794482868795445	0.689265536723164	0.171103033717722
77.1922888451723	-59.3605506555031	442908.556763495	0.792648240462571	0.92156862745098	0.736096760216033	0.740112994350282	0.171103033717722
77.1968319111117	-59.3951440048687	443903.743861326	0.788149822979353	0.900497512437811	0.742538620710223	0.636904761904762	0.171103033717722
77.2014159058461	-59.4300316484168	444907.266860017	0.79785714150357	0.877450980392157	0.71268772244676	0.8	0.171103033717722
77.2058839918314	-59.4655863716301	445918.312391368	0.826791385557241	0.96	0.730069254870407	0.838709677419355	0.171103033717722
77.2104106954412	-59.5001800503322	446911.808082023	0.796675590243205	0.846560846560847	0.742039399097498	0.73015873015873	0.171103033717722
77.2150434176664	-59.534499402858	447905.322976402	0.767008117120563	0.805970149253731	0.717333508183628	0.736434108527132	0.171103033717722
77.2195979713395	-59.5694052443464	448906.522367503	0.766898011650111	0.794117647058823	0.778771324499858	0.598870056497175	0.171103033717722
77.224158485106	-59.6042926489806	449907.407524113	0.762291346358739	0.725490196078431	0.783357322972762	0.621468926553672	0.171103033717722
77.2286923708622	-59.6392477912267	450907.966347057	0.742614948906156	0.562189054726368	0.763257265816831	0.768361581920904	0.171103033717722
77.2331972346923	-59.6742975118881	451908.648308822	0.769883053897764	0.897058823529412	0.773077853606704	0.587570621468926	0.171103033717722
77.2377156557046	-59.7093719703578	452910.359580688	0.7588131586636	0.848039215686274	0.789822952187091	0.807909604519774	0.171103033717722
77.242212067712	-59.7445412928175	453912.600574261	0.705300907196794	0.925170068027211	0.735396138785546	0.810344827586207	0.109282825632428
77.2488832345261	-59.7968061043947	455400.932087679	0.773906017855902	0.833333333333333	0.74848877408871	0.942528735632184	0.109282825632428
77.2555860328094	-59.8490527227396	456890.072043599	0.692411506139932	0.80952380952381	0.732105199914619	0.774011299435028	0.109282825632428
77.2621333107286	-59.9011806076655	458367.449687196	0.779860346009246	0.853333333333333	0.724560131656971	0.672463768115942	0.109282825632428
77.2686434790227	-59.9525057081254	459825.056005398	0.759128290677821	0.740740740740741	0.701054942054277	0.789473684210526	0.109282825632428
77.2729315603742	-59.9862725121386	460783.996286362	0.724727631667972	0.725	0.733532289077722	0.614035087719298	0.109282825632428
77.2772928222286	-60.0202355412149	461750.969013201	0.763099014152974	0.879432624113475	NaN	0.695402298850575	0.109282825632428
77.2816414694036	-60.0542103625763	462717.241147551	0.752130943852148	0.88235294117647	NaN	0.725146198830409	0.109282825632428
77.2860402970084	-60.0888297802308	463699.788745347	0.717966788790349	0.928571428571429	NaN	0.681481481481481	0.109282825632428
77.2905364820561	-60.1255434203266	464732.215774421	0.753795753575026	0.792792792792793	0.721230332486487	NaN	0.109282825632428
77.2949476303732	-60.1651116225947	465821.852171693	0.717554732179994	0.666666666666667	0.704164661915927	NaN	0.109282825632428
77.2990521262431	-60.2078706655809	466967.521321287	0.673585618027043	0.7953216374269	0.697429634688314	NaN	0.109282825632428
77.3023838040295	-60.2503890045469	468075.640107672	0.719700123007701	0.56140350877193	0.679344338831688	0.933333333333333	0.109282825632428
77.3052531296308	-60.2903128829026	469106.570642458	0.719227017039342	0.656565656565657	0.6784045741835	0.923497267759563	0.109282825632428
77.3080868844753	-60.3306525321255	470145.781887594	0.707849710181746	0.769230769230769	0.699101854936456	0.885057471264368	0.109282825632428
77.3107207930169	-60.3719344989398	471200.400567531	0.733627381055143	0.751243781094527	0.670433026221205	0.921052631578948	0.143332582126837
77.3131097829406	-60.4120870272907	472220.76850257	0.728102127035658	0.862745098039216	0.683316926141634	0.8	0.143332582126837
77.3154930782676	-60.45265232961	473250.570570677	0.731239981282027	0.818181818181818	0.691175426563502	0.826666666666667	0.143332582126837
77.3177735989549	-60.4964107677274	474353.31469591	0.695812603866883	0.762962962962963	0.693613416957601	0.809523809523809	0.143332582126837
77.3196395890488	-60.5382223865373	475399.319638666	0.690688562048154	0.850746268656716	0.697345417183828	0.790960451977401	0.143332582126837
77.3213870177472	-60.5780874195693	476395.793898906	0.69513926580599	0.71078431372549	0.686518336643503	0.721311475409836	0.143332582126837
77.3231300446892	-60.6186880595128	477409.730346591	0.659948196614731	0.661764705882353	0.691963801059718	0.841530054644809	0.143332582126837
77.3247926242302	-60.6600643056477	478440.542873856	0.694800097775448	0.840796019900497	0.710628617763865	0.687830687830688	0.143332582126837
77.3262810666338	-60.7022486299117	479487.455060315	0.703804475530504	0.769607843137255	0.691113275659202	0.918439716312057	0.143332582126837
77.327531411021	-60.7439018283901	480517.475388713	0.716182190373425	0.818627450980392	0.696444210362168	0.775956284153005	0.143332582126837
77.3286343442993	-60.7846959808307	481524.412015103	0.680771931737261	0.63681592039801	0.679553848310594	0.75	0.143332582126837
77.3296715554504	-60.824938112393	482516.964102809	0.685252322372412	0.735294117647059	0.661135517246049	0.785310734463277	0.143332582126837
77.3306865480987	-60.8649533192515	483503.630135187	0.759186539886224	0.872549019607843	0.673210015231444	0.875706214689265	0.143332582126837
77.3317127362402	-60.9047884966101	484485.984014465	0.764698739592569	0.965174129353234	0.662589923890364	0.913793103448276	0.143332582126837
77.3327987148227	-60.9447817725247	485472.901747463	0.732303912136596	0.843137254901961	0.675465622209677	0.926553672316384	0.152157355170697
77.3338789622382	-60.9852910528457	486472.201800915	0.697783078919173	0.838235294117647	0.648658913114195	0.88135593220339	0.152157355170697
77.3349037289969	-61.0256101628155	487466.067048408	0.688289304204573	0.855721393034826	0.667862921284849	0.890804597701149	0.152157355170697
77.3359102273742	-61.0653617752522	488445.817934715	0.738217615124692	0.736318407960199	0.676626518536948	0.847953216374269	0.152157355170697
77.3369722735853	-61.1052208703601	489428.833957539	0.688043056542349	0.730392156862745	0.641392757682288	0.879310344827586	0.152157355170697
77.3381046606937	-61.1451665761029	490414.848282843	0.740373440660173	0.705882352941176	0.670403418218758	0.771929824561404	0.152157355170697
77.3393051027719	-61.1851757821518	491403.317706565	0.726898648209926	0.90547263681592	0.632652759620585	0.804597701149425	0.152157355170697
