# Supplementary material for: Extreme melt season ice layers reduce firn permeability across Greenland
Source: Nat Commun. 2021 Apr 20;12:2336. doi: 10.1038/s41467-021-22656-5 (PMC8058076; doi:10.1038/s41467-021-22656-5)
Supplement: Supplementary file 3 — Source Data [file 41467_2021_22656_MOESM3_ESM.zip › FinalData/Fig4PlotData/TransectB.txt]

69.1176756564408	-33.6227414348525	0	0.63600653563975	0.0196078431372549	0.751207970804332	0.037037037037037	2.62160722403031
69.1154229753808	-33.6470502801392	999.553376114219	0.63313999878487	0.0398009950248756	0.681080792776762	0.0116959064327485	2.62160722403031
69.1129403732661	-33.6713326360467	2004.9478898002	0.615595708107343	0.0392156862745098	0.692884518877591	0.0297619047619048	2.62160722403031
69.1103871413643	-33.695434019022	3005.73951900728	0.605908596287553	0.0294117647058824	0.649439004361552	0.0178571428571429	1.58493150896562
69.1078448500612	-33.7194471694748	4002.92345029018	0.643088591041282	0.0199004975124378	0.714685042124782	0.0175438596491228	1.58493150896562
69.1052124136588	-33.7436545224211	5010.51591718084	0.65933029923514	0.0735294117647059	0.753581448311837	0.0526315789473684	1.58493150896562
69.1025779770596	-33.767641478843	6009.89255581986	0.646949884843704	0.016260162601626	NaN	0	1.58493150896562
69.1001943170755	-33.7917952699765	7007.91180932491	0.635643303297702	0.0298507462686567	NaN	NaN	1.58493150896562
69.0981005713568	-33.8162510264521	8009.59307303354	0.640691780563935	0.0294117647058824	0.667305856737099	0.140350877192982	1.58493150896562
69.096194630446	-33.8408598555367	9012.64267845427	0.616621480923656	0.00490196078431373	0.6	0.125	1.58493150896562
69.0945050485589	-33.8653592003855	10006.6515702013	0.659070452311999	0.00980392156862745	0.648999641489914	0.149425287356322	1.58493150896562
69.0927593161019	-33.889948142566	11005.4429631458	0.647180049357924	0.104477611940298	0.663753178978948	0.12962962962963	1.58493150896562
69.0897559640771	-33.9267796775049	12510.7261413188	0.658262984501389	0.0169491525423729	0.643436648858265	0.0677966101694915	1.58493150896562
69.0856308143773	-33.9754662889486	14504.7483965337	0.625807009197989	0.0256410256410256	0.630381537570294	0.0367231638418079	1.58493150896562
69.0825955448425	-34.0122209897704	16008.3103567565	0.654425253555371	0.0170940170940171	0.627465363582287	0.246031746031746	1.58493150896562
69.0803924975077	-34.0365158628385	17007.4483586735	0.693019638501264	0.0579710144927536	0.617003541648454	0.0993589743589744	1.58493150896562
69.0782349358021	-34.0608793551892	18008.0990126217	0.638283564932101	0.00490196078431373	0.626963860621163	0.240437158469945	1.58493150896562
69.0760809394148	-34.0853989893675	19014.7911268198	0.645150288725758	0.0199004975124378	0.640750237306325	0.2	1.58493150896562
69.0738706360297	-34.1095316287262	20008.1398141545	0.640678370050223	0.0398009950248756	0.644394311194903	0.122222222222222	1.58493150896562
69.0716511458804	-34.1337309861046	21004.4143727777	0.651297391965813	0.0931372549019608	0.605674148882302	0.0491803278688525	1.58493150896562
69.0693195371957	-34.1580549279029	22008.7654590504	0.631158237940611	0.0701754385964912	0.607232652237591	0.0333333333333333	1.58493150896562
69.0668697693494	-34.1821431976541	23007.6672423998	0.635400431921386	0.101449275362319	0.6	0.0265151515151515	1.58493150896562
69.0642468354499	-34.2062155399275	24011.5238590245	0.640520958131316	0.0697674418604651	0.6	0.0916666666666667	0.728191078847038
69.0617676725801	-34.230412418281	25015.7065098469	0.656792698095064	0.0980392156862745	0.634042356506592	0.133333333333333	0.728191078847038
69.0596793485057	-34.254710450689	26012.7887109753	0.656789020234034	0.112745098039216	0.612476937635248	0.0983606557377049	0.728191078847038
69.0575967338929	-34.2790520548196	27011.5027895654	0.681740591972204	0.154228855721393	0.627188197634981	0.105263157894737	0.728191078847038
69.0554108411021	-34.3033845515843	28012.6985191206	0.679236884435836	0.156862745098039	0.690593657814471	0.049645390070922	0.857912379659712
69.0532577581333	-34.3276326518925	29009.8328090607	0.684752698330529	0.156862745098039	0.638802853979024	0.0537634408602151	0.857912379659712
69.0510229144893	-34.3518976215353	30009.9488312791	0.656871937922592	0.109452736318408	0.614013865941264	0.0340136054421769	0.857912379659712
69.048843404902	-34.3761902998048	31009.7114465283	0.6409642033445	0.0833333333333333	0.643970413145296	0.0601092896174863	0.857912379659712
69.046652437892	-34.4004094477343	32007.0328801021	0.622486285873445	0.102941176470588	0.60841598696258	0.0546448087431694	0.857912379659712
69.0444438271466	-34.4247522685654	33009.7181250391	0.609876724020352	0.0833333333333333	0.610273165637212	0.147540983606557	0.857912379659712
69.0422541092188	-34.4490383928181	34009.7864426456	0.601197834981949	0.0696517412935323	0.60092539979994	0.109289617486339	0.857912379659712
69.0400256730626	-34.4732869613209	35009.5601145092	0.604656521351895	0.137254901960784	0.6	0.0161290322580645	0.857912379659712
69.0377823344392	-34.4975463715875	36010.2630800264	0.643099334854601	0.593137254901961	0.609396194894741	0.0752688172043011	0.857912379659712
69.0355503730757	-34.5217068830301	37006.9193891696	0.654229150045098	0.442786069651741	0.618049830336242	0.109289617486339	0.857912379659712
69.0332979276001	-34.5459140661701	38006.0486578543	0.637887653533746	0.299019607843137	0.604377776226845	0.0710382513661202	0.857912379659712
69.0310328590205	-34.5703311397741	39013.7445302378	0.616973839467144	0.203980099502488	0.641388190474066	0.0734463276836158	0.857912379659712
69.0288267071517	-34.5945648138434	40012.8051415013	0.6	0.109452736318408	0.629735906355585	0.189655172413793	0.857912379659712
69.0266417923458	-34.6187658744167	41010.1148687335	0.6	0.127450980392157	0.60128316386756	0.195402298850575	0.857912379659712
69.0244346190643	-34.6430091221681	42009.7618368593	0.61143202683014	0.318627450980392	0.600430532754367	0.120689655172414	0.857912379659712
69.0222073076032	-34.6672302182003	43009.2015060751	0.61388713003754	0.450980392156863	0.619724021362131	0.0804597701149425	0.857912379659712
69.019971210492	-34.6913834745049	44006.3546943318	0.683336519760806	0.437810945273632	0.616482291338917	0.511494252873563	0.857912379659712
69.0177031727106	-34.7155828363106	45006.2837775159	0.675337564837462	0.946078431372549	0.608969464765614	0.180790960451977	0.857912379659712
69.0154373349018	-34.7397761372963	46006.0128217219	0.638082080593107	0.897058823529411	0.631167667526533	0.389830508474576	0.187034656446427
69.0131468935084	-34.7638357757227	47001.3698408556	0.66058441716924	0.950248756218905	0.636885821332061	0.593220338983051	0.187034656446427
69.010795956396	-34.7881379108721	48007.9372762892	0.629760611144824	0.936274509803921	0.668155880326693	0.611111111111111	0.187034656446427
69.0084378006075	-34.8124082291206	49013.5869845825	0.644879578028792	0.901960784313725	0.65755570265673	0.632183908045977	0.187034656446427
69.0061324566513	-34.8363855943359	50006.4892463324	0.671981054044014	0.975490196078431	0.636969831063282	0.590643274853801	0.187034656446427
69.0038551610951	-34.8605166330178	51004.6257479803	0.652561331560252	0.850746268656716	0.629161519616677	0.309941520467836	0.187034656446427
69.0015637385819	-34.8849339995537	52014.33863322	0.612036294427021	0.838235294117647	0.627932643294923	0.5	0.187034656446427
68.9993881490013	-34.9092929173012	53018.6850325472	0.661305213671702	0.950980392156862	0.629923790998022	0.446428571428572	0.187034656446427
68.9972112284832	-34.9334200904343	54014.1654979809	0.638711057239635	0.940298507462687	0.622000507465125	0.244047619047619	0.187034656446427
68.9950063816004	-34.9575437894161	55010.3688070347	0.622387681449108	0.470588235294118	0.626700807732769	0.440476190476191	0.187034656446427
68.9927952940183	-34.9816449329072	56005.9634072503	0.638428375841955	0.985294117647059	0.63614636533879	0.416666666666667	0.187034656446427
68.9904968388048	-35.0058038113093	57006.3459902595	0.66428918826327	0.954545454545455	0.629448378086749	0.409356725146199	0.187034656446427
68.9881144637077	-35.0299586728142	58009.1126188864	0.657482311939583	0.847619047619048	0.624585092226752	0.409356725146199	0.187034656446427
68.9857154250499	-35.0540356436992	59009.4696236721	0.62523245952187	0.981481481481481	0.630227913520617	0.702380952380952	0.187034656446427
68.9833390583481	-35.0780925908275	60008.4807635333	0.625799321501732	0.954022988505747	0.651878527856706	0.590643274853801	0.187034656446427
68.9809995457629	-35.1022560507945	61010.6257054181	0.67560325855228	0.603448275862069	0.67223265800137	0.321428571428571	0.187034656446427
68.9788146221923	-35.1264008649816	62007.7912121123	0.645992456362977	0.454545454545454	0.645874849869127	0.440476190476191	0.187034656446427
68.976726419979	-35.1505355973936	63002.0732548838	0.635698690742195	0.766169154228856	0.644073306617087	0.459119496855346	0.187034656446427
68.9746633237191	-35.174843763049	64002.5506769351	0.63623078423535	0.872549019607843	0.641339057781277	0.642857142857143	0.187034656446427
68.972536651271	-35.1993515005665	65012.5421517093	0.630398861588021	0.926470588235294	0.655955582403912	0.327380952380952	0.187034656446427
68.970303524437	-35.2235574226661	66013.767024413	0.604981049447568	0.583333333333333	0.624123538692497	0.222222222222222	0.187034656446427
68.9679926919098	-35.2476134311995	67011.4764080078	0.636765167437597	0.761194029850746	0.626724342051057	0.284848484848485	0.0743128718795924
68.9656299998127	-35.2716817844341	68011.2716787154	0.633111356754032	0.676470588235294	0.626724168425989	0.364197530864197	0.0743128718795924
68.9632270197602	-35.2957734117995	69013.260086856	0.612812401272812	0.784313725490196	0.650776227088395	0.351515151515152	0.0743128718795924
68.9608176521325	-35.3196941246241	70008.9432400805	0.640953512858549	0.557213930348259	0.640098043730938	0.337037037037037	0.0743128718795924
68.9584199758207	-35.343689311167	71007.2514980564	0.633878200169665	0.779411764705882	0.607715050678278	0.0545454545454545	0.0743128718795924
68.9559916255064	-35.3679546678211	72017.012514207	0.634478764645096	0.235294117647059	0.621345789915372	0.160493827160494	0.0743128718795924
68.9535817508382	-35.3918964096936	73013.8255434008	0.623414111850001	0.284313725490196	0.628901419512241	0.228395061728395	0.0743128718795924
68.9511261883836	-35.415684849356	74006.2171817219	0.640226389264989	0.497512437810945	0.617863633943514	0.283950617283951	0.0743128718795924
68.9486483380343	-35.4396392631164	75005.7948566265	0.619762531847056	0.612745098039216	0.629098108673108	0.284848484848485	0.0743128718795924
68.9461850725412	-35.4638577033656	76015.2122149814	0.643137141570199	0.490196078431373	0.631391342241028	0.236363636363636	0.0743128718795924
68.9437963673356	-35.487747051106	77009.7766794622	0.625397156913793	0.378109452736318	0.615837702697929	0.20125786163522	0.0743128718795924
68.9413792056909	-35.5115530417449	78002.0782078538	0.631064023534575	0.696078431372549	0.625957483110751	0.154320987654321	0.0743128718795924
68.9389758181731	-35.535744967789	79008.9795316013	0.67166512099699	0.6318407960199	0.616142176046491	0.234567901234568	0.0743128718795924
68.9366129329566	-35.5597358208457	80007.0048851607	0.60494598071487	0.467661691542289	0.638829978670446	0.163522012578616	0.0743128718795924
68.934228878259	-35.5836589125934	81003.1355059276	0.619006833570041	0.455882352941177	0.631562558777408	0.234567901234568	0.0743128718795924
68.9318395651449	-35.607781494814	82007.2393022779	0.642692220365051	0.387254901960784	0.630714143299439	0.117283950617284	0.0743128718795924
68.9294441619571	-35.6319579017165	83013.7073110236	0.684428653478511	0.240196078431372	0.639778704928477	0.148148148148148	0.0743128718795924
68.9270321699042	-35.6559015316085	84011.7688359345	0.625209752599569	0.154228855721393	0.621109802344685	0.0691823899371069	0.0743128718795924
68.9246036058772	-35.6798713986702	85011.4454260857	0.642684143611603	0.122549019607843	0.649677276543913	0.179012345679012	0.0743128718795924
68.9221970195494	-35.7038869764297	86012.3297264826	0.651642696996308	0.225490196078431	0.632420079147765	0.176100628930818	0.0743128718795924
68.9198320885506	-35.7278932467128	87011.7176733699	0.655295351801512	0.3681592039801	0.659877469478179	0.172839506172839	0.0743128718795924
68.9174748608848	-35.7518734623541	88009.9690665793	0.661793129309326	0.32843137254902	0.653753961768939	0.113207547169811	0.0546291196942329
68.915115267782	-35.7758663663571	89008.8806527242	0.649368288163983	0.264705882352941	0.632297226892382	0.0617283950617284	0.0546291196942329
68.9127600279496	-35.7999007188456	90009.3698284787	0.623243365579934	0.529411764705882	0.654639838436914	0.0880503144654088	0.0546291196942329
68.9104145986566	-35.823971190443	91011.0717153735	0.64823597793438	0.328358208955224	0.663884290777231	0.0987654320987654	0.0546291196942329
68.9080820492566	-35.8480929810697	92014.48913597	0.663723277901187	0.166666666666667	0.717592969561589	0.0817610062893082	0.0546291196942329
68.9058027703187	-35.8720615521545	93010.5263139874	0.679834678611816	0.308823529411765	0.647418543626451	0.169811320754717	0.0546291196942329
68.9035624263162	-35.8960982741191	94008.2099399887	0.677387903551228	0.194029850746269	0.669177972867698	0.0628930817610063	0.0546291196942329
68.9012768590961	-35.9203389600063	95015.1921923443	0.673766104377705	0.112745098039216	0.649070635779524	0.117283950617284	0.0546291196942329
68.898925354699	-35.9444488930926	96019.0867292465	0.674965118454721	0.186274509803922	0.6	0.0628930817610063	0.0546291196942329
68.8965602272787	-35.9681858901316	97009.0226930196	0.676909837042075	0.0646766169154229	0.6387186339011	0.0628930817610063	0.0546291196942329
68.8940901421843	-35.9920638145945	98007.6873112388	0.670727789232872	0.147058823529412	0.645276405424102	0.253086419753086	0.0546291196942329
68.8915824574915	-36.0160295163121	99011.0094971424	0.692346303526881	0.26865671641791	0.695125890546283	0.115384615384615	0.0546291196942329
68.8891212965392	-36.0397793522237	100004.656351304	0.67023476101145	0.243781094527363	0.648939196844381	0.0628930817610063	0.0546291196942329
68.8866038916871	-36.0638350961836	101011.966072882	0.680332158934522	0.225490196078431	0.629669628224314	0.0617283950617284	0.0546291196942329
68.8840210278615	-36.087886819363	102021.287466362	0.666387342278305	0.32843137254902	NaN	0.0377358490566038	0.0546291196942329
68.8814077722991	-36.1116796431921	103021.723953983	0.686665362715812	0.294117647058823	0.672332525651322	0.0566037735849057	0.0546291196942329
68.8787918050646	-36.1352314556004	104013.086686767	0.698503843087254	0.208955223880597	0.673790688632069	0.0769230769230769	0.0546291196942329
68.8761697072583	-36.1590017625194	105013.160888582	0.69417926227546	0.274509803921569	0.721392991144756	0.0493827160493827	0.0546291196942329
68.8735546163141	-36.1829344832672	106019.367565449	0.687931576500246	0.338235294117647	0.680213212595618	0.0606060606060606	0.0546291196942329
68.8710850398171	-36.2065972319161	107010.654330691	0.687050516095982	0.283582089552239	0.723223913343671	0.0576923076923077	0.0546291196942329
68.8687650709214	-36.2304667441941	108005.5656921	0.68082820903097	0.318627450980392	0.6	0.0308641975308642	0.0546291196942329
68.8665589970502	-36.2545836622241	109006.993207323	0.696442098926091	0.343137254901961	0.682972110079971	0.0493827160493827	0.0546291196942329
68.8644167212996	-36.2788149848489	110011.260653074	0.703268859637394	0.283582089552239	0.6	0.0185185185185185	0.0299076948533766
68.86229651165	-36.3029756137698	111012.27070562	0.690552924346824	0.406862745098039	0.64975525199191	0.050314465408805	0.0299076948533766
68.8601117960351	-36.3270246065923	112010.737359565	0.713965263247368	0.406862745098039	0.643693134897496	0.050314465408805	0.0299076948533766
68.8577791957012	-36.3511019371431	113014.555166318	0.687802884279591	0.323529411764706	0.679693305084371	0.0314465408805031	0.0299076948533766
68.8553134277045	-36.3751286808599	114020.466661683	0.703108105246196	0.338308457711443	0.76209545323226	0.0691823899371069	0.0299076948533766
68.8527326717302	-36.3990334569231	115025.358863813	0.669544070078279	0.392156862745098	0.680990027080413	0.0251572327044025	0.0299076948533766
68.8500737349653	-36.4225921549618	116019.578751442	0.696574186176149	0.441176470588235	0.627040649251176	0.0448717948717949	0.0299076948533766
68.8473214451082	-36.4460560028312	117013.429884766	0.669511117236451	0.283582089552239	0.685686501743665	0.0188679245283019	0.0299076948533766
68.8444500828116	-36.4696417672022	118016.230903993	0.67607121125633	0.333333333333333	0.691489227752971	0.0440251572327044	0.0299076948533766
68.8415111295863	-36.4931056320714	119016.940778456	0.721273789510363	0.233830845771144	NaN	0.0125786163522013	0.0299076948533766
68.8386524349969	-36.5165995073676	120016.016731193	0.697422588835105	0.228855721393035	0.67755183364666	0.0377358490566038	0.0299076948533766
68.8359211234008	-36.5401831896754	121014.208504176	0.659210968841191	0.166666666666667	0.618234911265333	0.0196078431372549	0.0299076948533766
68.8333993765453	-36.5641452745269	122020.259194874	0.680644710403486	0.21078431372549	NaN	0.0175438596491228	0.0299076948533766
68.8311175482849	-36.5882707358684	123025.629234388	0.678126851231115	0.215686274509804	0.713014106079165	0.0314465408805031	0.0299076948533766
68.8288832707824	-36.6122750407016	124025.033996218	0.671848526028519	0.174129353233831	0.708211144106024	0.0125786163522013	0.0299076948533766
68.8267054283858	-36.6364657444743	125030.272491516	0.720072839472361	0.141414141414141	0.699292509970266	0.0125786163522013	0.0299076948533766
68.8245408857633	-36.6604559606665	126027.399679853	0.653920759436259	0.148717948717949	0.6	0.0256410256410256	0.0299076948533766
68.8223111134686	-36.6842939244554	127020.460398348	0.605144483062151	0.0694444444444444	NaN	0.0072463768115942	0.0299076948533766
68.8199261003371	-36.7083309235346	128025.835053745	0.683556007156153	0.220588235294118	0.718344677022936	0.0238095238095238	0.0299076948533766
68.8173853332336	-36.7320600920929	129024.136246735	0.662512026112132	0.122549019607843	0.741052584975198	0.0188679245283019	0.0299076948533766
68.8147803457617	-36.7555940349719	130017.066677498	0.644900903916525	0.159203980099502	NaN	0.00617283950617284	0.0299076948533766
68.8121150777707	-36.7793254079857	131019.698126668	0.680906758168982	0.245098039215686	0.618567064726656	0.00617283950617284	0.0255465325599653
68.8094359102231	-36.803186276496	132027.889867883	0.651792306154303	0.132352941176471	0.645068527623601	0.0617283950617284	0.0255465325599653
68.8067335173706	-36.8269360797901	133032.686896295	0.706093622506124	0.348039215686275	0.727432304698554	0.0440251572327044	0.0255465325599653
68.8040841032349	-36.8505730498537	134031.485741255	0.656958757510555	0.114427860696517	0.652069542211903	0.0188679245283019	0.0255465325599653
68.8014687257222	-36.8742511046232	135030.861935907	0.648617692625794	0.0784313725490196	0.683095280831193	0.0125786163522013	0.0255465325599653
68.7988591123171	-36.8979239995173	136029.958726426	0.650448440446691	0.0980392156862745	0.675868218382202	0.050314465408805	0.0255465325599653
68.7962735115394	-36.9215923806388	137028.210744892	0.665166094605671	0.109452736318408	0.685344238183188	0.0314465408805031	0.0255465325599653
68.7936965680271	-36.9452640600762	138026.417902825	0.663085791818028	0.186274509803922	0.702817581522527	0.0314465408805031	0.0255465325599653
68.7911209778252	-36.9690235334092	139028.083841874	0.682630836717993	0.129353233830846	0.627213223803973	0.0256410256410256	0.0255465325599653
68.7885922346174	-36.9927566955742	140027.349482209	0.653421942803179	0.293532338308458	0.732632016388082	0.0314465408805031	0.0255465325599653
68.7860669733882	-37.01658748359	141030.394389565	0.642433883872044	0.0588235294117647	0.714918009049364	0.0377358490566038	0.0255465325599653
68.7835454375264	-37.0403706069794	142031.579120474	0.631548689215692	0.0588235294117647	0.694350579478746	0.0251572327044025	0.0255465325599653
68.7810106720181	-37.0640764751158	143030.289866096	0.661686910340996	0.0490196078431372	0.639782886598717	0.0440251572327044	0.0255465325599653
68.7784788962378	-37.0877179199181	144026.513922724	0.624179130911026	0.0597014925373134	NaN	0	0.0255465325599653
68.776002502041	-37.1113387346885	145020.306652559	0.638069773233021	0.0588235294117647	0.701970676283795	0.0566037735849057	0.0255465325599653
68.7735238005212	-37.1352121938811	146024.08564143	0.660632211875888	0.132352941176471	0.74641870357229	0.0555555555555556	0.0255465325599653
68.7709956843821	-37.1590748609083	147029.082211119	0.621652672247293	0.0945273631840796	0.657635149923767	0.03125	0.0255465325599653
68.7683655346302	-37.1825773898546	148023.517485558	0.619958312665444	0.137254901960784	0.676257429397372	0.0125786163522013	0.0255465325599653
68.7656608648496	-37.2059750166704	149016.503298556	0.650989875051238	0.127450980392157	0.820809482062637	0.0125786163522013	0.0298208916839212
68.7629644958877	-37.2294492694771	150012.270879973	0.62684227060982	0.0597014925373134	NaN	0.00628930817610063	0.0298208916839212
68.7602451874601	-37.2532377318605	151021.036388189	0.624980657639554	0.0441176470588235	NaN	0.0123456790123457	0.0298208916839212
68.7575371817767	-37.2770670355512	152031.111472198	0.635471817712085	0.0343137254901961	NaN	0.0188679245283019	0.0230971313342452
68.7548968301067	-37.3007213065168	153032.296574277	0.628923754801964	0.053921568627451	0.660858379668654	0.0251572327044025	0.0230971313342452
68.7523011675611	-37.3241801045031	154024.56724701	0.661209169080909	0.0895522388059701	0.657745991571019	0.00641025641025641	0.0230971313342452
68.7484129143706	-37.3595045290496	155518.274643825	0.610654861276039	0.053921568627451	0.662312410290903	0.0158730158730159	0.0230971313342452
68.7444939990584	-37.3951297945105	157024.865229227	0.630641140868611	0.0149253731343284	0.6	0.00628930817610063	0.0230971313342452
68.7418991940578	-37.4186805548053	158021.092584264	0.621884228538069	0.0294117647058823	NaN	0.00641025641025641	0.0230971313342452
68.7393141744377	-37.4422463531456	159017.691970074	0.62414557981439	0.109452736318408	NaN	0.0128205128205128	0.0230971313342452
68.7367287407835	-37.4659340932711	160019.13727483	0.602300606204312	0.0398009950248756	NaN	0	0.0230971313342452
68.7341236436716	-37.4897026211893	161024.454215561	0.634407500236186	0.0931372549019608	0.661762808856509	0.0125786163522013	0.0230971313342452
68.7314840926304	-37.5134589282894	162030.523631867	0.628500067110267	0.0931372549019608	NaN	0	0.0230971313342452
68.7288977652348	-37.5370046575104	163026.813392865	0.689106579302673	0.122549019607843	0.612630626178762	0.0128205128205128	0.0230971313342452
68.7263588405478	-37.5605606150172	164022.086996038	0.641227415257638	0.0845771144278607	0.654636225772486	0.0251572327044025	0.0230971313342452
68.7237929357825	-37.584303369351	165025.575968124	0.638728722861805	0.161764705882353	0.65299852675207	0.0377358490566038	0.0230971313342452
68.7212115282855	-37.6080053637112	166028.083815918	0.655540681254264	0.0686274509803921	0.642549979902997	0.0377358490566038	0.0230971313342452
68.7186685209093	-37.631502237636	167021.507397775	0.646183626032968	0.0497512437810945	0.619769127079455	0.032051282051282	0.0230971313342452
68.7161281786658	-37.6550358355377	168016.376396778	0.620165475963452	0.0980392156862745	0.613329059492114	0.0188679245283019	0.0230971313342452
68.7134395264038	-37.6787109404204	169021.661962865	0.627824459087482	0.112745098039216	0.6	0.0246913580246914	0.0230971313342452
68.7105665409808	-37.7022277606843	170027.301904676	0.62728534316728	0.0845771144278607	NaN	0	0.0230971313342452
68.7075662832727	-37.7256182597943	171032.843313679	0.628412145502758	0.0833333333333333	0.628656969102287	0.0125786163522013	0.0230971313342452
68.7046177493806	-37.7489518547279	172034.418976226	0.650558510992885	0.112745098039216	NaN	0.00628930817610063	0.0230971313342452
68.7017077493472	-37.7721832105113	173030.788195982	0.63923358590765	0.107843137254902	NaN	0.0125786163522013	0.0323586994856596
68.6988812776931	-37.795439588035	174025.23804873	0.656375925330682	0.129353233830846	0.739550372060213	0.0251572327044025	0.0323586994856596
68.6961349028424	-37.8188020133107	175021.095098047	0.634668429991941	0.17156862745098	0.742691416509404	0.0125786163522013	0.0323586994856596
68.693414634636	-37.8422795642532	176020.619078325	0.648043997770752	0.0784313725490196	0.679860004141956	0.0333333333333333	0.0323586994856596
68.69077634514	-37.8659268656851	177024.095914127	0.621116510298272	0.0746268656716418	0.678092955787425	0.0128205128205128	0.0323586994856596
68.6882522597339	-37.8897511459543	178030.909445343	0.639385407574159	0.127450980392157	0.613476408700539	0.00628930817610063	0.0323586994856596
68.685780642375	-37.913460731066	179031.730921034	0.62406386360116	0.0845771144278607	NaN	0	0.0323586994856596
68.6833120992067	-37.9370247698975	180026.882659271	0.628158596645127	0.0895522388059701	0.637410678251507	0.032051282051282	0.0323586994856596
68.6808637008016	-37.9607406272767	181027.442518663	0.623134849645643	0.0784313725490196	0.659668236986481	0.032051282051282	0.0323586994856596
68.6783702089215	-37.9845591587466	182033.49371994	0.624836944400447	0.122549019607843	0.657714230746189	0.0192307692307692	0.0323586994856596
68.675859165958	-38.0081316528272	183030.601738167	0.619914368291209	0.0637254901960784	0.672464330402967	0.0457516339869281	0.0323586994856596
68.6732983436164	-38.0315531160544	184023.513263194	0.61297404688492	0.129353233830846	0.723923192818325	0.0384615384615385	0.0323586994856596
68.6706846981203	-38.0553133611937	185031.401387462	0.648033011491944	0.132352941176471	NaN	0.037037037037037	0.0323586994856596
68.6679908177575	-38.0789302251906	186036.46580039	0.641981165513965	0.186274509803922	NaN	NaN	0.0323586994856596
68.6650896895523	-38.1020613515912	187030.12223527	0.691475313737176	0.104477611940299	0.67950784685411	0.0256410256410256	0.0323586994856596
68.662025931083	-38.1250926873745	188026.142702021	0.660532589615096	0.107843137254902	0.671078345802255	0.0448717948717949	0.0323586994856596
68.6589193059598	-38.1481736245442	189025.824618788	0.641665024676798	0.132352941176471	0.619425219963725	0.032051282051282	0.0323586994856596
68.6558750153848	-38.1713488153942	190026.84044643	0.662107217475876	0.228855721393035	0.682883599785886	0.0476190476190476	0.0323586994856596
68.6529775393071	-38.1946529422005	191027.495556247	0.672063828268023	0.259803921568627	0.634092153333172	0.05	0.0323586994856596
68.6501493993516	-38.2181978561163	192035.083791249	0.657808653879731	0.230392156862745	0.6	0.0272108843537415	0.0323586994856596
68.6474098346409	-38.2417245004128	193039.028297077	0.612027730972745	0.127450980392157	NaN	0.0128205128205128	0.0323586994856596
68.6447448364701	-38.2650029364364	194030.951360393	0.650928780178294	0.213930348258706	0.6	0.0512820512820513	0.0323586994856596
68.6421071922556	-38.2883838934591	195026.052267206	0.6431230827934	0.0686274509803922	NaN	0.0128205128205128	0.0380350557276979
68.6394815926249	-38.3119681702383	196028.767381358	0.650908281219036	0.200980392156863	0.6	0.0641025641025641	0.0380350557276979
68.6368960105842	-38.3355045155798	197028.428003482	0.682547975302405	0.149253731343284	0.606205742479227	0.0261437908496732	0.0380350557276979
68.6343140681199	-38.3591112948047	198030.820674882	0.663436188188091	0.235294117647059	0.632943751950334	0.0512820512820513	0.0380350557276979
68.63168536446	-38.3826585774584	199032.516653783	0.676664224956013	0.303482587064677	0.669019744768384	0.065359477124183	0.0380350557276979
68.6290520982506	-38.4060948813217	200030.153560013	0.686348925656476	0.228855721393035	0.618963016626362	0.0408163265306122	0.0380350557276979
68.6263225005637	-38.4296061317943	201034.020495022	0.636138689568998	0.186274509803922	0.654459344379343	0.111111111111111	0.0380350557276979
68.6234899469309	-38.4530007736783	202037.038030916	0.660515531452047	0.176470588235294	0.612189648227384	0.0512820512820513	0.0380350557276979
68.6206494307658	-38.4763597344618	203039.072122445	0.674161273725088	0.235294117647059	0.61881929466128	0.0576923076923077	0.0380350557276979
68.6178511925856	-38.4994801929773	204030.520030274	0.656431190750982	0.248756218905473	0.604691289862479	0.0326797385620915	0.0380350557276979
68.615061999618	-38.522863257032	205031.917082316	0.644765478299126	0.166666666666667	0.652669273686739	0.0566037735849057	0.0380350557276979
68.6122698562274	-38.5462667321078	206034.318628165	0.6473817731605	0.137254901960784	0.623710207082152	0.0196078431372549	0.0380350557276979
68.6094857446799	-38.5694369127024	207027.527534095	0.656219704363564	0.278606965174129	0.605430525011014	0.0769230769230769	0.0380350557276979
68.6066928394724	-38.5928626705053	208031.04280913	0.683270958405139	0.21078431372549	0.608665136008098	0.032051282051282	0.0380350557276979
68.6039486940974	-38.616347461214	209035.284433047	0.671449131219265	0.186274509803922	0.61515123495202	0.032051282051282	0.0541773764763493
68.6012302562459	-38.6396521667352	210031.776765888	0.684786834892721	0.398009950248756	0.617774508954526	0.065359477124183	0.0541773764763493
68.5985015382753	-38.6629995682458	211030.384535675	0.656832060638698	0.254901960784314	0.627004337647999	0.0961538461538461	0.0541773764763493
68.595753719264	-38.6866041090233	212039.730501905	0.658894048007142	0.343137254901961	0.64014855230629	0.0833333333333333	0.0541773764763493
68.5929973664875	-38.7099434177863	213039.189366681	0.663950022677765	0.28921568627451	0.653369368244332	0.117647058823529	0.0541773764763493
68.5902233735412	-38.7330041563491	214028.577467166	0.665193328601328	0.223880597014925	0.639783546155546	0.0784313725490196	0.0541773764763493
68.5873859771639	-38.7562318833753	215026.763563047	0.679147833782227	0.284313725490196	0.627655250428901	0.0814814814814815	0.0541773764763493
68.5844106197932	-38.7795372140417	216033.036251379	0.645155395280342	0.220588235294118	0.639578589146478	0.0897435897435897	0.0536833561881795
68.5814309116701	-38.8025420337882	217028.032164791	0.642738365358903	0.139303482587065	0.61973616474925	0.0261437908496732	0.0536833561881795
68.5785059633947	-38.8255634484002	218021.7597259	0.677407729092668	0.186274509803922	0.615627048978563	0.0897435897435897	0.0536833561881795
68.5756085501839	-38.8489663741017	219029.320563683	0.664652568665546	0.338308457711443	0.652394782737596	0.0256410256410256	0.0536833561881795
68.5727625165277	-38.8723689695554	220035.160499832	0.659157139727046	0.422885572139304	0.678057615086435	0.0833333333333333	0.0536833561881795
68.5699774788365	-38.8955469345993	221030.278932025	0.624176218074289	0.215686274509804	0.741910535466977	0.0130718954248366	0.0536833561881795
68.5672112498984	-38.9187775729179	222026.898132563	0.640609512341208	0.205882352941177	0.630208789750152	0.0769230769230769	0.0536833561881795
68.5644045269124	-38.9422423300411	223034.110431956	0.664468940246395	0.181372549019608	0.620445980624438	0.0833333333333333	0.0536833561881795
68.5615886929717	-38.9654549778961	224031.983389411	0.675172943921085	0.243781094527363	0.6	0.0196078431372549	0.0536833561881795
68.5587458984569	-38.9886242713366	225029.24224072	0.654804431892206	0.274509803921569	0.629302209489331	0.0384615384615385	0.0536833561881795
68.5558451771761	-39.0119058894598	226033.026995556	0.647406167235996	0.245098039215686	0.625817403581985	0.0833333333333333	0.0536833561881795
68.5528586790552	-39.0349705374522	227031.700096024	0.657275530484555	0.194029850746269	0.638644545809528	0.0769230769230769	0.0536833561881795
68.549866165024	-39.0581663046561	228035.761774486	0.649342896637912	0.181372549019608	0.615581730084218	0.0943396226415095	0.0536833561881795
68.5468764024585	-39.0813119123232	229037.908489733	0.63465467022793	0.274509803921569	0.678172817658054	0.102564102564103	0.0536833561881795
68.5438591025179	-39.104251047094	230033.261341705	0.67231710529455	0.17910447761194	0.671611690995291	0.0833333333333333	0.0536833561881795
68.5408740638555	-39.1272609699809	231030.245264405	0.667299238163152	0.338235294117647	0.63830014957401	0.115384615384615	0.0536833561881795
68.5379583124681	-39.1505478483392	232035.488370536	0.662573309759024	0.32843137254902	0.662129419966815	0.0628930817610063	0.0536833561881795
68.5350813479311	-39.1738628033851	233040.542699902	0.667768971369833	0.225490196078431	0.658263410035338	0.0897435897435897	0.0536833561881795
68.532269815414	-39.197044436175	234038.232185382	0.682381078025563	0.258706467661692	0.715226389097938	0.121794871794872	0.0536833561881795
68.5295214123753	-39.2203619524961	235039.125836085	0.699929568898447	0.318627450980392	0.604420552348688	0.0769230769230769	0.0536833561881795
68.5268264064264	-39.243581155307	236034.490052743	0.702215933541359	0.32843137254902	0.614229555023172	0.0849673202614379	0.0536833561881795
68.524105685149	-39.2668617204249	237033.221837474	0.702566252196483	0.422885572139304	0.643177346681834	0.0448717948717949	0.0492677397234365
68.5213222766196	-39.2900816725738	238031.85565456	0.682629525165376	0.352941176470588	0.653834326749905	0.137254901960784	0.0492677397234365
68.5184543340574	-39.3133732947049	239036.350622654	0.685348635449791	0.393034825870647	0.639930778296838	0.0897435897435897	0.0492677397234365
68.515569660631	-39.3364541997141	240033.39802085	0.671628004006792	0.298507462686567	0.655596854945234	0.117647058823529	0.0492677397234365
68.5126918049054	-39.3593952439429	241024.901421338	0.70633461584994	0.28921568627451	0.668554878130974	0.0897435897435897	0.0492677397234365
68.5097184026633	-39.3827374846691	242035.505407423	0.698940558128746	0.259803921568627	0.652814649060144	0.176100628930818	0.0492677397234365
68.5067784573406	-39.4059139256957	243038.597590325	0.648000686086338	0.254901960784314	0.66280649226902	0.124183006535948	0.0492677397234365
68.5038536770653	-39.4289473138106	244035.722683719	0.688575963585008	0.313432835820896	0.642628298005545	0.0705128205128205	0.0492677397234365
68.5008701296799	-39.4520047820465	245036.056841178	0.654754422457874	0.166666666666667	0.627318742424477	0.0915032679738562	0.0492677397234365
68.4978575253273	-39.4750671658036	246037.781305401	0.683811753808949	0.215686274509804	0.632541449587985	0.0833333333333333	0.0492677397234365
68.4948473723274	-39.498102788768	247038.500809515	0.649755553092015	0.17910447761194	0.653939133539676	0.143790849673203	0.0492677397234365
68.4918739720403	-39.5210639282033	248035.094717908	0.690367985102252	0.270114942528736	0.624106502224643	0.0833333333333333	0.0492677397234365
68.4889511454267	-39.5442102208039	249037.105081694	0.696872766739287	0.269230769230769	0.6	0.0384615384615385	0.0492677397234365
68.4860528524262	-39.56726844858	250034.932264818	0.695708058602365	0.228855721393035	0.6288203613667	0.0256410256410256	0.0492677397234365
68.4831740319056	-39.5902920064309	251030.8281748	0.691303821686801	0.284313725490196	0.641483252199587	0.108974358974359	0.0492677397234365
68.4802992866713	-39.6135917882573	252037.406845072	0.675056395427016	0.240196078431372	0.651801481335277	0.0628930817610063	0.0492677397234365
68.4774453783969	-39.6367353474547	253037.294792319	0.660893870141575	0.161764705882353	0.635670869212495	0.156862745098039	0.0492677397234365
68.4745967182723	-39.6597435459273	254031.854313974	0.660577405763037	0.233830845771144	0.635811343121152	0.147435897435897	0.0492677397234365
68.4716586281273	-39.6830281972512	255040.463283235	0.688901279005074	0.132352941176471	0.622894640866976	0.0512820512820513	0.0492677397234365
68.4687270458951	-39.7061052576404	256040.911658338	0.692642522230212	0.362745098039216	0.677348707385107	0.0784313725490196	0.0492677397234365
68.465775762454	-39.7289039830874	257031.432340361	0.680534434601565	0.154228855721393	0.625204826093098	0.0915032679738562	0.0492677397234365
68.4628114195625	-39.7519026401323	258030.281128228	0.66882286702583	0.215686274509804	0.648897930800487	0.0448717948717949	0.0492677397234365
68.4598511387397	-39.7750559961006	259035.082820021	0.667317883602024	0.154228855721393	0.654777030306629	0.0588235294117647	0.0462061590105295
68.4569057519929	-39.7979941267056	260031.123583403	0.674261989224325	0.0995024875621891	0.642920695746673	0.115384615384615	0.0462061590105295
68.4539087135336	-39.8209686905963	261030.603275661	0.678221651469096	0.220588235294118	0.665909468878994	0.0833333333333333	0.0462061590105295
68.4509116077878	-39.8439390802551	262030.041637048	0.705656253187472	0.215686274509804	0.646316755947838	0.134615384615385	0.0462061590105295
68.4479421871781	-39.8669962264748	263031.925401662	0.702691058472157	0.308457711442786	0.662372381915701	0.205128205128205	0.0462061590105295
68.4449643629332	-39.8901367351829	264037.46303935	0.717597590278131	0.200980392156863	0.667116188768604	0.230769230769231	0.0462061590105295
68.4419949971258	-39.9130963547172	265035.804200863	0.665702763473989	0.196078431372549	0.660666502348973	0.130718954248366	0.0462061590105295
68.439011800217	-39.9360469047473	266034.424037761	0.650817283972281	0.142156862745098	0.64393186000369	0.0448717948717949	0.0462061590105295
68.4360246630367	-39.9589533694888	267031.602238555	0.66423813409768	0.253731343283582	0.652590265459964	0.137254901960784	0.0462061590105295
68.4330391764369	-39.9818077974608	268026.823085968	0.657689723895771	0.151960784313726	0.644189592107333	0.0769230769230769	0.0462061590105295
68.4300252422742	-40.0048445075775	269030.272587919	0.643369084332646	0.176470588235294	0.64530308834733	0.173076923076923	0.0632095350399613
68.4270180027333	-40.0278630806255	270032.888857767	0.6605941760875	0.0995024875621891	0.630149865243191	0.102564102564103	0.0632095350399613
68.4240353327823	-40.0509141466364	271035.967586713	0.670346537940928	0.17156862745098	0.665245354963011	0.0897435897435897	0.0632095350399613
68.4210853047255	-40.0740460651328	272041.097602689	0.691284106939862	0.21078431372549	0.647350351932948	0.0769230769230769	0.0632095350399613
68.4181493522006	-40.0969419522964	273036.673340459	0.674298813308213	0.166666666666667	0.633855818907217	0.111111111111111	0.0632095350399613
68.4151659529983	-40.1197039419508	274028.935819726	0.656757582718904	0.124378109452736	0.647824910699665	0.128205128205128	0.0632095350399613
68.4121058341286	-40.1427377884496	275034.714064577	0.647204341602914	0.0637254901960784	0.616568497310375	0.0314465408805031	0.0632095350399613
68.4090895882786	-40.165664549983	276034.817731762	0.659398125802619	0.0833333333333333	0.635300772573893	0.0384615384615385	0.0632095350399613
68.4061445665966	-40.1885745428157	277031.743212663	0.639833889889919	0.0895522388059701	0.620209578953325	0.0754716981132075	0.0632095350399613
68.4032011577454	-40.2115163246015	278029.958125786	0.636219497570261	0.0588235294117647	0.624788069280619	0.0448717948717949	0.0632095350399613
68.4002376552393	-40.2345360591631	279032.051772271	0.635860772708454	0.0398009950248756	0.675760042144853	0.115384615384615	0.0632095350399613
68.3972350454013	-40.2574292362111	280030.807919562	0.674325220467212	0.129353233830846	0.655293522609449	0.115384615384615	0.0624686953686178
68.3941545289122	-40.2801991669296	281027.872439266	0.699788799135939	0.117647058823529	0.66958139404336	0.173076923076923	0.0624686953686178
68.3910328321133	-40.3032534331349	282037.61336543	0.670238251764193	0.205882352941176	0.642376153145233	0.106918238993711	0.0624686953686178
68.3879099025659	-40.32614037456	283041.06897447	0.668487686029445	0.127450980392157	0.643052698255118	0.228758169934641	0.0624686953686178
68.3847856696146	-40.3488324015628	284037.183423726	0.66340296263565	0.159203980099502	0.6987880482831	0.0576923076923077	0.0624686953686178
68.3816659937633	-40.3717919643085	285043.5577459	0.66622558977269	0.0392156862745098	0.648673028525244	0.128205128205128	0.0624686953686178
68.3786320969083	-40.3945007824844	286037.080647471	0.655449364022132	0.0931372549019608	0.644312954431404	0.0915032679738562	0.0624686953686178
68.3756071036772	-40.4171281211632	287027.230689879	0.705303621008911	0.228855721393035	0.653664792399325	0.179487179487179	0.0624686953686178
68.3726048863687	-40.440026381313	288027.130403944	0.694360955987827	0.122549019607843	0.669760202343857	0.102564102564103	0.0624686953686178
68.3696549077015	-40.4629930722219	289027.869198846	0.685637732948072	0.205882352941176	0.666767716392572	0.102564102564103	0.0624686953686178
68.3666690779515	-40.4859129026142	290028.22744898	0.671069263386754	0.238805970149254	0.691197579435494	0.121794871794872	0.0624686953686178
68.3636752569922	-40.5087837937365	291027.100918865	0.753198856740067	0.181372549019608	0.687948698715464	0.134615384615385	0.0624686953686178
68.3606944035944	-40.5318749566496	292034.163278364	0.674437161233914	0.153005464480874	0.655282944112479	0.10062893081761	0.0624686953686178
68.3576897014435	-40.554964854579	293042.175789113	0.680514472690708	0.308823529411765	0.611837262022348	0.0897435897435897	0.0624686953686178
68.3546727682097	-40.5778387787545	294042.381931218	0.704011715915343	0.174129353233831	0.652177184730911	0.141025641025641	0.0624686953686178
68.3516012794245	-40.6006589400757	295042.68960549	0.700734089002756	0.196078431372549	0.669037968131553	0.147435897435897	0.0624686953686178
68.3485317057086	-40.6234317626203	296041.211377738	0.699205657098555	0.17156862745098	0.699363843191887	0.147286821705426	0.0624686953686178
68.3453933289701	-40.6461131588049	297038.982585242	0.692719500218814	0.174129353233831	0.673404920044726	0.0919540229885057	0.0624686953686178
68.3421397330459	-40.668719493759	298038.574917619	0.684424177567358	0.117647058823529	0.641298952627199	0.121794871794872	0.0624686953686178
68.3389077730611	-40.6912929674012	299036.154567762	0.697507739640511	0.134328358208955	0.654278753223155	0.111111111111111	0.0624686953686178
68.3356878468165	-40.7138758390293	300033.7341453	0.691303134228108	0.181372549019608	0.648175915454549	0.0833333333333333	0.0624686953686178
68.3324665601441	-40.7366610680356	301039.276704101	0.628642641115426	0.0298507462686567	0.608927331959214	0.0705128205128205	0.0668278186446987
68.3292826808621	-40.7594589101524	302043.945734105	0.641657463022882	0.0686274509803921	0.653564155886944	0.0833333333333333	0.0668278186446987
68.3261715742559	-40.7820721998727	303038.761490856	0.707616787318143	0.191176470588235	0.673792904533658	0.111111111111111	0.0668278186446987
68.3231105910945	-40.8047537377288	304034.40249495	0.694261101401592	0.124378109452736	0.644696563752894	0.262820512820513	0.0668278186446987
68.3200727701879	-40.8277459370915	305041.333424488	0.703298557140252	0.259803921568627	0.658451780670446	0.17948717948718	0.0668278186446987
68.3170719478455	-40.8505043831025	306037.91501673	0.687998454493419	0.176470588235294	0.624838802706245	0.202614379084967	0.0668278186446987
68.3140277305597	-40.8731144516341	307030.495966233	0.687385677448792	0.228855721393035	0.625041466125692	0.16025641025641	0.0668278186446987
68.3109697744461	-40.8958554373814	308028.79382744	0.711347693252654	0.254901960784314	0.69481165892363	0.254901960784314	0.0668278186446987
68.3080324156034	-40.9189146896642	309035.100277844	0.702037722735585	0.166666666666667	0.697611206530207	0.237179487179487	0.0668278186446987
68.3051139635416	-40.941960278568	310040.304131761	0.70589995203293	0.191176470588235	0.676131588062732	0.166666666666667	0.0668278186446987
68.3022063934827	-40.9647797360178	311036.401305975	0.741494207925361	0.288557213930348	0.647077619838516	0.166666666666667	0.0668278186446987
68.2992545241941	-40.9876632544821	312036.728868237	0.72001175536581	0.205882352941176	0.672364715530993	0.198717948717949	0.0668278186446987
68.2961944800141	-41.0105455883465	313041.163411638	0.723006974656595	0.156862745098039	0.66828830343756	0.128205128205128	0.0668278186446987
68.2931127075855	-41.0331665810444	314036.410049389	0.726846038616523	0.18407960199005	0.64095923607846	0.196078431372549	0.0668278186446987
68.2900281101149	-41.0557681466487	315031.131129845	0.75242018767568	0.303921568627451	0.672056622010628	0.256410256410256	0.0668278186446987
68.2868518481275	-41.078483016611	316033.930641168	0.747745637286033	0.367647058823529	0.739332863759577	1	0.0668278186446987
68.2835130704966	-41.1009468412055	317033.770022818	0.739352135932751	0.427860696517413	0.670864672586401	0.311111111111111	0.0668278186446987
68.2800985452851	-41.1232690202217	318031.502713682	0.769258643820895	0.42156862745098	0.689068074077634	0.153846153846154	0.0668278186446987
68.2766605968182	-41.1456703154888	319033.382534051	0.737520235319307	0.226190476190476	0.673240757464522	0.214285714285714	0.0668278186446987
68.2733641420607	-41.1681595673764	320032.834210695	0.721265120320448	0.436274509803922	0.722948635720264	0.0222222222222222	0.0668278186446987
68.270251658024	-41.1908011801711	321030.943949406	0.735845029270564	0.248756218905473	0.674588446742757	0.185897435897436	0.0668278186446987
68.2671470116196	-41.2136576821293	322037.204721611	0.759243707498701	0.372549019607843	0.674992401345777	0.176100628930818	0.0668278186446987
68.2640635363424	-41.236476436721	323041.309135956	0.766131904234142	0.406862745098039	0.693843675187115	0.192307692307692	0.0809483667355962
68.2610335335448	-41.2590575301673	324034.259518903	0.727918951035189	0.318407960199005	0.69557590015627	0.256410256410256	0.0809483667355962
68.2579980881671	-41.2818558706548	325035.98347955	0.742891546671423	0.279411764705882	0.688373148891223	0.220125786163522	0.0809483667355962
68.2549173724557	-41.3045687713136	326036.224431263	0.73831198971446	0.279569892473118	0.680042493867174	0.0833333333333333	0.0809483667355962
68.2518350906391	-41.3270617460712	327028.106194874	0.76895612744705	0.4	0.671021577840504	0.166666666666667	0.0809483667355962
68.2486608578419	-41.3498502974216	328035.146102147	0.738179613712497	0.269607843137255	0.657012246643158	0.125786163522013	0.0809483667355962
68.2454806449217	-41.3727887271769	329048.349649001	0.739186513791252	0.269607843137255	0.653482599921865	0.256410256410256	0.082015543024987
68.242361859705	-41.3953958020757	330046.434186454	0.745213281908378	0.401960784313726	0.649686545687589	0.215686274509804	0.082015543024987
68.2392419789073	-41.4177648452474	331035.453388529	0.766105637155911	0.383084577114428	0.661342580866784	0.150326797385621	0.082015543024987
68.2360828123354	-41.4403077577881	332032.870979683	0.735602482310933	0.245098039215686	0.647079442827248	0.102564102564103	0.082015543024987
68.2329167537765	-41.4630186329974	333037.187201717	0.745050528704527	0.411764705882353	0.658571374342889	0.217948717948718	0.082015543024987
68.2297911560166	-41.4856822718547	334038.212990775	0.762274476525892	0.447761194029851	0.69330657955727	0.282051282051282	0.082015543024987
68.2266303808177	-41.5082704090082	335037.806353805	0.777216986144182	0.372549019607843	0.70763127547347	0.352564102564103	0.082015543024987
68.2234038412756	-41.5308255677292	336038.857376933	0.774254695850659	0.426470588235294	0.678103155336862	0.224358974358974	0.082015543024987
68.2200941877664	-41.5533487986653	337042.172481795	0.77573148762458	0.203980099502488	0.660457186979835	0.314102564102564	0.082015543024987
68.2167739433391	-41.5756089511576	338035.926526018	0.699577692844806	0.296296296296296	0.641586674379115	0.150326797385621	0.082015543024987
68.2133966704987	-41.5981203673755	339041.838661758	0.800375715853118	0.395348837209302	0.643447185569391	0.185897435897436	0.082015543024987
68.2100301116761	-41.6204217435498	340039.362135458	0.776227966619911	0.275	0.678136059104431	0.228758169934641	0.082015543024987
68.206731710937	-41.6426978051416	341033.198851198	0.730118850649095	0.156862745098039	0.649091495865879	0.326666666666667	0.082015543024987
68.2034832458079	-41.6652633711922	342036.290478043	0.730220476799226	0.274509803921569	0.674277876653802	0.121794871794872	0.082015543024987
68.2002699543839	-41.6878404829389	343038.541660838	0.734389951263311	0.212121212121212	0.64297098684742	0.128205128205128	0.082015543024987
68.1970714945839	-41.7104395006973	344041.17344497	0.742590448905611	0.278606965174129	0.643305042572238	0.141025641025641	0.109882708920166
68.1938902274512	-41.7331017854909	345045.700337901	0.777575257703986	0.274509803921569	0.636453038928278	0.0833333333333333	0.109882708920166
68.1907653111893	-41.7556237149826	346042.68948234	0.755879128774609	0.259803921568627	0.639875868283236	0.209150326797386	0.109882708920166
68.1876891470512	-41.7779678300561	347030.988825928	0.733372757013081	0.0796019900497512	0.630635926418132	0.189542483660131	0.109882708920166
68.184639027087	-41.8005454319322	348027.498274384	0.732577124586926	0.235294117647059	0.627632930076203	0.102564102564103	0.109882708920166
68.1815306504925	-41.8234841215767	349040.426285892	0.721675305581005	0.220588235294118	0.65283950775266	0.245283018867925	0.109882708920166
68.178397550155	-41.846093205933	350041.594453617	0.754804710844952	0.264705882352941	0.665100231597242	0.0972222222222222	0.109882708920166
68.17522003919	-41.8683749735495	351031.926491988	0.750573977097861	0.26865671641791	0.6	0.111111111111111	0.109882708920166
68.1718091171545	-41.8909077234777	352041.635961551	0.760346232242204	0.284313725490196	0.65583159477917	0.270440251572327	0.109882708920166
68.1683654652391	-41.9131981583577	353043.557301151	0.742671329040414	0.264705882352941	0.647845956714175	0.215686274509804	0.109882708920166
68.164977876257	-41.9353295691305	354037.115604649	0.73157551947677	0.139303482587065	0.644612329458289	0.256410256410256	0.109882708920166
68.1616203492044	-41.9577330671053	355040.00104002	0.795027830701417	0.220588235294118	0.658027286762607	0.115384615384615	0.109882708920166
68.158280074098	-41.9800922414357	356040.586585512	0.758243873414107	0.176470588235294	0.650980075542224	0.16025641025641	0.109882708920166
68.1549919734429	-42.0024681793251	357039.792068831	0.779403623190921	0.218905472636816	0.657183609870347	0.173076923076923	0.109882708920166
68.1517695607968	-42.0248814291294	358037.900335043	0.747616135851372	0.166666666666667	0.655747225937847	0.185897435897436	0.109882708920166
68.1485921857729	-42.0474420107678	359040.055523841	0.766443295752541	0.27363184079602	0.637099942138931	0.22875816993464	0.109882708920166
68.1454623906746	-42.0698568693325	360034.793943145	0.743805789940189	0.194029850746269	0.657146840340542	0.314102564102564	0.109882708920166
68.1422261838991	-42.0923971024216	361038.740159447	0.729612827509858	0.245098039215686	0.630514300353088	0.217948717948718	0.109882708920166
68.138849984902	-42.1148878425591	362046.621781337	0.757230392960662	0.333333333333333	0.633373575881425	0.224358974358974	0.109882708920166
68.135426900139	-42.1371333259398	363047.164570709	0.765416541869168	0.166666666666667	0.648218552672318	0.189542483660131	0.109882708920166
68.1320685091704	-42.1592214949935	364039.042592817	0.757561655912735	0.313432835820896	0.626047214808363	0.30718954248366	0.109882708920166
68.1287088568877	-42.1815741926702	365041.292156702	0.713509054230393	0.186274509803922	0.63670629773029	0.237179487179487	0.146934874946252
68.1253632753199	-42.2039219318573	366042.890191176	0.734660027252063	0.294117647058824	0.635280313941739	0.30718954248366	0.146934874946252
68.1220871088316	-42.2260480196379	367033.178498562	0.735691271133685	0.328358208955224	0.620615197222432	0.180952380952381	0.146934874946252
68.1188812181449	-42.2484888188231	368032.93806714	0.737439702393455	0.416666666666667	0.626839970250921	0.346153846153846	0.146934874946252
68.1156961223074	-42.2711736044193	369041.486574386	0.711411995274623	0.230392156862745	0.618740870334969	0.173076923076923	0.146934874946252
68.1125812848595	-42.2936281859198	370038.43750172	0.722039535253558	0.199004975124378	0.626690735868261	0.209150326797386	0.146934874946252
68.1094512657652	-42.3160244086671	371033.823359028	0.733907701219202	0.384615384615385	0.628059875352796	0.262820512820513	0.146934874946252
68.1062211036097	-42.3385508724257	372038.36040649	0.730960550182364	0.266666666666667	0.622454069484158	0.212121212121212	0.146934874946252
68.1028432904893	-42.3609291881044	373043.324992056	0.714395838510445	0.291666666666667	0.635671758854014	0.453900709219858	0.146934874946252
68.0994225712764	-42.3830451611259	374040.120061134	0.718790365188976	0.393034825870647	0.624022933220568	0.326797385620915	0.146934874946252
68.0959814062157	-42.4052277004952	375040.476111249	0.750781940501149	0.333333333333333	0.618549950178286	0.301282051282051	0.146934874946252
68.0925439250375	-42.4274981292728	376044.183922682	0.706772210102356	0.333333333333333	0.624879413503158	0.379084967320261	0.146934874946252
68.0891740678869	-42.4496278170308	377039.730188764	0.739939552432986	0.442786069651741	0.623573610645968	0.333333333333333	0.146934874946252
68.085861955246	-42.4718319453838	378035.866250566	0.722956673066395	0.441176470588235	0.631168313836011	0.209150326797386	0.146934874946252
68.0825988238127	-42.4942067865495	379036.734968508	0.74424807204922	0.482587064676617	0.628900143610976	0.339869281045752	0.146934874946252
68.0793416056007	-42.5167190948985	380042.827037013	0.721235345105059	0.497175141242938	0.624645524629301	0.320512820512821	0.146934874946252
68.076079451794	-42.5391763164418	381047.101094635	0.726190298304433	0.432835820895522	0.620081764021658	0.601307189542484	0.146934874946252
68.0728609376608	-42.5614219173316	382041.51257922	0.726955834511262	0.416666666666667	0.626633937954966	0.359477124183007	0.146934874946252
68.0696829269245	-42.5836682141367	383034.449211513	0.692778933795168	0.489247311827957	0.619622078131295	0.294117647058824	0.146934874946252
68.0664732377185	-42.6060393128004	384033.629133497	0.702229297484124	0.349206349206349	0.621707882559023	0.307692307692308	0.146934874946252
68.0632088320991	-42.6284942168841	385038.390353059	0.733288474921113	0.406862745098039	0.618228162559657	0.271929824561403	0.146934874946252
68.0598216412736	-42.6507198304187	386039.456944247	0.744580095281877	0.495098039215686	0.651802591507857	0.305555555555556	0.171694959186716
68.0563888135975	-42.6729015404792	387040.88944211	0.734788245210437	0.362573099415205	0.641791127860437	0.307692307692308	0.171694959186716
68.0529465361973	-42.6951536925897	388045.567841393	0.734797579026577	0.333333333333333	0.644557645535503	0.301282051282051	0.171694959186716
68.0495374598929	-42.7172561579129	389043.186618304	0.767550884080145	0.455882352941177	0.636217827822494	0.300653594771242	0.184166209839517
68.0461421472659	-42.7394281927956	390043.033397665	0.726348123115801	0.377450980392157	0.626400528904649	0.435897435897436	0.184166209839517
68.0427684716357	-42.7616787978079	391045.132926444	0.745170717656559	0.482587064676617	0.618926276907998	0.30718954248366	0.184166209839517
68.039378794465	-42.783919196647	392047.635128195	0.74552887223606	0.519607843137255	0.622292877283938	0.41025641025641	0.184166209839517
68.035950609991	-42.8060508839658	393047.695757541	0.752550019365051	0.431372549019608	0.631230585782084	0.300653594771242	0.184166209839517
68.0325430183697	-42.8281156590124	394044.423012595	0.761434539025123	0.482587064676617	0.631369139321073	0.416666666666667	0.184166209839517
68.0291474255595	-42.8503894924072	395048.847552893	0.716168423192595	0.558823529411765	0.623331070101612	0.243589743589744	0.184166209839517
68.0258044308298	-42.8724134229798	396041.518250687	0.741425913218947	0.57843137254902	0.630528768795936	0.300653594771242	0.184166209839517
68.022444349036	-42.8943907037423	397033.22504526	0.745904722860585	0.63681592039801	0.652194972438155	0.423076923076923	0.184166209839517
68.0190465874007	-42.9166419962432	398037.244514981	0.747990652763292	0.573529411764706	0.635542644478782	0.391025641025641	0.184166209839517
68.0156315702138	-42.9389520257628	399044.390464898	0.741676859490342	0.582089552238806	0.624133610409494	0.34640522875817	0.184166209839517
68.012257357657	-42.96096287161	400038.365777278	0.764142792034025	0.746268656716418	0.621233247240744	0.562091503267974	0.184166209839517
68.0088761215492	-42.9832140650686	401042.065834818	0.773795840347803	0.563725490196079	0.607109798252095	0.352564102564103	0.184166209839517
68.0055322773121	-43.0055174142248	402046.35589764	0.758169932778396	0.504901960784314	0.615123399583495	0.26797385620915	0.184166209839517
68.0022650706427	-43.0275753298474	403038.075118518	0.733547391388707	0.602941176470588	0.608263273827765	0.333333333333333	0.184166209839517
67.9989395195269	-43.049634648745	404032.380118629	0.770479462993336	0.562189054726368	0.612073593750085	0.307692307692308	0.184166209839517
67.995564892878	-43.0719898587743	405040.333523478	0.756453785811251	0.647435897435898	0.623697909513332	0.59748427672956	0.184166209839517
67.9921471866435	-43.0942357552951	406045.984747248	0.722093436173792	0.691176470588235	0.634600104616323	0.33974358974359	0.184166209839517
67.9886863549435	-43.1161366079625	407040.277025679	0.764876110707963	0.681592039800995	0.653521437700369	0.467948717948718	0.184166209839517
67.9851607716745	-43.1382147684104	408044.344684611	0.765258190010913	0.637254901960784	0.646917810000651	0.314465408805031	0.229749115123326
67.981664540774	-43.1603644953595	409050.023699812	0.745060989728873	0.656862745098039	0.643846320864312	0.448717948717949	0.229749115123326
67.9782516257268	-43.1821632986985	410038.691355905	0.744204465150263	0.741293532338309	0.638422754653931	0.450980392156863	0.229749115123326
67.9748511021487	-43.2040626450215	411030.839498472	0.783188676396087	0.67156862745098	0.622548011179307	0.403846153846154	0.229749115123326
67.9714317899086	-43.2262531857545	412035.183306637	0.792508445086573	0.593137254901961	0.627869847781797	0.455128205128205	0.229749115123326
67.9680257874741	-43.2484591604316	413039.68906284	0.769189045463331	0.651960784313725	0.636858040656713	0.519230769230769	0.229749115123326
67.9646189408476	-43.2706554597911	414043.981617332	0.79224789021023	0.641791044776119	0.629831783177831	0.435897435897436	0.229749115123326
67.9612315519582	-43.2926511528458	415039.801174826	0.789420914815864	0.681372549019608	0.637508328058936	0.450980392156863	0.229749115123326
67.9578294376092	-43.3146837521953	416037.799421981	0.78736917627137	0.740196078431373	0.622125674626373	0.551282051282051	0.229749115123326
67.9543993005794	-43.3366978617573	417036.399954109	0.764186204577612	0.616915422885572	0.626201562932147	0.470588235294118	0.229749115123326
67.9509465307348	-43.3586690120417	418034.435299931	0.755232967450731	0.661764705882353	0.640116250577531	0.544871794871795	0.229749115123326
67.9474109604033	-43.3808649665675	419044.865998751	0.752217595589182	0.606965174129353	0.627651875423582	0.544871794871795	0.229749115123326
67.9439241802736	-43.4029870707543	420050.459435135	0.779060897370847	0.495098039215686	0.635505295068409	0.58974358974359	0.229749115123326
67.9404756793906	-43.4247859905507	421042.034594405	0.803799186683312	0.631840796019901	0.642208071263164	0.411764705882353	0.229749115123326
67.9370294506747	-43.4467387503613	422039.58599631	0.797171297615672	0.696078431372549	0.640689037261326	0.452830188679245	0.229749115123326
67.9335918405419	-43.4688642743941	423043.585631778	0.801526533272595	0.637254901960784	0.659443234733381	0.596153846153846	0.229749115123326
67.9301594585212	-43.4907282325965	424037.356033544	0.782521873291576	0.731343283582089	0.670723851937211	0.5	0.229749115123326
67.9267234796209	-43.5126763171308	425034.663238744	0.79136263727635	0.549019607843137	0.661313961395778	0.532051282051282	0.229749115123326
67.9232636817636	-43.5347005365659	426036.067082631	0.80261586804794	0.666666666666667	0.629169384376341	0.551282051282051	0.229749115123326
67.9197770694661	-43.5565560757915	427032.233785273	0.804247239412987	0.825870646766169	0.637842113964318	0.437908496732026	0.229749115123326
67.9162723265421	-43.5785033147834	428032.859989025	0.786020840476904	0.740196078431373	0.626725181611733	0.442307692307692	0.229749115123326
67.9127207486113	-43.6007145320375	429045.855663217	0.808487555951545	0.759803921568627	0.634322068679635	0.442307692307692	0.423490915494971
67.9091765953882	-43.6226665290603	430048.648075424	0.814329520748717	0.75	0.646340000994141	0.601307189542484	0.423490915494971
67.9056722142719	-43.6443818291482	431040.686249136	0.828303465622683	0.865671641791045	0.643545153123082	0.601307189542484	0.423490915494971
67.9021636376271	-43.6663343005016	432042.19558184	0.812938499568003	0.82843137254902	0.652397758760993	0.525641025641026	0.423490915494971
67.8986703916675	-43.68827922208	433042.873564996	0.788029659629457	0.642156862745098	0.648406290878761	0.758169934640523	0.423490915494971
67.895244690022	-43.71005260037	434034.115800767	0.674270808101036	0.666666666666666	0.679221210257289	0.660130718954248	0.423490915494971
67.8918254313697	-43.7320871617027	435035.34248821	0.681018382333463	0.549019607843137	0.666812076549899	0.653846153846154	0.423490915494971
67.888386940767	-43.754304912516	436044.629954259	0.72815445723883	0.514705882352941	0.654869127763381	0.75	0.423490915494971
67.8850052715435	-43.7762832961004	437042.332699533	0.738203052803818	0.583333333333333	0.654824285096239	0.673202614379085	0.423490915494971
67.8815804681724	-43.798188390759	438039.142656618	0.799378786908201	0.621890547263682	0.663803711579083	0.576923076923077	0.423490915494971
67.8780605152502	-43.8202087222169	439044.651523034	0.824713191319486	0.393034825870647	0.665001004932706	0.686274509803921	0.423490915494971
67.8745328846843	-43.8418227886663	440034.925666261	0.852445777056124	0.447761194029851	0.664888627627848	0.562091503267974	0.423490915494971
67.8709735137501	-43.8636091009739	441033.379970568	0.85078422334913	0.573529411764706	0.652893376966315	0.615384615384616	0.423490915494971
67.8673784028467	-43.8855915321552	442041.116409458	0.790232639657306	0.28921568627451	0.664441328330832	0.58974358974359	0.423490915494971
