# Supplementary material for: Extreme melt season ice layers reduce firn permeability across Greenland
Source: Nat Commun. 2021 Apr 20;12:2336. doi: 10.1038/s41467-021-22656-5 (PMC8058076; doi:10.1038/s41467-021-22656-5)
Supplement: Supplementary file 3 — Source Data [file 41467_2021_22656_MOESM3_ESM.zip › FinalData/Fig4PlotData/TransectC.txt]

66.3572626368066	-45.6557496598597	0	0.804644558318105	0.0686274509803921	0.640025585341151	0.28494623655914	1.15593072981318
66.3575099536392	-45.633280013068	1006.30886519824	0.776826989632509	0.0343137254901961	0.640366335701295	0.342105263157895	1.15593072981318
66.357719606541	-45.6109236068265	2007.43405284685	0.816949741952188	0.113636363636364	0.636953848928025	0.440860215053763	1.15593072981318
66.357719532093	-45.5885337461142	3009.77973038476	0.794611405258993	0.0735294117647059	0.674430931524678	0.364102564102564	0.934736940983683
66.3577846732372	-45.5661790126405	4010.57790327894	0.822676948623246	0.266666666666667	0.677825038849083	0.447916666666667	0.934736940983683
66.3579231483562	-45.5440281938539	5002.33710635611	0.787969333716126	0.159420289855072	0.661519802819511	0.177083333333333	0.934736940983683
66.35801578167	-45.52176153699	5999.21081416172	0.764757201447781	0.127450980392157	0.657750693487535	0.220512820512821	0.934736940983683
66.3580685156473	-45.4993684836025	7001.70378924054	0.798534237672625	0.194444444444444	0.646291631877034	0.338461538461538	0.934736940983683
66.3581346149826	-45.4769984896697	8003.17196427371	0.774680101506383	0.147058823529412	0.646604540876515	0.323076923076923	0.934736940983683
66.3582167119972	-45.454647753598	9003.78982181777	0.818916506370164	0.313432835820895	0.646553446423608	0.4	0.934736940983683
66.3582395271244	-45.4323411225703	10002.3925017882	0.810777976753927	0.288557213930348	0.656524331728017	0.38974358974359	0.861128881170182
66.3582538725109	-45.410059764538	10999.8610909996	0.812387170518089	0.313725490196078	0.662297152171946	0.353846153846154	0.861128881170182
66.3582669717188	-45.3877970490194	11996.4943557249	0.822058344846796	0.293532338308458	0.666080201450759	0.333333333333333	0.861128881170182
66.3582686053692	-45.3652911184367	13004.014249009	0.819250051706131	0.344827586206896	0.664298549376961	0.484848484848485	0.861128881170182
66.3583286059897	-45.342837410628	14009.2173104339	0.831847908506772	0.294117647058823	0.65109936888289	0.353846153846154	0.861128881170182
66.3583760150096	-45.3205868146582	15005.3173345211	0.814569631689059	0.293532338308458	0.672349159316321	0.630769230769231	0.861128881170182
66.3583946225768	-45.2983477291913	16000.8888953767	0.836928911956831	0.441176470588235	0.670929334321005	0.666666666666667	0.861128881170182
66.3584234632555	-45.2759363064595	17004.1774628941	0.847096141171428	0.504901960784314	0.672714173982202	0.540404040404041	0.861128881170182
66.3584513625989	-45.2535255491897	18007.434775512	0.850156806768856	0.563725490196078	0.68691858522247	0.564102564102564	0.861128881170182
66.3584637242897	-45.2312879690126	19002.9348780987	0.843145759336732	0.577114427860696	0.695477154624166	0.697435897435898	0.861128881170182
66.3585246238152	-45.2088483481589	20007.5001740379	0.843247409056788	0.672316384180791	0.676947855552513	0.661616161616162	0.861128881170182
66.3585792250404	-45.186392557079	21012.7825258817	0.855974889908473	0.756944444444444	0.645673537092262	0.466666666666667	0.861128881170182
66.3585641159913	-45.1641092154583	22010.3271434152	0.799867948680213	0.472636815920398	0.64934459453756	0.37948717948718	0.861128881170182
66.358569678286	-45.141795328872	23009.2381062546	0.81152205716217	0.465686274509804	0.648004791692492	0.558974358974359	0.514718364362838
66.3585704818298	-45.1194648582792	24008.8911588794	0.852442343072389	0.46078431372549	0.642569255743605	0.430769230769231	0.514718364362838
66.3585564912698	-45.0971690130285	25006.995639683	0.829846613662572	0.45273631840796	0.643061001595504	0.476923076923077	0.514718364362838
66.3585445894057	-45.0748265253763	26007.1883067734	0.852099418281706	0.524509803921569	0.65373335902584	0.494949494949495	0.514718364362838
66.3585625099071	-45.0524441476412	27009.1676996731	0.83474746211036	0.406862745098039	0.648823566105844	0.474747474747475	0.514718364362838
66.3586039012557	-45.0301976259731	28005.0728390896	0.797119534912796	0.422222222222222	0.678316606007467	0.414141414141414	0.514718364362838
66.3585712534712	-45.0080820942309	28995.1098698323	0.814824228427793	0.574358974358974	0.672659658456611	0.47979797979798	0.514718364362838
66.3585276611652	-44.9745220318774	30497.4795313108	0.799504674147134	0.54320987654321	0.661251643807654	0.453634085213032	0.514718364362838
66.3587265277248	-44.9408510833959	32004.9637577339	0.823692979088159	0.511111111111111	0.657966624369048	0.538461538461539	0.514718364362838
66.3588151040234	-44.9186216601475	33000.1343517998	0.791323821873943	0.504065040650407	0.68782685243903	0.391472868217054	0.514718364362838
66.3587313714892	-44.8963294543344	33998.1100337859	0.840897793527593	0.591836734693878	0.678384880079489	0.404040404040404	0.514718364362838
66.3585416950625	-44.8739582799542	34999.8059260529	0.795731499714999	0.534313725490196	0.660630969613943	0.5	0.514718364362838
66.3583892423141	-44.8515864731425	36001.4578968075	0.831541509887137	0.69811320754717	0.646336623420119	0.45959595959596	0.514718364362838
66.3582804231124	-44.829137618047	37006.4932592924	0.810805257772508	0.484848484848485	0.664138100826556	0.4625	0.514718364362838
66.3583447330304	-44.8068974824022	38002.138382159	0.837147750958084	0.651960784313725	0.672209407132265	0.46875	0.514718364362838
66.3585189601489	-44.784620254727	38999.6026631595	0.823956701819016	0.771144278606965	0.675915220857815	0.338461538461538	0.514718364362838
66.3585764276816	-44.7621449757457	40005.7595558309	0.817728310855885	0.563725490196078	0.652046978612172	0.36036036036036	0.514718364362838
66.3584290941842	-44.7398592388561	41003.5479892527	0.832769793285368	0.550387596899225	0.656612225039835	0.433862433862434	0.514718364362838
66.358217029513	-44.717616811133	41999.5502515308	0.819139736738154	0.544117647058823	0.650644395440424	0.439153439153439	0.514718364362838
66.3580100391909	-44.6952826727121	42999.6520734891	0.819240258369813	0.686567164179104	0.631952397005617	0.410569105691057	0.407277061523659
66.357952833865	-44.6728766769659	44002.7299048862	0.831399433892671	0.612745098039216	0.645449718958079	0.433862433862434	0.407277061523659
66.3580720448244	-44.650413096481	45008.4519877213	0.814958529894543	0.573529411764706	0.646633194716771	0.561728395061728	0.407277061523659
66.3582296219302	-44.6280830825064	46008.2557134859	0.820642841508149	0.681592039800995	NaN	NaN	0.407277061523659
66.3581245392667	-44.6057453683701	47008.3173350116	0.808223607719563	0.676470588235294	0.665773421188598	0.532608695652174	0.407277061523659
66.3578285277736	-44.583396350813	48009.3686872979	0.800960426447248	0.67156862745098	0.674900647322092	0.333333333333333	0.407277061523659
66.3573914996236	-44.5613812377525	48996.1461787524	0.791511561205257	0.582089552238806	0.712657421651691	0.432098765432099	0.407277061523659
66.3571706611421	-44.5389848404533	49999.1043722995	0.817175773403332	0.666666666666667	0.672061931190723	0.583333333333333	0.407277061523659
66.3572597667148	-44.5163528696571	51012.3578673923	0.795735659787784	0.676470588235294	0.658576419122527	0.540983606557377	0.407277061523659
66.3574470957975	-44.4941228080316	52007.7834103894	0.802039636198243	0.621890547263682	0.670410012318221	0.511111111111111	0.407277061523659
66.3576450000837	-44.4717804062332	53008.2547984821	0.799394068658089	0.818627450980392	0.67222076576873	0.321637426900585	0.407277061523659
66.3577074719782	-44.44952949258	54004.4061950444	0.78667522215517	0.700980392156863	NaN	NaN	0.407277061523659
66.3573883846605	-44.427181463892	55005.5185274768	0.816822445417673	0.835820895522388	0.677180279899994	0.560606060606061	0.407277061523659
66.3570499057461	-44.4047810433266	56009.0669952225	0.829552420425251	0.818627450980392	0.690500033283765	0.580645161290323	0.407277061523659
66.356908079185	-44.3824535534162	57008.7750560358	0.835756273953915	0.887254901960784	0.674930577655852	0.605555555555556	0.407277061523659
66.3568478165834	-44.3600834539713	58010.2921767956	0.801668891456867	0.676470588235294	0.690265909866998	0.6	0.407277061523659
66.3568262482223	-44.3377253803349	59011.2528851021	0.827949379675256	0.804597701149425	0.67206214173574	0.777777777777778	0.407277061523659
66.3569173278763	-44.315333071423	60013.7934575919	0.816664695562368	0.858585858585859	0.680658557211145	0.626984126984127	0.407277061523659
66.356870277071	-44.2929727786475	61014.8621123023	0.82223846281366	0.872549019607843	0.678260057595734	0.58130081300813	0.407277061523659
66.3566499218899	-44.270816449985	62007.0952770839	0.800265732698499	0.850746268656716	0.689671946232845	0.564971751412429	0.407277061523659
66.356390582667	-44.2486032459119	63002.0003181406	0.824900814784707	0.862745098039216	0.684830887373795	0.611111111111111	0.394862178696785
66.356209652593	-44.2261370653501	64008.021863588	0.827858687611964	0.92156862745098	0.686629146972559	0.789682539682539	0.394862178696785
66.356127893554	-44.2037571098331	65010.0274644548	0.832408718729448	0.900497512437811	0.699771975144099	0.610062893081761	0.394862178696785
66.3559855491478	-44.1814927038689	66006.9491871962	0.809556016929397	0.872549019607843	0.694014944600802	0.661016949152543	0.394862178696785
66.3558754602079	-44.1591390490375	67007.8205984921	0.836543786535293	0.941176470588235	0.700388690280287	0.870056497175141	0.394862178696785
66.3558247353255	-44.1367188487035	68011.6151808092	0.826396301921823	0.892156862745098	0.712225383848802	0.858757062146893	0.394862178696785
66.3557619979323	-44.1144817848483	69007.2214205511	0.810633908316175	0.860696517412935	0.722428041958326	0.697916666666667	0.394862178696785
66.3555875901694	-44.0922623339775	70002.2093174959	0.805120538859524	0.90547263681592	0.707163153502446	0.64406779661017	0.394862178696785
66.3553891548106	-44.0698141544489	71007.4986672955	0.809734470563917	0.759803921568627	0.708321803347543	0.796610169491526	0.394862178696785
66.3552239967657	-44.0475104988486	72006.2509038962	0.798001385550805	0.900497512437811	0.710195263613176	0.701149425287356	0.394862178696785
66.3550612995899	-44.0251483058464	73007.625065859	0.825990895242204	0.823529411764706	0.71650037842447	0.591954022988506	0.394862178696785
66.3549499476914	-44.0028212899267	74007.342468167	0.78440345610729	0.784313725490196	0.734515394927321	0.47463768115942	0.394862178696785
66.3547695160088	-43.9803701339996	75012.7480203845	0.82522656930409	1.00490196078431	0.766809059077806	0.751412429378531	0.394862178696785
66.3545726339384	-43.9581042006169	76009.9084800614	0.801884958362937	0.925373134328358	0.731507592738216	0.689189189189189	0.394862178696785
66.3544963824544	-43.9357945346228	77008.8268913088	0.798712565775932	0.92156862745098	0.723140612061764	0.638418079096045	0.394862178696785
66.3544616109417	-43.9135162884545	78006.312077345	0.807559048839364	0.92156862745098	0.752854088798392	0.706896551724138	0.394862178696785
66.3544048978419	-43.8912248334105	79004.4029904533	0.805733394837797	0.947712418300653	0.755541130016448	0.757062146892655	0.394862178696785
66.3543106138863	-43.8688432230896	80006.5686175104	0.811070890828889	0.975490196078431	0.776929844102006	0.914529914529915	0.394862178696785
66.3540854680102	-43.8465917381077	81003.1755118804	0.729017391561343	0.911764705882353	NaN	NaN	0.394862178696785
66.3536115753432	-43.8243504127147	82000.4262156056	0.704902197850678	0.860696517412935	0.770529544641189	0.8	0.394862178696785
66.3532361863057	-43.8018714170213	83007.8045464393	0.704123966327302	0.867647058823529	0.766912453913008	0.635135135135135	0.258729966126382
66.353090621996	-43.7793624088256	84015.7977483288	0.804969353515999	0.92156862745098	0.728724420577705	0.563218390804598	0.258729966126382
66.3530685171505	-43.7570629668454	85014.2830903053	0.805616881680204	0.861635220125786	0.75511053548977	0.614942528735632	0.258729966126382
66.3530471061804	-43.7348056952384	86010.8808877438	0.805565744781666	0.8	0.751835365162703	0.553333333333333	0.258729966126382
66.352935585891	-43.7124088147479	87013.8067307424	0.816012314979593	0.794117647058823	0.731978620378554	0.464646464646465	0.258729966126382
66.352671590802	-43.6900376735966	88015.9429375838	0.808701180226366	0.818627450980392	0.720281257722187	0.626436781609195	0.258729966126382
66.3523229954763	-43.667988878748	89003.9901040129	0.790046921460474	0.835820895522388	0.700178874432964	0.649122807017544	0.258729966126382
66.3518986319718	-43.645633106786	90006.151140378	0.816110500874905	0.81592039800995	0.725067171580049	0.401129943502825	0.258729966126382
66.3514754556823	-43.6230210809229	91019.7849105266	0.809879548781318	0.808823529411765	0.69231230437018	0.365853658536585	0.258729966126382
66.3511726013055	-43.6007568288169	92017.333069149	0.786042767331714	0.857843137254902	0.682953317481443	0.535714285714286	0.258729966126382
66.3510852129053	-43.5785155775093	93013.3348381335	0.775482477064328	0.661691542288557	0.700554868230984	0.444444444444445	0.258729966126382
66.3511391649375	-43.5561964225473	94012.7962006553	0.784279782238505	0.769607843137255	0.697932542193565	0.5375	0.258729966126382
66.3510898489472	-43.5337605601071	95017.4805298192	0.774815358811077	0.808823529411765	0.695269049022544	0.52	0.258729966126382
66.3508439735044	-43.5115996166711	96010.2235709112	0.772748035420536	0.781094527363184	0.703145666630788	0.327485380116959	0.258729966126382
66.3506376068368	-43.4892768827825	97010.1067219365	0.774131665625581	0.774509803921568	0.70519353439201	0.367231638418079	0.258729966126382
66.350496336862	-43.466788126526	98017.2897241584	0.761557969538346	0.872549019607843	0.713885520401545	0.396396396396396	0.258729966126382
66.3502351417789	-43.4445454708641	99013.7627387495	0.769985176606689	0.855721393034826	0.736709859529691	0.431034482758621	0.258729966126382
66.3499658662732	-43.422285307763	100011.056663465	0.780482558977005	0.916666666666666	0.732001705012825	0.402298850574713	0.258729966126382
66.349746764784	-43.3999255399864	101012.66664692	0.79081114592441	0.799019607843137	0.732145828901612	0.540229885057471	0.258729966126382
66.3494890072466	-43.3776547633161	102010.416973338	0.797825084337484	0.931372549019608	0.707849978557338	0.409356725146199	0.258729966126382
66.3491861705424	-43.355455791098	103005.122132431	0.771089916651828	0.915422885572139	0.707739734434019	0.444444444444444	0.297583229235257
66.348816097608	-43.3330112108435	104011.113155261	0.810290845214309	0.911764705882353	0.738008082042337	0.5	0.297583229235257
66.3483900360006	-43.3106133971921	105015.303483909	0.760335256461218	0.78921568627451	0.712881493508146	0.435374149659864	0.297583229235257
66.3480225122813	-43.2884697111018	106007.850518269	0.675951684408656	0.913793103448276	0.704923332760387	0.194444444444444	0.297583229235257
66.3479321828452	-43.2661119133594	107009.199798634	0.829301585566918	0.859649122807017	0.77465893976633	0.674074074074074	0.297583229235257
66.3479713915939	-43.2437207239676	108012.004418744	0.791021040761217	0.892156862745098	0.781947328303041	0.575757575757576	0.297583229235257
66.3477711513861	-43.2215718789068	109004.20052544	0.771945051531929	0.935323383084577	0.714737907343576	0.459876543209877	0.297583229235257
66.3474651638053	-43.1992820094544	110003.054206878	0.785672866234762	0.940298507462687	0.74069207440547	0.597701149425287	0.297583229235257
66.3471646758104	-43.1768239563112	111009.427301875	0.820521969937751	0.92156862745098	0.736755806570818	0.568965517241379	0.297583229235257
66.3468964646916	-43.1545572338199	112007.133077679	0.815780641356882	0.975124378109453	0.756857338281502	0.830409356725146	0.297583229235257
66.3466230562779	-43.1321128692004	113012.8195797	0.833787429120174	0.981481481481482	0.752442818151686	0.643678160919541	0.297583229235257
66.3462854832576	-43.109779211211	114013.805807009	0.862439298388313	0.95906432748538	0.729772955906935	0.56140350877193	0.297583229235257
66.3459052984317	-43.0875131962028	115011.969361151	0.838637753058679	0.990196078431372	0.719807006805063	0.701149425287356	0.297583229235257
66.3455334141656	-43.0651116318064	116016.174885884	0.857156402755915	0.990049751243781	0.717418784033036	0.758620689655172	0.297583229235257
66.3452149308371	-43.042814297373	117015.500395789	0.845878531546759	0.96078431372549	0.718340421119996	0.659574468085107	0.297583229235257
66.3450082984178	-43.0204655010017	118016.775227297	0.856789151636846	0.995098039215686	0.717113990506178	0.757062146892655	0.297583229235257
66.3447794004012	-42.9981274645118	119017.637160958	0.848385712038675	0.990049751243781	0.730251013052178	0.644067796610169	0.297583229235257
66.3445002607215	-42.9759360203864	120012.104910607	0.845619420875228	0.952380952380952	0.701478707252496	0.740112994350282	0.297583229235257
66.3441998247836	-42.9536756544158	121009.74666166	0.805097480372547	0.931372549019608	0.712837486855343	0.672222222222222	0.297583229235257
66.3438872116695	-42.9313776998956	122009.129741249	0.816452290871288	0.965174129353234	0.723105757315472	0.661111111111111	0.297583229235257
66.3435627842237	-42.9089802757066	123013.024912814	0.788547670622955	0.906862745098039	0.714258785434034	0.601092896174864	0.60363260714896
66.3432060727365	-42.8865907701879	124016.71542921	0.828062426734469	0.946078431372549	0.687518566220804	0.55	0.60363260714896
66.3428664397786	-42.8643224507469	125014.921636159	0.754814044226384	0.897058823529412	0.670453534722748	0.534722222222222	0.60363260714896
66.3426193562116	-42.841995485699	126015.427211849	0.772654952663744	1.00995024875622	0.678382570887006	0.416666666666667	0.60363260714896
66.3423740087918	-42.8197548200765	127012.07294129	0.788881339026864	1.00490196078431	0.666451756301663	0.550387596899225	0.60363260714896
66.3420340461847	-42.7974916001402	128010.085287172	0.784602493864163	0.950980392156863	0.708754912136115	0.595628415300547	0.60363260714896
66.3416804503849	-42.7753287053118	129003.679638804	0.76582033938023	0.995024875621891	0.695468716392314	0.516666666666667	0.60363260714896
66.3413342262975	-42.7529866712794	130005.274362385	0.758595086014997	0.965174129353234	0.680231902285631	0.596774193548387	0.60363260714896
66.3409958909616	-42.7304298137607	131016.465943195	0.802460137968275	0.970588235294118	0.689228465557446	0.551912568306011	0.60363260714896
66.3406679812518	-42.7082804814956	132009.384067025	0.810675558580012	1	0.70797617597388	0.677777777777778	0.60363260714896
66.3402965466173	-42.6860549698692	133005.916338365	0.783774800831096	0.995098039215686	0.717004291456026	0.617486338797814	0.60363260714896
66.3399063397253	-42.6636488644928	134010.635696798	0.792760315476588	0.990196078431372	0.719112263302054	0.724137931034483	0.60363260714896
66.3395331818406	-42.6412410286999	135015.36720186	0.807943530354454	0.985294117647059	0.762709711345699	0.893939393939394	0.60363260714896
66.3392554757859	-42.6189205849129	136015.813838537	0.837086553423962	1	0.774570246491812	0.743169398907104	0.60363260714896
66.3389850790696	-42.5965430945325	137018.801062565	0.847050452325156	1.00490196078431	0.78576661151343	0.765027322404372	0.60363260714896
66.3386834991504	-42.5743132413807	138015.29962059	0.841042808802375	0.990196078431372	0.764264445582625	0.883333333333334	0.60363260714896
66.3383404010754	-42.5520397505033	139013.931552962	0.853433136597173	0.970149253731343	0.805603309096394	0.912568306010929	0.60363260714896
66.3379617323297	-42.5297148865069	140015.037236504	0.878676720076764	1.00980392156863	0.793675964192336	0.933333333333333	0.60363260714896
66.3375471429467	-42.5075154553406	141010.721846142	0.845237890864468	1.01333333333333	0.805718390735314	1	0.60363260714896
66.3371078622836	-42.4852539157651	142009.334332178	0.873063658149384	0.975124378109453	0.777880207997914	0.927777777777778	0.60363260714896
66.3366435218242	-42.4629351787004	143010.664997705	0.847273431916654	0.980392156862745	0.768241124422237	0.85632183908046	0.60363260714896
66.3362900716954	-42.4406808075312	144008.56695833	0.829065568243351	1.02450980392157	0.770447105158954	0.800813008130081	0.655697775706649
66.3361173286302	-42.4184474270903	145004.946393958	0.876475000439563	1	0.784080447576904	0.830508474576271	0.655697775706649
66.3359695545188	-42.3960883268574	146006.914535104	0.860353710889192	1.01470588235294	0.750136858766796	0.833333333333333	0.655697775706649
66.3356223797647	-42.3736590460422	147012.647002548	0.8163655098095	0.985294117647059	0.710336648545491	0.700854700854701	0.655697775706649
66.3351027890791	-42.3513672768557	148013.168915755	0.832535098625596	1.02941176470588	0.71606513274659	0.721212121212121	0.655697775706649
66.3346248939769	-42.3291668079736	149009.366926816	0.832571948872138	1.00995024875622	0.709986653790502	0.689655172413793	0.655697775706649
66.3341675515116	-42.3068402090862	150011.107886913	0.866765124717718	1	0.696885419943032	0.873563218390805	0.655697775706649
66.3337109066633	-42.2845989013538	151009.046097122	0.852935508070344	0.995098039215686	0.711058148016392	0.771929824561404	0.655697775706649
66.3333381086035	-42.262258403858	152011.008290448	0.863320710838993	1.00617283950617	0.722153594705476	0.948275862068965	0.655697775706649
66.3329750386293	-42.2397746526653	153019.354923373	0.874628794809573	0.994152046783626	0.700295847217869	0.760233918128655	0.655697775706649
66.3325437974368	-42.2175746089537	154015.352331202	0.864463144393242	0.995098039215686	0.71586347983538	0.787356321839081	0.655697775706649
66.3320273224023	-42.1953211003827	155014.264518885	0.865674771564069	0.965686274509804	0.688995441037613	0.771428571428572	0.655697775706649
66.3315817126929	-42.1731552863462	156008.846256435	0.85578955573175	0.990049751243781	0.756052385330442	0.758620689655172	0.655697775706649
66.3312110904941	-42.1508814517421	157007.898155438	0.869801858718004	1.02941176470588	0.748432064898497	0.740112994350283	0.655697775706649
66.3308344397714	-42.1284956861249	158012.004736017	0.877971862807832	0.995098039215686	0.786735726478064	0.706214689265537	0.655697775706649
66.3303851409408	-42.1062536700465	159010.065019803	0.890068978750989	0.99502487562189	0.763546660182004	0.67816091954023	0.655697775706649
66.3299037013255	-42.0838679908752	160014.759355781	0.867679837742161	1.00980392156863	0.772459437222138	0.76271186440678	0.655697775706649
66.3294863576892	-42.0615725980031	161015.072966036	0.883456395230876	1	0.755828754575102	0.853801169590643	0.655697775706649
66.329094799552	-42.0393956161551	162009.971062332	0.881123321026708	0.97037037037037	0.752670223975567	0.603448275862069	0.655697775706649
66.3287723692929	-42.0170513201172	163012.0687825	0.884183355013831	1.01470588235294	0.71833965874244	0.746031746031746	0.655697775706649
66.3285846541473	-41.9947057610348	164013.806767758	0.874133582703084	1	0.709725722309887	0.385964912280702	0.773059494641762
66.328298988651	-41.9724348090934	165012.499726898	0.858911789828068	0.970588235294118	0.701422592738507	0.726190476190476	0.773059494641762
66.3277941234993	-41.9502827822037	166006.964765915	0.881008018687024	1.00497512437811	0.699590289401814	0.696428571428571	0.773059494641762
66.3271885186462	-41.9278432965224	167015.005922573	0.873697971539128	0.995098039215686	0.692938714383326	0.690058479532164	0.773059494641762
66.3265145124	-41.905401098814	168023.733534821	0.856920606001229	0.981481481481482	0.688203791350099	0.690909090909091	0.773059494641762
66.3259338460945	-41.8834335852617	169010.531748879	0.886061668465928	1.01058201058201	0.690966911531618	0.76969696969697	0.773059494641762
66.3254426735129	-41.8611575664974	170010.554031691	0.864571822983593	1.01990049751244	0.689368166828941	0.603448275862069	0.773059494641762
66.3250489810667	-41.8387666442338	171015.203120625	0.868505581294443	1.00490196078431	0.670455558166396	0.488095238095238	0.773059494641762
66.3247072897127	-41.8166670924827	172006.578623427	0.846999542626731	1	0.666615837846334	0.467836257309941	0.773059494641762
66.3243448196726	-41.7942861079908	173010.665174747	0.822926078152864	1.02941176470588	0.678551544933407	0.695906432748538	0.773059494641762
66.3239532383112	-41.771967357538	174012.115508381	0.875263801697471	1.00490196078431	0.690333936726282	0.728070175438597	0.773059494641762
66.3234015623444	-41.7495854603353	175017.347129298	0.863720186591104	0.985294117647059	0.672375470500229	0.638888888888889	0.773059494641762
66.3226811340096	-41.727307567082	176019.283412239	0.875885917334051	0.970149253731343	0.695946601908928	0.712643678160919	0.773059494641762
66.3220267945291	-41.7050594861017	177019.349996737	0.876869274589996	1	0.678745126180748	0.631578947368421	0.773059494641762
66.3215548970064	-41.68280890485	178018.272562132	0.8861497799422	1	0.69943109431334	0.705426356589147	0.773059494641762
66.3212954456042	-41.6605601492121	179016.160277722	0.840680020779553	1.00995024875622	0.657636460405199	0.512820512820513	0.773059494641762
66.3211486659388	-41.6383391869094	180012.524937401	0.825181034807254	1.00490196078431	0.673888624431788	0.707482993197279	0.773059494641762
66.3208237839468	-41.6160153192989	181014.033545387	0.80768198580633	0.995098039215686	NaN	NaN	0.773059494641762
66.3200836994564	-41.5937430104205	182016.000836658	0.841614218333911	1.02985074626866	0.674727639201353	0.621794871794872	0.773059494641762
66.3192480162681	-41.5715794377068	183014.079537209	0.831218470627663	0.990196078431372	0.678244060432633	0.313131313131313	0.773059494641762
66.3186145052124	-41.5491644570841	184021.579447535	0.795552007661861	0.985294117647059	0.680856197647587	0.623931623931624	0.87822130670998
66.318171722067	-41.52673478921	185028.490970225	0.798372676612549	0.965686274509804	0.670859178863059	0.593220338983051	0.87822130670998
66.3178073513658	-41.5045268575909	186025.093557542	0.80606648287104	0.985074626865671	0.676412540962237	0.548022598870057	0.87822130670998
66.3174387379733	-41.4823608059006	187019.853773539	0.790393410403478	0.995098039215686	0.691143973268213	0.465811965811966	0.87822130670998
66.3168933930863	-41.46024936738	188013.196786364	0.800732582833079	0.955882352941176	0.64360928686721	0.520833333333333	0.87822130670998
66.3161680287136	-41.438152110066	189007.361720815	0.77898828925449	0.940298507462686	0.663008233266316	0.480225988700565	0.87822130670998
66.3154986454042	-41.4158059510916	190012.195806931	0.825754381317264	1.03980099502488	0.684421640418279	0.599290780141844	0.87822130670998
66.3149696286214	-41.393432211114	191017.247031457	0.837484329118968	1.00490196078431	0.676924293465545	0.735632183908046	0.87822130670998
66.3145155881586	-41.3599843437217	192518.052520393	0.854413113131893	0.992248062015504	0.690028519261953	0.569321533923304	0.87822130670998
