# Supplementary material for: Extreme melt season ice layers reduce firn permeability across Greenland
Source: Nat Commun. 2021 Apr 20;12:2336. doi: 10.1038/s41467-021-22656-5 (PMC8058076; doi:10.1038/s41467-021-22656-5)
Supplement: Supplementary file 3 — Source Data [file 41467_2021_22656_MOESM3_ESM.zip › FinalData/README.txt]

These data files contain the final results of the radar processing presented in Culberg, et al 'Extreme Melt Season Ice Layers 
Reduce Firn Permeability Across Greenland'. They also contain the data needed to reproduce Figures 2 and 4 in the main text.

2012IceLayerDetections.txt
This text file contains all of the radar processing results for the 2017 flights that are presented in Figure 2.

Field      Name                 Units                Description
1          Latitude             Decimal Degrees      WGS84
2          Longitude            Decimal Degrees	     WGS84
3          LayerProminence      unitless             Layer prominence score between 0 and 1 quantifying layer density and connectivity
4          ProbImperm           probability          Probability between 0 and 1 that the observed radar reflectivity is consisten with a layer whose density exceeds 0.81 g/cm^3
5          LayerConnectivity    unitless             Lateral connectivity metric between 0 and 5/3
6          MinDensity           g/cm^3               Minimum layer density consistent with radar observations
7          MaxDensity           g/cm^3               Maximum density consistent with radar observations


./DetectionByTransect
This directory contains individual text files that break the results in 2012IceLayerDetections.txt out into individual flight 
transects. The data structure is identical. 

./Fig4PlotData
This directory contains text files with the data used to plot Transects A, B, and C in Figure 4. There are three text files, one 
for each transect. They follow the data structure below.

Field      Name                   Units                  Description
1          Latitude               Decimal Degrees        WGS84
2          Longitude              Decimal Degrees        WGS84
3          DistanceAlongTrack     meters                 Distance along the flight track
4          MinDensity2017         g/cm^3                 Minimum layer density consistent with radar observations in 2017
5          Connectivity2017       unitless               Lateral connectivity metric between 0 and 5/3 in 2017
6          MinDensity2013         g/cm^3                 Minimum layer density consistent with radar observations in 2013
7          Connectivity2013       unitless               Lateral connectivity metric between 0 and 5/3 in 2013
8          TotalMelt              mWe                    Total surface melt production between 1 Jan 2013 and 1 May 2017 as modeled by MARv3.5.2
	
